# Supplementary material for: Quantitative Proteomics and Phosphoproteomics Reveal TNF-α-Mediated Protein Functions in Hepatocytes
Source: Molecules. 2021 Sep 8;26(18):5472. doi: 10.3390/molecules26185472 (PMC8464716; doi:10.3390/molecules26185472)
Supplement: Supplementary file 1 [file molecules-26-05472-s001.zip]

Archive with 7 entries (6 files):
- supplementary information/
- supplementary information/molecules-1314503-Supplementary.pdf
- supplementary information/Table S1 - List of identified proteins.xlsx
- supplementary information/Table S2 - Identified phosphosites.xlsx
- supplementary information/Table S3 - PHOTON Analysis.xlsx
- supplementary information/Table S4 - Newly identified phosphosites.xlsx
- supplementary information/Table S5 - List of all peptides.xlsx
