# Supplementary material for: Quantitative Proteomics and Phosphoproteomics Reveal TNF-α-Mediated Protein Functions in Hepatocytes
Source: Molecules. 2021 Sep 8;26(18):5472. doi: 10.3390/molecules26185472 (PMC8464716; doi:10.3390/molecules26185472)
Supplement: Supplementary file 1 [file molecules-26-05472-s001.zip › supplementary information/Table S1 - List of identified proteins.xlsx]

## Sheet: Table 1 - Global Proteomics
Log2(0H-1)	Log2(0H-2)	Log2(0H-3)	Log2(2H-1)	Log2(2H-2)	Log2(2H-3)	Log2(8H-1)	Log2(8H-2)	Log2(8H-3)	Log2(24H-1)	Log2(24H-2)	Log2(24H-3)	ANOVA p value	Average 0H	Average 2H	Average 8H	Average 24H	Protein IDs	Majority protein IDs	Protein names	Gene names	Fasta headers	MS/MS count 0H-1_Global_1_B	MS/MS count 0H-2_Global_1_B	MS/MS count 0H-3_Global_1_B	MS/MS count 2H-1_Global_1_B	MS/MS count 2H-2_Global_1_A	MS/MS count 2H-3_Global_1_A	MS/MS count 8H-1_Global_1_A	MS/MS count 8H-2_Global_1_A	MS/MS count 8H-3_Global_1_A	MS/MS count 24H-1_Global_1_A	MS/MS count 24H-2_Global_1_A	MS/MS count 24H-3_Global_1_A
26.9909	26.7457	26.6574	26.7396	26.4916	26.5548	26.7933	26.681	26.6914	26.7188	26.8313	26.6877	0.267036	26.798	26.5953	26.7219	26.7459	Q922Q1;E0CZH6	Q922Q1	Mitochondrial amidoxime reducing component 2	Mtarc2	sp|Q922Q1|MARC2_MOUSE Mitochondrial amidoxime reducing component 2 OS=Mus musculus OX=10090 GN=Mtarc2 PE=1 SV=1	13	15	13	11	11	9	13	14	8	13	10	14
23.08	23.695	22.3714	21.7308	22.9779	22.1249	22.4743	22.7308	23.1537	23.7587	20.7458	22.2597	0.6516	23.0488	22.2779	22.7863	22.2548	A0A0R4J1H0;A2RTC8;Q3KNM2	A0A0R4J1H0;A2RTC8;Q3KNM2	E3 ubiquitin-protein ligase MARCH5	Marchf5	tr|A0A0R4J1H0|A0A0R4J1H0_MOUSE E3 ubiquitin-protein ligase MARCHF5 OS=Mus musculus OX=10090 GN=Marchf5 PE=1 SV=1;tr|A2RTC8|A2RTC8_MOUSE Membrane-associated ring finger (C3HC4) 5 OS=Mus musculus OX=10090 GN=Marchf5 PE=1 SV=1;sp|Q3KNM2|MARH5_MOUSE E3 ubiquit	2	2	2	2	3	0	1	3	3	2	2	0
28.432	28.4554	28.3607	28.413	28.4946	28.4044	28.4296	28.4079	28.4442	28.3061	28.3355	28.3907	0.093458	28.416	28.4374	28.4273	28.3441	P42208;E9Q3V6;F6WYM0;D3YYB1;D3Z3C0;D3Z1S1;F6UKN5;D3YZU7;G3UYQ0;D3YV76	P42208;E9Q3V6;F6WYM0;D3YYB1;D3Z3C0	Septin-2	Septin2	sp|P42208|SEPT2_MOUSE Septin-2 OS=Mus musculus OX=10090 GN=Septin2 PE=1 SV=2;tr|E9Q3V6|E9Q3V6_MOUSE Septin-2 OS=Mus musculus OX=10090 GN=Septin2 PE=1 SV=1;tr|F6WYM0|F6WYM0_MOUSE Septin-2 (Fragment) OS=Mus musculus OX=10090 GN=Septin2 PE=1 SV=2;tr|D3YYB1|D3	26	35	33	34	28	37	35	31	36	36	33	33
23.9532	23.8801	23.993	23.8666	23.9627	24.1108	23.7414	24.2826	23.6132	23.8293	23.4029	23.7575	0.363222	23.9421	23.98	23.8791	23.6632	Q3UUU4;Q9R1T4;A2A3W1	Q3UUU4;Q9R1T4	Septin-6	Septin6	tr|Q3UUU4|Q3UUU4_MOUSE Septin-type G domain-containing protein OS=Mus musculus OX=10090 GN=Septin6 PE=2 SV=1;sp|Q9R1T4|SEPT6_MOUSE Septin-6 OS=Mus musculus OX=10090 GN=Septin6 PE=1 SV=4	6	6	6	4	4	3	3	2	6	4	4	5
27.9445	28.146	28.1238	28.1904	28.1452	28.1271	28.0826	28.0941	28.2064	28.298	28.1601	28.167	0.259297	28.0714	28.1542	28.1277	28.2084	Q5DTS3;Q8C2A3;E9Q9F5;E9Q1G8;O55131;Q3UNN1;Q3UGE0;Q8C752	Q5DTS3;Q8C2A3;E9Q9F5;E9Q1G8;O55131;Q3UNN1	Septin-7	Septin7	tr|Q5DTS3|Q5DTS3_MOUSE MKIAA4020 protein (Fragment) OS=Mus musculus OX=10090 GN=Septin7 PE=2 SV=1;tr|Q8C2A3|Q8C2A3_MOUSE Septin-type G domain-containing protein OS=Mus musculus OX=10090 GN=Septin7 PE=2 SV=1;tr|E9Q9F5|E9Q9F5_MOUSE Septin-7 OS=Mus musculus O	25	31	38	37	35	28	35	29	31	33	35	40
21.4323	23.7775	23.9704	24.2976	23.8869	23.7588	23.8997	23.8214	23.9932	23.8601	24.0538	23.6169	0.427869	23.0601	23.9811	23.9048	23.8436	B7ZC46;B1AQY9;B1AQZ0;Q8CHH9;E0CYM4	B7ZC46;B1AQY9;B1AQZ0;Q8CHH9	Septin-8	Septin8	tr|B7ZC46|B7ZC46_MOUSE Septin-8 OS=Mus musculus OX=10090 GN=Septin8 PE=1 SV=1;tr|B1AQY9|B1AQY9_MOUSE Septin-8 OS=Mus musculus OX=10090 GN=Septin8 PE=1 SV=1;tr|B1AQZ0|B1AQZ0_MOUSE Septin-8 OS=Mus musculus OX=10090 GN=Septin8 PE=1 SV=1;sp|Q8CHH9|SEPT8_MOUSE	1	7	2	4	1	2	1	5	4	3	1	1
27.118	27.1472	27.1426	26.9231	27.0151	27.0954	27.2088	27.1526	27.1381	27.092	27.0631	27.0119	0.0217086	27.136	27.0112	27.1665	27.0557	A2A6U3;Q80UG5;Q3TDR9;A2A6U5;A8Y5D3	A2A6U3;Q80UG5;Q3TDR9	Septin-9	Septin9	tr|A2A6U3|A2A6U3_MOUSE Septin-9 OS=Mus musculus OX=10090 GN=Septin9 PE=1 SV=1;sp|Q80UG5|SEPT9_MOUSE Septin-9 OS=Mus musculus OX=10090 GN=Septin9 PE=1 SV=1;tr|Q3TDR9|Q3TDR9_MOUSE Septin-type G domain-containing protein OS=Mus musculus OX=10090 GN=Septin9 PE	15	22	23	18	18	17	24	20	28	23	19	17
23.3846	21.0229	23.3697	23.684	23.6934	22.5902	23.4059	22.6141	23.7502	23.7246	21.8448	20.558	0.501239	22.5924	23.3225	23.2567	22.0425	A0A0R4J233;A0A1W2P6J7;Q8C650;A0A1W2P866	A0A0R4J233;A0A1W2P6J7;Q8C650	Septin-10	Septin10	tr|A0A0R4J233|A0A0R4J233_MOUSE Septin-10 OS=Mus musculus OX=10090 GN=Septin10 PE=1 SV=1;tr|A0A1W2P6J7|A0A1W2P6J7_MOUSE Septin-10 OS=Mus musculus OX=10090 GN=Septin10 PE=1 SV=1;sp|Q8C650|SEP10_MOUSE Septin-10 OS=Mus musculus OX=10090 GN=Septin10 PE=1 SV=1	2	1	3	1	5	1	3	1	1	2	0	1
27.7273	27.694	27.7214	27.7394	27.7892	27.8992	27.8153	27.8227	27.887	27.8039	27.8917	27.9311	0.0390021	27.7143	27.8093	27.8417	27.8756	A0A0J9YTY0;A0A0J9YUL3;Q8C1B7;A0A0J9YVA6;A0A0J9YUV6	A0A0J9YTY0;A0A0J9YUL3;Q8C1B7	Septin-11	Septin11	tr|A0A0J9YTY0|A0A0J9YTY0_MOUSE Septin-11 OS=Mus musculus OX=10090 GN=Septin11 PE=1 SV=1;tr|A0A0J9YUL3|A0A0J9YUL3_MOUSE Septin-11 OS=Mus musculus OX=10090 GN=Septin11 PE=1 SV=1;sp|Q8C1B7|SEP11_MOUSE Septin-11 OS=Mus musculus OX=10090 GN=Septin11 PE=1 SV=4	24	34	29	29	25	26	21	25	28	23	26	21
24.4666	24.2982	24.2559	24.4722	24.1729	24.1415	24.6606	24.5738	24.4803	24.6073	24.5119	24.4413	0.0458217	24.3402	24.2622	24.5716	24.5202	A0A0R4J0K1;Q9ERR7;A0A0G2JEF3;A0A1C7ZMY4	A0A0R4J0K1;Q9ERR7	15 kDa selenoprotein	Selenof	tr|A0A0R4J0K1|A0A0R4J0K1_MOUSE Selenoprotein F OS=Mus musculus OX=10090 GN=Selenof PE=1 SV=1;sp|Q9ERR7|SEP15_MOUSE Selenoprotein F OS=Mus musculus OX=10090 GN=Selenof PE=1 SV=3	4	3	3	4	3	3	2	4	3	3	4	3
26.1065	26.2185	26.215	26.3873	26.2293	26.0661	26.2628	26.2256	26.1439	26.2642	26.2117	26.3465	0.701344	26.18	26.2276	26.2108	26.2741	B7ZWI2;B2RXM7;Q9D1J3;A0A1W2P7G2;A0A1W2P6N2	B7ZWI2;B2RXM7;Q9D1J3;A0A1W2P7G2;A0A1W2P6N2	SAP domain-containing ribonucleoprotein	1110005A23Rik;Sarnp	tr|B7ZWI2|B7ZWI2_MOUSE 1110005A23Rik protein OS=Mus musculus OX=10090 GN=Sarnp PE=2 SV=1;tr|B2RXM7|B2RXM7_MOUSE SAP domain-containing protein OS=Mus musculus OX=10090 GN=Sarnp PE=1 SV=1;sp|Q9D1J3|SARNP_MOUSE SAP domain-containing ribonucleoprotein OS=Mus m	7	8	6	7	5	8	6	5	7	10	7	8
23.9991	23.9106	24.0337	21.6347	22.4858	23.1336	22.29	22.5106	22.475	22.245	23.4183	23.1189	0.0136681	23.9811	22.418	22.4252	22.9274	Q9D937;Q9CSS6;A0A087WQJ5;A0A087WRC2	Q9D937;Q9CSS6	Uncharacterized protein C11orf98 homolog	1810009A15Rik	sp|Q9D937|CK098_MOUSE Uncharacterized protein C11orf98 homolog OS=Mus musculus OX=10090 PE=1 SV=1;tr|Q9CSS6|Q9CSS6_MOUSE Uncharacterized protein (Fragment) OS=Mus musculus OX=10090 GN=1810009A15Rik PE=2 SV=1	2	2	2	2	1	1	1	1	1	2	1	1
25.4711	25.7281	25.8753	25.5945	25.5862	25.6072	25.821	25.6048	25.7063	25.713	25.7505	25.6309	0.644609	25.6915	25.596	25.7107	25.6981	Q4VA29;Q9CQE8	Q4VA29;Q9CQE8	UPF0568 protein C14orf166 homolog	2700060E02Rik	tr|Q4VA29|Q4VA29_MOUSE Uncharacterized protein OS=Mus musculus OX=10090 GN=Rtraf PE=1 SV=1;sp|Q9CQE8|RTRAF_MOUSE RNA transcription, translation and transport factor protein OS=Mus musculus OX=10090 GN=RTRAF PE=1 SV=1	5	7	13	11	9	8	12	11	14	9	9	10
26.398	26.4049	26.2841	26.3405	26.2432	26.2688	26.2938	26.3205	26.2669	26.3992	26.2725	26.1035	0.53231	26.3623	26.2842	26.2937	26.2584	E9QMK9;Q8BH86;Q3U7K4;F7CUW7	E9QMK9;Q8BH86;Q3U7K4	UPF0317 protein C14orf159 homolog, mitochondrial	9030617O03Rik	tr|E9QMK9|E9QMK9_MOUSE D-glutamate cyclase, mitochondrial OS=Mus musculus OX=10090 GN=Dglucy PE=1 SV=1;sp|Q8BH86|GLUCM_MOUSE D-glutamate cyclase, mitochondrial OS=Mus musculus OX=10090 GN=Dglucy PE=1 SV=1;tr|Q3U7K4|Q3U7K4_MOUSE DUF4392 domain-containing pr	15	19	17	22	17	15	16	18	15	12	11	12
23.2448	24.0976	23.7651	21.8677	23.6529	21.7648	23.6773	22.9986	23.384	23.7346	23.6556	23.8098	0.089023	23.7025	22.4285	23.3533	23.7333	B2RWB7;Q8BZA9;A0A0J9YV11	B2RWB7;Q8BZA9	Fructose-2,6-bisphosphatase TIGAR	9630033F20Rik;Tigar	tr|B2RWB7|B2RWB7_MOUSE 9630033F20Rik protein OS=Mus musculus OX=10090 GN=Tigar PE=1 SV=1;sp|Q8BZA9|TIGAR_MOUSE Fructose-2,6-bisphosphatase TIGAR OS=Mus musculus OX=10090 GN=Tigar PE=1 SV=1	2	3	4	2	4	1	3	1	4	5	2	2
21.3304	24.456	24.2375	20.5184	21.2782	24.6167	21.6584	23.0514	21.4122	22.5794	24.1541	20.3781	0.790848	23.3413	22.1378	22.0407	22.3705	Q8R3F7;Q3TEP0;P58742;Q8BU75;A0A2R8VI45;A0A2R8VHX3;A0A2R8VI65	Q8R3F7;Q3TEP0;P58742;Q8BU75	Aladin	Aaas	tr|Q8R3F7|Q8R3F7_MOUSE Achalasia, adrenocortical insufficiency, alacrimia OS=Mus musculus OX=10090 GN=Aaas PE=2 SV=1;tr|Q3TEP0|Q3TEP0_MOUSE WD_REPEATS_REGION domain-containing protein OS=Mus musculus OX=10090 GN=Aaas PE=2 SV=1;sp|P58742|AAAS_MOUSE Aladin O	3	3	6	1	1	2	1	0	1	0	1	1
23.7442	24.246	24.2277	23.8691	24.0144	24.1638	23.7285	24.1344	24.3058	24.4641	24.1753	24.143	0.609202	24.0726	24.0158	24.0562	24.2608	Q9D2R0;Q8K3J7	Q9D2R0	Acetoacetyl-CoA synthetase	Aacs	sp|Q9D2R0|AACS_MOUSE Acetoacetyl-CoA synthetase OS=Mus musculus OX=10090 GN=Aacs PE=1 SV=1	1	7	5	5	7	4	4	5	6	5	6	5
23.6007	23.8313	23.5397	23.3224	23.7107	23.8127	23.8492	23.845	23.7006	24.0125	23.2659	24.116	0.792893	23.6572	23.6153	23.7983	23.7981	Q3UHJ0;A0A571BDM4	Q3UHJ0	AP2-associated protein kinase 1	Aak1	sp|Q3UHJ0|AAK1_MOUSE AP2-associated protein kinase 1 OS=Mus musculus OX=10090 GN=Aak1 PE=1 SV=2	4	9	5	2	4	3	4	5	6	5	5	5
22.6827	22.927	22.5217	22.1401	23.1505	21.304	22.4752	22.6916	22.7341	22.6996	22.6305	23.0136	0.499415	22.7105	22.1982	22.6336	22.7812	Q8K2C1;Q3U9F0;Q3TJ22;J3QN89;Q3UJF9;A0A087WNM5	Q8K2C1;Q3U9F0;Q3TJ22;J3QN89;Q3UJF9		Aamp	tr|Q8K2C1|Q8K2C1_MOUSE Aamp protein OS=Mus musculus OX=10090 GN=Aamp PE=2 SV=1;tr|Q3U9F0|Q3U9F0_MOUSE WD_REPEATS_REGION domain-containing protein OS=Mus musculus OX=10090 GN=Aamp PE=2 SV=1;tr|Q3TJ22|Q3TJ22_MOUSE Angio-associated migratory protein OS=Mus mu	4	3	1	2	3	1	2	3	4	1	1	2
28.43	28.7181	28.7203	28.4207	28.5921	28.7203	28.2915	28.5749	28.6868	28.6269	28.6935	28.6058	0.763999	28.6228	28.5777	28.5178	28.6421	Q3UD67;Q8BGQ7;Q6XMP4;Q3TZ32;Q6PDM7;Q8R346	Q3UD67;Q8BGQ7;Q6XMP4;Q3TZ32;Q6PDM7;Q8R346	Alanine--tRNA ligase, cytoplasmic	Aars	tr|Q3UD67|Q3UD67_MOUSE AA_TRNA_LIGASE_II_ALA domain-containing protein OS=Mus musculus OX=10090 GN=Aars PE=2 SV=1;sp|Q8BGQ7|SYAC_MOUSE Alanine--tRNA ligase, cytoplasmic OS=Mus musculus OX=10090 GN=Aars1 PE=1 SV=1;tr|Q6XMP4|Q6XMP4_MOUSE Alanyl-tRNA synthase	42	51	53	45	55	44	41	48	45	45	46	50
22.5405	21.0577	23.1137	22.4379	21.8268	22.6367	22.0428	22.6875	22.8124	22.8045	22.5533	22.3532	0.889904	22.2373	22.3005	22.5142	22.5703	Q3THG9;A2A4P3;A2A4P4	Q3THG9;A2A4P3;A2A4P4	Alanyl-tRNA editing protein Aarsd1	Aarsd1;Gm27029	sp|Q3THG9|AASD1_MOUSE Alanyl-tRNA editing protein Aarsd1 OS=Mus musculus OX=10090 GN=Aarsd1 PE=1 SV=2;tr|A2A4P3|A2A4P3_MOUSE Predicted gene, 27029 OS=Mus musculus OX=10090 GN=Gm27029 PE=4 SV=1;tr|A2A4P4|A2A4P4_MOUSE Predicted gene, 27029 OS=Mus musculus OX	1	5	3	2	0	1	1	3	3	3	1	1
24.6716	24.6126	24.4614	24.8145	24.5535	24.5617	24.6963	24.5275	24.5812	24.4213	24.3299	24.5104	0.152268	24.5818	24.6432	24.6017	24.4206	Q61102	Q61102	ATP-binding cassette sub-family B member 7, mitochondrial	Abcb7	sp|Q61102|ABCB7_MOUSE ATP-binding cassette sub-family B member 7, mitochondrial OS=Mus musculus OX=10090 GN=Abcb7 PE=1 SV=3	7	6	5	5	3	4	5	5	2	4	3	5
24.8329	24.183	24.5725	24.6409	24.3651	24.384	24.7721	24.0714	24.3496	24.241	24.4113	24.0646	0.603676	24.5295	24.4633	24.3977	24.239	A0A0R4J015;J3QML2;B2RX12;Q59DK8;Q9CVX4	A0A0R4J015;J3QML2;B2RX12;Q59DK8	Canalicular multispecific organic anion transporter 2	Abcc3	tr|A0A0R4J015|A0A0R4J015_MOUSE Canalicular multispecific organic anion transporter 2 OS=Mus musculus OX=10090 GN=Abcc3 PE=1 SV=1;tr|J3QML2|J3QML2_MOUSE Canalicular multispecific organic anion transporter 2 OS=Mus musculus OX=10090 GN=Abcc3 PE=1 SV=1;sp|B2R	10	2	10	8	7	6	7	0	8	5	4	6
27.2394	26.8126	26.9911	27.0324	26.979	27.0125	27.0281	26.8615	26.8492	26.9745	26.9639	26.917	0.701881	27.0144	27.008	26.9129	26.9518	E9Q467;Q3TZN9;E9Q236;B9EKC2;B7ZWC5;A0A1C9IC75	E9Q467;Q3TZN9;E9Q236;B9EKC2;B7ZWC5;A0A1C9IC75		Abcc4	tr|E9Q467|E9Q467_MOUSE ATP-binding cassette, sub-family C (CFTR/MRP), member 4 OS=Mus musculus OX=10090 GN=Abcc4 PE=1 SV=1;tr|Q3TZN9|Q3TZN9_MOUSE Uncharacterized protein OS=Mus musculus OX=10090 GN=Abcc4 PE=2 SV=1;tr|E9Q236|E9Q236_MOUSE ATP-binding cassett	33	31	31	29	32	25	27	28	23	29	22	20
25.2589	24.8151	24.5982	24.9131	25.0577	24.6223	25.0791	24.8107	24.737	24.3931	24.668	24.7484	0.44719	24.8907	24.8644	24.8756	24.6032	Q91VT3;Q9DBZ6;Q3U645;P55096;Q3UNS0;A0A0G2JDI9	Q91VT3;Q9DBZ6;Q3U645;P55096;Q3UNS0;A0A0G2JDI9	ATP-binding cassette sub-family D member 3	Abcd3	tr|Q91VT3|Q91VT3_MOUSE ATP-binding cassette, sub-family D (ALD), member 3 OS=Mus musculus OX=10090 GN=Abcd3 PE=2 SV=1;tr|Q9DBZ6|Q9DBZ6_MOUSE Uncharacterized protein OS=Mus musculus OX=10090 GN=Abcd3 PE=2 SV=1;tr|Q3U645|Q3U645_MOUSE Uncharacterized protein	8	8	8	5	5	8	6	8	10	7	7	5
26.8738	26.962	26.9839	26.8242	27.0226	27.1132	26.6455	26.8964	26.9489	26.9585	26.9101	27.0733	0.412798	26.9399	26.9867	26.8303	26.9806	Q6NXX7;Q3UHY8;Q3TIU8;P61222;Q3TJM9;Q8C2N8	Q6NXX7;Q3UHY8;Q3TIU8;P61222;Q3TJM9	ATP-binding cassette sub-family E member 1	Abce1	tr|Q6NXX7|Q6NXX7_MOUSE Abce1 protein (Fragment) OS=Mus musculus OX=10090 GN=Abce1 PE=2 SV=1;tr|Q3UHY8|Q3UHY8_MOUSE Uncharacterized protein OS=Mus musculus OX=10090 GN=Abce1 PE=1 SV=1;tr|Q3TIU8|Q3TIU8_MOUSE Uncharacterized protein OS=Mus musculus OX=10090 G	14	18	24	18	18	21	18	18	21	26	20	18
26.6346	26.7749	26.7465	26.9295	26.7813	26.8224	26.6269	26.7104	26.7955	26.9273	26.791	26.791	0.127067	26.7187	26.8444	26.7109	26.8365	Q5RL55;Q6P542;Q3U6P1;A1A4B8;Q9JL47;Q99K92	Q5RL55;Q6P542	ATP-binding cassette sub-family F member 1	Abcf1	tr|Q5RL55|Q5RL55_MOUSE ATP-binding cassette, sub-family F (GCN20), member 1 OS=Mus musculus OX=10090 GN=Abcf1 PE=2 SV=1;sp|Q6P542|ABCF1_MOUSE ATP-binding cassette sub-family F member 1 OS=Mus musculus OX=10090 GN=Abcf1 PE=1 SV=1	19	26	17	22	18	16	17	22	18	16	21	20
26.0765	25.8975	26.0564	25.8973	26.0029	26.0009	25.8728	26.0667	26.17	26.2145	26.0802	26.2443	0.150492	26.0101	25.967	26.0365	26.1797	Q99LE6;Q3UVI9	Q99LE6;Q3UVI9	ATP-binding cassette sub-family F member 2	Abcf2	sp|Q99LE6|ABCF2_MOUSE ATP-binding cassette sub-family F member 2 OS=Mus musculus OX=10090 GN=Abcf2 PE=1 SV=1;tr|Q3UVI9|Q3UVI9_MOUSE Uncharacterized protein OS=Mus musculus OX=10090 GN=Abcf2 PE=2 SV=1	13	13	14	14	15	10	16	13	10	15	12	14
25.8179	25.6442	25.4573	25.8714	25.7199	25.819	25.7189	25.4321	25.7992	25.8518	25.6736	25.9021	0.383457	25.6398	25.8034	25.65	25.8092	S4R2E1;A0A0R4J0B6;Q7TMS5;W8DLN2;D3Z150;A0A0N4SWA2;Q3UQE4;D3YZX5;D3YVG8;S4R2M4	S4R2E1;A0A0R4J0B6;Q7TMS5;W8DLN2;D3Z150	ATP-binding cassette sub-family G member 2	Abcg2	tr|S4R2E1|S4R2E1_MOUSE Broad substrate-specificity ATP-binding cassette transporter ABCG2 OS=Mus musculus OX=10090 GN=Abcg2 PE=1 SV=1;tr|A0A0R4J0B6|A0A0R4J0B6_MOUSE Broad substrate-specificity ATP-binding cassette transporter ABCG2 OS=Mus musculus OX=10090	12	10	6	11	11	11	7	9	9	9	8	11
24.4956	24.3729	24.2664	24.2772	24.0306	24.3477	24.4436	24.4536	24.2582	24.2712	24.7206	24.3903	0.382587	24.3783	24.2185	24.3851	24.4607	Q99LR1;D6RFU2;F7BHM8;D6RI21	Q99LR1;D6RFU2	Monoacylglycerol lipase ABHD12	Abhd12	sp|Q99LR1|ABD12_MOUSE Lysophosphatidylserine lipase ABHD12 OS=Mus musculus OX=10090 GN=Abhd12 PE=1 SV=2;tr|D6RFU2|D6RFU2_MOUSE Lysophosphatidylserine lipase ABHD12 OS=Mus musculus OX=10090 GN=Abhd12 PE=1 SV=1	6	4	2	5	3	3	5	2	3	4	3	4
25.1963	25.5466	25.5899	25.3933	25.7731	25.7083	25.0826	25.5928	25.4598	25.272	25.4585	25.3815	0.43841	25.4443	25.6249	25.3784	25.3707	Q8VCR7;E9QN99;A0A087WPF8;A0A087WSR2;A0A1L1SUX1;A0A087WRJ2;A0A1L1SRH5;A0A087WP24	Q8VCR7;E9QN99;A0A087WPF8;A0A087WSR2;A0A1L1SUX1;A0A087WRJ2	Alpha/beta hydrolase domain-containing protein 14B	Abhd14b	sp|Q8VCR7|ABHEB_MOUSE Protein ABHD14B OS=Mus musculus OX=10090 GN=Abhd14b PE=1 SV=1;tr|E9QN99|E9QN99_MOUSE Protein ABHD14B OS=Mus musculus OX=10090 GN=Abhd14b PE=1 SV=1;tr|A0A087WPF8|A0A087WPF8_MOUSE Protein ABHD14B (Fragment) OS=Mus musculus OX=10090 GN=A	6	6	8	4	9	8	3	5	6	6	4	3
23.6337	23.6871	23.8061	23.6164	23.4038	23.6868	22.0185	21.0461	23.7252	23.6263	23.2561	23.9019	0.105872	23.7089	23.569	22.2633	23.5948	B7ZCU2;B7ZCU5;Q3TPY5;Q3TMI0;Q6AXD3;B7ZCU4;B7ZCU3;Q3TJR5;Q3TJ64;B7ZCU0;J3QNK8;Q8CBW3;Q3UAH6;Q3UBL3;Q3UVN6;A0A087WP64;A0A087WPE6;A0A087WNT3;A0A087WNU9;A0A087WRS3;A0A087WPP8;Q6AXH6;Q6AXD2;P62484	B7ZCU2;B7ZCU5;Q3TPY5;Q3TMI0;Q6AXD3;B7ZCU4;B7ZCU3;Q3TJR5;Q3TJ64;B7ZCU0;J3QNK8;Q8CBW3;Q3UAH6;Q3UBL3	Abl interactor 1	Abi1	tr|B7ZCU2|B7ZCU2_MOUSE Abl interactor 1 OS=Mus musculus OX=10090 GN=Abi1 PE=1 SV=1;tr|B7ZCU5|B7ZCU5_MOUSE Abl interactor 1 OS=Mus musculus OX=10090 GN=Abi1 PE=1 SV=1;tr|Q3TPY5|Q3TPY5_MOUSE Uncharacterized protein OS=Mus musculus OX=10090 GN=Abi1 PE=2 SV=1;	4	3	2	2	2	2	1	1	2	2	3	3
26.8005	26.5973	26.6713	26.7223	26.7096	26.5911	26.6718	26.6477	26.597	26.9886	26.9804	26.945	0.000996101	26.6897	26.6744	26.6389	26.9714	Q3UP03;E9Q9C7;E9Q9C0;E9Q9C1;E9Q9C2;E9QK41;Q8K4G5;E9Q9C4;B9EIV0;E9Q9D1;E9Q9D2;E9Q9Q7;E9Q030;Q8K278;Q3TAG5;Q9EPW6;F6YHE5	Q3UP03;E9Q9C7;E9Q9C0;E9Q9C1;E9Q9C2;E9QK41;Q8K4G5;E9Q9C4;B9EIV0;E9Q9D1;E9Q9D2;E9Q9Q7;E9Q030;Q8K278	Actin-binding LIM protein 1	Ablim1	tr|Q3UP03|Q3UP03_MOUSE Uncharacterized protein (Fragment) OS=Mus musculus OX=10090 GN=Ablim1 PE=2 SV=1;tr|E9Q9C7|E9Q9C7_MOUSE Actin-binding LIM protein 1 OS=Mus musculus OX=10090 GN=Ablim1 PE=1 SV=1;tr|E9Q9C0|E9Q9C0_MOUSE Actin-binding LIM protein 1 OS=Mus	21	23	17	28	22	16	16	17	20	23	35	27
25.1871	25.6508	25.6158	25.0835	25.4023	25.8475	24.9977	25.788	25.5722	25.5242	25.5189	25.4852	0.993092	25.4845	25.4444	25.4526	25.5094	A0A1W2P7X0;E9QMV2;C6EQJ5;Q4KML4	A0A1W2P7X0;E9QMV2;C6EQJ5;Q4KML4	Costars family protein ABRACL	Abracl	tr|A0A1W2P7X0|A0A1W2P7X0_MOUSE Costars family protein ABRACL (Fragment) OS=Mus musculus OX=10090 GN=Abracl PE=1 SV=1;tr|E9QMV2|E9QMV2_MOUSE Costars family protein ABRACL OS=Mus musculus OX=10090 GN=Abracl PE=1 SV=1;tr|C6EQJ5|C6EQJ5_MOUSE ASL1/3110003A17Rik	3	3	4	3	4	4	3	5	3	4	4	3
27.3781	27.4013	27.3034	27.4258	27.2389	27.301	27.5045	27.4827	27.4094	27.4865	27.5762	27.4731	0.0247022	27.3609	27.3219	27.4655	27.5119	Q921H8;Q3UPU8;H3BKL5;H3BJZ9;Q8BLD7;H3BKA1;Q8R343;H3BJG8;H3BJC1	Q921H8;Q3UPU8;H3BKL5;H3BJZ9;Q8BLD7	3-ketoacyl-CoA thiolase A, peroxisomal	Acaa1a	sp|Q921H8|THIKA_MOUSE 3-ketoacyl-CoA thiolase A, peroxisomal OS=Mus musculus OX=10090 GN=Acaa1a PE=1 SV=1;tr|Q3UPU8|Q3UPU8_MOUSE Uncharacterized protein OS=Mus musculus OX=10090 GN=Acaa1a PE=2 SV=1;tr|H3BKL5|H3BKL5_MOUSE 3-ketoacyl-CoA thiolase A, peroxiso	24	22	20	21	24	16	28	23	25	27	30	19
28.9274	28.7365	28.7144	28.7914	28.5732	28.5959	28.7819	28.6548	28.6716	28.4019	28.4077	28.3839	0.00388144	28.7928	28.6535	28.7028	28.3978	Q8BWT1;Q3UKH3;A0A494B9J2	Q8BWT1;Q3UKH3	3-ketoacyl-CoA thiolase, mitochondrial	Acaa2	sp|Q8BWT1|THIM_MOUSE 3-ketoacyl-CoA thiolase, mitochondrial OS=Mus musculus OX=10090 GN=Acaa2 PE=1 SV=3;tr|Q3UKH3|Q3UKH3_MOUSE Uncharacterized protein OS=Mus musculus OX=10090 GN=Acaa2 PE=2 SV=1	44	39	41	41	38	32	33	36	39	27	27	23
24.6752	24.7491	24.9074	24.9678	24.8163	24.7846	24.8994	24.8181	25.1168	25.1145	24.7092	24.6949	0.662021	24.7772	24.8562	24.9448	24.8395	Q5SWU9;V9GWS0;Q9ESZ5;V9GWR9;V9GWS1;A0A0R4J1S9;V9GXY1	Q5SWU9	Acetyl-CoA carboxylase 1;Biotin carboxylase	Acaca	sp|Q5SWU9|ACACA_MOUSE Acetyl-CoA carboxylase 1 OS=Mus musculus OX=10090 GN=Acaca PE=1 SV=1	8	9	12	6	4	8	8	8	4	8	6	6
22.7803	23.191	23.1785	22.754	21.0689	22.6059	21.6321	21.5996	23.35	21.9141	21.8615	20.9327	0.192436	23.0499	22.1429	22.1939	21.5694	Q9CRH8;Q8K370;D3Z2B3;D3Z7X0	Q9CRH8;Q8K370;D3Z2B3;D3Z7X0	Acyl-CoA dehydrogenase family member 10	Acad10;Acad12	tr|Q9CRH8|Q9CRH8_MOUSE Uncharacterized protein (Fragment) OS=Mus musculus OX=10090 GN=Acad10 PE=2 SV=1;sp|Q8K370|ACD10_MOUSE Acyl-CoA dehydrogenase family member 10 OS=Mus musculus OX=10090 GN=Acad10 PE=1 SV=1;tr|D3Z2B3|D3Z2B3_MOUSE Acyl-Coenzyme A dehydro	2	1	3	1	0	0	1	2	2	0	2	1
23.2165	23.1956	23.1448	22.9488	23.876	22.8884	23.3221	22.9183	23.2716	23.2436	23.0628	22.8499	0.902471	23.1856	23.2377	23.1706	23.0521	A0A0R4J0P1;Q9D7B6;D3YTT4	A0A0R4J0P1;Q9D7B6;D3YTT4	Isobutyryl-CoA dehydrogenase, mitochondrial	Acad8	tr|A0A0R4J0P1|A0A0R4J0P1_MOUSE Isobutyryl-CoA dehydrogenase, mitochondrial OS=Mus musculus OX=10090 GN=Acad8 PE=1 SV=1;sp|Q9D7B6|ACAD8_MOUSE Isobutyryl-CoA dehydrogenase, mitochondrial OS=Mus musculus OX=10090 GN=Acad8 PE=1 SV=2;tr|D3YTT4|D3YTT4_MOUSE Isob	3	4	3	4	3	1	4	1	2	2	2	3
25.7438	25.7347	25.5503	25.5005	25.7017	25.264	25.8076	25.4224	25.4079	25.7508	25.6152	25.4391	0.652654	25.6763	25.4887	25.546	25.6017	Q8JZN5;A0A0G2JDY4;A0A0G2JF25;Q9CZC5	Q8JZN5	Acyl-CoA dehydrogenase family member 9, mitochondrial	Acad9	sp|Q8JZN5|ACAD9_MOUSE Complex I assembly factor ACAD9, mitochondrial OS=Mus musculus OX=10090 GN=Acad9 PE=1 SV=2	4	6	7	6	6	3	7	2	4	6	4	4
29.851	29.5616	29.4585	29.7258	29.5042	29.538	29.6424	29.5596	29.4272	29.2337	29.3138	29.1869	0.0299158	29.6237	29.5894	29.5431	29.2448	P51174;A0A0R4J083	P51174;A0A0R4J083	Long-chain specific acyl-CoA dehydrogenase, mitochondrial	Acadl	sp|P51174|ACADL_MOUSE Long-chain specific acyl-CoA dehydrogenase, mitochondrial OS=Mus musculus OX=10090 GN=Acadl PE=1 SV=2;tr|A0A0R4J083|A0A0R4J083_MOUSE Long-chain-specific acyl-CoA dehydrogenase, mitochondrial OS=Mus musculus OX=10090 GN=Acadl PE=1 SV=1	66	50	51	61	51	60	58	55	51	55	47	41
26.6678	26.6524	26.5339	26.752	26.6729	26.5813	26.7173	26.4647	26.3922	26.2813	26.1678	26.1519	0.00295988	26.618	26.6687	26.5247	26.2003	P45952;Q91WS8;Q8BJT5;Q3V2I9;D3Z2A5;D6RFD7	P45952;Q91WS8;Q8BJT5	Medium-chain specific acyl-CoA dehydrogenase, mitochondrial	Acadm	sp|P45952|ACADM_MOUSE Medium-chain specific acyl-CoA dehydrogenase, mitochondrial OS=Mus musculus OX=10090 GN=Acadm PE=1 SV=1;tr|Q91WS8|Q91WS8_MOUSE Acyl-Coenzyme A dehydrogenase, medium chain OS=Mus musculus OX=10090 GN=Acadm PE=2 SV=1;tr|Q8BJT5|Q8BJT5_MO	17	10	15	15	13	10	19	12	15	14	13	7
27.8753	27.7044	27.58	27.9544	27.6979	27.5823	27.8612	27.6248	27.7682	27.3548	27.399	27.4981	0.0515731	27.7199	27.7449	27.7514	27.4173	Q07417	Q07417	Short-chain specific acyl-CoA dehydrogenase, mitochondrial	Acads	sp|Q07417|ACADS_MOUSE Short-chain specific acyl-CoA dehydrogenase, mitochondrial OS=Mus musculus OX=10090 GN=Acads PE=1 SV=2	17	22	22	24	23	22	27	25	25	21	24	20
25.7383	25.4078	25.3935	25.5345	25.3716	25.4599	25.3627	25.3151	25.2443	25.0594	25.0674	25.0036	0.00360617	25.5132	25.4553	25.3074	25.0434	Q7TMY2;Q9DBL1;E9Q5L3;Q3V2R9;A0A140LHL4	Q7TMY2;Q9DBL1;E9Q5L3;Q3V2R9	Short/branched chain specific acyl-CoA dehydrogenase, mitochondrial	Acadsb	tr|Q7TMY2|Q7TMY2_MOUSE Acyl-Coenzyme A dehydrogenase, short/branched chain OS=Mus musculus OX=10090 GN=Acadsb PE=2 SV=1;sp|Q9DBL1|ACDSB_MOUSE Short/branched chain specific acyl-CoA dehydrogenase, mitochondrial OS=Mus musculus OX=10090 GN=Acadsb PE=1 SV=1;t	10	11	9	12	9	5	9	8	11	6	5	7
27.5198	27.3727	27.34	27.4054	27.3792	27.3205	27.5068	27.3878	27.3213	27.304	27.2266	27.3056	0.187026	27.4108	27.3684	27.4053	27.2787	P50544;B1AR28;Q3UJR6	P50544;B1AR28;Q3UJR6	Very long-chain specific acyl-CoA dehydrogenase, mitochondrial	Acadvl	sp|P50544|ACADV_MOUSE Very long-chain specific acyl-CoA dehydrogenase, mitochondrial OS=Mus musculus OX=10090 GN=Acadvl PE=1 SV=3;tr|B1AR28|B1AR28_MOUSE Very long-chain-specific acyl-CoA dehydrogenase, mitochondrial OS=Mus musculus OX=10090 GN=Acadvl PE=1	30	24	26	22	35	26	34	26	28	24	24	23
27.7897	27.6103	27.3976	27.7383	27.6342	27.4815	27.6831	27.5413	27.568	27.4128	27.4629	27.4365	0.315812	27.5992	27.618	27.5975	27.4374	Q8QZT1;Q3TQP7	Q8QZT1;Q3TQP7	Acetyl-CoA acetyltransferase, mitochondrial	Acat1	sp|Q8QZT1|THIL_MOUSE Acetyl-CoA acetyltransferase, mitochondrial OS=Mus musculus OX=10090 GN=Acat1 PE=1 SV=1;tr|Q3TQP7|Q3TQP7_MOUSE Uncharacterized protein OS=Mus musculus OX=10090 GN=Acat1 PE=2 SV=1	18	17	17	17	19	19	20	13	18	17	14	18
24.7497	25.11	24.9866	24.5746	25.1693	25.1029	24.6403	25.1666	24.9229	24.7272	24.8192	24.9331	0.905837	24.9488	24.9489	24.91	24.8265	Q8CAY6;A0A3B2WAL8;G3XA25;Q8R4V3;Q80X81	Q8CAY6;A0A3B2WAL8;G3XA25;Q8R4V3;Q80X81	Acetyl-CoA acetyltransferase, cytosolic	Acat2;Acat3	sp|Q8CAY6|THIC_MOUSE Acetyl-CoA acetyltransferase, cytosolic OS=Mus musculus OX=10090 GN=Acat2 PE=1 SV=2;tr|A0A3B2WAL8|A0A3B2WAL8_MOUSE Acetyl-CoA acetyltransferase, cytosolic OS=Mus musculus OX=10090 GN=Acat2 PE=1 SV=1;tr|G3XA25|G3XA25_MOUSE Acetyl-CoA ac	6	8	9	5	6	6	6	6	8	9	4	5
25.4759	25.4081	25.3741	25.5018	25.4399	25.3551	25.6486	25.5728	25.476	25.4347	25.527	25.2514	0.210512	25.4194	25.4323	25.5658	25.4044	A0A0R4J079;Q8BMP6;Q6P9T6;Q3TJW1	A0A0R4J079;Q8BMP6;Q6P9T6;Q3TJW1	Golgi resident protein GCP60	Acbd3	tr|A0A0R4J079|A0A0R4J079_MOUSE Golgi resident protein GCP60 OS=Mus musculus OX=10090 GN=Acbd3 PE=1 SV=1;sp|Q8BMP6|GCP60_MOUSE Golgi resident protein GCP60 OS=Mus musculus OX=10090 GN=Acbd3 PE=1 SV=3;tr|Q6P9T6|Q6P9T6_MOUSE Acyl-Coenzyme A binding domain con	12	14	12	9	8	9	13	11	14	11	11	8
26.2473	26.2425	26.1422	26.3766	25.9715	26.0328	26.3942	26.3364	26.1561	26.0309	26.1734	26.2183	0.465435	26.2107	26.127	26.2955	26.1409	Q80TU6;F6RJ39;Q9JIX8;Q52KR6;B8JJ92;Q7TSL7;B8JJ91;Q05D19;B8JJ90;B8JJ89;Q3UXT9;F6Q8C0	Q80TU6;F6RJ39;Q9JIX8;Q52KR6;B8JJ92;Q7TSL7;B8JJ91	Apoptotic chromatin condensation inducer in the nucleus	Acin1	tr|Q80TU6|Q80TU6_MOUSE MKIAA0670 protein (Fragment) OS=Mus musculus OX=10090 GN=Acin1 PE=2 SV=1;tr|F6RJ39|F6RJ39_MOUSE Apoptotic chromatin condensation inducer in the nucleus (Fragment) OS=Mus musculus OX=10090 GN=Acin1 PE=1 SV=1;sp|Q9JIX8|ACINU_MOUSE Apop	18	15	17	20	16	8	16	14	19	19	14	18
27.2074	27.3216	27.3726	27.2616	27.2995	27.3425	27.1959	27.253	27.3543	27.1446	27.2101	27.1954	0.159739	27.3005	27.3012	27.2677	27.1834	Q3TED3;Q3V117;Q91V92;Q3UEA1;Q3UVY4;Q3TS02;Q99K05;Q6P063	Q3TED3;Q3V117;Q91V92;Q3UEA1	ATP-citrate synthase	Acly	tr|Q3TED3|Q3TED3_MOUSE ATP-citrate synthase OS=Mus musculus OX=10090 GN=Acly PE=2 SV=1;tr|Q3V117|Q3V117_MOUSE ATP-citrate synthase OS=Mus musculus OX=10090 GN=Acly PE=1 SV=1;sp|Q91V92|ACLY_MOUSE ATP-citrate synthase OS=Mus musculus OX=10090 GN=Acly PE=1 SV	31	37	32	33	28	28	29	35	37	33	29	25
25.3385	25.8037	25.5901	25.1049	25.7505	25.4292	25.1045	25.1993	25.8493	24.95	24.5188	25.1309	0.114014	25.5774	25.4282	25.3843	24.8666	Q8VDC3;P28271	Q8VDC3;P28271	Aconitate hydratase;Cytoplasmic aconitate hydratase	aco1;Aco1	tr|Q8VDC3|Q8VDC3_MOUSE Cytoplasmic aconitase OS=Mus musculus OX=10090 GN=aco1 PE=3 SV=1;sp|P28271|ACOC_MOUSE Cytoplasmic aconitate hydratase OS=Mus musculus OX=10090 GN=Aco1 PE=1 SV=3	8	17	11	6	9	7	6	10	11	4	2	4
30.1521	29.9693	29.8816	30.0863	29.8647	29.8324	29.992	29.9655	29.8692	29.7872	29.818	29.7575	0.157464	30.001	29.9278	29.9422	29.7876	Q99KI0;A0A2R8W744;A0A2R8VHM8	Q99KI0	Aconitate hydratase, mitochondrial	Aco2	sp|Q99KI0|ACON_MOUSE Aconitate hydratase, mitochondrial OS=Mus musculus OX=10090 GN=Aco2 PE=1 SV=1	63	64	63	84	71	65	66	59	69	74	61	73
26.295	26.6239	26.6427	26.5009	26.4855	26.3006	26.248	26.4118	26.4872	26.1327	25.8816	26.1388	0.0212441	26.5205	26.429	26.3823	26.051	O55137;Q99L15;Q53YL1;Q6Q2Z6;Q9QYR7;A0A1Y7VMZ4;Q91YQ6;B2RTE4;Q32Q92;Q14DI6;Q8BWN8	O55137;Q99L15	Acyl-coenzyme A thioesterase 1	Acot1	sp|O55137|ACOT1_MOUSE Acyl-coenzyme A thioesterase 1 OS=Mus musculus OX=10090 GN=Acot1 PE=1 SV=1;tr|Q99L15|Q99L15_MOUSE Acot1 protein (Fragment) OS=Mus musculus OX=10090 GN=Acot1 PE=2 SV=1	7	13	16	10	11	9	11	11	10	7	6	10
25.3769	25.3318	25.2766	25.4323	25.3915	25.4009	25.2967	25.2233	25.257	25.1921	25.2536	25.0953	0.0036697	25.3284	25.4082	25.259	25.1803	Q4VA32;Q9CQR4	Q4VA32;Q9CQR4	Acyl-coenzyme A thioesterase 13;Acyl-coenzyme A thioesterase 13, N-terminally processed	Acot13	tr|Q4VA32|Q4VA32_MOUSE Thioesterase superfamily member 2 OS=Mus musculus OX=10090 GN=Acot13 PE=1 SV=1;sp|Q9CQR4|ACO13_MOUSE Acyl-coenzyme A thioesterase 13 OS=Mus musculus OX=10090 GN=Acot13 PE=1 SV=1	1	3	4	5	4	3	2	3	4	0	2	3
23.0279	23.3978	23.0838	23.1523	22.4577	22.2592	23.8151	23.1293	23.3137	22.7137	22.2747	22.4083	0.0233622	23.1698	22.6231	23.4194	22.4656	Q9QYR9;Q6P2K2	Q9QYR9;Q6P2K2	Acyl-coenzyme A thioesterase 2, mitochondrial	Acot2	sp|Q9QYR9|ACOT2_MOUSE Acyl-coenzyme A thioesterase 2, mitochondrial OS=Mus musculus OX=10090 GN=Acot2 PE=1 SV=2;tr|Q6P2K2|Q6P2K2_MOUSE Acyl-CoA thioesterase 2 OS=Mus musculus OX=10090 GN=Acot2 PE=2 SV=1	0	1	2	3	1	0	1	0	1	0	0	0
26.4455	26.6798	26.8034	26.5743	26.7997	26.9388	26.3864	26.7336	26.6814	26.817	26.6695	26.8633	0.484064	26.6429	26.7709	26.6005	26.7833	E9PYH2;Q91V12	E9PYH2;Q91V12	Cytosolic acyl coenzyme A thioester hydrolase	Acot7	tr|E9PYH2|E9PYH2_MOUSE Cytosolic acyl coenzyme A thioester hydrolase OS=Mus musculus OX=10090 GN=Acot7 PE=1 SV=1;sp|Q91V12|BACH_MOUSE Cytosolic acyl coenzyme A thioester hydrolase OS=Mus musculus OX=10090 GN=Acot7 PE=1 SV=2	10	14	9	13	12	12	11	11	15	15	14	14
27.1369	26.9987	26.9393	27.15	27.0137	26.9093	27.1544	26.8762	26.9317	27.077	26.9753	26.9979	0.97115	27.025	27.0243	26.9874	27.0167	Q9R0X4;Q32MW3	Q9R0X4;Q32MW3	Acyl-coenzyme A thioesterase 9, mitochondrial;Acyl-coenzyme A thioesterase 10, mitochondrial	Acot9;Acot10	sp|Q9R0X4|ACOT9_MOUSE Acyl-coenzyme A thioesterase 9, mitochondrial OS=Mus musculus OX=10090 GN=Acot9 PE=1 SV=1;sp|Q32MW3|ACO10_MOUSE Acyl-coenzyme A thioesterase 10, mitochondrial OS=Mus musculus OX=10090 GN=Acot10 PE=2 SV=1	24	23	27	25	22	19	19	24	21	22	17	19
26.0105	25.7676	25.604	25.7757	25.9264	25.7412	26.0981	26.1317	26.0827	25.9848	25.8737	25.8963	0.0430519	25.794	25.8144	26.1042	25.9183	Q9R0H0;Q8BW35;A2A848;Q8C168	Q9R0H0;Q8BW35;A2A848;Q8C168	Peroxisomal acyl-coenzyme A oxidase 1;Acyl-coenzyme A oxidase	Acox1	sp|Q9R0H0|ACOX1_MOUSE Peroxisomal acyl-coenzyme A oxidase 1 OS=Mus musculus OX=10090 GN=Acox1 PE=1 SV=5;tr|Q8BW35|Q8BW35_MOUSE Uncharacterized protein (Fragment) OS=Mus musculus OX=10090 PE=2 SV=2;tr|A2A848|A2A848_MOUSE Peroxisomal acyl-coenzyme A oxidase	16	17	10	17	11	9	19	20	20	11	14	12
26.6607	26.5387	26.4752	26.524	26.2889	26.3334	26.4137	26.1811	26.2155	25.34	25.3168	25.4091	2.45e-06	26.5582	26.3821	26.2701	25.3553	Q9QXD1;Q3UNF3;E9Q5T5	Q9QXD1;Q3UNF3	Peroxisomal acyl-coenzyme A oxidase 2;Acyl-coenzyme A oxidase	Acox2	sp|Q9QXD1|ACOX2_MOUSE Peroxisomal acyl-coenzyme A oxidase 2 OS=Mus musculus OX=10090 GN=Acox2 PE=1 SV=2;tr|Q3UNF3|Q3UNF3_MOUSE Acyl-coenzyme A oxidase OS=Mus musculus OX=10090 GN=Acox2 PE=2 SV=1	22	17	16	23	22	10	24	16	17	7	8	6
24.4895	25.1516	24.8952	24.5992	25.2178	25.2087	24.7638	25.0391	24.9736	25.0227	25.0474	25.2602	0.65529	24.8454	25.0086	24.9255	25.1101	Q4VAI2;Q9D358;A0A1W2P7X3	Q4VAI2;Q9D358;A0A1W2P7X3	Low molecular weight phosphotyrosine protein phosphatase	Acp1	tr|Q4VAI2|Q4VAI2_MOUSE Acid phosphatase 1, soluble OS=Mus musculus OX=10090 GN=Acp1 PE=2 SV=1;sp|Q9D358|PPAC_MOUSE Low molecular weight phosphotyrosine protein phosphatase OS=Mus musculus OX=10090 GN=Acp1 PE=1 SV=3;tr|A0A1W2P7X3|A0A1W2P7X3_MOUSE Low molecu	6	7	5	7	7	5	6	6	5	6	9	5
26.6446	26.4946	26.4418	26.5255	26.3709	26.2255	26.5589	26.5117	26.4613	26.033	26.0692	26.3133	0.0151645	26.527	26.374	26.5106	26.1385	Q8VCW8	Q8VCW8	Acyl-CoA synthetase family member 2, mitochondrial	Acsf2	sp|Q8VCW8|ACSF2_MOUSE Medium-chain acyl-CoA ligase ACSF2, mitochondrial OS=Mus musculus OX=10090 GN=Acsf2 PE=1 SV=1	22	18	15	20	12	13	18	15	17	15	9	16
22.6512	22.218	22.7983	23.0647	23.362	22.2455	23.3158	22.9705	23.7549	21.9608	22.4469	21.8406	0.0304377	22.5558	22.8907	23.347	22.0828	Q9CZW4;E9PUC2;D3Z4I4	Q9CZW4;E9PUC2	Long-chain-fatty-acid--CoA ligase 3	Acsl3	sp|Q9CZW4|ACSL3_MOUSE Long-chain-fatty-acid--CoA ligase 3 OS=Mus musculus OX=10090 GN=Acsl3 PE=1 SV=2;tr|E9PUC2|E9PUC2_MOUSE Long-chain-fatty-acid--CoA ligase 3 OS=Mus musculus OX=10090 GN=Acsl3 PE=1 SV=1	1	1	3	3	3	2	3	3	2	1	1	1
27.4289	27.6895	27.4395	27.4041	27.4554	27.1948	27.7807	27.5935	27.5585	27.2665	27.214	27.2194	0.0123356	27.5193	27.3514	27.6442	27.2333	Q91YN3;Q8BW44;Q9QUJ7	Q91YN3;Q8BW44;Q9QUJ7	Long-chain-fatty-acid--CoA ligase 4	Acsl4	tr|Q91YN3|Q91YN3_MOUSE Acyl-CoA synthetase long-chain family member 4 OS=Mus musculus OX=10090 GN=Acsl4 PE=2 SV=1;tr|Q8BW44|Q8BW44_MOUSE AMP-binding domain-containing protein OS=Mus musculus OX=10090 GN=Acsl4 PE=2 SV=1;sp|Q9QUJ7|ACSL4_MOUSE Long-chain-fatt	19	26	23	22	22	24	23	23	25	20	21	22
26.6539	26.4448	26.4032	26.4853	26.362	26.3688	26.7221	26.5715	26.5142	26.6023	26.8315	26.5151	0.15051	26.5006	26.4054	26.6026	26.6496	Q3UKS0;Q3UC67;Q8JZR0;Q9D9S0;A0A286YCG4;D3Z041;P41216;F6WNZ2;A0A286YD68;A0A286YCF3	Q3UKS0;Q3UC67;Q8JZR0	Long-chain-fatty-acid--CoA ligase 5	Acsl5	tr|Q3UKS0|Q3UKS0_MOUSE AMP-binding domain-containing protein OS=Mus musculus OX=10090 GN=Acsl5 PE=2 SV=1;tr|Q3UC67|Q3UC67_MOUSE AMP-binding domain-containing protein OS=Mus musculus OX=10090 GN=Acsl5 PE=1 SV=1;sp|Q8JZR0|ACSL5_MOUSE Long-chain-fatty-acid--C	16	18	18	19	14	14	14	20	15	18	17	20
31.7574	32.0402	32.0859	32.0592	31.9619	32.0191	31.9146	31.8942	31.9852	32.0416	32.0955	31.9958	0.528866	31.9611	32.0134	31.9313	32.0443	Q3UBP6	Q3UBP6		Actb	tr|Q3UBP6|Q3UBP6_MOUSE Uncharacterized protein OS=Mus musculus OX=10090 GN=Actb PE=2 SV=1	80	84	80	81	83	84	84	76	93	89	85	96
35.6944	35.6152	35.6257	35.6902	35.6266	35.6527	35.6163	35.6674	35.6294	35.7172	35.6387	35.689	0.500073	35.6451	35.6565	35.6377	35.6816	B2RRX1;P60710;Q3UAF7;Q3U5R4;Q3U939;Q61276;Q3UAA9;Q3U804;Q3UA89;Q3UCF8;Q3UAF6;E9Q1F2;E9Q5F4;G3UZ07;Q99NC5;E9Q606;A1E281;O89054;F8WGM8;E9Q2D1;Q6IWE2;F6WX90;Q7M0E4;V9GXQ2;Q6GQT3;E9Q3M9	B2RRX1;P60710;Q3UAF7;Q3U5R4;Q3U939;Q61276;Q3UAA9;Q3U804;Q3UA89;Q3UCF8;Q3UAF6;E9Q1F2;E9Q5F4;G3UZ07	Actin, cytoplasmic 1;Actin, cytoplasmic 1, N-terminally processed	Actb;Actg1	tr|B2RRX1|B2RRX1_MOUSE Actin, beta OS=Mus musculus OX=10090 GN=Actb PE=2 SV=1;sp|P60710|ACTB_MOUSE Actin, cytoplasmic 1 OS=Mus musculus OX=10090 GN=Actb PE=1 SV=1;tr|Q3UAF7|Q3UAF7_MOUSE Uncharacterized protein OS=Mus musculus OX=10090 GN=Actb PE=2 SV=1;tr|	996	979	1022	1133	1121	1060	1010	1042	1039	1113	1027	1100
30.6547	30.2302	30.4549	30.2944	30.1707	30.3729	30.07	30.5719	30.2049	30.4626	30.2234	30.0873	0.646285	30.4466	30.2793	30.2823	30.2578	Q8BFZ3	Q8BFZ3	Beta-actin-like protein 2	Actbl2	sp|Q8BFZ3|ACTBL_MOUSE Beta-actin-like protein 2 OS=Mus musculus OX=10090 GN=Actbl2 PE=1 SV=1	13	8	10	10	9	11	9	14	9	13	9	17
32.0913	31.8139	31.7094	31.8458	31.6973	31.8781	31.9035	31.9418	31.9869	31.9395	31.8907	31.7274	0.618591	31.8715	31.8071	31.944	31.8526	Q9QZ83	Q9QZ83		Actg1	tr|Q9QZ83|Q9QZ83_MOUSE Gamma actin-like protein OS=Mus musculus OX=10090 GN=Actg1 PE=2 SV=1	48	59	53	59	63	46	62	45	62	53	56	34
26.0124	26.1223	26.031	26.0571	25.9259	25.8421	26.0295	25.9096	25.9056	25.9246	25.7487	25.8621	0.0866345	26.0552	25.9417	25.9482	25.8452	Q505L1;Q3TF62;Q9Z2N8;A0A0A6YWG8;D3YVN1;F8WI57;Q99MR0;A0A0A6YWR1;A0A0A6YW15;D3Z4L2	Q505L1;Q3TF62;Q9Z2N8;A0A0A6YWG8;D3YVN1	Actin-like protein 6A	Actl6a	tr|Q505L1|Q505L1_MOUSE Actl6a protein OS=Mus musculus OX=10090 GN=Actl6a PE=1 SV=1;tr|Q3TF62|Q3TF62_MOUSE Uncharacterized protein OS=Mus musculus OX=10090 GN=Actl6a PE=2 SV=1;sp|Q9Z2N8|ACL6A_MOUSE Actin-like protein 6A OS=Mus musculus OX=10090 GN=Actl6a PE	9	13	14	15	15	8	13	12	11	9	11	9
25.8488	25.8171	25.7628	25.9932	26.0615	25.9369	25.8033	25.945	25.962	25.8856	25.95	25.7446	0.0882599	25.8096	25.9972	25.9034	25.8601	A1BN54;O88990	A1BN54		Actn1	tr|A1BN54|A1BN54_MOUSE Alpha actinin 1a OS=Mus musculus OX=10090 GN=Actn1 PE=1 SV=1	7	8	7	9	4	7	6	10	8	10	8	8
32.4873	32.4901	32.4378	32.5103	32.48	32.3943	32.4399	32.4066	32.4268	32.5181	32.492	32.444	0.338255	32.4717	32.4615	32.4244	32.4847	Q7TPR4;Q99LJ3	Q7TPR4	Alpha-actinin-1	Actn1	sp|Q7TPR4|ACTN1_MOUSE Alpha-actinin-1 OS=Mus musculus OX=10090 GN=Actn1 PE=1 SV=1	268	331	310	356	335	348	347	351	364	351	327	372
31.8379	31.8138	31.8539	31.8009	31.7541	31.7336	31.7935	31.7005	31.7402	31.6259	31.6512	31.6288	0.000400798	31.8352	31.7629	31.7447	31.6353	Q3ULT2;P57780;Q3UDJ7;A0A1L1SV25;E9Q2W9;A0A1L1SVJ6;Q8BP35;D3Z0L8;D3Z761;Q61064;Q61063	Q3ULT2;P57780;Q3UDJ7;A0A1L1SV25;E9Q2W9	Alpha-actinin-4	Actn4	tr|Q3ULT2|Q3ULT2_MOUSE Non-muscle alpha-actinin 4 OS=Mus musculus OX=10090 GN=Actn4 PE=1 SV=1;sp|P57780|ACTN4_MOUSE Alpha-actinin-4 OS=Mus musculus OX=10090 GN=Actn4 PE=1 SV=1;tr|Q3UDJ7|Q3UDJ7_MOUSE Uncharacterized protein OS=Mus musculus OX=10090 GN=Actn4	162	162	181	163	176	174	187	176	178	175	160	159
22.7157	26.5681	25.943	22.8411	21.7364	26.4144	26.5234	26.1338	21.57	23.0512	21.8258	21.4508	0.384756	25.0756	23.664	24.7424	22.1093	Q1A602	Q1A602		Actn4	tr|Q1A602|Q1A602_MOUSE Non-muscle alpha-actinin 4 OS=Mus musculus OX=10090 GN=Actn4 PE=2 SV=1	2	4	4	4	2	4	4	3	4	4	3	3
27.5574	27.6089	27.7102	27.6478	27.6984	27.6418	27.6959	27.6562	27.507	27.6429	27.4946	27.7126	0.90283	27.6255	27.6627	27.6197	27.6167	P61164;A0A494BB86;A0A494BAH0	P61164;A0A494BB86	Alpha-centractin	Actr1a	sp|P61164|ACTZ_MOUSE Alpha-centractin OS=Mus musculus OX=10090 GN=Actr1a PE=1 SV=1;tr|A0A494BB86|A0A494BB86_MOUSE Alpha-centractin OS=Mus musculus OX=10090 GN=Actr1a PE=1 SV=1	22	22	30	30	24	23	19	26	26	26	24	25
25.0053	25.043	24.9893	24.9009	24.5722	25.0695	24.7861	25.0254	25.0568	24.9876	25.2998	25.0083	0.391736	25.0125	24.8475	24.9561	25.0986	Q8R5C5;Q8R1B2;E0CZD4;E0CYB4	Q8R5C5	Beta-centractin	Actr1b	sp|Q8R5C5|ACTY_MOUSE Beta-centractin OS=Mus musculus OX=10090 GN=Actr1b PE=1 SV=1	4	5	5	5	6	4	5	7	3	5	4	6
28.8699	28.9186	28.9144	28.9093	28.9464	28.9378	28.8154	28.9152	28.8396	28.7689	28.7449	28.5687	0.0072347	28.901	28.9312	28.8567	28.6942	Q5SW83;P61161;Q8BMA4	Q5SW83;P61161;Q8BMA4	Actin-related protein 2	Actr2	tr|Q5SW83|Q5SW83_MOUSE Actin-related protein 2 OS=Mus musculus OX=10090 GN=Actr2 PE=1 SV=1;sp|P61161|ARP2_MOUSE Actin-related protein 2 OS=Mus musculus OX=10090 GN=Actr2 PE=1 SV=1;tr|Q8BMA4|Q8BMA4_MOUSE Actin-related protein 2 OS=Mus musculus OX=10090 PE=2	32	51	45	53	53	60	40	46	54	54	39	48
29.4456	29.529	29.487	29.3488	29.5489	29.4681	29.4287	29.3633	29.486	29.3827	29.4757	29.4475	0.698236	29.4872	29.4553	29.426	29.4353	Q3ULF7;Q3TWJ4;Q99JY9;Q3TGW0;Q3TGE1;A0A087WRA1;Q9ERF8;A0A087WQ14;A0A087WP86;Q3UGH0;A0A087WS98;Q641P0;A0A087WQ83;A0A087WPR6	Q3ULF7;Q3TWJ4;Q99JY9;Q3TGW0;Q3TGE1	Actin-related protein 3	Actr3	tr|Q3ULF7|Q3ULF7_MOUSE Uncharacterized protein OS=Mus musculus OX=10090 GN=Actr3 PE=1 SV=1;tr|Q3TWJ4|Q3TWJ4_MOUSE Uncharacterized protein OS=Mus musculus OX=10090 GN=Actr3 PE=2 SV=1;sp|Q99JY9|ARP3_MOUSE Actin-related protein 3 OS=Mus musculus OX=10090 GN=A	43	67	45	58	56	48	57	53	57	57	52	55
24.4282	24.8453	24.7954	24.8057	24.5646	24.854	24.2651	24.5147	24.7014	24.3115	23.9558	24.2697	0.0335456	24.6896	24.7414	24.4938	24.179	Q99JW2;A0A1L1SS90;A0A0R4J050;A0A1L1SRW7;A0A1L1SRC1;A0A087WPX1;A0A1L1SRL5;A0A1L1SSU4;A0A087WRE0;A0A087WPV3	Q99JW2;A0A1L1SS90;A0A0R4J050;A0A1L1SRW7;A0A1L1SRC1	Aminoacylase-1	Acy1	sp|Q99JW2|ACY1_MOUSE Aminoacylase-1 OS=Mus musculus OX=10090 GN=Acy1 PE=1 SV=1;tr|A0A1L1SS90|A0A1L1SS90_MOUSE Aminoacylase-1 OS=Mus musculus OX=10090 GN=Acy1 PE=1 SV=1;tr|A0A0R4J050|A0A0R4J050_MOUSE Aminoacylase-1 OS=Mus musculus OX=10090 GN=Acy1 PE=1 SV=1	3	8	5	6	5	8	2	5	6	5	3	8
22.396	23.3181	23.4065	23.4895	23.3615	21.3639	23.556	23.3028	21.9377	23.601	23.8094	23.6642	0.518884	23.0402	22.7383	22.9322	23.6915	Q3UG15;A0A140LHU0;Q61072;Q3U1W3;E9Q638	Q3UG15;A0A140LHU0;Q61072;Q3U1W3;E9Q638	Disintegrin and metalloproteinase domain-containing protein 9	Adam9	tr|Q3UG15|Q3UG15_MOUSE Uncharacterized protein OS=Mus musculus OX=10090 GN=Adam9 PE=2 SV=1;tr|A0A140LHU0|A0A140LHU0_MOUSE Disintegrin and metalloproteinase domain-containing protein 9 OS=Mus musculus OX=10090 GN=Adam9 PE=1 SV=1;sp|Q61072|ADAM9_MOUSE Disint	4	3	2	2	4	1	4	3	3	5	6	3
23.5689	23.4335	23.7628	23.6968	23.3918	23.4579	23.6279	23.6702	23.3344	23.9165	23.2763	23.4977	0.979765	23.5884	23.5155	23.5442	23.5635	Q8K232;Q9QYC0;F8WHZ9;F8WGR0;E9Q1K3;F6RDR0;A0A0J9YVI4;F6V4G5	Q8K232;Q9QYC0;F8WHZ9;F8WGR0;E9Q1K3;F6RDR0;A0A0J9YVI4	Alpha-adducin	Add1	tr|Q8K232|Q8K232_MOUSE Adducin 1 (Alpha) OS=Mus musculus OX=10090 GN=Add1 PE=2 SV=1;sp|Q9QYC0|ADDA_MOUSE Alpha-adducin OS=Mus musculus OX=10090 GN=Add1 PE=1 SV=2;tr|F8WHZ9|F8WHZ9_MOUSE Alpha-adducin OS=Mus musculus OX=10090 GN=Add1 PE=1 SV=1;tr|F8WGR0|F8WG	5	6	5	4	4	4	3	6	2	8	3	3
23.9423	23.7468	23.8368	24.0817	23.8701	23.6173	23.7912	23.911	23.7536	23.9209	23.7048	23.7227	0.92933	23.842	23.8564	23.8186	23.7828	Q9DC42;Q4FJS6;A0A0D9SEG8;E9QMJ5;E9QJS7;Q9Z0M6	Q9DC42;Q4FJS6;A0A0D9SEG8;E9QMJ5;E9QJS7;Q9Z0M6	CD97 antigen	Adgre5;Cd97	tr|Q9DC42|Q9DC42_MOUSE Adhesion G protein-coupled receptor E5 OS=Mus musculus OX=10090 GN=Adgre5 PE=1 SV=1;tr|Q4FJS6|Q4FJS6_MOUSE Cd97 protein OS=Mus musculus OX=10090 GN=Adgre5 PE=2 SV=1;tr|A0A0D9SEG8|A0A0D9SEG8_MOUSE Adhesion G protein-coupled receptor E	5	6	6	5	4	6	8	3	2	5	4	4
23.5925	23.1538	23.0218	23.1438	23.0535	23.1945	23.308	23.6235	23.8471	23.3869	23.2395	23.8392	0.18981	23.256	23.1306	23.5929	23.4886	A2AHQ2;Q14BH6;Q14AX7;Q8CJ12;Q8BLU3	A2AHQ2;Q14BH6;Q14AX7;Q8CJ12;Q8BLU3	G-protein coupled receptor 64	Adgrg2;Gpr64	tr|A2AHQ2|A2AHQ2_MOUSE Adhesion G-protein-coupled receptor G2 OS=Mus musculus OX=10090 GN=Adgrg2 PE=1 SV=1;tr|Q14BH6|Q14BH6_MOUSE Adhesion G-protein-coupled receptor G2 OS=Mus musculus OX=10090 GN=Adgrg2 PE=1 SV=1;tr|Q14AX7|Q14AX7_MOUSE G protein-coupled r	3	3	2	3	3	2	2	2	2	3	4	4
27.5219	27.9553	27.9141	27.5742	27.8406	27.9309	27.4882	27.7712	27.828	27.651	27.6321	27.6564	0.698162	27.7971	27.7819	27.6958	27.6465	Q6P5I3;P28474;Q9D748;Q548K2;Q3UMM7;Q64437;A0A0G2JGS3	Q6P5I3;P28474	S-(hydroxymethyl)glutathione dehydrogenase;Alcohol dehydrogenase class-3	Adh5	tr|Q6P5I3|Q6P5I3_MOUSE S-(hydroxymethyl)glutathione dehydrogenase OS=Mus musculus OX=10090 GN=Adh5 PE=1 SV=2;sp|P28474|ADHX_MOUSE Alcohol dehydrogenase class-3 OS=Mus musculus OX=10090 GN=Adh5 PE=1 SV=3	16	25	26	14	21	20	17	21	21	18	16	20
25.2358	25.4986	25.5318	25.1893	25.5366	25.6551	25.0713	25.349	25.3406	25.4453	25.2193	25.304	0.4986	25.4221	25.4603	25.2536	25.3229	Q99JT9	Q99JT9	1,2-dihydroxy-3-keto-5-methylthiopentene dioxygenase	Adi1	sp|Q99JT9|MTND_MOUSE 1,2-dihydroxy-3-keto-5-methylthiopentene dioxygenase OS=Mus musculus OX=10090 GN=Adi1 PE=1 SV=1	5	7	8	9	10	9	2	8	9	7	7	6
28.0523	28.4201	28.322	28.1222	28.3855	28.4373	27.9277	28.2593	28.3059	28.0524	27.9535	28.0708	0.232965	28.2648	28.315	28.1643	28.0256	P55264;Q8BMC5;A0A286YCD7;A0A286YCN3;Q8BWS6;Q3TZR1	P55264;Q8BMC5;A0A286YCD7	Adenosine kinase	Adk	sp|P55264|ADK_MOUSE Adenosine kinase OS=Mus musculus OX=10090 GN=Adk PE=1 SV=2;tr|Q8BMC5|Q8BMC5_MOUSE PfkB domain-containing protein OS=Mus musculus OX=10090 GN=Adk PE=2 SV=1;tr|A0A286YCD7|A0A286YCD7_MOUSE Adenosine kinase (Fragment) OS=Mus musculus OX=100	22	34	34	32	32	29	32	32	30	31	29	31
23.3221	22.9522	23.4363	23.251	22.711	23.0606	23.3944	22.9796	21.4318	23.461	22.8451	23.2335	0.549367	23.2369	23.0075	22.602	23.1799	Q3UDS7;Q3TJ10;A0A1L1SSF2;Q8VDL4	Q3UDS7;Q3TJ10;A0A1L1SSF2;Q8VDL4	ADP-dependent glucokinase	Adpgk	tr|Q3UDS7|Q3UDS7_MOUSE ADP-dependent glucokinase OS=Mus musculus OX=10090 GN=Adpgk PE=1 SV=1;tr|Q3TJ10|Q3TJ10_MOUSE Uncharacterized protein OS=Mus musculus OX=10090 GN=Adpgk PE=2 SV=1;tr|A0A1L1SSF2|A0A1L1SSF2_MOUSE ADP-dependent glucokinase OS=Mus musculus	4	4	4	3	4	2	5	3	1	3	3	3
26.7184	26.9529	26.8257	26.6982	27.0704	26.9376	26.6328	26.7292	26.9502	26.9197	26.9515	26.8437	0.619465	26.8323	26.9021	26.7707	26.905	Q3TMB8;P54822;E9Q242;E9Q3T7;A0A140LHU1;E9Q0A0;A0A0G2JFL8;A0A0G2JFI8	Q3TMB8;P54822;E9Q242;E9Q3T7	Adenylosuccinate lyase	Adsl	tr|Q3TMB8|Q3TMB8_MOUSE Adenylosuccinate lyase OS=Mus musculus OX=10090 GN=Adsl PE=2 SV=1;sp|P54822|PUR8_MOUSE Adenylosuccinate lyase OS=Mus musculus OX=10090 GN=Adsl PE=1 SV=2;tr|E9Q242|E9Q242_MOUSE Adenylosuccinate lyase OS=Mus musculus OX=10090 GN=Adsl P	11	17	17	18	15	12	10	10	15	6	10	14
27.8239	28.1916	28.1966	27.963	28.2175	28.2128	27.7799	28.1038	28.1442	28.145	28.0165	28.141	0.832014	28.0707	28.1311	28.0093	28.1008	B9EIE9;P46664;Q8C909;Q3UBP0;J3QN31;P28650	B9EIE9;P46664	Adenylosuccinate synthetase isozyme 2	Adss	tr|B9EIE9|B9EIE9_MOUSE Adenylosuccinate synthetase isozyme 2 OS=Mus musculus OX=10090 GN=Adss PE=1 SV=1;sp|P46664|PURA2_MOUSE Adenylosuccinate synthetase isozyme 2 OS=Mus musculus OX=10090 GN=Adss2 PE=1 SV=2	29	30	41	41	36	32	31	31	37	27	33	28
22.1449	23.1302	21.9534	20.4475	23.6143	22.0792	23.4373	23.3243	23.7197	23.7452	23.769	23.6361	0.1169	22.4095	22.047	23.4938	23.7168	Q9CZI9;D3Z516;A0A0U1RNV2;Q9CS75;Q8BVV5	Q9CZI9;D3Z516;A0A0U1RNV2	Apoptosis-enhancing nuclease	Aen	sp|Q9CZI9|AEN_MOUSE Apoptosis-enhancing nuclease OS=Mus musculus OX=10090 GN=Aen PE=2 SV=1;tr|D3Z516|D3Z516_MOUSE Apoptosis-enhancing nuclease (Fragment) OS=Mus musculus OX=10090 GN=Aen PE=1 SV=1;tr|A0A0U1RNV2|A0A0U1RNV2_MOUSE Apoptosis-enhancing nuclease	1	1	0	1	2	1	2	1	2	3	4	4
27.333	27.3124	27.361	27.4472	27.2224	27.3009	27.4535	27.0838	27.354	27.3677	27.1877	26.7807	0.468332	27.3355	27.3235	27.2971	27.112	Q3UDQ7;Q8JZQ2;Q3U7C0;Q8R5F1;Q920A7;Q9D736;S4R1J9;S4R2T7	Q3UDQ7;Q8JZQ2;Q3U7C0	AFG3-like protein 2	Afg3l2	tr|Q3UDQ7|Q3UDQ7_MOUSE AAA domain-containing protein OS=Mus musculus OX=10090 GN=Afg3l2 PE=2 SV=1;sp|Q8JZQ2|AFG32_MOUSE AFG3-like protein 2 OS=Mus musculus OX=10090 GN=Afg3l2 PE=1 SV=1;tr|Q3U7C0|Q3U7C0_MOUSE AAA domain-containing protein OS=Mus musculus OX	13	8	11	10	7	6	12	3	5	7	11	2
24.6052	24.3551	24.4257	24.5628	24.1874	24.3487	24.5974	24.2405	24.5102	24.4843	24.2107	23.9267	0.439598	24.462	24.3663	24.4494	24.2072	A2RSS6;Q64191;B7ZNK6	A2RSS6;Q64191;B7ZNK6	N(4)-(beta-N-acetylglucosaminyl)-L-asparaginase;Glycosylasparaginase alpha chain;Glycosylasparaginase beta chain	Aga	tr|A2RSS6|A2RSS6_MOUSE Aspartylglucosaminidase OS=Mus musculus OX=10090 GN=Aga PE=1 SV=1;sp|Q64191|ASPG_MOUSE N(4)-(beta-N-acetylglucosaminyl)-L-asparaginase OS=Mus musculus OX=10090 GN=Aga PE=1 SV=1;tr|B7ZNK6|B7ZNK6_MOUSE Aga protein OS=Mus musculus OX=10	9	4	7	7	5	6	7	5	5	4	6	4
24.9665	25.1662	25.1589	24.9886	24.9181	25.1385	24.9533	25.1881	25.2157	25.0246	25.2699	25.2423	0.501286	25.0972	25.0151	25.119	25.1789	A0A087WNV1;A0A087WSR7;A0A087WR52;Q8K2K6;A0A087WRL1	A0A087WNV1;A0A087WSR7;A0A087WR52;Q8K2K6;A0A087WRL1	Arf-GAP domain and FG repeat-containing protein 1	Agfg1	tr|A0A087WNV1|A0A087WNV1_MOUSE Arf-GAP domain and FG repeat-containing protein 1 OS=Mus musculus OX=10090 GN=Agfg1 PE=1 SV=1;tr|A0A087WSR7|A0A087WSR7_MOUSE Arf-GAP domain and FG repeat-containing protein 1 OS=Mus musculus OX=10090 GN=Agfg1 PE=1 SV=1;tr|A0A	8	11	6	6	8	6	4	6	7	5	4	8
24.4248	24.4657	24.7054	24.4834	24.5881	24.4663	24.7567	24.4556	24.4429	24.5938	24.3714	24.3359	0.75048	24.5319	24.5126	24.5517	24.4337	Q9ESW4	Q9ESW4	Acylglycerol kinase, mitochondrial	Agk	sp|Q9ESW4|AGK_MOUSE Acylglycerol kinase, mitochondrial OS=Mus musculus OX=10090 GN=Agk PE=1 SV=1	3	3	3	5	2	2	2	2	1	0	5	0
23.7509	23.8961	24.0091	23.3865	23.3407	23.3902	23.9253	23.4215	23.6298	23.6484	23.3485	23.6594	0.0323236	23.8854	23.3725	23.6589	23.5521	Q8CJG0;Q8CGT9;Q8R3Q7;Q6P239;Q6PHA2;H3BJ70;Q8CGT7;Q7M738;Q8CJF9;Q3T9X7;Q8CGT8;Q8CJF8	Q8CJG0;Q8CGT9;Q8R3Q7;Q6P239	Protein argonaute-2;Piwi-like protein	Ago2	sp|Q8CJG0|AGO2_MOUSE Protein argonaute-2 OS=Mus musculus OX=10090 GN=Ago2 PE=1 SV=3;tr|Q8CGT9|Q8CGT9_MOUSE Argonaute 2 protein (Fragment) OS=Mus musculus OX=10090 GN=Ago2 PE=4 SV=1;tr|Q8R3Q7|Q8R3Q7_MOUSE Eif2c2 protein (Fragment) OS=Mus musculus OX=10090 G	5	5	5	4	5	4	3	2	2	4	2	6
25.4718	25.3025	25.3316	25.5819	25.4209	25.0209	25.638	24.8577	25.1493	25.3213	25.2514	25.41	0.88234	25.3686	25.3412	25.215	25.3276	A2AL50;Q8C0I1;A2AL49;H3BKN2;Q8BKC4;H3BIY5;Q3TNW8	A2AL50;Q8C0I1;A2AL49;H3BKN2;Q8BKC4	Alkyldihydroxyacetonephosphate synthase, peroxisomal	Agps	tr|A2AL50|A2AL50_MOUSE Alkylglycerone-phosphate synthase OS=Mus musculus OX=10090 GN=Agps PE=1 SV=1;sp|Q8C0I1|ADAS_MOUSE Alkyldihydroxyacetonephosphate synthase, peroxisomal OS=Mus musculus OX=10090 GN=Agps PE=1 SV=1;tr|A2AL49|A2AL49_MOUSE Alkylglycerone-p	11	9	9	10	14	10	8	5	13	10	8	12
21.6036	23.0377	22.8747	21.7898	22.878	22.9493	23.1434	22.2084	22.3391	21.551	23.0416	21.3092	0.724744	22.5053	22.539	22.5636	21.9673	Q8CJF7	Q8CJF7	Protein ELYS	Ahctf1	sp|Q8CJF7|ELYS_MOUSE Protein ELYS OS=Mus musculus OX=10090 GN=Ahctf1 PE=1 SV=1	2	4	7	2	3	2	2	2	1	4	5	0
29.247	29.5953	29.5029	29.2079	29.3809	29.3043	29.3259	29.3648	29.4549	29.1268	28.9893	29.1209	0.0179686	29.4484	29.2977	29.3819	29.079	Q3TF14;P50247;Q5M9P0;Q3U4D1;Q3U5U5;Q8BPI7;A2ALT5	Q3TF14;P50247;Q5M9P0;Q3U4D1;Q3U5U5;Q8BPI7	Adenosylhomocysteinase	Ahcy	tr|Q3TF14|Q3TF14_MOUSE Adenosylhomocysteinase OS=Mus musculus OX=10090 GN=Ahcy PE=1 SV=1;sp|P50247|SAHH_MOUSE Adenosylhomocysteinase OS=Mus musculus OX=10090 GN=Ahcy PE=1 SV=3;tr|Q5M9P0|Q5M9P0_MOUSE Adenosylhomocysteinase OS=Mus musculus OX=10090 GN=Ahcy P	38	54	56	52	47	48	48	54	55	43	38	48
24.7904	24.8322	24.6118	24.542	24.6772	24.7472	24.6903	24.8131	24.4943	24.6776	24.8551	24.8986	0.44488	24.7448	24.6555	24.6659	24.8104	Q80SW1;H3BKT5;Q80TQ9;F8WI65;F8WGT1;Q68FL4;A0A0N4SUY4;Q3TSQ0;F7ATQ6;Q80WX1;D3Z2Q0;H3BL31;D3YYM7;A0PJF2	Q80SW1;H3BKT5;Q80TQ9;F8WI65;F8WGT1;Q68FL4	Putative adenosylhomocysteinase 2;Adenosylhomocysteinase;Putative adenosylhomocysteinase 3	Ahcyl1;Ahcyl2	sp|Q80SW1|SAHH2_MOUSE S-adenosylhomocysteine hydrolase-like protein 1 OS=Mus musculus OX=10090 GN=Ahcyl1 PE=1 SV=1;tr|H3BKT5|H3BKT5_MOUSE Putative adenosylhomocysteinase 3 OS=Mus musculus OX=10090 GN=Ahcyl2 PE=1 SV=1;tr|Q80TQ9|Q80TQ9_MOUSE Adenosylhomocyst	5	6	8	5	5	5	6	3	7	2	4	4
33.8801	34.014	34.0476	34.105	34.0823	34.0361	33.9652	33.9945	34.0091	34.2032	34.1764	34.1942	0.00266102	33.9806	34.0745	33.9896	34.1912	E9Q616;Q6UL10;A0PJF4;Q61484;A0JLR7;Q8BKS2;Q8VDN3;Q8CGE7;Q6UIL4;Q8BRB8;A0A494BBD5;Q3UYW8;G5E8K8;Q8R2L7;A0A494B8Y7;Q8CEX7	E9Q616		Ahnak	tr|E9Q616|E9Q616_MOUSE AHNAK nucleoprotein (desmoyokin) OS=Mus musculus OX=10090 GN=Ahnak PE=1 SV=1	663	767	723	801	822	793	723	755	797	867	802	865
26.6326	26.7694	26.5325	26.8327	26.8175	26.7913	26.6918	26.8373	26.8453	27.1646	26.9761	27.0975	0.00212422	26.6448	26.8138	26.7914	27.0794	F7CVJ5	F7CVJ5		Ahnak2	tr|F7CVJ5|F7CVJ5_MOUSE AHNAK nucleoprotein 2 (Fragment) OS=Mus musculus OX=10090 GN=Ahnak2 PE=1 SV=1	10	10	11	17	14	12	11	13	13	16	13	17
25.9288	26.0862	26.1256	25.9022	26.105	26.1913	25.8533	25.9883	26.3157	26.0471	26.0859	26.2152	0.944171	26.0469	26.0662	26.0525	26.1161	Q3TL79;Q8BK64;A0A1Y7VM19	Q3TL79;Q8BK64	Activator of 90 kDa heat shock protein ATPase homolog 1	Ahsa1	tr|Q3TL79|Q3TL79_MOUSE Aha1_N domain-containing protein OS=Mus musculus OX=10090 GN=Ahsa1 PE=2 SV=1;sp|Q8BK64|AHSA1_MOUSE Activator of 90 kDa heat shock protein ATPase homolog 1 OS=Mus musculus OX=10090 GN=Ahsa1 PE=1 SV=2	11	8	13	10	15	13	10	11	12	15	15	11
23.7517	24.0109	23.607	23.8376	23.868	23.6681	23.3644	23.918	23.6819	24.3467	24.1096	24.0949	0.0475667	23.7899	23.7912	23.6547	24.1838	A0A0A6YWH2;Q9EQX4;A0A0A6YW96	A0A0A6YWH2;Q9EQX4	Allograft inflammatory factor 1-like	Aif1l	tr|A0A0A6YWH2|A0A0A6YWH2_MOUSE Allograft inflammatory factor 1-like OS=Mus musculus OX=10090 GN=Aif1l PE=1 SV=1;sp|Q9EQX4|AIF1L_MOUSE Allograft inflammatory factor 1-like OS=Mus musculus OX=10090 GN=Aif1l PE=1 SV=1	4	4	3	3	3	5	5	4	5	5	3	2
27.7204	27.3847	27.3888	27.613	27.3503	27.2859	27.5465	27.3592	27.3837	27.4043	27.3375	27.1804	0.517069	27.498	27.4164	27.4298	27.3074	B1AU25;Q9Z0X1;Q2QKE3	B1AU25;Q9Z0X1	Apoptosis-inducing factor 1, mitochondrial	Aifm1	tr|B1AU25|B1AU25_MOUSE Apoptosis-inducing factor 1, mitochondrial OS=Mus musculus OX=10090 GN=Aifm1 PE=1 SV=1;sp|Q9Z0X1|AIFM1_MOUSE Apoptosis-inducing factor 1, mitochondrial OS=Mus musculus OX=10090 GN=Aifm1 PE=1 SV=1	23	23	25	27	18	15	27	16	24	23	27	16
27.6695	27.6034	27.6617	27.5393	27.5563	27.5371	27.534	27.6853	27.6176	27.698	27.6055	27.5495	0.240018	27.6449	27.5443	27.6123	27.6177	P31230;Q3UZG4;Q8C2U7;A0A0G2JDW6;A0A0G2JEU9;A0A0G2JDH0;Q3TUZ1	P31230;Q3UZG4;Q8C2U7	Aminoacyl tRNA synthase complex-interacting multifunctional protein 1;Endothelial monocyte-activating polypeptide 2	Aimp1	sp|P31230|AIMP1_MOUSE Aminoacyl tRNA synthase complex-interacting multifunctional protein 1 OS=Mus musculus OX=10090 GN=Aimp1 PE=1 SV=2;tr|Q3UZG4|Q3UZG4_MOUSE Aminoacyl tRNA synthase complex-interacting multifunctional protein 1 OS=Mus musculus OX=10090 GN	23	25	23	18	28	21	24	28	23	23	27	24
26.821	26.6088	26.6992	26.598	26.6967	26.6665	26.8154	26.5107	26.6749	26.6339	26.7816	26.5082	0.900125	26.7097	26.6538	26.667	26.6412	Q8R010;Q8R3V2	Q8R010;Q8R3V2	Aminoacyl tRNA synthase complex-interacting multifunctional protein 2	Aimp2	sp|Q8R010|AIMP2_MOUSE Aminoacyl tRNA synthase complex-interacting multifunctional protein 2 OS=Mus musculus OX=10090 GN=Aimp2 PE=1 SV=2;tr|Q8R3V2|Q8R3V2_MOUSE Aminoacyl tRNA synthase complex-interacting multifunctional protein 2 OS=Mus musculus OX=10090 GN	7	11	11	12	8	11	12	11	11	13	10	10
25.0416	24.8657	25.0763	24.7871	25.1254	24.9225	24.7821	25.0247	25.2382	25.0746	24.8495	24.9346	0.942216	24.9945	24.945	25.015	24.9529	O08915;D3YW40	O08915	AH receptor-interacting protein	Aip	sp|O08915|AIP_MOUSE AH receptor-interacting protein OS=Mus musculus OX=10090 GN=Aip PE=1 SV=1	5	8	7	5	8	9	5	4	7	10	8	8
27.2574	27.0254	26.9915	27.2258	27.0574	26.9858	27.1715	27.1275	27.1855	27.0031	27.05	27.106	0.620981	27.0914	27.0897	27.1615	27.053	Q9WTP6;F7BP55	Q9WTP6	Adenylate kinase 2, mitochondrial;Adenylate kinase 2, mitochondrial, N-terminally processed	Ak2	sp|Q9WTP6|KAD2_MOUSE Adenylate kinase 2, mitochondrial OS=Mus musculus OX=10090 GN=Ak2 PE=1 SV=5	14	21	19	22	20	23	24	21	16	14	16	16
27.5759	27.5611	27.3704	27.4836	27.3548	27.3787	27.5377	27.5564	27.3548	27.2769	27.3265	27.2172	0.055085	27.5025	27.4057	27.483	27.2735	Q9WTP7;Q9D8W6;F6RP11	Q9WTP7;Q9D8W6	GTP:AMP phosphotransferase AK3, mitochondrial	Ak3	sp|Q9WTP7|KAD3_MOUSE GTP:AMP phosphotransferase AK3, mitochondrial OS=Mus musculus OX=10090 GN=Ak3 PE=1 SV=3;tr|Q9D8W6|Q9D8W6_MOUSE GTP:AMP phosphotransferase AK3, mitochondrial OS=Mus musculus OX=10090 GN=Ak3 PE=2 SV=1	26	18	20	29	18	20	26	20	20	19	18	18
29.229	29.0599	29.0442	29.2279	29.1169	29.1014	29.0793	29.2049	29.1152	28.9933	29.0503	29.0094	0.187391	29.1111	29.1487	29.1331	29.0177	A0A668KLV9;A0A668KLD3;B2RRE0;Q9WTQ5;Q6IR43;A0A668KM55	A0A668KLV9;A0A668KLD3;B2RRE0;Q9WTQ5	A-kinase anchor protein 12	Akap12	tr|A0A668KLV9|A0A668KLV9_MOUSE A-kinase anchor protein 12 OS=Mus musculus OX=10090 GN=Akap12 PE=4 SV=1;tr|A0A668KLD3|A0A668KLD3_MOUSE A-kinase anchor protein 12 OS=Mus musculus OX=10090 GN=Akap12 PE=4 SV=1;tr|B2RRE0|B2RRE0_MOUSE A kinase (PRKA) anchor prot	85	77	90	80	76	89	76	85	84	84	76	82
24.7312	24.8587	24.6296	24.7438	24.8493	24.8263	24.752	24.8517	24.6867	24.7046	25.037	24.7352	0.808254	24.7398	24.8065	24.7635	24.8256	Q059U9;Q9DBR0;A0A494BAZ0;A0A494B9I1;A0A494BAT4	Q059U9;Q9DBR0	A-kinase anchor protein 8	Akap8	tr|Q059U9|Q059U9_MOUSE A kinase (PRKA) anchor protein 8 OS=Mus musculus OX=10090 GN=Akap8 PE=1 SV=1;sp|Q9DBR0|AKAP8_MOUSE A-kinase anchor protein 8 OS=Mus musculus OX=10090 GN=Akap8 PE=1 SV=1	7	8	7	6	5	8	6	9	8	6	10	8
27.1135	27.5909	27.6877	27.3388	27.6802	27.6673	27.1891	27.607	27.5691	27.5627	27.4296	27.421	0.923396	27.464	27.5621	27.455	27.4711	Q540D7;Q9JII6;Q80XJ7;Q3UJW9;B1AXW3;Q810X5	Q540D7;Q9JII6;Q80XJ7;Q3UJW9;B1AXW3	Alcohol dehydrogenase [NADP(+)]	Akr1a1	tr|Q540D7|Q540D7_MOUSE Aldehyde reductase OS=Mus musculus OX=10090 GN=Akr1a1 PE=1 SV=1;sp|Q9JII6|AK1A1_MOUSE Aldo-keto reductase family 1 member A1 OS=Mus musculus OX=10090 GN=Akr1a1 PE=1 SV=3;tr|Q80XJ7|Q80XJ7_MOUSE Aldo-keto reductase family 1, member A4	12	25	25	21	23	21	18	25	27	24	22	25
27.8383	28.4085	28.3677	28.1305	28.4227	28.48	28.024	28.338	28.497	28.5373	28.4308	28.5859	0.42047	28.2049	28.3444	28.2863	28.518	Q5U415;Q3UDY1;P45376;Q3TCL2;D3YVJ7;Q3ULP0	Q5U415;Q3UDY1;P45376;Q3TCL2	Aldose reductase	Akr1b3;Akr1b1	tr|Q5U415|Q5U415_MOUSE Aldo-keto reductase family 1, member B3 (Aldose reductase) OS=Mus musculus OX=10090 GN=Akr1b3 PE=2 SV=1;tr|Q3UDY1|Q3UDY1_MOUSE Aldo_ket_red domain-containing protein OS=Mus musculus OX=10090 GN=Akr1b3 PE=1 SV=1;sp|P45376|ALDR_MOUSE A	18	24	23	18	24	31	24	29	30	28	23	30
25.1064	25.4743	25.5502	24.9631	25.4612	25.5932	25.5095	25.6269	25.4356	25.4483	25.3485	25.5241	0.739374	25.377	25.3391	25.524	25.4403	P45377;D3Z494;Q8BIV6;G5E895	P45377;D3Z494;Q8BIV6;G5E895	Aldose reductase-related protein 2	Akr1b8;Akr1b10	sp|P45377|ALD2_MOUSE Aldose reductase-related protein 2 OS=Mus musculus OX=10090 GN=Akr1b8 PE=1 SV=2;tr|D3Z494|D3Z494_MOUSE Aldo-keto reductase family 1, member B10 (aldose reductase) OS=Mus musculus OX=10090 GN=Akr1b10 PE=1 SV=1;tr|Q8BIV6|Q8BIV6_MOUSE Ald	2	10	5	4	8	4	3	4	4	4	2	4
25.0597	25.7153	25.5316	25.218	25.5774	25.7386	25.5287	25.7146	25.7547	25.3936	25.3585	25.7775	0.728286	25.4355	25.5113	25.666	25.5099	Q9JLI0	Q9JLI0		Akr1c12	tr|Q9JLI0|Q9JLI0_MOUSE Aldo-keto reductase a OS=Mus musculus OX=10090 GN=Akr1c12 PE=1 SV=1	7	5	4	7	8	6	5	9	5	5	5	4
27.6176	27.8841	27.8919	27.6151	27.7928	27.7569	27.5538	27.8737	28.004	27.6699	27.5738	27.7536	0.642414	27.7979	27.7216	27.8105	27.6657	Q571M4;Q8VC28	Q571M4;Q8VC28	Aldo-keto reductase family 1 member C13	Akr1c13	tr|Q571M4|Q571M4_MOUSE MKIAA4014 protein (Fragment) OS=Mus musculus OX=10090 GN=Akr1c13 PE=2 SV=1;sp|Q8VC28|AK1CD_MOUSE Aldo-keto reductase family 1 member C13 OS=Mus musculus OX=10090 GN=Akr1c13 PE=1 SV=2	23	34	37	31	32	27	19	27	33	28	28	36
23.4419	24.3711	23.8431	21.5708	24.0601	23.8674	23.8886	23.3524	23.6967	22.4942	22.87	21.974	0.191961	23.8854	23.1661	23.6459	22.4461	Q5I0T6;G3X9Y6;A0A1Y7VK17	Q5I0T6;G3X9Y6		Akr1c19	tr|Q5I0T6|Q5I0T6_MOUSE Aldo-keto reductase family 1, member C19 OS=Mus musculus OX=10090 GN=Akr1c19 PE=2 SV=1;tr|G3X9Y6|G3X9Y6_MOUSE Aldo-keto reductase family 1, member C19 OS=Mus musculus OX=10090 GN=Akr1c19 PE=1 SV=1	1	6	5	3	4	4	3	1	2	2	1	0
24.3953	24.2227	24.3181	24.0318	24.5818	24.2968	24.4859	24.5631	24.5008	23.9468	24.3303	23.9885	0.105607	24.3121	24.3035	24.5166	24.0885	Q8CG76	Q8CG76	Aflatoxin B1 aldehyde reductase member 2	Akr7a2	sp|Q8CG76|ARK72_MOUSE Aflatoxin B1 aldehyde reductase member 2 OS=Mus musculus OX=10090 GN=Akr7a2 PE=1 SV=3	7	8	7	4	9	4	4	8	7	3	6	2
25.5789	25.4129	25.8003	25.1669	25.5562	25.6307	25.2427	25.2399	25.4876	25.6549	25.6196	25.5254	0.244166	25.5974	25.4512	25.3234	25.6	Q9DD05;P10518;Q8VCZ1;O89061	Q9DD05;P10518;Q8VCZ1	Delta-aminolevulinic acid dehydratase	Alad	tr|Q9DD05|Q9DD05_MOUSE Delta-aminolevulinic acid dehydratase OS=Mus musculus OX=10090 GN=Alad PE=2 SV=1;sp|P10518|HEM2_MOUSE Delta-aminolevulinic acid dehydratase OS=Mus musculus OX=10090 GN=Alad PE=1 SV=1;tr|Q8VCZ1|Q8VCZ1_MOUSE Alad protein OS=Mus musculu	9	12	11	9	12	9	10	12	10	12	12	11
26.3264	26.3179	26.1577	26.1648	26.1335	26.0535	26.6154	26.3889	26.2139	26.149	26.1315	26.2242	0.0690301	26.2673	26.1173	26.406	26.1683	E9Q4G8;E9Q3Q6;Q54AJ5;Q61490;F6QH25;Q5MPX5	E9Q4G8;E9Q3Q6;Q54AJ5;Q61490;F6QH25	CD166 antigen	Alcam	tr|E9Q4G8|E9Q4G8_MOUSE CD166 antigen OS=Mus musculus OX=10090 GN=Alcam PE=1 SV=1;tr|E9Q3Q6|E9Q3Q6_MOUSE CD166 antigen OS=Mus musculus OX=10090 GN=Alcam PE=1 SV=1;tr|Q54AJ5|Q54AJ5_MOUSE MuSC OS=Mus musculus OX=10090 GN=Alcam PE=1 SV=1;sp|Q61490|CD166_MOUSE	14	18	9	12	14	14	18	14	15	12	12	17
24.024	24.4492	24.3934	24.3985	24.2526	24.1955	24.3343	24.2337	24.5016	24.3857	24.2674	24.3623	0.902929	24.2889	24.2822	24.3565	24.3385	D3Z0B9;A0A1B0GSU0;Q571I9;A0A1B0GSN3;Q9CWT9	D3Z0B9;A0A1B0GSU0;Q571I9	Aldehyde dehydrogenase family 16 member A1	Aldh16a1	tr|D3Z0B9|D3Z0B9_MOUSE Aldehyde dehydrogenase family 16 member A1 OS=Mus musculus OX=10090 GN=Aldh16a1 PE=1 SV=3;tr|A0A1B0GSU0|A0A1B0GSU0_MOUSE Aldehyde dehydrogenase family 16 member A1 OS=Mus musculus OX=10090 GN=Aldh16a1 PE=1 SV=1;sp|Q571I9|A16A1_MOUSE	4	9	10	7	7	6	5	5	6	4	4	3
28.1514	27.8875	27.8977	28.0782	27.8479	27.8816	27.9871	27.87	27.8681	27.7803	27.8144	27.7407	0.186797	27.9789	27.9359	27.9084	27.7784	Q3TWN8;Q9Z110;Q3UGW8;Q3UZ27;D3Z0B4;H3BKJ8;H3BLE8;H3BKK0	Q3TWN8;Q9Z110;Q3UGW8;Q3UZ27	Delta-1-pyrroline-5-carboxylate synthase;Glutamate 5-kinase;Gamma-glutamyl phosphate reductase	Aldh18a1	tr|Q3TWN8|Q3TWN8_MOUSE Delta-1-pyrroline-5-carboxylate synthase OS=Mus musculus OX=10090 GN=Aldh18a1 PE=2 SV=1;sp|Q9Z110|P5CS_MOUSE Delta-1-pyrroline-5-carboxylate synthase OS=Mus musculus OX=10090 GN=Aldh18a1 PE=1 SV=2;tr|Q3UGW8|Q3UGW8_MOUSE Uncharacteriz	37	39	39	41	42	32	39	26	38	28	37	26
31.4405	31.7815	31.7775	31.4798	31.7637	31.6546	31.3999	31.5989	31.7419	31.4077	31.2937	31.4519	0.191255	31.6665	31.6327	31.5802	31.3844	P24549;A0A286YCZ0	P24549	Retinal dehydrogenase 1	Aldh1a1	sp|P24549|AL1A1_MOUSE Retinal dehydrogenase 1 OS=Mus musculus OX=10090 GN=Aldh1a1 PE=1 SV=5	113	154	139	127	146	135	136	144	147	124	121	138
24.3057	25.0209	24.7327	24.2415	24.6662	24.2499	24.2576	24.3068	24.5687	20.9107	22.8877	23.8236	0.0344127	24.6865	24.3859	24.3777	22.5407	B2RTL5;O35945	B2RTL5;O35945	Aldehyde dehydrogenase, cytosolic 1	Aldh1a7	tr|B2RTL5|B2RTL5_MOUSE Aldehyde dehydrogenase family 1, subfamily A7 OS=Mus musculus OX=10090 GN=Aldh1a7 PE=1 SV=1;sp|O35945|AL1A7_MOUSE Aldehyde dehydrogenase, cytosolic 1 OS=Mus musculus OX=10090 GN=Aldh1a7 PE=1 SV=1	0	5	6	2	1	3	1	0	4	0	0	0
26.714	27.0713	26.8633	26.6505	26.6851	26.9142	26.9643	26.8087	26.898	26.2582	26.3737	26.1314	0.0012764	26.8829	26.7499	26.8904	26.2544	Q8R0Y6;Q8CIF2;A0A0N4SW56;Q8BLE0;Q9CVJ8;A0A0N4SVT2;D3Z6B9;Q8K009	Q8R0Y6;Q8CIF2	Cytosolic 10-formyltetrahydrofolate dehydrogenase;10-formyltetrahydrofolate dehydrogenase	Aldh1l1	sp|Q8R0Y6|AL1L1_MOUSE Cytosolic 10-formyltetrahydrofolate dehydrogenase OS=Mus musculus OX=10090 GN=Aldh1l1 PE=1 SV=1;tr|Q8CIF2|Q8CIF2_MOUSE 10-formyltetrahydrofolate dehydrogenase OS=Mus musculus OX=10090 GN=Aldh1l1 PE=2 SV=1	16	29	34	18	32	24	21	22	26	11	21	14
30.3203	30.1372	30.1558	30.1952	30.0493	30.0182	30.2981	30.1183	30.1	29.8697	29.8123	29.8393	0.00413886	30.2045	30.0876	30.1721	29.8404	Q544B1;Q3U9J7;P47738;Q3UJW1;Q3U6I3;Q3TVM2;A0A0G2JEU1;A0A0G2JFQ0;A0A0G2JF60;D3YYF3;Q62148;G3UWP3;Q3UIA4;Q9JHW9	Q544B1;Q3U9J7;P47738;Q3UJW1;Q3U6I3;Q3TVM2;A0A0G2JEU1	Aldehyde dehydrogenase, mitochondrial	Aldh2	tr|Q544B1|Q544B1_MOUSE Aldedh domain-containing protein OS=Mus musculus OX=10090 GN=Aldh2 PE=1 SV=1;tr|Q3U9J7|Q3U9J7_MOUSE Aldedh domain-containing protein OS=Mus musculus OX=10090 GN=Aldh2 PE=2 SV=1;sp|P47738|ALDH2_MOUSE Aldehyde dehydrogenase, mitochondr	73	65	73	68	72	60	75	65	73	64	69	63
25.3386	25.2734	25.1032	25.1529	25.1298	24.9567	25.3013	25.2289	25.1577	24.6281	24.7761	24.9867	0.00868745	25.2384	25.0798	25.2293	24.797	Q99PH3;Q8C3C9;Q3U7B5;Q8BQ93;B1AV77;Q99PH4;B1ATI0;P47740;Q8C5J1;Q3UNF5;B7ZN13;P47739	Q99PH3;Q8C3C9;Q3U7B5;Q8BQ93;B1AV77;Q99PH4;B1ATI0;P47740;Q8C5J1	Aldehyde dehydrogenase;Fatty aldehyde dehydrogenase	Aldh3a2	tr|Q99PH3|Q99PH3_MOUSE Aldehyde dehydrogenase OS=Mus musculus OX=10090 GN=Aldh3a2 PE=3 SV=1;tr|Q8C3C9|Q8C3C9_MOUSE Aldehyde dehydrogenase OS=Mus musculus OX=10090 GN=Aldh3a2 PE=2 SV=1;tr|Q3U7B5|Q3U7B5_MOUSE Aldehyde dehydrogenase OS=Mus musculus OX=10090 G	4	7	7	7	6	6	6	4	7	3	5	3
25.4402	22.4002	24.7196	22.3262	21.964	22.5835	23.1089	22.1444	21.6372	22.2447	24.7543	24.9526	0.146781	24.1866	22.2912	22.2969	23.9839	Q3TX25;Q80VQ0;Q3U3J9;J3QMK6;E9Q3E1;F6QPV9;Q3V4C9	Q3TX25;Q80VQ0;Q3U3J9;J3QMK6;E9Q3E1	Aldehyde dehydrogenase;Aldehyde dehydrogenase family 3 member B1	Aldh3b1;1700055N04Rik;Aldh3b2	tr|Q3TX25|Q3TX25_MOUSE Aldehyde dehydrogenase OS=Mus musculus OX=10090 GN=Aldh3b1 PE=1 SV=1;sp|Q80VQ0|AL3B1_MOUSE Aldehyde dehydrogenase family 3 member B1 OS=Mus musculus OX=10090 GN=Aldh3b1 PE=1 SV=1;tr|Q3U3J9|Q3U3J9_MOUSE Aldedh domain-containing protei	4	1	1	2	0	2	0	1	1	1	0	2
25.06	25.0005	25.1516	24.8981	24.8267	25.157	25.1794	24.7563	25.0259	24.6648	24.8412	24.5253	0.0793109	25.0707	24.9606	24.9872	24.6771	Q8CHT0;Q8BU44;Q6P9Q7	Q8CHT0	Delta-1-pyrroline-5-carboxylate dehydrogenase, mitochondrial	Aldh4a1	sp|Q8CHT0|AL4A1_MOUSE Delta-1-pyrroline-5-carboxylate dehydrogenase, mitochondrial OS=Mus musculus OX=10090 GN=Aldh4a1 PE=1 SV=3	5	7	4	9	2	7	4	3	5	3	7	3
23.6108	23.3286	23.5361	23.5578	23.3277	23.3003	23.804	23.3855	23.405	23.321	23.3123	23.3325	0.401633	23.4918	23.3953	23.5315	23.3219	B2RS41;Q8BWF0	B2RS41;Q8BWF0	Succinate-semialdehyde dehydrogenase, mitochondrial	Aldh5a1	tr|B2RS41|B2RS41_MOUSE Succinate-semialdehyde dehydrogenase OS=Mus musculus OX=10090 GN=Aldh5a1 PE=1 SV=1;sp|Q8BWF0|SSDH_MOUSE Succinate-semialdehyde dehydrogenase, mitochondrial OS=Mus musculus OX=10090 GN=Aldh5a1 PE=1 SV=1	5	3	3	1	1	1	3	2	2	2	0	3
26.5128	26.3567	26.189	26.4236	26.2172	25.9426	26.3385	26.2462	26.1922	25.6764	25.9006	25.4171	0.00954814	26.3529	26.1945	26.259	25.6647	Q9EQ20;Q8K0L1;Q1LZK2;A0A1Y7VJ32	Q9EQ20;Q8K0L1	Methylmalonate-semialdehyde dehydrogenase [acylating], mitochondrial	Aldh6a1	sp|Q9EQ20|MMSA_MOUSE Methylmalonate-semialdehyde dehydrogenase [acylating], mitochondrial OS=Mus musculus OX=10090 GN=Aldh6a1 PE=1 SV=1;tr|Q8K0L1|Q8K0L1_MOUSE Aldh6a1 protein OS=Mus musculus OX=10090 GN=Aldh6a1 PE=2 SV=1	15	21	14	19	20	14	19	15	19	5	8	7
27.2322	27.3033	27.195	27.2329	27.2488	27.2205	27.2321	27.1092	27.1815	27.0907	27.0886	26.9556	0.00962381	27.2435	27.2341	27.1743	27.045	Q9DBF1;G3UYR8;G3UY72;E9Q1H3;E9Q1G1	Q9DBF1;G3UYR8	Alpha-aminoadipic semialdehyde dehydrogenase	Aldh7a1	sp|Q9DBF1|AL7A1_MOUSE Alpha-aminoadipic semialdehyde dehydrogenase OS=Mus musculus OX=10090 GN=Aldh7a1 PE=1 SV=4;tr|G3UYR8|G3UYR8_MOUSE Alpha-aminoadipic semialdehyde dehydrogenase OS=Mus musculus OX=10090 GN=Aldh7a1 PE=1 SV=1	14	15	20	18	21	13	9	17	11	13	10	13
27.7251	27.8206	27.7841	27.56	27.7043	27.7836	27.598	27.634	27.5491	27.5324	27.4109	27.51	0.00644211	27.7766	27.6826	27.5937	27.4844	Q3THE7;Q9JLJ2;Q3UDG0;Q3TMT4;A7VL18;Q3U367;Q3TG52;Q3V1N7;Q9CRH9	Q3THE7;Q9JLJ2;Q3UDG0;Q3TMT4;A7VL18;Q3U367;Q3TG52;Q3V1N7	4-trimethylaminobutyraldehyde dehydrogenase	Aldh9a1	tr|Q3THE7|Q3THE7_MOUSE Aldedh domain-containing protein OS=Mus musculus OX=10090 GN=Aldh9a1 PE=2 SV=1;sp|Q9JLJ2|AL9A1_MOUSE 4-trimethylaminobutyraldehyde dehydrogenase OS=Mus musculus OX=10090 GN=Aldh9a1 PE=1 SV=1;tr|Q3UDG0|Q3UDG0_MOUSE Aldedh domain-conta	21	24	20	22	23	24	20	21	22	23	28	24
31.3558	31.7837	31.8089	31.5136	31.7634	31.7921	31.3564	31.6435	31.7561	31.8424	31.7346	31.8499	0.53384	31.6494	31.6897	31.5854	31.809	Q5FWB7;P05064;A6ZI44;Q6NY00;D3YWI1;D3Z510;A0A0U1RPN8;D3YV98;A0A0U1RPT5;A6ZI47	Q5FWB7;P05064;A6ZI44;Q6NY00;D3YWI1	Fructose-bisphosphate aldolase;Fructose-bisphosphate aldolase A	Aldoa	tr|Q5FWB7|Q5FWB7_MOUSE Fructose-bisphosphate aldolase OS=Mus musculus OX=10090 GN=Aldoa PE=1 SV=1;sp|P05064|ALDOA_MOUSE Fructose-bisphosphate aldolase A OS=Mus musculus OX=10090 GN=Aldoa PE=1 SV=2;tr|A6ZI44|A6ZI44_MOUSE Fructose-bisphosphate aldolase OS=Mu	124	146	149	129	156	167	137	140	167	185	156	182
24.5227	25.2791	25.1037	24.5992	24.6759	24.1486	24.304	24.5052	24.581	22.302	23.3737	22.8116	0.000521028	24.9685	24.4746	24.4634	22.8291	Q3UER1;Q3TJ66;Q91Y97	Q3UER1;Q3TJ66;Q91Y97	Fructose-bisphosphate aldolase;Fructose-bisphosphate aldolase B	Aldob	tr|Q3UER1|Q3UER1_MOUSE Fructose-bisphosphate aldolase OS=Mus musculus OX=10090 GN=Aldob PE=1 SV=1;tr|Q3TJ66|Q3TJ66_MOUSE Fructose-bisphosphate aldolase OS=Mus musculus OX=10090 GN=Aldob PE=2 SV=1;sp|Q91Y97|ALDOB_MOUSE Fructose-bisphosphate aldolase B OS=Mu	6	7	10	7	6	3	6	6	5	0	1	0
23.2751	21.2051	22.9719	22.7438	23.1533	22.1293	22.0555	23.0362	21.842	21.9276	21.3255	22.1892	0.540768	22.484	22.6755	22.3112	21.8141	Q9DBE8;F6RBY3	Q9DBE8	Alpha-1,3/1,6-mannosyltransferase ALG2	Alg2	sp|Q9DBE8|ALG2_MOUSE Alpha-1,3/1,6-mannosyltransferase ALG2 OS=Mus musculus OX=10090 GN=Alg2 PE=1 SV=2	4	3	2	4	3	1	2	2	1	1	0	4
24.001	21.366	23.7701	24.1057	23.2678	23.8363	24.1846	24.09	21.6647	24.5662	21.2992	24.6578	0.940316	23.0457	23.7366	23.3131	23.5077	Q9CTE8;Q9DB25;D6RCG2;Q9D0Q9	Q9CTE8;Q9DB25	Dolichyl-phosphate beta-glucosyltransferase	Alg5	tr|Q9CTE8|Q9CTE8_MOUSE Glyco_trans_2-like domain-containing protein (Fragment) OS=Mus musculus OX=10090 GN=Alg5 PE=2 SV=3;sp|Q9DB25|ALG5_MOUSE Dolichyl-phosphate beta-glucosyltransferase OS=Mus musculus OX=10090 GN=Alg5 PE=1 SV=1	2	2	3	3	1	3	5	1	2	3	1	2
27.6342	27.5854	27.4952	27.5213	27.4662	27.3785	27.7254	27.5032	27.5835	27.6598	27.6176	27.5669	0.127563	27.5716	27.4553	27.604	27.6148	O08583;Q4KL64;G3X9I4;D9J342;Q9JJW6	O08583	THO complex subunit 4	Alyref	sp|O08583|THOC4_MOUSE THO complex subunit 4 OS=Mus musculus OX=10090 GN=Alyref PE=1 SV=3	21	19	21	20	20	14	15	15	14	20	18	18
22.4051	22.2209	22.5636	22.5482	22.5273	22.6865	22.8834	22.3612	22.7231	21.85	22.4012	21.3511	0.0526027	22.3965	22.5873	22.6559	21.8674	A2AE27;Q9DBT5	A2AE27;Q9DBT5	AMP deaminase 2	Ampd2	tr|A2AE27|A2AE27_MOUSE AMP deaminase OS=Mus musculus OX=10090 GN=Ampd2 PE=1 SV=1;sp|Q9DBT5|AMPD2_MOUSE AMP deaminase 2 OS=Mus musculus OX=10090 GN=Ampd2 PE=1 SV=1	1	2	1	1	2	1	0	2	1	1	3	2
26.3795	26.5143	26.6075	26.5387	26.5966	26.7248	26.3167	26.3413	26.5157	26.7278	26.6684	26.7037	0.0167318	26.5004	26.62	26.3913	26.7	A0A1L1SRX2;O08739;Q922J7;F6XQD0;D3Z4N3;D3YU73;A0A0G2JFD4;Q3V1D3	A0A1L1SRX2;O08739;Q922J7	AMP deaminase 3	Ampd3	tr|A0A1L1SRX2|A0A1L1SRX2_MOUSE AMP deaminase OS=Mus musculus OX=10090 GN=Ampd3 PE=1 SV=1;sp|O08739|AMPD3_MOUSE AMP deaminase 3 OS=Mus musculus OX=10090 GN=Ampd3 PE=1 SV=2;tr|Q922J7|Q922J7_MOUSE Ampd3 protein (Fragment) OS=Mus musculus OX=10090 GN=Ampd3 PE=	12	25	29	22	23	22	16	16	19	26	16	24
25.2238	24.838	24.9269	24.4198	25.1226	24.9183	24.8841	25.0152	24.8493	24.8869	25.1264	24.9298	0.761318	24.9962	24.8202	24.9162	24.9811	Q810B6;B7ZP20	Q810B6;B7ZP20	Rabankyrin-5	Ankfy1	sp|Q810B6|ANFY1_MOUSE Rabankyrin-5 OS=Mus musculus OX=10090 GN=Ankfy1 PE=1 SV=2;tr|B7ZP20|B7ZP20_MOUSE Ankyrin repeat and FYVE domain containing 1 OS=Mus musculus OX=10090 GN=Ankfy1 PE=2 SV=1	9	13	7	9	13	11	10	11	9	9	7	8
24.6047	25.0138	24.4826	24.8318	24.577	24.7667	24.3369	24.5748	24.4495	25.2863	25.0884	25.3075	0.00412898	24.7004	24.7252	24.4538	25.2274	Q8K298;Q05CD5;A0A1L1SS34	Q8K298	Actin-binding protein anillin	Anln	sp|Q8K298|ANLN_MOUSE Anillin OS=Mus musculus OX=10090 GN=Anln PE=1 SV=2	5	6	3	7	4	5	3	3	6	9	12	16
25.7402	25.4889	25.5035	25.5563	25.7	25.2859	25.7819	25.5039	25.4982	25.7026	25.577	25.531	0.894147	25.5775	25.5141	25.5946	25.6036	A0A2I3BPX3;Q6P9J9;A0A2I3BPY8;A0A2I3BRD2	A0A2I3BPX3;Q6P9J9;A0A2I3BPY8;A0A2I3BRD2	Anoctamin-6	Ano6	tr|A0A2I3BPX3|A0A2I3BPX3_MOUSE Anoctamin OS=Mus musculus OX=10090 GN=Ano6 PE=1 SV=1;sp|Q6P9J9|ANO6_MOUSE Anoctamin-6 OS=Mus musculus OX=10090 GN=Ano6 PE=1 SV=1;tr|A0A2I3BPY8|A0A2I3BPY8_MOUSE Anoctamin OS=Mus musculus OX=10090 GN=Ano6 PE=1 SV=1;tr|A0A2I3BRD	12	10	8	11	10	5	10	7	10	11	9	8
27.0203	27.4663	27.3465	27.0348	27.3431	27.2433	27.0318	27.1858	27.3532	27.4151	27.1713	27.3192	0.828892	27.2777	27.207	27.1903	27.3019	D3YYE1;D3Z7M9;O35381;F6UFG6;Q64G17	D3YYE1;D3Z7M9;O35381;F6UFG6	Acidic leucine-rich nuclear phosphoprotein 32 family member A	Anp32a	tr|D3YYE1|D3YYE1_MOUSE Acidic leucine-rich nuclear phosphoprotein 32 family member A (Fragment) OS=Mus musculus OX=10090 GN=Anp32a PE=1 SV=1;tr|D3Z7M9|D3Z7M9_MOUSE Acidic leucine-rich nuclear phosphoprotein 32 family member A OS=Mus musculus OX=10090 GN=An	10	13	11	11	11	12	12	16	12	14	12	15
26.5789	26.6255	26.6249	26.5245	26.6054	26.6387	26.3538	26.4774	26.6873	26.7638	26.5843	26.4607	0.695104	26.6098	26.5895	26.5062	26.603	Q3UW32;Q9EST5	Q3UW32;Q9EST5	Acidic leucine-rich nuclear phosphoprotein 32 family member B	Anp32b	tr|Q3UW32|Q3UW32_MOUSE LRRcap domain-containing protein (Fragment) OS=Mus musculus OX=10090 GN=Anp32b PE=2 SV=1;sp|Q9EST5|AN32B_MOUSE Acidic leucine-rich nuclear phosphoprotein 32 family member B OS=Mus musculus OX=10090 GN=Anp32b PE=1 SV=1	3	6	7	7	6	4	6	5	6	5	6	5
25.029	25.7436	25.7975	25.5583	25.6586	25.3263	25.2876	25.3134	25.4774	25.6273	25.5506	25.6473	0.650412	25.5234	25.5144	25.3595	25.6084	P97822;E9Q5H2;E9PZF5;E9Q0X5;A0A0G2JEK9;E9Q2G1	P97822;E9Q5H2;E9PZF5	Acidic leucine-rich nuclear phosphoprotein 32 family member E	Anp32e	sp|P97822|AN32E_MOUSE Acidic leucine-rich nuclear phosphoprotein 32 family member E OS=Mus musculus OX=10090 GN=Anp32e PE=1 SV=2;tr|E9Q5H2|E9Q5H2_MOUSE Acidic leucine-rich nuclear phosphoprotein 32 family member E (Fragment) OS=Mus musculus OX=10090 GN=Anp	4	6	3	3	5	4	4	4	4	2	3	6
26.2136	26.2431	26.3327	25.8209	26.3407	26.6012	25.7221	26.3334	26.0947	26.1972	25.8921	26.5856	0.812144	26.2632	26.2543	26.0501	26.225	P97384;D3Z7U0	P97384;D3Z7U0	Annexin A11;Annexin	Anxa11	sp|P97384|ANX11_MOUSE Annexin A11 OS=Mus musculus OX=10090 GN=Anxa11 PE=1 SV=2;tr|D3Z7U0|D3Z7U0_MOUSE Annexin OS=Mus musculus OX=10090 GN=Anxa11 PE=1 SV=1	8	8	9	7	10	11	7	10	9	14	7	12
26.2031	25.9328	25.8861	26.0392	25.9884	25.9933	26.192	25.9195	25.828	25.9199	25.8037	25.6577	0.280104	26.0073	26.007	25.9799	25.7938	Q99JG3;Q9CVK5	Q99JG3	Annexin A13	Anxa13	sp|Q99JG3|ANX13_MOUSE Annexin A13 OS=Mus musculus OX=10090 GN=Anxa13 PE=1 SV=3	11	9	12	15	11	8	14	5	9	7	10	8
32.7142	32.7748	32.8137	32.85	32.8885	32.8592	32.7529	32.8379	32.8429	32.8576	32.8054	32.834	0.0783949	32.7676	32.8659	32.8112	32.8323	Q542G9;P07356;Q3UCD3;Q9CZI7;B0V2N7;Q99KH3;B0V2N8;B0V2N5;REV__F6WNG1;REV__Q8BND4	Q542G9;P07356;Q3UCD3;Q9CZI7;B0V2N7;Q99KH3;B0V2N8;B0V2N5	Annexin;Annexin A2	Anxa2	tr|Q542G9|Q542G9_MOUSE Annexin OS=Mus musculus OX=10090 GN=Anxa2 PE=1 SV=1;sp|P07356|ANXA2_MOUSE Annexin A2 OS=Mus musculus OX=10090 GN=Anxa2 PE=1 SV=2;tr|Q3UCD3|Q3UCD3_MOUSE Annexin OS=Mus musculus OX=10090 GN=Anxa2 PE=2 SV=1;tr|Q9CZI7|Q9CZI7_MOUSE Annexi	232	260	268	290	287	313	286	290	308	300	306	299
30.9778	31.4046	31.4125	31.0668	31.4198	31.4767	30.9274	31.2123	31.3381	31.3988	31.2942	31.4315	0.613227	31.265	31.3211	31.1593	31.3748	Q8C1X9;Q3U737;O35639;Q3TLP4;Q3TFK4;Q3TET3;A0A0G2JDV9;A0A0G2JGL7	Q8C1X9;Q3U737;O35639;Q3TLP4;Q3TFK4	Annexin;Annexin A3	Anxa3	tr|Q8C1X9|Q8C1X9_MOUSE Annexin OS=Mus musculus OX=10090 GN=Anxa3 PE=2 SV=1;tr|Q3U737|Q3U737_MOUSE Annexin OS=Mus musculus OX=10090 GN=Anxa3 PE=2 SV=1;sp|O35639|ANXA3_MOUSE Annexin A3 OS=Mus musculus OX=10090 GN=Anxa3 PE=1 SV=4;tr|Q3TLP4|Q3TLP4_MOUSE Annexi	89	138	129	109	123	157	108	116	128	136	137	146
30.8771	31.2956	31.2676	31.1044	31.4258	31.3847	30.9006	31.243	31.2784	30.9191	30.7776	31.0501	0.180309	31.1468	31.305	31.1407	30.9156	P97429;Q7TMN7;A0A0N4SW89;A0A0N4SV57;D3Z0S1;F7ANV6;Q8BSL2;S4R1F2;Q9R0V2	P97429;Q7TMN7;A0A0N4SW89;A0A0N4SV57;D3Z0S1;F7ANV6;Q8BSL2	Annexin A4;Annexin	Anxa4	sp|P97429|ANXA4_MOUSE Annexin A4 OS=Mus musculus OX=10090 GN=Anxa4 PE=1 SV=4;tr|Q7TMN7|Q7TMN7_MOUSE Annexin OS=Mus musculus OX=10090 GN=Anxa4 PE=2 SV=1;tr|A0A0N4SW89|A0A0N4SW89_MOUSE Annexin (Fragment) OS=Mus musculus OX=10090 GN=Anxa4 PE=1 SV=3;tr|A0A0N4S	89	134	132	142	159	141	130	165	155	120	112	117
30.7149	31.0947	31.1383	30.7929	31.0871	31.1441	30.6197	30.9057	31.003	30.7133	30.7345	30.8785	0.409668	30.9826	31.008	30.8428	30.7755	P48036;A0A0G2JGQ0	P48036	Annexin A5	Anxa5	sp|P48036|ANXA5_MOUSE Annexin A5 OS=Mus musculus OX=10090 GN=Anxa5 PE=1 SV=1	78	110	132	109	121	129	90	105	128	102	94	102
27.8246	28.2135	28.2999	27.7357	28.2396	28.0951	27.9047	27.9851	28.1818	27.759	27.7545	27.8639	0.299595	28.1127	28.0235	28.0239	27.7925	Q99JX6;F8WIT2;Q3UI56;P14824;Q3TUI1;Q3UDK4;Q3V2Z4;Q8CEX0	Q99JX6;F8WIT2;Q3UI56;P14824;Q3TUI1;Q3UDK4;Q3V2Z4;Q8CEX0	Annexin;Annexin A6	Anxa6	tr|Q99JX6|Q99JX6_MOUSE Annexin OS=Mus musculus OX=10090 GN=Anxa6 PE=2 SV=1;tr|F8WIT2|F8WIT2_MOUSE Annexin OS=Mus musculus OX=10090 GN=Anxa6 PE=1 SV=1;tr|Q3UI56|Q3UI56_MOUSE Annexin OS=Mus musculus OX=10090 GN=Anxa6 PE=2 SV=1;sp|P14824|ANXA6_MOUSE Annexin A	28	46	37	28	32	36	27	40	33	26	31	30
26.4984	26.4574	26.632	26.4635	26.4889	26.6454	26.3151	26.5258	26.581	26.3499	26.3092	26.3644	0.13398	26.5293	26.5326	26.474	26.3412	Q922A2;Q3TJ49;A0A2C9F2D2;Q07076;Q8BP75;Q3UYL7;Q8CCV9;A0A286YCW4	Q922A2;Q3TJ49;A0A2C9F2D2;Q07076;Q8BP75;Q3UYL7;Q8CCV9	Annexin;Annexin A7	Anxa7	tr|Q922A2|Q922A2_MOUSE Annexin OS=Mus musculus OX=10090 GN=Anxa7 PE=2 SV=1;tr|Q3TJ49|Q3TJ49_MOUSE Annexin OS=Mus musculus OX=10090 GN=Anxa7 PE=2 SV=1;tr|A0A2C9F2D2|A0A2C9F2D2_MOUSE Annexin OS=Mus musculus OX=10090 GN=Anxa7 PE=1 SV=1;sp|Q07076|ANXA7_MOUSE A	14	15	16	13	18	14	8	16	14	13	15	15
26.7162	26.8736	27.1058	27.0747	27.2103	27.3893	26.6209	26.9273	27.0417	27.0604	27.0084	27.1909	0.103786	26.8985	27.2248	26.8633	27.0866	O35640;Q921D0	O35640;Q921D0	Annexin A8;Annexin	Anxa8	sp|O35640|ANXA8_MOUSE Annexin A8 OS=Mus musculus OX=10090 GN=Anxa8 PE=1 SV=2;tr|Q921D0|Q921D0_MOUSE Annexin OS=Mus musculus OX=10090 GN=Anxa8 PE=1 SV=1	20	14	20	21	21	15	16	18	17	15	17	21
26.6088	26.8019	26.9716	26.8564	26.9231	26.9615	26.8738	26.9358	26.8831	26.7778	26.7696	26.8192	0.311735	26.7941	26.9136	26.8976	26.7889	Q5SVG5;Q5SVG4;O35643;Q3TVN4;Q8CC13;Q3U1K9;Q6NXY3;Q5SWR0	Q5SVG5;Q5SVG4;O35643;Q3TVN4;Q8CC13;Q3U1K9	AP-1 complex subunit beta-1;AP complex subunit beta	Ap1b1	tr|Q5SVG5|Q5SVG5_MOUSE AP complex subunit beta OS=Mus musculus OX=10090 GN=Ap1b1 PE=1 SV=1;tr|Q5SVG4|Q5SVG4_MOUSE AP complex subunit beta OS=Mus musculus OX=10090 GN=Ap1b1 PE=1 SV=1;sp|O35643|AP1B1_MOUSE AP-1 complex subunit beta-1 OS=Mus musculus OX=10090	18	17	19	17	23	19	19	13	13	13	12	13
24.0896	24.1506	24.3115	24.1945	24.4513	24.1893	24.3678	24.2681	24.1099	24.4867	24.3272	24.4164	0.217433	24.1839	24.2784	24.2486	24.4101	Q8CC03;Q8CBB7;Q3UKX8;P22892;Q8BSZ7	Q8CC03;Q8CBB7;Q3UKX8;P22892	AP-1 complex subunit gamma-1	Ap1g1	tr|Q8CC03|Q8CC03_MOUSE GAE domain-containing protein (Fragment) OS=Mus musculus OX=10090 GN=Ap1g1 PE=2 SV=1;tr|Q8CBB7|Q8CBB7_MOUSE AP-1 complex subunit gamma OS=Mus musculus OX=10090 GN=Ap1g1 PE=1 SV=1;tr|Q3UKX8|Q3UKX8_MOUSE AP-1 complex subunit gamma OS=M	5	6	6	6	5	1	3	6	3	4	2	2
26.0909	26.0416	26.0203	26.0631	25.9521	26.0225	25.9351	25.9665	26.0156	26.1	25.8667	25.9266	0.47406	26.0509	26.0126	25.9724	25.9644	Q3UG16;P35585;D3YZ71;A0A0R4IZX6;A0A0R4J1L4;Q9WVP1;Q8C9K8;A0A1D5RLL9;A0A1D5RMJ1;S4R1Q4;A0A1D5RLW6;A0A1L1SUA0	Q3UG16;P35585	AP-1 complex subunit mu-1	Ap1m1	tr|Q3UG16|Q3UG16_MOUSE Uncharacterized protein OS=Mus musculus OX=10090 GN=Ap1m1 PE=1 SV=1;sp|P35585|AP1M1_MOUSE AP-1 complex subunit mu-1 OS=Mus musculus OX=10090 GN=Ap1m1 PE=1 SV=3	15	14	8	14	12	12	10	10	14	12	15	9
23.932	21.5327	23.8822	23.8248	23.7721	23.989	23.8437	23.9387	23.1514	21.3245	21.6676	24.1426	0.377086	23.1156	23.862	23.6446	22.3782	P61967;D3Z0D6;D3YXN0;D3Z268	P61967;D3Z0D6;D3YXN0	AP-1 complex subunit sigma-1A	Ap1s1	sp|P61967|AP1S1_MOUSE AP-1 complex subunit sigma-1A OS=Mus musculus OX=10090 GN=Ap1s1 PE=1 SV=1;tr|D3Z0D6|D3Z0D6_MOUSE AP complex subunit sigma (Fragment) OS=Mus musculus OX=10090 GN=Ap1s1 PE=1 SV=1;tr|D3YXN0|D3YXN0_MOUSE AP complex subunit sigma (Fragment	3	2	1	2	2	1	2	3	2	3	3	3
24.0993	24.0678	24.0095	24.1968	23.9066	24.0434	24.1043	24.026	24.0138	23.7896	23.9121	23.7615	0.0304376	24.0589	24.0489	24.048	23.8211	P17426;A0A140LIG7;A0A140LHA6	P17426	AP-2 complex subunit alpha-1	Ap2a1	sp|P17426|AP2A1_MOUSE AP-2 complex subunit alpha-1 OS=Mus musculus OX=10090 GN=Ap2a1 PE=1 SV=1	5	6	4	3	6	5	6	6	2	3	2	2
28.8786	28.8062	28.7464	28.857	28.7778	28.6568	28.9126	28.7518	28.7937	28.805	28.7532	28.7315	0.713701	28.8104	28.7639	28.8194	28.7633	Q6PEE6;Q69ZW4;P17427;Q3U7X9;A0A0J9YUA7;A0A140LHG0	Q6PEE6;Q69ZW4;P17427;Q3U7X9	AP-2 complex subunit alpha-2	Ap2a2	tr|Q6PEE6|Q6PEE6_MOUSE AP-2 complex subunit alpha OS=Mus musculus OX=10090 GN=Ap2a2 PE=2 SV=1;tr|Q69ZW4|Q69ZW4_MOUSE MKIAA0899 protein (Fragment) OS=Mus musculus OX=10090 GN=Ap2a2 PE=2 SV=1;sp|P17427|AP2A2_MOUSE AP-2 complex subunit alpha-2 OS=Mus musculus	60	60	54	64	55	51	63	62	49	56	50	47
28.648	28.5641	28.572	28.5995	28.5781	28.5176	28.7401	28.6139	28.522	28.5574	28.4924	28.5428	0.387679	28.5947	28.5651	28.6253	28.5309	Q5SWR1;Q9DBG3;H3BKM0;H3BIY9;H3BJ06	Q5SWR1;Q9DBG3;H3BKM0;H3BIY9	AP complex subunit beta;AP-2 complex subunit beta	Ap2b1	tr|Q5SWR1|Q5SWR1_MOUSE AP complex subunit beta OS=Mus musculus OX=10090 GN=Ap2b1 PE=2 SV=1;sp|Q9DBG3|AP2B1_MOUSE AP-2 complex subunit beta OS=Mus musculus OX=10090 GN=Ap2b1 PE=1 SV=1;tr|H3BKM0|H3BKM0_MOUSE AP complex subunit beta OS=Mus musculus OX=10090 G	54	54	46	59	49	47	60	46	52	43	47	48
27.0068	26.9961	26.9625	27.1679	26.9967	26.9292	27.1257	26.8431	27.0113	26.9867	26.8977	26.7934	0.471624	26.9885	27.0313	26.9934	26.8926	Q3TWV4;Q5FWI9;Q6A0C9;P84091;Q3TH69;Q3UCW9;A0A338P6T4	Q3TWV4;Q5FWI9;Q6A0C9;P84091;Q3TH69;Q3UCW9	AP-2 complex subunit mu	Ap2m1	tr|Q3TWV4|Q3TWV4_MOUSE AP-2 complex subunit mu OS=Mus musculus OX=10090 GN=Ap2m1 PE=1 SV=1;tr|Q5FWI9|Q5FWI9_MOUSE Adaptor protein complex AP-2, mu1 OS=Mus musculus OX=10090 GN=Ap2m1 PE=1 SV=1;tr|Q6A0C9|Q6A0C9_MOUSE MKIAA0109 protein (Fragment) OS=Mus muscu	13	16	15	24	14	16	20	13	14	13	15	20
24.7094	21.6848	23.9935	24.5831	24.3945	24.1865	24.5027	24.1784	24.1153	24.2479	24.2412	24.2382	0.513077	23.4626	24.388	24.2654	24.2424	Q3UJ76;P62743;A0A0U1RPS0;Q7TT10;A0A0U1RQ06	Q3UJ76;P62743;A0A0U1RPS0;Q7TT10	AP-2 complex subunit sigma	Ap2s1	tr|Q3UJ76|Q3UJ76_MOUSE AP complex subunit sigma OS=Mus musculus OX=10090 GN=Ap2s1 PE=1 SV=1;sp|P62743|AP2S1_MOUSE AP-2 complex subunit sigma OS=Mus musculus OX=10090 GN=Ap2s1 PE=1 SV=1;tr|A0A0U1RPS0|A0A0U1RPS0_MOUSE AP-2 complex subunit sigma OS=Mus muscul	3	2	3	6	4	2	3	2	3	2	1	6
24.5075	24.793	24.5925	24.7622	24.7477	24.5374	24.8241	24.4446	24.6054	24.627	24.8153	24.6056	0.934093	24.631	24.6824	24.6247	24.6826	Q9Z1T1;Q3TQ33;Q3UPG0;Q3TQ07;A0A338P6V5;A0A571BEC1	Q9Z1T1;Q3TQ33;Q3UPG0	AP-3 complex subunit beta-1	Ap3b1	sp|Q9Z1T1|AP3B1_MOUSE AP-3 complex subunit beta-1 OS=Mus musculus OX=10090 GN=Ap3b1 PE=1 SV=2;tr|Q3TQ33|Q3TQ33_MOUSE Adaptin_N domain-containing protein (Fragment) OS=Mus musculus OX=10090 GN=Ap3b1 PE=2 SV=1;tr|Q3UPG0|Q3UPG0_MOUSE Uncharacterized protein (	5	10	7	7	5	6	6	3	8	7	8	7
24.62	24.6713	24.3117	24.7166	24.6487	25.0544	24.8917	24.7533	24.758	24.4685	24.4936	24.7099	0.137781	24.5344	24.8066	24.801	24.5574	O54774;Q3U237;Q3UR54;Q8CGH7;Q05CQ3	O54774;Q3U237;Q3UR54;Q8CGH7;Q05CQ3	AP-3 complex subunit delta-1	Ap3d1	sp|O54774|AP3D1_MOUSE AP-3 complex subunit delta-1 OS=Mus musculus OX=10090 GN=Ap3d1 PE=1 SV=1;tr|Q3U237|Q3U237_MOUSE Adaptin_N domain-containing protein (Fragment) OS=Mus musculus OX=10090 GN=Ap3d1 PE=2 SV=1;tr|Q3UR54|Q3UR54_MOUSE Adaptin_N domain-contain	7	5	5	7	10	6	5	4	6	4	6	3
22.7597	23.6465	23.7188	20.871	23.4581	23.5598	23.3943	23.3914	24.0223	23.2782	23.9183	23.5958	0.484997	23.375	22.6296	23.6026	23.5974	H7BWY2;Q9DBU8;Q9JKC8;A0A286YDZ6;Q921U0;D6RI63;D3YWU3;Q3TRH5;D3YXV9;Q8R2R9	H7BWY2;Q9DBU8;Q9JKC8;A0A286YDZ6;Q921U0	AP-3 complex subunit mu-1	Ap3m1	tr|H7BWY2|H7BWY2_MOUSE AP-3 complex subunit mu-1 OS=Mus musculus OX=10090 GN=Ap3m1 PE=1 SV=1;tr|Q9DBU8|Q9DBU8_MOUSE MHD domain-containing protein OS=Mus musculus OX=10090 GN=Ap3m1 PE=2 SV=1;sp|Q9JKC8|AP3M1_MOUSE AP-3 complex subunit mu-1 OS=Mus musculus OX	1	2	2	1	3	1	2	3	3	1	2	1
23.8709	23.6033	23.7442	23.6721	23.5804	23.5913	23.9008	23.6058	23.5519	23.5156	23.5314	23.7461	0.569437	23.7395	23.6146	23.6862	23.5977	Q3U8S0;Q9DCR2;A0A286YD58;A0A286YDU3	Q3U8S0;Q9DCR2;A0A286YD58;A0A286YDU3	AP-3 complex subunit sigma-1	Ap3s1	tr|Q3U8S0|Q3U8S0_MOUSE Adaptor-related protein complex 3, sigma 1 subunit OS=Mus musculus OX=10090 GN=Ap3s1 PE=1 SV=1;sp|Q9DCR2|AP3S1_MOUSE AP-3 complex subunit sigma-1 OS=Mus musculus OX=10090 GN=Ap3s1 PE=1 SV=2;tr|A0A286YD58|A0A286YD58_MOUSE AP-3 complex	3	3	4	2	5	3	3	3	4	5	3	2
25.6286	25.6408	25.6547	25.498	25.3951	25.6768	25.3347	25.5024	25.4101	25.5558	25.5378	25.2309	0.188009	25.6414	25.5233	25.4157	25.4415	A0A0R4J107;Q8R146;A0A0A6YXV0	A0A0R4J107;Q8R146	Acylamino-acid-releasing enzyme	Apeh	tr|A0A0R4J107|A0A0R4J107_MOUSE Acylamino-acid-releasing enzyme (Fragment) OS=Mus musculus OX=10090 GN=Apeh PE=1 SV=1;sp|Q8R146|APEH_MOUSE Acylamino-acid-releasing enzyme OS=Mus musculus OX=10090 GN=Apeh PE=1 SV=3	8	10	9	8	13	8	5	8	7	8	8	9
27.196	27.6524	27.6099	27.4877	27.4941	27.4763	27.3307	27.485	27.4652	27.4552	27.4786	27.5523	0.919199	27.4861	27.486	27.427	27.4954	Q544Z7;P28352;F6QA74;D3Z6R9;D3Z124	Q544Z7;P28352;F6QA74;D3Z6R9;D3Z124	DNA-(apurinic or apyrimidinic site) lyase;DNA-(apurinic or apyrimidinic site) lyase, mitochondrial	Apex1	tr|Q544Z7|Q544Z7_MOUSE DNA-(apurinic or apyrimidinic site) lyase OS=Mus musculus OX=10090 GN=Apex1 PE=1 SV=1;sp|P28352|APEX1_MOUSE DNA-(apurinic or apyrimidinic site) endonuclease OS=Mus musculus OX=10090 GN=Apex1 PE=1 SV=2;tr|F6QA74|F6QA74_MOUSE DNA-(apur	10	13	19	19	19	15	20	20	15	18	24	16
26.7853	26.6326	26.838	26.7918	26.6188	26.7243	26.645	26.7837	26.6305	26.8541	26.6816	26.6787	0.838643	26.752	26.7116	26.6864	26.7382	O35841;Q3UYQ4	O35841;Q3UYQ4	Apoptosis inhibitor 5	Api5	sp|O35841|API5_MOUSE Apoptosis inhibitor 5 OS=Mus musculus OX=10090 GN=Api5 PE=1 SV=2;tr|Q3UYQ4|Q3UYQ4_MOUSE Uncharacterized protein OS=Mus musculus OX=10090 GN=Api5 PE=2 SV=1	11	10	14	11	15	15	10	9	9	10	13	11
22.4602	23.7238	23.4875	23.553	23.0117	22.0401	22.3016	23.5244	23.6606	23.5788	23.6423	23.5564	0.597465	23.2238	22.8682	23.1622	23.5925	Q9WVQ5	Q9WVQ5	Methylthioribulose-1-phosphate dehydratase	Apip	sp|Q9WVQ5|MTNB_MOUSE Methylthioribulose-1-phosphate dehydratase OS=Mus musculus OX=10090 GN=Apip PE=1 SV=1	4	4	2	2	1	1	1	3	6	5	3	3
24.4122	24.3613	24.1942	24.3853	23.8373	24.0222	24.333	24.0991	24.137	24.3923	24.3096	24.3296	0.250761	24.3226	24.0816	24.1897	24.3438	Q9D7N9	Q9D7N9	Adipocyte plasma membrane-associated protein	Apmap	sp|Q9D7N9|APMAP_MOUSE Adipocyte plasma membrane-associated protein OS=Mus musculus OX=10090 GN=Apmap PE=1 SV=1	3	6	5	2	2	0	6	4	2	2	4	3
24.6287	24.8581	24.8334	24.6077	24.4201	24.4964	24.5316	24.602	24.8336	24.4585	24.5789	24.5054	0.0647361	24.7734	24.5081	24.6557	24.5142	Q8K4Z3	Q8K4Z3	NAD(P)H-hydrate epimerase	Apoa1bp	sp|Q8K4Z3|NNRE_MOUSE NAD(P)H-hydrate epimerase OS=Mus musculus OX=10090 GN=Naxe PE=1 SV=1	5	5	5	5	7	7	7	5	7	5	4	5
22.6219	22.5852	22.7864	23.0732	23.2533	22.1346	20.6072	21.8583	23.1794	22.7735	21.954	22.2812	0.464959	22.6645	22.8204	21.8816	22.3362	Q3KNM9;Q9DCZ4	Q3KNM9;Q9DCZ4	Apolipoprotein O	Apoo	tr|Q3KNM9|Q3KNM9_MOUSE MICOS complex subunit OS=Mus musculus OX=10090 GN=Apoo PE=2 SV=1;sp|Q9DCZ4|MIC26_MOUSE MICOS complex subunit Mic26 OS=Mus musculus OX=10090 GN=Apoo PE=1 SV=2	1	1	2	3	2	2	4	1	4	1	2	1
25.0421	24.8672	24.7258	25.0495	24.6773	24.9129	24.8391	24.8274	24.8453	24.7165	24.5955	24.8951	0.599551	24.8784	24.8799	24.8373	24.7357	Q78IK4;Q9CZB4;B1AV14	Q78IK4;Q9CZB4;B1AV14	MICOS complex subunit Mic27	Apool	sp|Q78IK4|MIC27_MOUSE MICOS complex subunit Mic27 OS=Mus musculus OX=10090 GN=Apool PE=1 SV=1;tr|Q9CZB4|Q9CZB4_MOUSE MICOS complex subunit OS=Mus musculus OX=10090 GN=Apool PE=2 SV=1;tr|B1AV14|B1AV14_MOUSE MICOS complex subunit OS=Mus musculus OX=10090 GN=	7	6	8	7	8	9	10	8	5	8	6	3
23.3246	23.1744	23.2694	24.2638	23.5833	22.1965	23.45	23.4077	23.3457	23.0423	21.3653	24.351	0.915637	23.2561	23.3479	23.4011	22.9195	Q3TVS1;A0A2I3BR03;A0A2I3BPT1;A0A2I3BQZ9;Q3TWF3;Q53ZT3;P12023;Q6GR78;Q3TXI9;Q8BPC7	Q3TVS1;A0A2I3BR03;A0A2I3BPT1;A0A2I3BQZ9;Q3TWF3;Q53ZT3;P12023;Q6GR78;Q3TXI9	Amyloid beta A4 protein;N-APP;Soluble APP-alpha;Soluble APP-beta;C99;Beta-amyloid protein 42;Beta-amyloid protein 40;C83;P3(42);P3(40);C80;Gamma-secretase C-terminal fragment 59;Gamma-secretase C-terminal fragment 57;Gamma-secretase C-terminal fragment 50;C31	App	tr|Q3TVS1|Q3TVS1_MOUSE BPTI/Kunitz inhibitor domain-containing protein OS=Mus musculus OX=10090 GN=App PE=2 SV=1;tr|A0A2I3BR03|A0A2I3BR03_MOUSE Amyloid-beta A4 protein OS=Mus musculus OX=10090 GN=App PE=1 SV=1;tr|A0A2I3BPT1|A0A2I3BPT1_MOUSE Amyloid-beta A4	4	3	2	4	4	2	3	4	2	3	2	2
25.7695	26.0721	26.3021	25.6613	26.2351	26.1108	25.6226	26.1475	26.0568	26.107	26.1301	26.3298	0.682382	26.0479	26.0024	25.9423	26.1889	P08030;A0A1D5RLR6;Q61320	P08030	Adenine phosphoribosyltransferase	Aprt	sp|P08030|APT_MOUSE Adenine phosphoribosyltransferase OS=Mus musculus OX=10090 GN=Aprt PE=1 SV=2	9	6	9	10	7	8	8	7	7	6	8	13
27.4079	27.533	27.4744	27.3638	27.4069	27.3937	27.2397	27.3857	27.4253	27.3158	27.3714	27.3475	0.108996	27.4718	27.3881	27.3503	27.3449	Q5XJY5;Q3U4S9;Q8R1S6;Q8C0G7;Q3TDU1	Q5XJY5;Q3U4S9;Q8R1S6;Q8C0G7;Q3TDU1	Coatomer subunit delta	Arcn1	sp|Q5XJY5|COPD_MOUSE Coatomer subunit delta OS=Mus musculus OX=10090 GN=Arcn1 PE=1 SV=2;tr|Q3U4S9|Q3U4S9_MOUSE Coatomer subunit delta OS=Mus musculus OX=10090 GN=Arcn1 PE=2 SV=1;tr|Q8R1S6|Q8R1S6_MOUSE Coatomer subunit delta (Fragment) OS=Mus musculus OX=10	24	26	27	26	26	28	22	24	29	24	22	20
27.8838	28.2578	28.3119	28.0659	28.182	28.1969	28.0539	28.1035	28.1987	28.2584	28.2929	28.0894	0.860148	28.1512	28.1483	28.1187	28.2136	Q3U344;P84078;P61205;Q8BSL7;A2A6T9	Q3U344;P84078;P61205;Q8BSL7	ADP-ribosylation factor 1;ADP-ribosylation factor 3;ADP-ribosylation factor 2	Arf3;Arf1;Arf2	tr|Q3U344|Q3U344_MOUSE Uncharacterized protein OS=Mus musculus OX=10090 GN=Arf3 PE=2 SV=1;sp|P84078|ARF1_MOUSE ADP-ribosylation factor 1 OS=Mus musculus OX=10090 GN=Arf1 PE=1 SV=2;sp|P61205|ARF3_MOUSE ADP-ribosylation factor 3 OS=Mus musculus OX=10090 GN=A	16	26	23	23	19	24	19	26	25	26	20	23
26.8554	26.9056	27.0025	26.8829	27.0858	27.3181	26.9244	27.0361	27.1072	27.1923	27.1513	27.1292	0.195208	26.9212	27.0956	27.0226	27.1576	Q14BR4;P61750;E9Q798;F6UFB9	Q14BR4;P61750;E9Q798	ADP-ribosylation factor 4	Arf4	tr|Q14BR4|Q14BR4_MOUSE ADP-ribosylation factor 4 OS=Mus musculus OX=10090 GN=Arf4 PE=1 SV=1;sp|P61750|ARF4_MOUSE ADP-ribosylation factor 4 OS=Mus musculus OX=10090 GN=Arf4 PE=1 SV=2;tr|E9Q798|E9Q798_MOUSE ADP-ribosylation factor 4 OS=Mus musculus OX=10090	6	8	9	9	13	19	13	15	23	9	10	17
28.436	28.4814	28.5404	28.2067	28.5967	28.6151	28.437	28.3757	28.5194	28.4291	28.4243	28.2229	0.678652	28.4859	28.4728	28.444	28.3588	P84084;D3YV25;E9Q2C2	P84084	ADP-ribosylation factor 5	Arf5	sp|P84084|ARF5_MOUSE ADP-ribosylation factor 5 OS=Mus musculus OX=10090 GN=Arf5 PE=1 SV=2	22	38	36	35	34	39	28	35	28	33	32	25
25.4149	25.2816	25.4017	25.3288	25.4006	25.3882	25.4068	25.2733	25.3536	25.2547	25.3449	25.1576	0.217797	25.3661	25.3725	25.3446	25.2524	Q3U0D7;P62331	Q3U0D7;P62331	ADP-ribosylation factor 6	Arf6	tr|Q3U0D7|Q3U0D7_MOUSE Uncharacterized protein OS=Mus musculus OX=10090 GN=Arf6 PE=1 SV=1;sp|P62331|ARF6_MOUSE ADP-ribosylation factor 6 OS=Mus musculus OX=10090 GN=Arf6 PE=1 SV=2	7	9	10	10	10	10	9	8	9	9	9	6
23.019	23.4205	21.896	23.0047	23.7478	23.4596	23.0237	23.4377	23.6973	21.4255	23.5458	21.3495	0.214463	22.7785	23.404	23.3862	22.107	Q05DE0;Q9EPJ9;Q6PB94;Q3TGS9;V9GXM1;V9GWV1;Q05BC5	Q05DE0;Q9EPJ9;Q6PB94;Q3TGS9;V9GXM1;V9GWV1	ADP-ribosylation factor GTPase-activating protein 1	Arfgap1	tr|Q05DE0|Q05DE0_MOUSE Arfgap1 protein (Fragment) OS=Mus musculus OX=10090 GN=Arfgap1 PE=2 SV=1;sp|Q9EPJ9|ARFG1_MOUSE ADP-ribosylation factor GTPase-activating protein 1 OS=Mus musculus OX=10090 GN=Arfgap1 PE=1 SV=2;tr|Q6PB94|Q6PB94_MOUSE Arfgap1 protein O	1	3	3	6	5	3	4	6	4	4	4	4
23.8754	23.5075	23.4625	23.4227	23.6042	22.6558	23.5631	23.4897	23.573	23.8267	23.1832	21.0136	0.488274	23.6151	23.2276	23.542	22.6745	Q99K28;Q3UR67	Q99K28	ADP-ribosylation factor GTPase-activating protein 2	Arfgap2	sp|Q99K28|ARFG2_MOUSE ADP-ribosylation factor GTPase-activating protein 2 OS=Mus musculus OX=10090 GN=Arfgap2 PE=1 SV=1	1	6	6	1	5	1	1	3	5	3	2	1
23.4713	23.3863	23.3283	23.1489	23.3174	23.1404	22.9271	23.1958	23.3012	22.9659	23.3002	22.5567	0.165663	23.3953	23.2023	23.1413	22.9409	A2A5R2;Q3U2F2;Q3U5C3	A2A5R2;Q3U2F2	Brefeldin A-inhibited guanine nucleotide-exchange protein 2	Arfgef2	sp|A2A5R2|BIG2_MOUSE Brefeldin A-inhibited guanine nucleotide-exchange protein 2 OS=Mus musculus OX=10090 GN=Arfgef2 PE=1 SV=1;tr|Q3U2F2|Q3U2F2_MOUSE SEC7 domain-containing protein (Fragment) OS=Mus musculus OX=10090 GN=Arfgef2 PE=2 SV=1	3	4	2	7	3	3	2	4	5	2	5	0
22.1629	24.0481	24.0929	24.0422	24.1407	24.4289	24.16	24.0155	24.4028	24.3303	22.0357	24.615	0.664694	23.4346	24.2039	24.1927	23.6603	E9Q3G5;G5E8V9	E9Q3G5;G5E8V9		Arfip1	tr|E9Q3G5|E9Q3G5_MOUSE ADP-ribosylation factor interacting protein 1 OS=Mus musculus OX=10090 GN=Arfip1 PE=1 SV=1;tr|G5E8V9|G5E8V9_MOUSE ADP-ribosylation factor-interacting protein 1 OS=Mus musculus OX=10090 GN=Arfip1 PE=1 SV=1	1	3	6	8	2	4	6	8	8	6	3	3
26.022	26.4037	26.4718	26.0674	26.345	26.4073	26.1835	26.3185	26.4384	26.405	26.4297	26.4593	0.666737	26.2992	26.2732	26.3135	26.4313	Q8BQW4;A2AH25;Q5FWK3;Q8C5A0	Q8BQW4;A2AH25;Q5FWK3;Q8C5A0	Rho GTPase-activating protein 1	Arhgap1	tr|Q8BQW4|Q8BQW4_MOUSE Uncharacterized protein OS=Mus musculus OX=10090 GN=Arhgap1 PE=2 SV=1;tr|A2AH25|A2AH25_MOUSE Rho GTPase-activating protein 1 OS=Mus musculus OX=10090 GN=Arhgap1 PE=1 SV=1;sp|Q5FWK3|RHG01_MOUSE Rho GTPase-activating protein 1 OS=Mus m	6	15	17	12	10	8	11	12	17	14	12	17
29.5288	29.931	29.8812	29.5793	29.9441	30.076	29.5618	29.7817	29.8484	29.7658	29.7263	29.7221	0.797411	29.7803	29.8664	29.7306	29.7381	Q99PT1	Q99PT1	Rho GDP-dissociation inhibitor 1	Arhgdia	sp|Q99PT1|GDIR1_MOUSE Rho GDP-dissociation inhibitor 1 OS=Mus musculus OX=10090 GN=Arhgdia PE=1 SV=3	34	39	51	38	37	42	29	30	40	35	36	42
25.0623	25.1922	25.022	24.9577	24.8851	24.8201	24.7148	24.8221	24.8217	24.9596	24.9622	25.0942	0.00498589	25.0922	24.8876	24.7862	25.0053	Q6KAM6;E9PUF7;Q61210;F6ZN61;A0A0U1RPN7;A0A0U1RPP2;A0A0U1RPH2	Q6KAM6;E9PUF7;Q61210;F6ZN61	Rho guanine nucleotide exchange factor 1	Arhgef1	tr|Q6KAM6|Q6KAM6_MOUSE MFLJ00369 protein (Fragment) OS=Mus musculus OX=10090 GN=Arhgef1 PE=2 SV=1;tr|E9PUF7|E9PUF7_MOUSE Rho guanine nucleotide exchange factor 1 OS=Mus musculus OX=10090 GN=Arhgef1 PE=1 SV=1;sp|Q61210|ARHG1_MOUSE Rho guanine nucleotide exc	8	8	14	11	10	8	5	12	9	6	8	12
23.7206	23.813	24.1486	23.8158	24.1277	24.2059	24.0041	24.2471	24.1621	24.117	23.8595	23.9427	0.426419	23.8941	24.0498	24.1377	23.973	F8WIB1;Q3TIR2;Q14AC7;P61211;Q9D7H9;Q4V9U3;E9Q006	F8WIB1;Q3TIR2;Q14AC7;P61211;Q9D7H9;Q4V9U3	ADP-ribosylation factor-like protein 1	Arl1	tr|F8WIB1|F8WIB1_MOUSE ADP-ribosylation factor-like protein 1 (Fragment) OS=Mus musculus OX=10090 GN=Arl1 PE=1 SV=1;tr|Q3TIR2|Q3TIR2_MOUSE Uncharacterized protein OS=Mus musculus OX=10090 GN=Arl1 PE=2 SV=1;tr|Q14AC7|Q14AC7_MOUSE ADP-ribosylation factor-lik	4	5	6	3	5	4	5	4	5	4	3	2
24.3865	24.7597	24.5315	24.1451	24.6628	24.1544	21.2613	24.2235	24.1246	24.3653	24.7664	24.2909	0.267079	24.5592	24.3207	23.2032	24.4742	Q9D0J4	Q9D0J4	ADP-ribosylation factor-like protein 2	Arl2	sp|Q9D0J4|ARL2_MOUSE ADP-ribosylation factor-like protein 2 OS=Mus musculus OX=10090 GN=Arl2 PE=1 SV=1	7	2	4	2	5	5	4	4	3	5	6	6
23.188	23.6175	23.8543	23.2584	23.4631	23.7938	22.2135	23.6428	23.8892	23.4307	23.4517	23.6357	0.876129	23.5533	23.5051	23.2485	23.506	A0A494BAJ6;Q543P7;Q9WUL7	A0A494BAJ6;Q543P7;Q9WUL7	ADP-ribosylation factor-like protein 3	Arl3	tr|A0A494BAJ6|A0A494BAJ6_MOUSE ADP-ribosylation factor-like protein 3 OS=Mus musculus OX=10090 GN=Arl3 PE=1 SV=1;tr|Q543P7|Q543P7_MOUSE Uncharacterized protein OS=Mus musculus OX=10090 GN=Arl3 PE=1 SV=1;sp|Q9WUL7|ARL3_MOUSE ADP-ribosylation factor-like pro	3	3	4	5	1	2	0	2	4	0	2	3
27.2442	26.8959	26.8363	27.0014	26.7473	26.7352	27.0938	26.9114	26.6939	27.0724	27.0253	26.9776	0.50504	26.9921	26.828	26.8997	27.0251	Q8R5J9	Q8R5J9	PRA1 family protein 3	Arl6ip5	sp|Q8R5J9|PRAF3_MOUSE PRA1 family protein 3 OS=Mus musculus OX=10090 GN=Arl6ip5 PE=1 SV=2	6	7	7	7	7	7	6	6	10	10	6	8
26.0959	25.6402	26.0541	26.1353	26.0122	25.8907	26.3979	26.0846	25.839	25.7755	25.8393	26.2153	0.776891	25.9301	26.0127	26.1072	25.9433	A0A0N4SVB8;Q9DAB3;Q9CQW2	A0A0N4SVB8;Q9DAB3;Q9CQW2	ADP-ribosylation factor-like protein 8B	Arl8b	tr|A0A0N4SVB8|A0A0N4SVB8_MOUSE ADP-ribosylation factor-like protein 8B OS=Mus musculus OX=10090 GN=Arl8b PE=1 SV=1;tr|Q9DAB3|Q9DAB3_MOUSE Uncharacterized protein OS=Mus musculus OX=10090 GN=Arl8b PE=2 SV=1;sp|Q9CQW2|ARL8B_MOUSE ADP-ribosylation factor-like	10	9	9	7	13	8	10	6	9	13	10	7
23.6237	23.6584	23.247	22.1481	23.1214	22.3109	23.5014	23.2099	22.8167	23.2859	22.1554	23.2274	0.135778	23.5097	22.5268	23.176	22.8896	Q9D0L7;D3Z5T2	Q9D0L7;D3Z5T2	Armadillo repeat-containing protein 10	Armc10	sp|Q9D0L7|ARM10_MOUSE Armadillo repeat-containing protein 10 OS=Mus musculus OX=10090 GN=Armc10 PE=1 SV=1;tr|D3Z5T2|D3Z5T2_MOUSE Armadillo repeat-containing protein 10 OS=Mus musculus OX=10090 GN=Armc10 PE=1 SV=1	3	2	3	2	3	1	5	1	4	3	2	3
24.693	24.7507	24.7415	24.7183	24.6633	24.6504	24.6625	24.5733	24.8116	24.5011	24.8581	24.9387	0.82767	24.7284	24.6773	24.6824	24.766	Q9R0Q6;A0A0G2JF52;D3YVI5;Q9CTB9	Q9R0Q6;A0A0G2JF52;D3YVI5;Q9CTB9	Actin-related protein 2/3 complex subunit 1A	Arpc1a	sp|Q9R0Q6|ARC1A_MOUSE Actin-related protein 2/3 complex subunit 1A OS=Mus musculus OX=10090 GN=Arpc1a PE=1 SV=1;tr|A0A0G2JF52|A0A0G2JF52_MOUSE Actin-related protein 2/3 complex subunit 1A OS=Mus musculus OX=10090 GN=Arpc1a PE=1 SV=1;tr|D3YVI5|D3YVI5_MOUSE	5	4	6	4	7	5	5	5	8	6	7	1
28.5482	28.8059	28.7824	28.6773	28.807	28.6705	28.7572	28.7007	28.7522	28.7334	28.8264	28.7842	0.757489	28.7122	28.7183	28.7367	28.7813	Q3U094;Q3TCE7;Q91Z25;Q9WV32;Q3TBA2;F6VVE6;D3Z6S0;F6THG2	Q3U094;Q3TCE7;Q91Z25;Q9WV32;Q3TBA2	Actin-related protein 2/3 complex subunit 1B	Arpc1b	tr|Q3U094|Q3U094_MOUSE Actin-related protein 2/3 complex subunit OS=Mus musculus OX=10090 GN=Arpc1b PE=2 SV=1;tr|Q3TCE7|Q3TCE7_MOUSE Actin-related protein 2/3 complex subunit OS=Mus musculus OX=10090 GN=Arpc1b PE=2 SV=1;tr|Q91Z25|Q91Z25_MOUSE Actin-related	37	38	39	44	42	35	40	39	39	35	36	39
28.3451	28.5397	28.577	28.6118	28.669	28.4942	28.5476	28.5544	28.5451	28.5671	28.5094	28.5642	0.48214	28.4873	28.5917	28.5491	28.5469	Q9CVB6;Q3UA52;Q4FZG5;D3YXG6;A0A087WRT2	Q9CVB6;Q3UA52;Q4FZG5;D3YXG6	Actin-related protein 2/3 complex subunit 2	Arpc2	sp|Q9CVB6|ARPC2_MOUSE Actin-related protein 2/3 complex subunit 2 OS=Mus musculus OX=10090 GN=Arpc2 PE=1 SV=3;tr|Q3UA52|Q3UA52_MOUSE Arp2/3 complex 34 kDa subunit (Fragment) OS=Mus musculus OX=10090 GN=Arpc2 PE=2 SV=1;tr|Q4FZG5|Q4FZG5_MOUSE Arp2/3 complex	31	42	50	42	47	41	42	43	49	39	31	35
27.8446	28.0421	27.8501	27.8072	27.8919	27.8228	27.804	27.7831	27.873	27.8977	27.7949	27.909	0.476518	27.9123	27.8406	27.82	27.8672	Q9JM76;H7BWZ3;A0A0G2JFK7;D3Z2F7;D3Z2F8	Q9JM76;H7BWZ3;A0A0G2JFK7;D3Z2F7;D3Z2F8	Actin-related protein 2/3 complex subunit 3	Arpc3	sp|Q9JM76|ARPC3_MOUSE Actin-related protein 2/3 complex subunit 3 OS=Mus musculus OX=10090 GN=Arpc3 PE=1 SV=3;tr|H7BWZ3|H7BWZ3_MOUSE Actin-related protein 2/3 complex subunit 3 OS=Mus musculus OX=10090 GN=Arpc3 PE=1 SV=1;tr|A0A0G2JFK7|A0A0G2JFK7_MOUSE Acti	15	15	20	22	15	16	16	20	22	18	18	20
27.6404	27.7079	27.6522	27.7264	27.5749	27.7219	27.5042	27.4553	27.481	27.3421	27.3942	27.2435	0.000324502	27.6668	27.6744	27.4802	27.3266	Q9D3C4;Q7TPD9;P59999;Q8BVW6;Q3TX55;E9PWA7	Q9D3C4;Q7TPD9;P59999;Q8BVW6;Q3TX55;E9PWA7	Actin-related protein 2/3 complex subunit 4	Arpc4	tr|Q9D3C4|Q9D3C4_MOUSE Actin-related protein 2/3 complex subunit 4 OS=Mus musculus OX=10090 GN=Arpc4 PE=2 SV=1;tr|Q7TPD9|Q7TPD9_MOUSE Actin-related protein 2/3 complex subunit 4 OS=Mus musculus OX=10090 GN=Arpc4 PE=2 SV=1;sp|P59999|ARPC4_MOUSE Actin-relate	13	16	14	15	17	16	14	18	12	10	14	12
27.3782	27.6413	27.6165	27.4511	27.5678	27.5868	27.4048	27.4916	27.3969	27.5427	27.5849	27.4498	0.448257	27.5453	27.5352	27.4311	27.5258	Q3TKM9;Q9CPW4;Q3UC32;Q3UA72;Q3TK56	Q3TKM9;Q9CPW4;Q3UC32;Q3UA72	Actin-related protein 2/3 complex subunit 5	Arpc5	tr|Q3TKM9|Q3TKM9_MOUSE Actin-related protein 2/3 complex subunit 5 OS=Mus musculus OX=10090 GN=Arpc5 PE=2 SV=1;sp|Q9CPW4|ARPC5_MOUSE Actin-related protein 2/3 complex subunit 5 OS=Mus musculus OX=10090 GN=Arpc5 PE=1 SV=3;tr|Q3UC32|Q3UC32_MOUSE Actin-relate	15	16	12	14	13	13	15	14	12	12	13	12
21.8815	24.0315	23.7769	21.482	23.682	24.1781	23.96	21.2852	24.1043	24.4106	23.5919	23.6947	0.840904	23.2299	23.114	23.1165	23.8991	Q9D898	Q9D898	Actin-related protein 2/3 complex subunit 5-like protein	Arpc5l	sp|Q9D898|ARP5L_MOUSE Actin-related protein 2/3 complex subunit 5-like protein OS=Mus musculus OX=10090 GN=Arpc5l PE=1 SV=1	1	5	3	1	4	1	7	1	3	4	1	2
23.5469	24.115	24.2058	23.9153	24.075	23.8758	23.6804	23.9284	24.0821	23.9559	24.4923	24.6135	0.231667	23.9559	23.9554	23.897	24.3539	Q9D0A3	Q9D0A3	Arpin	Arpin	sp|Q9D0A3|ARPIN_MOUSE Arpin OS=Mus musculus OX=10090 GN=Arpin PE=1 SV=1	3	3	6	2	3	3	2	3	4	4	5	4
25.2108	25.6789	25.7236	25.6173	25.613	25.9664	25.4848	25.8782	25.7801	25.9749	25.8195	25.8617	0.304976	25.5378	25.7322	25.7143	25.8853	P56212	P56212	cAMP-regulated phosphoprotein 19	Arpp19	sp|P56212|ARP19_MOUSE cAMP-regulated phosphoprotein 19 OS=Mus musculus OX=10090 GN=Arpp19 PE=1 SV=2	4	8	8	11	9	10	7	12	11	14	10	11
22.6799	22.938	22.542	20.9355	22.78	22.7412	22.5617	22.6031	22.5995	22.6764	22.5858	23.0908	0.530769	22.72	22.1522	22.5881	22.7843	J3QNU6;Q8BWG8;Q3U172	J3QNU6;Q8BWG8;Q3U172	Beta-arrestin-1	Arrb1	tr|J3QNU6|J3QNU6_MOUSE Beta-arrestin-1 OS=Mus musculus OX=10090 GN=Arrb1 PE=1 SV=1;sp|Q8BWG8|ARRB1_MOUSE Beta-arrestin-1 OS=Mus musculus OX=10090 GN=Arrb1 PE=1 SV=1;tr|Q3U172|Q3U172_MOUSE Arrestin_C domain-containing protein (Fragment) OS=Mus musculus OX=1	0	2	2	0	2	2	1	1	2	1	0	3
21.6999	24.536	24.6873	25.0365	21.3086	21.2281	24.8387	24.7504	21.3963	22.0485	21.3693	22.8582	0.61362	23.641	22.5244	23.6618	22.092	P50428;F6QGM0	P50428	Arylsulfatase A	Arsa	sp|P50428|ARSA_MOUSE Arylsulfatase A OS=Mus musculus OX=10090 GN=Arsa PE=1 SV=2	1	2	4	3	0	1	2	2	0	1	1	2
23.3832	22.0679	23.515	21.706	23.5958	21.7252	22.0894	23.5593	20.3181	23.1477	22.025	22.1454	0.740126	22.9887	22.3423	21.9889	22.4394	Q91WU5;A0A494B985;A0A494B9D3;Q8CF08	Q91WU5;A0A494B985	Arsenite methyltransferase	As3mt	sp|Q91WU5|AS3MT_MOUSE Arsenite methyltransferase OS=Mus musculus OX=10090 GN=As3mt PE=1 SV=2;tr|A0A494B985|A0A494B985_MOUSE Arsenite methyltransferase OS=Mus musculus OX=10090 GN=As3mt PE=1 SV=1	0	0	2	0	2	0	0	0	0	1	0	0
26.5547	26.4011	26.3536	26.6315	26.5593	26.5032	26.5756	26.5568	26.4118	26.5503	26.4479	26.3408	0.344814	26.4365	26.5646	26.5147	26.4463	Q78P93;Q3U646;Q9WV54;Q3U8A7;Q3TWT5;D3Z505	Q78P93;Q3U646;Q9WV54;Q3U8A7;Q3TWT5	Acid ceramidase;Acid ceramidase subunit alpha;Acid ceramidase subunit beta	Asah1	tr|Q78P93|Q78P93_MOUSE Acid ceramidase OS=Mus musculus OX=10090 GN=Asah1 PE=1 SV=1;tr|Q3U646|Q3U646_MOUSE Uncharacterized protein OS=Mus musculus OX=10090 GN=Asah1 PE=2 SV=1;sp|Q9WV54|ASAH1_MOUSE Acid ceramidase OS=Mus musculus OX=10090 GN=Asah1 PE=1 SV=1;	12	19	11	16	12	11	13	12	12	16	14	17
25.8983	25.9294	25.8952	25.6961	25.8782	25.9595	25.7513	25.8754	25.9178	25.9783	25.8536	26.0002	0.498018	25.9076	25.8446	25.8482	25.944	Q3UUH0;Q91YI0;E0CY49;E0CYV3;F7D439	Q3UUH0;Q91YI0;E0CY49	Argininosuccinate lyase	Asl	tr|Q3UUH0|Q3UUH0_MOUSE Uncharacterized protein OS=Mus musculus OX=10090 GN=Asl PE=2 SV=1;sp|Q91YI0|ARLY_MOUSE Argininosuccinate lyase OS=Mus musculus OX=10090 GN=Asl PE=1 SV=1;tr|E0CY49|E0CY49_MOUSE Argininosuccinate lyase (Fragment) OS=Mus musculus OX=100	9	13	15	7	12	11	10	10	10	12	9	12
25.4157	25.5788	25.4127	25.1375	25.0943	25.2843	25.3553	25.5021	25.1666	25.2099	25.5606	25.2989	0.161088	25.4691	25.172	25.3413	25.3565	O54984;Q8VEI6;Q8C1Q1;A0A1B0GRE1	O54984;Q8VEI6;Q8C1Q1	ATPase Asna1	Asna1	sp|O54984|GET3_MOUSE ATPase GET3 OS=Mus musculus OX=10090 GN=Get3 PE=1 SV=2;tr|Q8VEI6|Q8VEI6_MOUSE Arsenical pump-driving ATPase OS=Mus musculus OX=10090 GN=Asna1 PE=2 SV=1;tr|Q8C1Q1|Q8C1Q1_MOUSE Arsenical pump-driving ATPase OS=Mus musculus OX=10090 GN=As	7	6	7	10	5	6	10	6	8	5	8	8
27.7073	27.9493	27.991	27.6418	27.9054	27.9403	27.4775	27.7009	27.7927	27.8336	27.7553	27.7337	0.308424	27.8825	27.8292	27.657	27.7742	Q61024;Q3TV20;Q3TIA9;D3Z0C2;D3YYR0;D3Z028	Q61024;Q3TV20;Q3TIA9	Asparagine synthetase [glutamine-hydrolyzing]	Asns	sp|Q61024|ASNS_MOUSE Asparagine synthetase [glutamine-hydrolyzing] OS=Mus musculus OX=10090 GN=Asns PE=1 SV=3;tr|Q3TV20|Q3TV20_MOUSE Glutamine amidotransferase type-2 domain-containing protein OS=Mus musculus OX=10090 GN=Asns PE=2 SV=1;tr|Q3TIA9|Q3TIA9_MOU	30	36	47	28	35	34	26	29	36	35	37	37
23.1488	23.3452	23.0605	23.3433	23.2026	21.826	23.2374	22.9017	22.152	22.8675	23.1018	22.9649	0.732717	23.1848	22.7906	22.7637	22.9781	Q8CBM2;Q9EQ66;Q8BQK0;A2AL85;Q8BSY0;A2AL71;Q9EQ63;Q9EQ62;A2AL77;A2AL83;A2AL79;Q9CR06;Q9D7J8;Q6P8S1;Q920F7;A2AL74;Q8CH79;A2AL78;Q9EQ67;Q920F8;A2AL76;Q920F9;A2AL75;Q91WG6;Q3TU40;Q9EQ65;A2AL81	Q8CBM2;Q9EQ66;Q8BQK0;A2AL85;Q8BSY0	Aspartyl/asparaginyl beta-hydroxylase	Asph;ASPH	tr|Q8CBM2|Q8CBM2_MOUSE Aspartyl/asparaginyl beta-hydroxylase OS=Mus musculus OX=10090 GN=Asph PE=1 SV=1;tr|Q9EQ66|Q9EQ66_MOUSE Aspartly beta-hydroxylase OS=Mus musculus OX=10090 GN=ASPH PE=4 SV=1;tr|Q8BQK0|Q8BQK0_MOUSE TPR_REGION domain-containing protein	3	3	6	3	3	2	2	3	4	2	1	3
26.1429	25.9383	26.1507	26.1528	26.15	26.1302	26.2396	26.2089	26.1475	25.9595	26.1371	26.1134	0.244976	26.0773	26.1443	26.1987	26.07	A0A494BAB5;Q9D5T0;Q9D9C1;A0A494B9Y0;A0A494B9L7	A0A494BAB5;Q9D5T0;Q9D9C1;A0A494B9Y0;A0A494B9L7	ATPase family AAA domain-containing protein 1	Atad1	tr|A0A494BAB5|A0A494BAB5_MOUSE ATPase family AAA domain-containing protein 1 OS=Mus musculus OX=10090 GN=Atad1 PE=1 SV=1;sp|Q9D5T0|ATAD1_MOUSE ATPase family AAA domain-containing protein 1 OS=Mus musculus OX=10090 GN=Atad1 PE=1 SV=1;tr|Q9D9C1|Q9D9C1_MOUSE	13	14	9	14	11	10	12	10	12	9	11	13
24.7724	24.5046	24.5108	24.5918	24.3985	24.1101	24.6991	24.2639	24.2252	24.4785	24.3465	24.4854	0.530252	24.5959	24.3668	24.3961	24.4368	Q925I1;H3BKI6;H3BK90;V9GWS5	Q925I1	ATPase family AAA domain-containing protein 3	Atad3	sp|Q925I1|ATAD3_MOUSE ATPase family AAA domain-containing protein 3 OS=Mus musculus OX=10090 GN=Atad3 PE=1 SV=1	7	8	5	8	10	4	6	8	8	11	10	5
22.0665	22.6737	22.4527	22.5241	22.688	23.0116	22.6775	21.367	22.1914	21.2426	22.4466	22.7075	0.475897	22.3976	22.7413	22.0787	22.1322	Q8BP95;Q4FCQ7;Q4FCQ6;J3QNU1;Q80YP1;A0A1L1SQ41;Q9Z2A5;A0A140LJ98	Q8BP95;Q4FCQ7;Q4FCQ6;J3QNU1;Q80YP1;A0A1L1SQ41;Q9Z2A5;A0A140LJ98	Arginyl-tRNA--protein transferase 1	Ate1	tr|Q8BP95|Q8BP95_MOUSE ATE_C domain-containing protein (Fragment) OS=Mus musculus OX=10090 GN=Ate1 PE=2 SV=1;tr|Q4FCQ7|Q4FCQ7_MOUSE Arginyl-tRNA--protein transferase 1 OS=Mus musculus OX=10090 GN=Ate1 PE=1 SV=1;tr|Q4FCQ6|Q4FCQ6_MOUSE Arginyl-tRNA--protein	1	2	2	1	2	3	2	1	1	1	1	2
21.8133	22.1467	21.5444	23.5462	22.2641	23.5386	22.731	22.4014	21.8245	23.6174	23.079	21.9225	0.13552	21.8348	23.1163	22.319	22.873	Q9CPX6	Q9CPX6	Ubiquitin-like-conjugating enzyme ATG3	Atg3	sp|Q9CPX6|ATG3_MOUSE Ubiquitin-like-conjugating enzyme ATG3 OS=Mus musculus OX=10090 GN=Atg3 PE=1 SV=1	0	1	1	2	1	2	1	1	1	2	1	2
26.1561	26.5507	26.4452	26.1495	26.3965	26.3431	26.09	26.1705	26.3803	26.3234	26.3363	26.2536	0.57759	26.384	26.2964	26.2136	26.3044	Q3TM87;Q3TAB9;A0A0A0MQN4;Q9D906;S4R2D5;S4R2T5;S4R2P7;S4R1T0;S4R1N8;S4R1U3;S4R1W9;S4R1K1	Q3TM87;Q3TAB9;A0A0A0MQN4;Q9D906;S4R2D5;S4R2T5	Ubiquitin-like modifier-activating enzyme ATG7	Atg7	tr|Q3TM87|Q3TM87_MOUSE Ubiquitin-like modifier-activating enzyme ATG7 OS=Mus musculus OX=10090 GN=Atg7 PE=2 SV=1;tr|Q3TAB9|Q3TAB9_MOUSE Ubiquitin-like modifier-activating enzyme ATG7 OS=Mus musculus OX=10090 GN=Atg7 PE=2 SV=1;tr|A0A0A0MQN4|A0A0A0MQN4_MOUSE	13	14	9	11	16	13	11	12	15	16	16	14
29.3774	29.6394	29.6002	29.3799	29.6461	29.7047	29.255	29.51	29.6292	29.6441	29.5975	29.6335	0.61527	29.539	29.5769	29.4647	29.625	Q9CWJ9;B0LAC5	Q9CWJ9	Bifunctional purine biosynthesis protein PURH;Phosphoribosylaminoimidazolecarboxamide formyltransferase;IMP cyclohydrolase	Atic	sp|Q9CWJ9|PUR9_MOUSE Bifunctional purine biosynthesis protein ATIC OS=Mus musculus OX=10090 GN=Atic PE=1 SV=2	66	74	77	63	86	69	58	64	86	81	80	88
24.2044	24.2132	24.1416	23.8858	24.3562	23.9484	24.1896	24.1334	23.9135	23.9495	24.3419	22.6142	0.536213	24.1864	24.0634	24.0788	23.6352	Q6PA06;E9QND8;Q8BYP9;Q8C081;Q9D873;Q9WUG4	Q6PA06;E9QND8;Q8BYP9	Atlastin-2	Atl2	sp|Q6PA06|ATLA2_MOUSE Atlastin-2 OS=Mus musculus OX=10090 GN=Atl2 PE=1 SV=1;tr|E9QND8|E9QND8_MOUSE Atlastin-2 OS=Mus musculus OX=10090 GN=Atl2 PE=1 SV=1;tr|Q8BYP9|Q8BYP9_MOUSE GB1/RHD3-type G domain-containing protein OS=Mus musculus OX=10090 GN=Atl2 PE=2	4	6	2	5	3	3	5	3	3	7	4	0
27.7521	27.3576	27.4333	27.5286	27.4679	27.3852	27.5876	27.4225	27.325	27.4647	27.621	27.4568	0.888413	27.5143	27.4605	27.445	27.5142	Q91YH5;E9PYT3;A0A494BAX8;A0A494BAU1;A0A494BAW9;A0A494B9P1;Q6PGE9;Q8BH66	Q91YH5;E9PYT3	Atlastin-3	Atl3	sp|Q91YH5|ATLA3_MOUSE Atlastin-3 OS=Mus musculus OX=10090 GN=Atl3 PE=1 SV=1;tr|E9PYT3|E9PYT3_MOUSE Atlastin-3 OS=Mus musculus OX=10090 GN=Atl3 PE=1 SV=1	19	20	21	24	25	24	20	17	19	24	21	18
26.1811	27.0917	27.0628	26.5431	26.9801	27.0661	26.4893	27.0452	27.4769	27.2054	27.6047	27.2623	0.36197	26.7786	26.8631	27.0038	27.3575	O08997	O08997	Copper transport protein ATOX1	Atox1	sp|O08997|ATOX1_MOUSE Copper transport protein ATOX1 OS=Mus musculus OX=10090 GN=Atox1 PE=1 SV=1	10	13	14	9	12	13	10	10	11	19	16	17
25.4252	26.0766	25.7749	25.9724	25.7522	25.3645	25.7409	25.7777	25.7604	25.6323	26.0131	25.4563	0.982984	25.7589	25.6964	25.7596	25.7005	Q9EPE9;Q69Z96;A0A571BD32	Q9EPE9;Q69Z96	Manganese-transporting ATPase 13A1	Atp13a1;mKIAA1825	sp|Q9EPE9|AT131_MOUSE Manganese-transporting ATPase 13A1 OS=Mus musculus OX=10090 GN=Atp13a1 PE=1 SV=2;tr|Q69Z96|Q69Z96_MOUSE Cation-transporting ATPase (Fragment) OS=Mus musculus OX=10090 GN=mKIAA1825 PE=3 SV=1	3	6	5	9	8	5	5	8	5	7	3	8
28.6559	28.4336	28.4253	28.6158	28.408	28.4227	28.5683	28.3656	28.3573	28.4036	28.457	28.4135	0.752729	28.505	28.4822	28.4304	28.4247	Q8VDN2;Q3TXF9;Q8R3M4;Q3UCH8;Q8K2R2;D3YYN7;Q3UHK5;Q6ZQ49;Q6PIE5;Q3UF49;A0A0G2JGX4;Q8VCE0;Q6PIC6;Q8R3A9;Q8R0E8;Q8R0B0;Q9WV27;Q8CGD9;Q91WH7;E9QNX7;Q64436	Q8VDN2;Q3TXF9;Q8R3M4;Q3UCH8	Sodium/potassium-transporting ATPase subunit alpha-1	Atp1a1	sp|Q8VDN2|AT1A1_MOUSE Sodium/potassium-transporting ATPase subunit alpha-1 OS=Mus musculus OX=10090 GN=Atp1a1 PE=1 SV=1;tr|Q3TXF9|Q3TXF9_MOUSE Sodium/potassium-transporting ATPase subunit alpha OS=Mus musculus OX=10090 GN=Atp1a1 PE=2 SV=1;tr|Q8R3M4|Q8R3M4_	48	42	36	47	35	29	50	33	28	49	38	42
26.268	26.0373	26.0471	26.2088	25.6971	25.7588	25.9384	25.9016	26.0651	25.7609	26.101	25.8133	0.435091	26.1174	25.8882	25.9684	25.8917	Q544Q7;P97370;Q3U9D4;Q3UFH4;Q1WWL1;Q71VC6	Q544Q7;P97370;Q3U9D4	Sodium/potassium-transporting ATPase subunit beta-3	Atp1b3	tr|Q544Q7|Q544Q7_MOUSE Sodium/potassium-transporting ATPase subunit beta OS=Mus musculus OX=10090 GN=Atp1b3 PE=1 SV=1;sp|P97370|AT1B3_MOUSE Sodium/potassium-transporting ATPase subunit beta-3 OS=Mus musculus OX=10090 GN=Atp1b3 PE=1 SV=1;tr|Q3U9D4|Q3U9D4_MO	7	8	8	6	5	10	7	6	7	7	8	6
28.7843	28.4687	28.5259	28.5116	28.4615	28.5071	28.6765	28.4436	28.486	28.4836	28.5332	28.4565	0.636026	28.5929	28.4934	28.5354	28.4911	Q5DTI2;O55143;O54994;Q8R429;Q8C213;B1ATS4;Q8R0X5;Q3U1K2;B1ATS5;E9Q559;Q64518;Q3V1C4	Q5DTI2;O55143;O54994	Sarcoplasmic/endoplasmic reticulum calcium ATPase 2	Atp2a2	tr|Q5DTI2|Q5DTI2_MOUSE MKIAA4195 protein (Fragment) OS=Mus musculus OX=10090 GN=Atp2a2 PE=2 SV=1;sp|O55143|AT2A2_MOUSE Sarcoplasmic/endoplasmic reticulum calcium ATPase 2 OS=Mus musculus OX=10090 GN=Atp2a2 PE=1 SV=2;tr|O54994|O54994_MOUSE Sarcoplasmic reti	55	46	50	50	47	46	47	51	43	47	45	35
23.0237	21.9903	22.8176	22.6888	21.5405	23.1906	23.0586	22.9526	21.4934	22.5355	22.9027	22.7808	0.959569	22.6106	22.4733	22.5015	22.7397	Q8K314;G5E829;A0A1W2P867	Q8K314;G5E829	Plasma membrane calcium-transporting ATPase 1	Atp2b1	tr|Q8K314|Q8K314_MOUSE Atp2b1 protein (Fragment) OS=Mus musculus OX=10090 GN=Atp2b1 PE=2 SV=1;sp|G5E829|AT2B1_MOUSE Plasma membrane calcium-transporting ATPase 1 OS=Mus musculus OX=10090 GN=Atp2b1 PE=1 SV=1	2	3	2	3	2	1	1	1	1	2	5	1
31.4131	31.147	31.0769	31.257	31.1021	31.0972	31.2485	31.0919	31.0352	31.032	30.9995	30.9099	0.181818	31.2123	31.1521	31.1252	30.9805	Q03265;D3Z6F5;D6RJ16	Q03265;D3Z6F5	ATP synthase subunit alpha, mitochondrial;ATP synthase subunit alpha	Atp5a1	sp|Q03265|ATPA_MOUSE ATP synthase subunit alpha, mitochondrial OS=Mus musculus OX=10090 GN=Atp5f1a PE=1 SV=1;tr|D3Z6F5|D3Z6F5_MOUSE ATP synthase subunit alpha OS=Mus musculus OX=10090 GN=Atp5a1 PE=1 SV=1	118	108	97	119	100	122	110	121	112	109	115	108
31.9951	31.8009	31.7765	31.9641	31.7854	31.6353	31.9758	31.7775	31.6715	31.647	31.6832	31.5504	0.238769	31.8575	31.7949	31.8083	31.6269	P56480	P56480	ATP synthase subunit beta, mitochondrial	Atp5b	sp|P56480|ATPB_MOUSE ATP synthase subunit beta, mitochondrial OS=Mus musculus OX=10090 GN=Atp5f1b PE=1 SV=2	194	226	217	240	231	246	226	220	224	205	201	220
28.0721	27.9752	27.7899	28.0056	27.8549	27.8576	27.9945	27.8677	27.7585	27.7005	27.7514	27.6353	0.0823985	27.9457	27.906	27.8736	27.6957	Q8C2Q8;Q9D9D7;Q3UD06;Q91VR2;A2AKU9;Q9ERA8;A2AKV2;A2AKV3;A2AKV1;A2AKV0;Q9Z1F5	Q8C2Q8;Q9D9D7;Q3UD06;Q91VR2;A2AKU9;Q9ERA8;A2AKV2;A2AKV3;A2AKV1	ATP synthase subunit gamma;ATP synthase subunit gamma, mitochondrial	Atp5c1	tr|Q8C2Q8|Q8C2Q8_MOUSE ATP synthase subunit gamma OS=Mus musculus OX=10090 GN=Atp5c1 PE=1 SV=1;tr|Q9D9D7|Q9D9D7_MOUSE ATP synthase subunit gamma OS=Mus musculus OX=10090 GN=Atp5c1 PE=2 SV=1;tr|Q3UD06|Q3UD06_MOUSE ATP synthase subunit gamma OS=Mus musculus	17	17	17	20	24	16	25	27	20	13	17	21
27.2514	27.9606	28.0346	27.9441	27.7482	27.7138	28.003	27.6932	27.7962	27.8726	27.7281	27.7064	0.976121	27.7489	27.8021	27.8308	27.769	Q9D0J2;Q4FK74;Q9D3D9;Q9DCZ0;D3Z7S4	Q9D0J2;Q4FK74;Q9D3D9;Q9DCZ0	ATP synthase subunit delta, mitochondrial	Atp5d	tr|Q9D0J2|Q9D0J2_MOUSE ATP-synt_DE_N domain-containing protein OS=Mus musculus OX=10090 GN=Atp5d PE=2 SV=1;tr|Q4FK74|Q4FK74_MOUSE Atp5d protein OS=Mus musculus OX=10090 GN=Atp5d PE=1 SV=1;sp|Q9D3D9|ATPD_MOUSE ATP synthase subunit delta, mitochondrial OS=Mu	4	10	8	8	11	5	7	7	6	7	5	7
25.6851	25.1333	24.945	25.358	22.2173	22.0729	22.1667	22.1983	22.8226	22.0836	22.053	25.2043	0.125909	25.2545	23.2161	22.3959	23.1136	Q6VEU5;Q545F5;P56382;G8DXU5;G8DXS2;G8DXR6	Q6VEU5;Q545F5;P56382;G8DXU5;G8DXS2;G8DXR6	ATP synthase subunit epsilon, mitochondrial	Atp5e	tr|Q6VEU5|Q6VEU5_MOUSE H+ transporting F1 ATP synthase epsilon subunit OS=Mus musculus OX=10090 GN=Atp5e PE=2 SV=1;tr|Q545F5|Q545F5_MOUSE Uncharacterized protein OS=Mus musculus OX=10090 GN=Atp5e PE=1 SV=1;sp|P56382|ATP5E_MOUSE ATP synthase subunit epsilon	3	3	4	4	1	4	4	3	3	3	2	2
26.8894	26.9076	26.9064	27.1604	26.9185	26.7895	27.161	27.0394	26.7922	27.0023	26.8902	26.8269	0.81432	26.9011	26.9562	26.9975	26.9064	Q5I0W0;Q9CQQ7;Q3UF04;Q3TJD4;A0A0G2JGX3;Q64218	Q5I0W0;Q9CQQ7;Q3UF04;Q3TJD4;A0A0G2JGX3	ATP synthase F(0) complex subunit B1, mitochondrial	Atp5f1	tr|Q5I0W0|Q5I0W0_MOUSE ATP synthase, H+ transporting, mitochondrial F0 complex, subunit b, isoform 1 OS=Mus musculus OX=10090 GN=Atp5pb PE=1 SV=1;sp|Q9CQQ7|AT5F1_MOUSE ATP synthase F(0) complex subunit B1, mitochondrial OS=Mus musculus OX=10090 GN=Atp5pb P	16	20	21	19	22	19	22	17	24	16	17	23
28.1038	27.9978	28.0648	28.0791	27.893	27.8901	28.1749	28.0966	28.007	27.8834	27.8634	27.9426	0.0463616	28.0555	27.954	28.0929	27.8965	Q9DCX2;B1ASE2	Q9DCX2;B1ASE2	ATP synthase subunit d, mitochondrial	Atp5h	sp|Q9DCX2|ATP5H_MOUSE ATP synthase subunit d, mitochondrial OS=Mus musculus OX=10090 GN=Atp5pd PE=1 SV=3;tr|B1ASE2|B1ASE2_MOUSE ATP synthase, H+-transporting, mitochondrial F0 complex, subunit D (Fragment) OS=Mus musculus OX=10090 GN=Atp5h PE=1 SV=1	25	16	22	21	24	19	24	17	22	24	17	18
26.2864	26.5632	26.5526	26.9479	26.5703	26.6067	26.7811	26.747	26.7407	26.6863	26.5335	26.4939	0.121556	26.4674	26.7083	26.7563	26.5712	P97450;E9QAD6;Q812D0	P97450;E9QAD6	ATP synthase-coupling factor 6, mitochondrial	Atp5j	sp|P97450|ATP5J_MOUSE ATP synthase-coupling factor 6, mitochondrial OS=Mus musculus OX=10090 GN=Atp5pf PE=1 SV=1;tr|E9QAD6|E9QAD6_MOUSE ATP synthase, H+-transporting, mitochondrial F0 complex, subunit F (Fragment) OS=Mus musculus OX=10090 GN=Atp5j PE=1 SV=	9	10	7	9	9	7	6	5	9	7	8	7
26.9474	26.7131	26.6733	26.9209	26.5243	26.5614	26.8335	26.6921	26.4774	26.5878	26.6125	26.6234	0.639597	26.7779	26.6689	26.6676	26.6079	P56135;F8WHP8	P56135;F8WHP8	ATP synthase subunit f, mitochondrial	Atp5j2	sp|P56135|ATPK_MOUSE ATP synthase subunit f, mitochondrial OS=Mus musculus OX=10090 GN=Atp5mf PE=1 SV=3;tr|F8WHP8|F8WHP8_MOUSE ATP synthase, H+-transporting, mitochondrial F0 complex, subunit F2 OS=Mus musculus OX=10090 GN=Atp5j2 PE=1 SV=1	8	9	9	7	8	6	12	9	11	9	10	8
25.9692	25.6091	25.6613	25.8268	25.5822	25.5059	25.7739	25.7956	25.3574	25.2461	25.4275	25.1688	0.0719083	25.7465	25.6383	25.6423	25.2808	Q5EBI8;Q06185;Q8BTB6	Q5EBI8;Q06185;Q8BTB6	ATP synthase subunit e, mitochondrial	Atp5k;Atp5i	tr|Q5EBI8|Q5EBI8_MOUSE ATP synthase subunit e, mitochondrial OS=Mus musculus OX=10090 GN=Atp5k PE=2 SV=1;sp|Q06185|ATP5I_MOUSE ATP synthase subunit e, mitochondrial OS=Mus musculus OX=10090 GN=Atp5me PE=1 SV=2;tr|Q8BTB6|Q8BTB6_MOUSE ATP synthase subunit e,	3	4	4	2	3	2	3	3	7	3	3	5
26.4817	26.6509	26.7246	26.8756	26.6127	26.5899	26.8649	26.8119	26.8071	26.6348	26.6385	26.5764	0.112788	26.619	26.6928	26.828	26.6166	Q9CPQ8;Q9D037;Q9CQY3;J3QNM7	Q9CPQ8;Q9D037;Q9CQY3	ATP synthase subunit g, mitochondrial	Atp5l	sp|Q9CPQ8|ATP5L_MOUSE ATP synthase subunit g, mitochondrial OS=Mus musculus OX=10090 GN=Atp5mg PE=1 SV=1;tr|Q9D037|Q9D037_MOUSE ATP synthase subunit OS=Mus musculus OX=10090 GN=Atp5l PE=2 SV=1;tr|Q9CQY3|Q9CQY3_MOUSE Uncharacterized protein OS=Mus musculus	8	11	10	11	11	13	13	9	11	10	8	11
28.7081	28.3739	28.4266	28.4485	28.4453	28.3846	28.5458	28.3862	28.3532	28.4648	28.4633	28.2728	0.746828	28.5029	28.4261	28.4284	28.4003	Q9DB20;Q3THG0;Q3TF25;A0A338P776;A0A338P7G3;F7D3P8;F6XVM5	Q9DB20;Q3THG0;Q3TF25;A0A338P776	ATP synthase subunit O, mitochondrial	Atp5o	sp|Q9DB20|ATPO_MOUSE ATP synthase subunit O, mitochondrial OS=Mus musculus OX=10090 GN=Atp5po PE=1 SV=1;tr|Q3THG0|Q3THG0_MOUSE Uncharacterized protein OS=Mus musculus OX=10090 GN=Atp5o PE=2 SV=1;tr|Q3TF25|Q3TF25_MOUSE Uncharacterized protein OS=Mus musculu	15	28	17	18	17	20	16	24	16	20	15	20
23.5472	23.046	23.34	23.3752	23.5152	23.1882	22.6977	23.2299	23.3332	22.7429	21.8791	20.9111	0.0204993	23.3111	23.3595	23.0869	21.8444	Q6NXX6;K3W4T3;Q9Z1G4;Q3TY98;Q3TXT5;Q99M55;A2A599	Q6NXX6;K3W4T3;Q9Z1G4;Q3TY98;Q3TXT5	V-type proton ATPase subunit a;V-type proton ATPase 116 kDa subunit a isoform 1	Atp6v0a1	tr|Q6NXX6|Q6NXX6_MOUSE V-type proton ATPase subunit a OS=Mus musculus OX=10090 GN=Atp6v0a1 PE=2 SV=1;tr|K3W4T3|K3W4T3_MOUSE V-type proton ATPase subunit a OS=Mus musculus OX=10090 GN=Atp6v0a1 PE=1 SV=1;sp|Q9Z1G4|VPP1_MOUSE V-type proton ATPase 116 kDa subu	2	2	3	4	4	2	3	4	2	1	1	1
24.7983	24.6091	24.8243	25.115	24.5538	24.3725	24.5169	24.5984	24.595	24.5191	24.6139	24.648	0.722493	24.7439	24.6804	24.5701	24.5936	P51863;Q921S5	P51863;Q921S5	V-type proton ATPase subunit d 1	Atp6v0d1	sp|P51863|VA0D1_MOUSE V-type proton ATPase subunit d 1 OS=Mus musculus OX=10090 GN=Atp6v0d1 PE=1 SV=2;tr|Q921S5|Q921S5_MOUSE V-type proton ATPase subunit OS=Mus musculus OX=10090 GN=Atp6v0d1 PE=2 SV=1	4	4	4	4	2	4	6	3	5	3	2	6
27.5506	27.6822	27.6775	27.5851	27.5664	27.6189	27.5095	27.6287	27.6572	27.5234	27.5538	27.4469	0.156489	27.6368	27.5901	27.5985	27.508	P50516;D3Z1B9;D3YWH3;D3YZ23	P50516	V-type proton ATPase catalytic subunit A	Atp6v1a	sp|P50516|VATA_MOUSE V-type proton ATPase catalytic subunit A OS=Mus musculus OX=10090 GN=Atp6v1a PE=1 SV=2	20	24	29	20	25	29	23	24	34	26	24	26
26.9329	26.8446	26.9807	26.8577	26.909	27.0012	26.8553	26.92	27.1221	26.7993	26.8062	26.7849	0.17242	26.9194	26.9226	26.9658	26.7968	A0A1S6GWG6;P62814;B0LAC8;Q99KA3;Q6P6I3;Q91YH6;Q8C3L6;A0A0U1RNU9	A0A1S6GWG6;P62814	V-type proton ATPase subunit B, brain isoform	Atp6v1b2	tr|A0A1S6GWG6|A0A1S6GWG6_MOUSE Vacuolar proton pump subunit B OS=Mus musculus OX=10090 GN=Atp6v1b2 PE=2 SV=1;sp|P62814|VATB2_MOUSE V-type proton ATPase subunit B, brain isoform OS=Mus musculus OX=10090 GN=Atp6v1b2 PE=1 SV=1	23	23	29	25	24	21	17	25	23	23	20	20
24.683	24.9684	24.9121	25.0583	25.1899	25.0488	24.7497	24.771	24.7923	25.0064	25.0445	24.5944	0.12847	24.8545	25.099	24.771	24.8818	Q9D9Z4;Q3TG21;Q9Z1G3;A0A2I3BPD0;A0A2I3BQD9	Q9D9Z4;Q3TG21;Q9Z1G3	V-type proton ATPase subunit C 1	Atp6v1c1	tr|Q9D9Z4|Q9D9Z4_MOUSE V-type proton ATPase subunit C OS=Mus musculus OX=10090 GN=Atp6v1c1 PE=2 SV=1;tr|Q3TG21|Q3TG21_MOUSE V-type proton ATPase subunit C OS=Mus musculus OX=10090 GN=Atp6v1c1 PE=2 SV=1;sp|Q9Z1G3|VATC1_MOUSE V-type proton ATPase subunit C 1	5	9	9	6	5	8	5	7	6	10	6	8
25.2513	25.1013	24.9387	24.9547	25.0864	24.8881	24.8422	25.2738	25.1325	24.9993	25.1913	25.4018	0.530559	25.0971	24.9764	25.0829	25.1975	P50518;A0A0N4SW07;A0A0N4SW34;A0A0N4SWA3;Q9D593	P50518;A0A0N4SW07	V-type proton ATPase subunit E 1	Atp6v1e1	sp|P50518|VATE1_MOUSE V-type proton ATPase subunit E 1 OS=Mus musculus OX=10090 GN=Atp6v1e1 PE=1 SV=2;tr|A0A0N4SW07|A0A0N4SW07_MOUSE V-type proton ATPase subunit E 1 (Fragment) OS=Mus musculus OX=10090 GN=Atp6v1e1 PE=1 SV=1	6	6	7	8	8	4	4	7	6	3	5	11
25.8679	25.8519	25.9094	25.8208	25.8147	25.7684	25.9802	25.989	26.0382	25.9267	25.8184	25.9041	0.0015185	25.8764	25.8013	26.0025	25.8831	Q5HZY7;Q9CR51;Q3U7E0	Q5HZY7;Q9CR51;Q3U7E0	V-type proton ATPase subunit G 1	Atp6v1g1	tr|Q5HZY7|Q5HZY7_MOUSE V-type proton ATPase subunit G OS=Mus musculus OX=10090 GN=Atp6v1g1 PE=1 SV=1;sp|Q9CR51|VATG1_MOUSE V-type proton ATPase subunit G 1 OS=Mus musculus OX=10090 GN=Atp6v1g1 PE=1 SV=3;tr|Q3U7E0|Q3U7E0_MOUSE V-type proton ATPase subunit G	11	13	8	12	7	9	9	8	15	8	8	11
25.0388	25.2997	25.4239	25.0826	25.3724	25.1051	25.0296	25.1455	25.2371	25.0312	25.0326	25.2362	0.634823	25.2541	25.1867	25.1374	25.1	A0A0A6YX18;Q8BVE3;A0A0A6YWP6;Q3U9S9;A0A0A6YVU0;A0A0A6YW86	A0A0A6YX18;Q8BVE3;A0A0A6YWP6	V-type proton ATPase subunit H	Atp6v1h	tr|A0A0A6YX18|A0A0A6YX18_MOUSE V-type proton ATPase subunit H OS=Mus musculus OX=10090 GN=Atp6v1h PE=1 SV=1;sp|Q8BVE3|VATH_MOUSE V-type proton ATPase subunit H OS=Mus musculus OX=10090 GN=Atp6v1h PE=1 SV=1;tr|A0A0A6YWP6|A0A0A6YWP6_MOUSE V-type proton ATPas	8	3	6	7	8	4	3	7	6	4	4	6
21.2385	21.3455	22.197	22.9467	22.9774	20.6732	22.974	22.9961	22.8444	22.5427	22.0993	21.8094	0.246285	21.5937	22.1991	22.9381	22.1505	Q61687;Q8BSH0;F6RDB7;Q3UY26;Q8C2S3;A0A0G2JFA5;Q3TSV4;Q3UZ76;A6PWK9;A0A0G2JFG6;A0A0G2JF42;A0A0G2JGH3;Q3TA30;A6PWK7;A6PWK8;Q8C4Z6	Q61687;Q8BSH0;F6RDB7	Transcriptional regulator ATRX	Atrx	sp|Q61687|ATRX_MOUSE Transcriptional regulator ATRX OS=Mus musculus OX=10090 GN=Atrx PE=1 SV=3;tr|Q8BSH0|Q8BSH0_MOUSE PHD-type domain-containing protein (Fragment) OS=Mus musculus OX=10090 GN=Atrx PE=2 SV=1;tr|F6RDB7|F6RDB7_MOUSE Transcriptional regulator	1	3	2	2	2	2	2	1	1	1	1	0
25.7799	25.7833	25.8571	25.45	25.7243	25.7308	25.429	25.7429	25.8355	25.8429	25.7812	25.8115	0.320039	25.8067	25.635	25.6691	25.8118	Q3TKP3;Q3TCF4;P28658;Q8BWX1	Q3TKP3;Q3TCF4;P28658;Q8BWX1	Ataxin-10	Atxn10	tr|Q3TKP3|Q3TKP3_MOUSE Atx10homo_assoc domain-containing protein OS=Mus musculus OX=10090 GN=Atxn10 PE=2 SV=1;tr|Q3TCF4|Q3TCF4_MOUSE Atx10homo_assoc domain-containing protein OS=Mus musculus OX=10090 GN=Atxn10 PE=2 SV=1;sp|P28658|ATX10_MOUSE Ataxin-10 OS=M	9	14	14	8	14	12	9	12	10	13	13	13
24.068	23.9674	24.0993	23.7668	24.126	23.9203	24.2641	23.9668	23.8049	24.2497	24.183	24.0283	0.47135	24.0449	23.9377	24.012	24.1537	E9QM77;O70305;F6U2C2;Q3UX07;F7B6X4;A0A286YDU2;F6V8M6;Q3UX51	E9QM77;O70305;F6U2C2;Q3UX07;F7B6X4;A0A286YDU2	Ataxin-2	Atxn2	tr|E9QM77|E9QM77_MOUSE Ataxin-2 OS=Mus musculus OX=10090 GN=Atxn2 PE=1 SV=1;sp|O70305|ATX2_MOUSE Ataxin-2 OS=Mus musculus OX=10090 GN=Atxn2 PE=1 SV=1;tr|F6U2C2|F6U2C2_MOUSE Ataxin-2 (Fragment) OS=Mus musculus OX=10090 GN=Atxn2 PE=1 SV=1;tr|Q3UX07|Q3UX07_MO	5	5	8	6	4	7	6	8	4	6	6	4
25.9528	26.0165	25.8554	25.9087	26.0535	26.0214	25.8651	26.0099	25.9484	26.1423	26.0586	25.8224	0.80787	25.9416	25.9945	25.9411	26.0078	A0A0U1RPL0;Q7TQH0;E9Q5Q0;Q3TYH7;J3QP59	A0A0U1RPL0;Q7TQH0;E9Q5Q0;Q3TYH7	Ataxin-2-like protein	Atxn2l	tr|A0A0U1RPL0|A0A0U1RPL0_MOUSE Ataxin-2-like protein OS=Mus musculus OX=10090 GN=Atxn2l PE=1 SV=1;sp|Q7TQH0|ATX2L_MOUSE Ataxin-2-like protein OS=Mus musculus OX=10090 GN=Atxn2l PE=1 SV=1;tr|E9Q5Q0|E9Q5Q0_MOUSE Ataxin-2-like protein (Fragment) OS=Mus muscul	15	19	21	19	15	13	17	16	13	13	19	11
25.0313	24.8259	25.0429	25.242	25.0955	25.1352	25.055	25.1914	24.9963	25.1485	25.0271	25.0851	0.168365	24.9667	25.1576	25.0809	25.0869	Q3TBX5;Q3U3K9;P70295;I6L970;A0A0N4SVA6;Q3TAZ9;Q3U0H4	Q3TBX5;Q3U3K9;P70295;I6L970;A0A0N4SVA6;Q3TAZ9	Ancient ubiquitous protein 1	Aup1	tr|Q3TBX5|Q3TBX5_MOUSE CUE domain-containing protein OS=Mus musculus OX=10090 GN=Aup1 PE=2 SV=1;tr|Q3U3K9|Q3U3K9_MOUSE Ancient ubiquitous protein 1 OS=Mus musculus OX=10090 GN=Aup1 PE=1 SV=1;sp|P70295|AUP1_MOUSE Ancient ubiquitous protein 1 OS=Mus musculus	5	5	6	6	3	5	9	9	5	3	4	6
26.149	26.0287	25.9835	26.3161	26.0686	25.834	26.3562	26.1686	26.2137	26.2334	26.3426	26.3613	0.137558	26.0538	26.0729	26.2462	26.3124	Q6PE80;Q00993;Q3TTM4;Q8CCF8;F6YPR4	Q6PE80;Q00993;Q3TTM4;Q8CCF8	Receptor protein-tyrosine kinase;Tyrosine-protein kinase receptor UFO	Axl	tr|Q6PE80|Q6PE80_MOUSE Axl protein OS=Mus musculus OX=10090 GN=Axl PE=1 SV=1;sp|Q00993|UFO_MOUSE Tyrosine-protein kinase receptor UFO OS=Mus musculus OX=10090 GN=Axl PE=1 SV=2;tr|Q3TTM4|Q3TTM4_MOUSE Uncharacterized protein (Fragment) OS=Mus musculus OX=100	17	15	13	23	11	13	13	13	11	17	20	12
24.8192	24.9949	25.0926	25.2392	24.8117	25.1639	25.426	25.2446	25.2775	25.6589	25.4456	24.9443	0.204227	24.9689	25.0716	25.316	25.3496	Q9D239;P01887;Q91Z73;Q3U679;Q91Z72	Q9D239;P01887;Q91Z73;Q3U679;Q91Z72	Beta-2-microglobulin	B2m	tr|Q9D239|Q9D239_MOUSE Beta-2-microglobulin OS=Mus musculus OX=10090 GN=B2m PE=2 SV=1;sp|P01887|B2MG_MOUSE Beta-2-microglobulin OS=Mus musculus OX=10090 GN=B2m PE=1 SV=2;tr|Q91Z73|Q91Z73_MOUSE Beta-2-microglobulin (Fragment) OS=Mus musculus musculus OX=394	0	4	4	4	3	1	3	1	2	4	4	3
23.3058	23.2417	23.3262	21.4825	21.0712	21.6217	21.4793	22.0104	21.8859	22.0038	20.7507	22.7537	0.0124188	23.2912	21.3918	21.7919	21.8361	Q3UI43	Q3UI43	BRISC and BRCA1-A complex member 1	Babam1	sp|Q3UI43|BABA1_MOUSE BRISC and BRCA1-A complex member 1 OS=Mus musculus OX=10090 GN=Babam1 PE=1 SV=1	0	2	5	3	2	3	1	2	4	3	2	2
26.6491	26.6006	26.5324	26.696	26.3379	26.6659	26.5334	26.5182	26.5839	26.6259	26.5909	26.5885	0.905706	26.594	26.5666	26.5452	26.6018	Q91YN9;A0A087WNX9	Q91YN9	BAG family molecular chaperone regulator 2	Bag2	sp|Q91YN9|BAG2_MOUSE BAG family molecular chaperone regulator 2 OS=Mus musculus OX=10090 GN=Bag2 PE=1 SV=1	9	12	11	16	13	12	14	14	12	15	12	10
25.7853	25.81	25.7413	25.6611	25.9222	25.9154	25.6839	25.8091	25.9565	25.9474	25.9607	25.9996	0.202239	25.7789	25.8329	25.8165	25.9692	A6H663;Q9JLV1;Q9ER87	A6H663;Q9JLV1	BAG family molecular chaperone regulator 3	Bag3	tr|A6H663|A6H663_MOUSE BCL2-associated athanogene 3 OS=Mus musculus OX=10090 GN=Bag3 PE=2 SV=1;sp|Q9JLV1|BAG3_MOUSE BAG family molecular chaperone regulator 3 OS=Mus musculus OX=10090 GN=Bag3 PE=1 SV=2	17	20	11	16	19	15	16	15	17	16	11	14
25.6504	25.788	25.8141	25.8746	25.704	25.7881	25.6375	25.8804	25.8702	25.8873	25.9672	26.0584	0.10792	25.7508	25.7889	25.796	25.971	Q3UF95;Q9Z1R2;G3UYQ2;A0A1B0GX81;Q3TDL4;G3UZT6;Q8HWH4;G3UXT8;G3UYZ0;G3V013;Q9CRG8;S4R183;S4R224	Q3UF95;Q9Z1R2;G3UYQ2;A0A1B0GX81;Q3TDL4;G3UZT6;Q8HWH4;G3UXT8	Large proline-rich protein BAG6	Bag6	tr|Q3UF95|Q3UF95_MOUSE Large proline-rich protein BAG6 OS=Mus musculus OX=10090 GN=Bag6 PE=1 SV=1;sp|Q9Z1R2|BAG6_MOUSE Large proline-rich protein BAG6 OS=Mus musculus OX=10090 GN=Bag6 PE=1 SV=1;tr|G3UYQ2|G3UYQ2_MOUSE Large proline-rich protein BAG6 OS=Mus	10	11	15	9	15	13	11	16	14	17	13	17
25.5756	25.4838	25.544	25.6829	25.6965	25.6418	25.5267	25.5827	25.5008	25.7418	25.447	25.701	0.205805	25.5344	25.6737	25.5367	25.6299	B1AZ46;Q3UKP6;Q8BKX1;Q3TV50	B1AZ46;Q3UKP6;Q8BKX1;Q3TV50	Brain-specific angiogenesis inhibitor 1-associated protein 2	Baiap2	tr|B1AZ46|B1AZ46_MOUSE Brain-specific angiogenesis inhibitor 1-associated protein 2 OS=Mus musculus OX=10090 GN=Baiap2 PE=1 SV=1;tr|Q3UKP6|Q3UKP6_MOUSE Uncharacterized protein OS=Mus musculus OX=10090 GN=Baiap2 PE=2 SV=1;sp|Q8BKX1|BAIP2_MOUSE Brain-specifi	13	13	13	9	14	12	12	8	8	13	14	11
26.4973	26.5073	26.3451	26.531	26.5444	26.4016	26.6305	26.5328	26.464	26.6342	26.5585	26.5419	0.266573	26.4499	26.4923	26.5424	26.5782	Q9DBJ3	Q9DBJ3	Brain-specific angiogenesis inhibitor 1-associated protein 2-like protein 1	Baiap2l1	sp|Q9DBJ3|BI2L1_MOUSE Brain-specific angiogenesis inhibitor 1-associated protein 2-like protein 1 OS=Mus musculus OX=10090 GN=Baiap2l1 PE=1 SV=1	18	18	14	16	18	15	19	20	15	21	18	16
22.0666	21.0176	21.5035	22.0914	23.2456	22.4434	23.1012	22.0276	22.6655	23.8557	22.7227	23.2202	0.0306639	21.5292	22.5935	22.5981	23.2662	F7CUQ1;Q91WX5;O08734	F7CUQ1;Q91WX5;O08734	Bcl-2 homologous antagonist/killer	Bak1	tr|F7CUQ1|F7CUQ1_MOUSE Bcl-2 homologous antagonist/killer OS=Mus musculus OX=10090 GN=Bak1 PE=1 SV=2;tr|Q91WX5|Q91WX5_MOUSE Bak1 protein OS=Mus musculus OX=10090 GN=Bak1 PE=1 SV=1;sp|O08734|BAK_MOUSE Bcl-2 homologous antagonist/killer OS=Mus musculus OX=10	3	2	1	2	2	3	3	0	1	3	2	2
28.3241	28.4366	28.7234	28.3088	28.3214	28.411	28.4262	28.5174	28.5103	28.6624	28.5253	28.5486	0.183226	28.4947	28.347	28.4846	28.5787	O54962	O54962	Barrier-to-autointegration factor;Barrier-to-autointegration factor, N-terminally processed	Banf1	sp|O54962|BAF_MOUSE Barrier-to-autointegration factor OS=Mus musculus OX=10090 GN=Banf1 PE=1 SV=1	17	19	21	12	17	19	18	16	17	21	18	18
30.0945	30.037	29.9279	30.1022	29.8862	29.9494	30.1361	30.0887	30.0346	30.0156	30.043	30.0696	0.420343	30.0198	29.9793	30.0865	30.0427	Q91XV3	Q91XV3	Brain acid soluble protein 1	Basp1	sp|Q91XV3|BASP1_MOUSE Brain acid soluble protein 1 OS=Mus musculus OX=10090 GN=Basp1 PE=1 SV=3	52	48	50	56	48	54	57	59	47	62	60	58
26.3442	26.4947	26.4904	26.3965	26.5244	26.4997	26.0763	26.5361	26.4996	26.3918	26.4189	26.3476	0.787246	26.4431	26.4735	26.3707	26.3861	A0A1B0GT81;Q544Z6;Q3TXJ7;Q07813;A0A1B0GS13;A0A165ELP6;A0A1B0GTA4;Q8K3J2;Q8VHY7;A0A1B0GT35	A0A1B0GT81;Q544Z6;Q3TXJ7;Q07813;A0A1B0GS13;A0A165ELP6;A0A1B0GTA4;Q8K3J2	Apoptosis regulator BAX	Bax	tr|A0A1B0GT81|A0A1B0GT81_MOUSE Apoptosis regulator BAX OS=Mus musculus OX=10090 GN=Bax PE=1 SV=1;tr|Q544Z6|Q544Z6_MOUSE Uncharacterized protein OS=Mus musculus OX=10090 GN=Bax PE=2 SV=1;tr|Q3TXJ7|Q3TXJ7_MOUSE Uncharacterized protein OS=Mus musculus OX=1009	12	15	10	13	12	16	11	12	11	13	14	15
25.9626	25.8175	25.5709	25.5082	25.3824	24.4464	25.5953	25.7231	25.5636	25.6137	25.7883	25.6061	0.115578	25.7837	25.1123	25.6273	25.6693	Q9Z277	Q9Z277	Tyrosine-protein kinase BAZ1B	Baz1b	sp|Q9Z277|BAZ1B_MOUSE Tyrosine-protein kinase BAZ1B OS=Mus musculus OX=10090 GN=Baz1b PE=1 SV=2	15	17	10	16	12	4	14	13	10	11	13	9
27.0933	26.7567	26.6819	26.9139	26.6554	26.6736	26.9715	26.8824	26.7178	26.8298	26.8485	26.8911	0.765198	26.844	26.7476	26.8572	26.8565	Q3U9U5;Q61335	Q3U9U5;Q61335	B-cell receptor-associated protein 31	Bcap31	tr|Q3U9U5|Q3U9U5_MOUSE B-cell receptor-associated protein OS=Mus musculus OX=10090 GN=Bcap31 PE=2 SV=1;sp|Q61335|BAP31_MOUSE B-cell receptor-associated protein 31 OS=Mus musculus OX=10090 GN=Bcap31 PE=1 SV=4	11	7	10	10	16	9	12	9	9	10	11	11
24.029	24.1498	23.4064	22.021	23.8232	23.6362	23.9757	24.4958	24.3784	25.0173	24.7418	24.7824	0.0321174	23.8617	23.1601	24.2833	24.8472	Q3TXP6;Q61140;Q3TLY3;Q3TJB5;Q3TJP4;Q3TIT7	Q3TXP6;Q61140;Q3TLY3;Q3TJB5;Q3TJP4;Q3TIT7	Breast cancer anti-estrogen resistance protein 1	Bcar1	tr|Q3TXP6|Q3TXP6_MOUSE SH3 domain-containing protein OS=Mus musculus OX=10090 GN=Bcar1 PE=2 SV=1;sp|Q61140|BCAR1_MOUSE Breast cancer anti-estrogen resistance protein 1 OS=Mus musculus OX=10090 GN=Bcar1 PE=1 SV=2;tr|Q3TLY3|Q3TLY3_MOUSE SH3 domain-containing	3	5	2	1	5	1	3	5	7	12	10	8
24.5483	21.3377	24.0108	24.8371	24.2251	24.3068	24.5382	24.1206	23.9218	24.5208	24.8541	24.2739	0.369327	23.2989	24.4563	24.1935	24.5496	Q9D287;Q3U5M2;Q05CL7;D6RGA5	Q9D287;Q3U5M2;Q05CL7	Pre-mRNA-splicing factor SPF27	Bcas2	sp|Q9D287|SPF27_MOUSE Pre-mRNA-splicing factor SPF27 OS=Mus musculus OX=10090 GN=Bcas2 PE=1 SV=1;tr|Q3U5M2|Q3U5M2_MOUSE Uncharacterized protein OS=Mus musculus OX=10090 GN=Bcas2 PE=2 SV=1;tr|Q05CL7|Q05CL7_MOUSE Bcas2 protein OS=Mus musculus OX=10090 GN=Bca	8	5	5	4	6	5	5	3	1	4	4	1
23.633	23.6201	23.8558	24.0377	23.9078	22.7621	23.5785	23.6773	23.9965	23.8303	23.8171	24.0165	0.78081	23.703	23.5692	23.7508	23.888	Q9CWI3	Q9CWI3	BRCA2 and CDKN1A-interacting protein	Bccip	sp|Q9CWI3|BCCIP_MOUSE BRCA2 and CDKN1A-interacting protein OS=Mus musculus OX=10090 GN=Bccip PE=1 SV=1	2	3	5	4	3	2	4	4	6	4	3	5
25.1565	24.7709	24.7069	24.7633	24.8743	21.5997	24.485	24.7084	24.6284	24.4695	24.3553	24.8215	0.530001	24.8781	23.7458	24.6072	24.5488	Q99L69;Q3U3J1;P50136;A0A0U1RPK5	Q99L69;Q3U3J1;P50136	2-oxoisovalerate dehydrogenase subunit alpha, mitochondrial	Bckdha	tr|Q99L69|Q99L69_MOUSE 2-oxoisovalerate dehydrogenase subunit alpha OS=Mus musculus OX=10090 GN=Bckdha PE=2 SV=1;tr|Q3U3J1|Q3U3J1_MOUSE 2-oxoisovalerate dehydrogenase subunit alpha OS=Mus musculus OX=10090 GN=Bckdha PE=1 SV=1;sp|P50136|ODBA_MOUSE 2-oxoisov	16	8	8	7	7	1	6	5	7	6	2	4
23.8736	24.0075	24.1128	24.1359	23.9633	23.6131	24.0818	23.778	23.7662	23.61	23.2807	24.0398	0.426677	23.998	23.9041	23.8753	23.6435	Q8C6H9;Q3UCB5;Q3UC13;O55028;A0A0U1RNL7;A0A0U1RPT4;Q99KP1;D3Z7R0;A0A0U1RQ97;A0A0U1RQ50;G3BKC4	Q8C6H9;Q3UCB5;Q3UC13;O55028;A0A0U1RNL7;A0A0U1RPT4;Q99KP1;D3Z7R0	[3-methyl-2-oxobutanoate dehydrogenase [lipoamide]] kinase, mitochondrial	Bckdk	tr|Q8C6H9|Q8C6H9_MOUSE Protein-serine/threonine kinase OS=Mus musculus OX=10090 GN=Bckdk PE=2 SV=1;tr|Q3UCB5|Q3UCB5_MOUSE Protein-serine/threonine kinase OS=Mus musculus OX=10090 GN=Bckdk PE=1 SV=1;tr|Q3UC13|Q3UC13_MOUSE Protein-serine/threonine kinase OS=	4	6	5	3	2	4	1	4	4	2	2	2
24.1893	24.152	24.2585	24.4616	24.0713	23.979	24.1335	24.1505	24.0077	23.772	24.1342	24.4381	0.92821	24.1999	24.1706	24.0972	24.1148	A2AHX9;Q9QWX2;Q5HZH3;Q3T9W4;O35843;Q64373;A2AHX8;Q99N35;Q99N36;A2AHX7	A2AHX9;Q9QWX2;Q5HZH3;Q3T9W4;O35843;Q64373;A2AHX8;Q99N35;Q99N36;A2AHX7	Bcl-2-like protein 1	Bcl2l1;Bclx	tr|A2AHX9|A2AHX9_MOUSE Bcl-2-like protein 1 (Fragment) OS=Mus musculus OX=10090 GN=Bcl2l1 PE=1 SV=1;tr|Q9QWX2|Q9QWX2_MOUSE Bcl-2-like protein 1 (Fragment) OS=Mus musculus OX=10090 GN=Bcl2l1 PE=1 SV=1;tr|Q5HZH3|Q5HZH3_MOUSE Bcl2-like 1 OS=Mus musculus OX=10	2	4	7	7	3	3	6	1	4	1	4	5
25.7977	25.6544	25.3308	25.482	25.526	25.4519	25.7179	25.485	25.5267	25.644	25.2572	25.5132	0.749563	25.5943	25.4866	25.5765	25.4715	Q3UGC5;P59017;Q3TNR7;A0A0N4SW24;A0A0N4SW63	Q3UGC5;P59017;Q3TNR7	Bcl-2-like protein 13	Bcl2l13	tr|Q3UGC5|Q3UGC5_MOUSE Uncharacterized protein OS=Mus musculus OX=10090 GN=Bcl2l13 PE=2 SV=1;sp|P59017|B2L13_MOUSE Bcl-2-like protein 13 OS=Mus musculus OX=10090 GN=Bcl2l13 PE=1 SV=2;tr|Q3TNR7|Q3TNR7_MOUSE Uncharacterized protein OS=Mus musculus OX=10090 G	7	4	6	11	8	7	8	8	6	8	5	6
26.0681	25.9792	25.8709	25.9315	25.9971	25.9955	26.0689	25.8974	25.8445	26.0488	25.9646	25.9319	0.913834	25.9727	25.9747	25.937	25.9818	Q8K019;Q3UDL9	Q8K019;Q3UDL9	Bcl-2-associated transcription factor 1	Bclaf1	sp|Q8K019|BCLF1_MOUSE Bcl-2-associated transcription factor 1 OS=Mus musculus OX=10090 GN=Bclaf1 PE=1 SV=2;tr|Q3UDL9|Q3UDL9_MOUSE Uncharacterized protein (Fragment) OS=Mus musculus OX=10090 GN=Bclaf1 PE=2 SV=1	9	5	8	10	11	10	11	10	9	9	10	13
25.9446	26.0529	26.2996	25.8951	26.3139	26.3508	26.0002	26.4646	26.5538	26.4068	26.5374	26.5606	0.199172	26.099	26.1866	26.3395	26.5016	P70444	P70444	BH3-interacting domain death agonist;BH3-interacting domain death agonist p15;BH3-interacting domain death agonist p13;BH3-interacting domain death agonist p11	Bid	sp|P70444|BID_MOUSE BH3-interacting domain death agonist OS=Mus musculus OX=10090 GN=Bid PE=1 SV=2	4	10	13	10	14	14	6	15	11	12	9	9
24.1526	24.8403	24.8641	24.8616	24.7826	24.9275	24.1182	24.8809	24.9043	24.6918	24.4444	25.0165	0.813283	24.619	24.8572	24.6345	24.7176	A0A3Q4EBK4;Q6P1B9;O08539;A0A3Q4EBR8;Q8BXH2;C6EQG9;A0A0G2JEG8;A0A668KM31;Q7TQF7	A0A3Q4EBK4;Q6P1B9;O08539	Myc box-dependent-interacting protein 1	Bin1	tr|A0A3Q4EBK4|A0A3Q4EBK4_MOUSE Myc box-dependent-interacting protein 1 OS=Mus musculus OX=10090 GN=Bin1 PE=1 SV=1;tr|Q6P1B9|Q6P1B9_MOUSE Bin1 protein OS=Mus musculus OX=10090 GN=Bin1 PE=1 SV=1;sp|O08539|BIN1_MOUSE Myc box-dependent-interacting protein 1 OS	4	8	9	9	8	4	5	5	5	3	7	6
24.1409	24.4384	24.5665	24.0819	24.2849	24.0637	24.1566	24.0846	24.1726	24.4144	24.2738	24.5216	0.0853735	24.3819	24.1435	24.1379	24.4032	S4R1L5;S4R2P8;A0A1S6GWH3;A0A1S6GWH6;O88738;A0A3Q4EH00;S4R268;Q3UYZ6;J3QP64	S4R1L5;S4R2P8;A0A1S6GWH3;A0A1S6GWH6;O88738	Baculoviral IAP repeat-containing protein 6	Birc6	tr|S4R1L5|S4R1L5_MOUSE Baculoviral IAP repeat-containing protein 6 OS=Mus musculus OX=10090 GN=Birc6 PE=1 SV=1;tr|S4R2P8|S4R2P8_MOUSE Baculoviral IAP repeat-containing protein 6 OS=Mus musculus OX=10090 GN=Birc6 PE=1 SV=1;tr|A0A1S6GWH3|A0A1S6GWH3_MOUSE UBI	3	7	6	4	8	7	5	6	8	5	10	10
21.5811	24.7722	25.0342	24.9968	24.7595	24.8122	24.7842	24.6597	25.0161	24.6103	24.7952	25.0843	0.502956	23.7959	24.8562	24.82	24.8299	Q8VD62	Q8VD62	UPF0696 protein C11orf68 homolog	Bles03	sp|Q8VD62|CK068_MOUSE UPF0696 protein C11orf68 homolog OS=Mus musculus OX=10090 GN=Bles03 PE=1 SV=2	3	5	5	4	2	4	4	4	5	5	4	2
23.6182	23.7717	23.824	23.773	23.6797	23.8062	23.4742	23.3939	23.4948	23.9755	23.6804	23.9003	0.00763072	23.738	23.753	23.4543	23.8521	E9PY26;Q8R016	E9PY26;Q8R016	Bleomycin hydrolase	Blmh	tr|E9PY26|E9PY26_MOUSE Bleomycin hydrolase (Fragment) OS=Mus musculus OX=10090 GN=Blmh PE=1 SV=1;sp|Q8R016|BLMH_MOUSE Bleomycin hydrolase OS=Mus musculus OX=10090 GN=Blmh PE=1 SV=1	2	3	3	3	5	5	2	3	1	2	2	2
24.1955	24.4088	24.15	23.6716	24.2052	24.4981	23.8387	24.3527	24.2288	24.2373	23.899	24.2117	0.921872	24.2514	24.125	24.1401	24.116	Q9CY64;A2ASB8;A2ASB7;A2ASB1;Q3TS98	Q9CY64;A2ASB8;A2ASB7;A2ASB1;Q3TS98	Biliverdin reductase A	Blvra	sp|Q9CY64|BIEA_MOUSE Biliverdin reductase A OS=Mus musculus OX=10090 GN=Blvra PE=1 SV=1;tr|A2ASB8|A2ASB8_MOUSE Biliverdin reductase A OS=Mus musculus OX=10090 GN=Blvra PE=1 SV=1;tr|A2ASB7|A2ASB7_MOUSE Biliverdin reductase A (Fragment) OS=Mus musculus OX=10	2	1	3	2	4	4	2	3	8	3	3	4
23.9229	23.8964	24.0153	24.3984	24.037	24.2695	24.179	24.3015	24.2108	24.0092	24.2055	24.0717	0.0419764	23.9449	24.235	24.2304	24.0955	Q6PGF5;Q6ZQH0;Q3V0N4;Q8K0N8;Q3UYW7;Q8CEG3	Q6PGF5;Q6ZQH0;Q3V0N4;Q8K0N8;Q3UYW7		Bms1	tr|Q6PGF5|Q6PGF5_MOUSE BMS1 homolog, ribosome assembly protein (Yeast) OS=Mus musculus OX=10090 GN=Bms1 PE=1 SV=1;tr|Q6ZQH0|Q6ZQH0_MOUSE MKIAA0187 protein (Fragment) OS=Mus musculus OX=10090 GN=Bms1 PE=2 SV=1;tr|Q3V0N4|Q3V0N4_MOUSE Bms1-type G domain-conta	6	2	2	6	3	2	2	2	4	2	4	1
22.6405	23.8131	23.8718	22.3153	23.5702	23.8692	23.668	23.7573	23.9659	21.4811	23.9301	22.2387	0.3708	23.4418	23.2516	23.797	22.55	Q9D8S9	Q9D8S9	BolA-like protein 1	Bola1	sp|Q9D8S9|BOLA1_MOUSE BolA-like protein 1 OS=Mus musculus OX=10090 GN=Bola1 PE=1 SV=1	1	1	2	1	1	1	1	2	3	2	2	1
25.118	25.4052	25.6596	25.4181	25.5332	25.467	24.5497	25.5201	25.4506	25.4321	25.1894	25.2951	0.683769	25.3943	25.4728	25.1735	25.3055	Q8BGS2	Q8BGS2	BolA-like protein 2	Bola2	sp|Q8BGS2|BOLA2_MOUSE BolA-like protein 2 OS=Mus musculus OX=10090 GN=Bola2 PE=1 SV=1	4	7	5	10	8	10	5	5	6	9	5	4
26.0467	25.9422	25.9253	26.0082	25.8321	25.9342	26.0361	25.9178	25.9295	25.9233	26.0989	26.1395	0.368454	25.9714	25.9248	25.9611	26.0539	Q3TJZ5;P97452;Q3TIJ5;Q3THV0	Q3TJZ5;P97452;Q3TIJ5;Q3THV0	Ribosome biogenesis protein BOP1	Bop1	tr|Q3TJZ5|Q3TJZ5_MOUSE Ribosome biogenesis protein BOP1 OS=Mus musculus OX=10090 GN=Bop1 PE=2 SV=1;sp|P97452|BOP1_MOUSE Ribosome biogenesis protein BOP1 OS=Mus musculus OX=10090 GN=Bop1 PE=1 SV=1;tr|Q3TIJ5|Q3TIJ5_MOUSE Ribosome biogenesis protein BOP1 OS=M	15	15	12	19	14	11	16	18	14	14	11	17
25.7335	25.685	25.7657	25.7718	25.5752	25.7102	25.6754	25.7546	25.6337	25.3951	25.4434	25.2884	0.00127496	25.7281	25.6857	25.6879	25.3756	Q3TDN8;Q8R164	Q3TDN8;Q8R164	Valacyclovir hydrolase	Bphl	tr|Q3TDN8|Q3TDN8_MOUSE AB hydrolase-1 domain-containing protein OS=Mus musculus OX=10090 GN=Bphl PE=2 SV=1;sp|Q8R164|BPHL_MOUSE Valacyclovir hydrolase OS=Mus musculus OX=10090 GN=Bphl PE=1 SV=1	12	11	12	15	12	8	11	7	12	9	7	8
26.3102	26.7912	26.8912	26.5773	26.8356	27.0302	26.529	26.7049	26.8121	26.7977	26.672	26.7061	0.816339	26.6642	26.8144	26.682	26.7253	Q3U449;A0A1B0GRV0;Q9Z0S1;Q3UBN8;D3Z0E6;D3Z5X0	Q3U449;A0A1B0GRV0;Q9Z0S1;Q3UBN8;D3Z0E6	3(2),5-bisphosphate nucleotidase 1	Bpnt1	tr|Q3U449|Q3U449_MOUSE Uncharacterized protein OS=Mus musculus OX=10090 GN=Bpnt1 PE=2 SV=1;tr|A0A1B0GRV0|A0A1B0GRV0_MOUSE 3(2),5-bisphosphate nucleotidase 1 OS=Mus musculus OX=10090 GN=Bpnt1 PE=1 SV=1;sp|Q9Z0S1|BPNT1_MOUSE 3(2),5-bisphosphate nucleot	14	17	20	14	19	13	18	17	16	15	12	16
23.2095	23.054	23.7343	21.3294	22.9333	22.163	22.2928	22.332	22.8536	21.0923	22.6733	22.789	0.182525	23.3326	22.1419	22.4928	22.1849	A0A0J9YV56;E9Q0U3;D3Z7P0;Q8K3W0;E9Q8Q1	A0A0J9YV56;E9Q0U3;D3Z7P0;Q8K3W0;E9Q8Q1	BRCA1-A complex subunit BRE	Bre	tr|A0A0J9YV56|A0A0J9YV56_MOUSE BRISC and BRCA1-A complex member 2 (Fragment) OS=Mus musculus OX=10090 GN=Babam2 PE=1 SV=1;tr|E9Q0U3|E9Q0U3_MOUSE BRISC and BRCA1-A complex member 2 OS=Mus musculus OX=10090 GN=Babam2 PE=1 SV=1;tr|D3Z7P0|D3Z7P0_MOUSE BRISC an	2	2	3	1	2	1	0	1	2	0	1	1
21.6328	22.5145	22.7037	22.2292	22.7444	22.1555	22.8334	22.6436	21.1786	21.6957	22.627	22.785	0.987467	22.2836	22.3764	22.2185	22.3692	Q8BXV2	Q8BXV2	BRI3-binding protein	Bri3bp	sp|Q8BXV2|BRI3B_MOUSE BRI3-binding protein OS=Mus musculus OX=10090 GN=Bri3bp PE=1 SV=1	2	2	2	1	3	1	3	1	1	1	2	2
24.8245	24.2022	24.4223	24.8468	24.5878	24.2374	24.6499	24.29	24.5268	24.4409	24.3318	24.7722	0.984522	24.483	24.5573	24.4889	24.515	Q9DCA5;E9Q2V8;F6QAG4;Q8CEX3	Q9DCA5;E9Q2V8	Ribosome biogenesis protein BRX1 homolog	Brix1	sp|Q9DCA5|BRX1_MOUSE Ribosome biogenesis protein BRX1 homolog OS=Mus musculus OX=10090 GN=Brix1 PE=1 SV=3;tr|E9Q2V8|E9Q2V8_MOUSE Ribosome biogenesis protein BRX1 homolog (Fragment) OS=Mus musculus OX=10090 GN=Brix1 PE=1 SV=1	6	6	4	10	7	3	10	4	5	5	5	6
22.4062	22.761	22.4626	22.058	22.801	22.6093	22.0527	22.5532	22.4268	22.6207	22.536	22.4455	0.763217	22.5433	22.4894	22.3442	22.5341	Q91VR8	Q91VR8	Protein BRICK1	Brk1	sp|Q91VR8|BRK1_MOUSE Protein BRICK1 OS=Mus musculus OX=10090 GN=Brk1 PE=1 SV=1	3	3	3	3	1	1	1	2	2	1	1	1
23.567	23.9749	23.7169	23.0855	22.6509	23.8164	23.9113	23.7899	24.0781	23.5754	24.3386	23.6453	0.151439	23.7529	23.1843	23.9264	23.8531	Q8K2Q7;A0A0A6YWP0;A0A0A6YVS9;A0A0A6YWK4	Q8K2Q7	BRO1 domain-containing protein BROX	Brox	sp|Q8K2Q7|BROX_MOUSE BRO1 domain-containing protein BROX OS=Mus musculus OX=10090 GN=Brox PE=1 SV=1	2	4	3	1	1	1	1	2	5	0	1	3
25.9543	25.8689	25.711	25.8721	25.5505	25.7203	25.8996	25.7882	25.6306	25.6008	25.8554	25.7235	0.659816	25.8447	25.7143	25.7728	25.7265	K3W4Q8;O55108;O55107;P18572;J3QP71	K3W4Q8;O55108;O55107;P18572;J3QP71	Basigin	Bsg	tr|K3W4Q8|K3W4Q8_MOUSE Basigin OS=Mus musculus OX=10090 GN=Bsg PE=1 SV=1;tr|O55108|O55108_MOUSE Basigin (Fragment) OS=Mus musculus OX=10090 GN=Bsg PE=1 SV=1;tr|O55107|O55107_MOUSE Basigin (Fragment) OS=Mus musculus OX=10090 GN=Bsg PE=2 SV=1;sp|P18572|BASI_	9	10	10	9	9	5	8	11	9	10	8	6
21.953	23.2518	23.4733	23.4977	23.2263	23.5503	23.1558	23.3503	23.701	23.3218	23.6946	22.5085	0.609461	22.8927	23.4248	23.4024	23.175	E9QAE3;A0ZVB6;Q52KH4;Q8BTS9	E9QAE3;A0ZVB6		Btaf1	tr|E9QAE3|E9QAE3_MOUSE B-TFIID TATA-box-binding protein-associated factor 1 OS=Mus musculus OX=10090 GN=Btaf1 PE=1 SV=1;tr|A0ZVB6|A0ZVB6_MOUSE TBP-associated factor 170 OS=Mus musculus OX=10090 GN=Btaf1 PE=2 SV=1	3	2	5	3	5	5	2	3	6	6	5	2
27.3313	27.5797	27.5898	27.4859	27.7458	27.5579	27.5019	27.5341	27.6647	27.738	27.5816	27.9533	0.233691	27.5003	27.5966	27.5669	27.7577	Q3UJR8	Q3UJR8	Transcription factor BTF3	Btf3	tr|Q3UJR8|Q3UJR8_MOUSE Transcription factor BTF3 OS=Mus musculus OX=10090 GN=Btf3 PE=2 SV=1	8	13	15	9	14	17	13	17	17	11	14	18
24.0416	24.3281	24.3665	24.221	24.5068	24.4774	24.2468	24.4534	24.4282	24.4056	24.1916	24.2313	0.508732	24.2454	24.4017	24.3761	24.2762	A2A7Z4;Q78IG7;Q9CQH7	A2A7Z4;Q78IG7;Q9CQH7	Transcription factor BTF3;Transcription factor BTF3 homolog 4	Btf3l4	tr|A2A7Z4|A2A7Z4_MOUSE Transcription factor BTF3 OS=Mus musculus OX=10090 GN=Btf3l4 PE=1 SV=1;tr|Q78IG7|Q78IG7_MOUSE Transcription factor BTF3 (Fragment) OS=Mus musculus OX=10090 GN=Btf3l4 PE=2 SV=1;sp|Q9CQH7|BT3L4_MOUSE Transcription factor BTF3 homolog 4	2	3	5	4	6	3	4	4	4	6	5	5
26.2444	26.3603	26.3515	26.2239	26.3074	26.5068	26.3627	26.5213	26.4553	26.3699	26.2961	26.4644	0.46662	26.3187	26.346	26.4465	26.3768	A0A140LHA2;Q9WVA3;A0A140LJ21;A0A140LIM5;A0A140LI47	A0A140LHA2;Q9WVA3;A0A140LJ21	Mitotic checkpoint protein BUB3	Bub3	tr|A0A140LHA2|A0A140LHA2_MOUSE Mitotic checkpoint protein BUB3 OS=Mus musculus OX=10090 GN=Bub3 PE=1 SV=1;sp|Q9WVA3|BUB3_MOUSE Mitotic checkpoint protein BUB3 OS=Mus musculus OX=10090 GN=Bub3 PE=1 SV=2;tr|A0A140LJ21|A0A140LJ21_MOUSE Mitotic checkpoint prot	13	14	14	12	15	14	14	14	16	14	13	13
24.0942	24.1062	24.0954	24.0217	23.9443	23.9497	24.0235	24.0364	24.179	23.9734	23.7572	23.7195	0.0119182	24.0986	23.9719	24.0796	23.8167	Q6PGH1	Q6PGH1	Protein BUD31 homolog	Bud31	sp|Q6PGH1|BUD31_MOUSE Protein BUD31 homolog OS=Mus musculus OX=10090 GN=Bud31 PE=1 SV=2	4	5	4	4	4	1	5	4	2	4	6	5
23.6248	23.6396	23.623	23.6488	23.3766	24.0594	23.6145	23.7739	23.628	23.5939	23.8603	23.7177	0.937239	23.6291	23.6949	23.6721	23.724	O54825;Q543N4	O54825;Q543N4	Bystin	Bysl	sp|O54825|BYST_MOUSE Bystin OS=Mus musculus OX=10090 GN=Bysl PE=1 SV=3;tr|Q543N4|Q543N4_MOUSE Uncharacterized protein OS=Mus musculus OX=10090 GN=Bysl PE=2 SV=1	3	2	3	4	1	2	3	3	4	4	3	2
27.5305	27.3255	27.4771	27.3316	27.3782	27.4841	27.4151	27.4569	27.3461	27.3757	27.4484	27.4059	0.872901	27.4444	27.398	27.406	27.41	A0A087WQS2;Q9CQC6;A0A087WPF9;Q9CVI6;A0A087WS48	A0A087WQS2;Q9CQC6;A0A087WPF9	Basic leucine zipper and W2 domain-containing protein 1	Bzw1	tr|A0A087WQS2|A0A087WQS2_MOUSE Basic leucine zipper and W2 domain-containing protein 1 OS=Mus musculus OX=10090 GN=Bzw1 PE=1 SV=1;sp|Q9CQC6|BZW1_MOUSE Basic leucine zipper and W2 domain-containing protein 1 OS=Mus musculus OX=10090 GN=Bzw1 PE=1 SV=1;tr|A0A	20	28	26	18	29	30	21	22	19	25	25	23
25.196	25.4522	25.6059	25.9783	25.5063	25.8899	25.4392	25.3652	25.6307	25.7887	25.8011	25.5463	0.118282	25.4181	25.7915	25.4784	25.712	Q3V199;Q91VK1;Q2L4X1;Q3TRM2;A0A1Y7VM24;A0A1Y7VM47;Q6PDC5;A0A1Y7VIU9;A0A1Y7VKZ4;A0A1Y7VJ43	Q3V199;Q91VK1;Q2L4X1	Basic leucine zipper and W2 domain-containing protein 2	Bzw2	tr|Q3V199|Q3V199_MOUSE W2 domain-containing protein (Fragment) OS=Mus musculus OX=10090 GN=Bzw2 PE=2 SV=1;sp|Q91VK1|BZW2_MOUSE Basic leucine zipper and W2 domain-containing protein 2 OS=Mus musculus OX=10090 GN=Bzw2 PE=1 SV=1;sp|Q2L4X1|BZW2_MUSMM Basic leu	5	7	5	6	8	3	7	7	6	6	7	7
28.527	28.1486	28.1605	28.3977	28.2697	28.1697	28.3169	28.3379	28.1902	28.1643	28.1838	28.2942	0.904518	28.2787	28.279	28.2817	28.2141	Q8R5L1;O35658	Q8R5L1;O35658	Complement component 1 Q subcomponent-binding protein, mitochondrial	C1qbp	tr|Q8R5L1|Q8R5L1_MOUSE Complement component 1 Q subcomponent-binding protein, mitochondrial OS=Mus musculus OX=10090 GN=C1qbp PE=1 SV=1;sp|O35658|C1QBP_MOUSE Complement component 1 Q subcomponent-binding protein, mitochondrial OS=Mus musculus OX=10090 GN=C	22	24	25	26	27	25	30	24	26	24	25	19
26.4344	26.2501	26.2201	26.2889	26.2447	26.2785	26.9222	26.6693	26.6019	26.4709	26.2926	26.2664	0.0042655	26.3016	26.2707	26.7311	26.3433	P01027;H3BKW9;Q207D2;B5APU1;E1APH6;CON__Q2UVX4;H3BL60	P01027	Complement C3;Complement C3 beta chain;C3-beta-c;Complement C3 alpha chain;C3a anaphylatoxin;Acylation stimulating protein;Complement C3b alpha chain;Complement C3c alpha chain fragment 1;Complement C3dg fragment;Complement C3g fragment;Complement C3d fragment;Complement C3f fragment;Complement C3c alpha chain fragment 2	C3	sp|P01027|CO3_MOUSE Complement C3 OS=Mus musculus OX=10090 GN=C3 PE=1 SV=3	11	23	14	18	16	12	29	23	28	24	14	21
25.1755	25.512	25.4176	25.1908	25.435	25.5046	25.0597	25.0891	25.2908	25.0529	25.0502	25.2877	0.143349	25.3684	25.3768	25.1465	25.1303	Q06138;Q8K312	Q06138;Q8K312	Calcium-binding protein 39	Cab39	sp|Q06138|CAB39_MOUSE Calcium-binding protein 39 OS=Mus musculus OX=10090 GN=Cab39 PE=1 SV=2;tr|Q8K312|Q8K312_MOUSE Cab39 protein (Fragment) OS=Mus musculus OX=10090 GN=Cab39 PE=2 SV=1	8	10	10	8	11	10	8	6	8	6	7	7
26.6331	26.6179	26.6894	26.3841	26.5848	26.6874	26.521	26.604	26.7054	26.9228	26.6344	26.7685	0.197986	26.6468	26.5521	26.6101	26.7752	Q9CXW3;A0A0A6YY29	Q9CXW3	Calcyclin-binding protein	Cacybp	sp|Q9CXW3|CYBP_MOUSE Calcyclin-binding protein OS=Mus musculus OX=10090 GN=Cacybp PE=1 SV=1	14	13	21	11	17	14	14	15	18	11	17	18
28.2026	28.2356	28.2847	28.2846	28.2805	28.4162	28.1847	28.1818	28.1486	28.4078	28.3081	28.4253	0.00727508	28.241	28.3271	28.1717	28.3804	E9QAI5;B2RQC6;G3UWN2;Q6P9L1;E9QAT6;Q7TN13;Q80VF8;Q9CWQ9;F6S3Z3;O88862;Q561M8;Q8C196	E9QAI5;B2RQC6;G3UWN2;Q6P9L1	CAD protein;Glutamine-dependent carbamoyl-phosphate synthase;Aspartate carbamoyltransferase;Dihydroorotase	Cad	tr|E9QAI5|E9QAI5_MOUSE CAD protein OS=Mus musculus OX=10090 GN=Cad PE=1 SV=1;sp|B2RQC6|PYR1_MOUSE CAD protein OS=Mus musculus OX=10090 GN=Cad PE=1 SV=1;tr|G3UWN2|G3UWN2_MOUSE CAD protein OS=Mus musculus OX=10090 GN=Cad PE=1 SV=1;tr|Q6P9L1|Q6P9L1_MOUSE Cad	39	43	48	37	50	43	52	49	44	62	54	45
25.3856	25.2849	25.127	25.2373	24.8146	25.134	25.1679	25.109	25.4195	25.0948	25.3035	24.9553	0.487075	25.2659	25.062	25.2321	25.1179	Q1WIL9;E9PYN1;Q8R5M8;A0A668KLV1;E0CY16;Q9QYL3;Q9QYL4;B5L831;B5L834;B5L830;B5L833;B5L832	Q1WIL9;E9PYN1;Q8R5M8;A0A668KLV1;E0CY16	Cell adhesion molecule 1	Cadm1	tr|Q1WIL9|Q1WIL9_MOUSE Nectin-like 2 (Fragment) OS=Mus musculus OX=10090 GN=Cadm1 PE=2 SV=1;tr|E9PYN1|E9PYN1_MOUSE Cell adhesion molecule 1 OS=Mus musculus OX=10090 GN=Cadm1 PE=1 SV=1;sp|Q8R5M8|CADM1_MOUSE Cell adhesion molecule 1 OS=Mus musculus OX=10090	12	7	6	6	6	7	6	8	5	7	6	2
24.6292	23.504	23.9354	24.2466	24.72	24.5146	24.2271	24.4465	24.5641	24.1628	24.292	24.4595	0.376787	24.0229	24.4937	24.4126	24.3047	E9QA15;Q7TMN5;REV__B2RXW8;REV__B2RXQ2;REV__B8QI33	E9QA15		Cald1	tr|E9QA15|E9QA15_MOUSE Caldesmon 1 OS=Mus musculus OX=10090 GN=Cald1 PE=1 SV=1	3	1	4	2	1	2	1	3	2	2	3	1
29.8274	29.8133	29.8494	29.8317	29.7855	29.7987	29.9038	29.9177	29.8674	29.8932	29.8995	29.8826	0.00120636	29.8301	29.8053	29.8963	29.8918	Q8VCQ8;E9QA16;E9Q0M9;S4R1T7;D3Z6I7;Q3UGC3;Q3TUS1;E9Q9F3	Q8VCQ8;E9QA16;E9Q0M9;S4R1T7;D3Z6I7;Q3UGC3		Cald1	tr|Q8VCQ8|Q8VCQ8_MOUSE Caldesmon 1 OS=Mus musculus OX=10090 GN=Cald1 PE=1 SV=1;tr|E9QA16|E9QA16_MOUSE Caldesmon 1 OS=Mus musculus OX=10090 GN=Cald1 PE=1 SV=1;tr|E9Q0M9|E9Q0M9_MOUSE Caldesmon 1 OS=Mus musculus OX=10090 GN=Cald1 PE=1 SV=1;tr|S4R1T7|S4R1T7_MO	50	53	58	48	57	57	62	60	64	55	52	55
30.1403	30.3857	30.3846	30.3088	30.3983	30.4363	30.3548	30.4132	30.3412	30.4016	30.3634	30.4659	0.500225	30.3035	30.3811	30.3697	30.4103	P0DP28;P0DP27;P0DP26;Q3UKW2;A0A3Q4EHJ0;Q9D6P8;A0A1Y7VK66;G3UX57;G3UZ90;Q3UZY7;P20801	P0DP28;P0DP27;P0DP26;Q3UKW2;A0A3Q4EHJ0		Calm1	sp|P0DP28|CALM3_MOUSE Calmodulin-3 OS=Mus musculus OX=10090 GN=Calm3 PE=1 SV=1;sp|P0DP27|CALM2_MOUSE Calmodulin-2 OS=Mus musculus OX=10090 GN=Calm2 PE=1 SV=1;sp|P0DP26|CALM1_MOUSE Calmodulin-1 OS=Mus musculus OX=10090 GN=Calm1 PE=1 SV=1;tr|Q3UKW2|Q3UKW2_MO	49	74	55	67	77	83	77	68	86	69	65	89
30.7936	30.7509	30.6661	30.9295	30.8214	30.6277	31.1151	30.9538	30.8573	30.8931	30.9802	30.9441	0.0748643	30.7369	30.7929	30.9754	30.9391	B2MWM9;P14211;Q3UWP8	B2MWM9;P14211;Q3UWP8	Calreticulin	Calr	tr|B2MWM9|B2MWM9_MOUSE Calreticulin OS=Mus musculus OX=10090 GN=Calr PE=1 SV=1;sp|P14211|CALR_MOUSE Calreticulin OS=Mus musculus OX=10090 GN=Calr PE=1 SV=1;tr|Q3UWP8|Q3UWP8_MOUSE Uncharacterized protein (Fragment) OS=Mus musculus OX=10090 GN=Calr PE=2 SV=1	90	71	77	101	76	89	109	95	94	102	91	108
29.1212	28.9766	28.8556	29.0946	28.9166	28.9943	29.0506	28.8921	28.9274	28.9997	29.0268	29.0162	0.874526	28.9844	29.0018	28.9567	29.0142	Q3TUF3;O35887;Q3UG11;Q3TQD1;G3V004;G3UWV3;G3UWR0;G3UXA8;G3UY49;G3UXA3	Q3TUF3;O35887;Q3UG11;Q3TQD1;G3V004;G3UWV3;G3UWR0	Calumenin	Calu	tr|Q3TUF3|Q3TUF3_MOUSE Uncharacterized protein OS=Mus musculus OX=10090 GN=Calu PE=1 SV=1;sp|O35887|CALU_MOUSE Calumenin OS=Mus musculus OX=10090 GN=Calu PE=1 SV=1;tr|Q3UG11|Q3UG11_MOUSE Uncharacterized protein OS=Mus musculus OX=10090 GN=Calu PE=2 SV=1;tr	40	42	40	43	43	38	36	42	41	35	35	39
25.9747	25.4209	25.3754	25.8048	25.2582	25.5812	25.4703	25.4938	25.4286	25.6024	25.4761	25.4311	0.904975	25.5903	25.5481	25.4642	25.5032	Q6XLQ8;Q3TL33	Q6XLQ8;Q3TL33		Calu	tr|Q6XLQ8|Q6XLQ8_MOUSE Calumenin OS=Mus musculus OX=10090 GN=Calu PE=1 SV=1;tr|Q3TL33|Q3TL33_MOUSE Uncharacterized protein OS=Mus musculus OX=10090 GN=Calu PE=2 SV=1	4	4	4	5	5	4	4	3	5	6	5	5
21.7714	22.7572	22.8838	22.1818	22.7874	21.7476	22.4479	22.4729	22.8007	22.3241	22.8155	21.9614	0.835252	22.4708	22.2389	22.5738	22.367	Q8BJA6;Q3UY68;Q91YS8;Q3TDH8;D3Z368;Q3TDM2;Q3UH04;B1AW58;Q8BW96	Q8BJA6;Q3UY68;Q91YS8;Q3TDH8;D3Z368	Calcium/calmodulin-dependent protein kinase type 1	Camk1	tr|Q8BJA6|Q8BJA6_MOUSE Protein kinase domain-containing protein (Fragment) OS=Mus musculus OX=10090 GN=Camk1 PE=2 SV=1;tr|Q3UY68|Q3UY68_MOUSE Uncharacterized protein OS=Mus musculus OX=10090 GN=Camk1 PE=1 SV=1;sp|Q91YS8|KCC1A_MOUSE Calcium/calmodulin-depen	1	2	2	0	4	1	2	0	2	2	1	1
25.9915	25.966	25.9834	25.8889	26.0054	25.9952	25.8781	25.9801	26.1888	26.2088	26.1835	26.2752	0.0244366	25.9803	25.9632	26.0157	26.2225	E9Q1V9;E9Q1W0;E9Q1T1;A0A0G2JGS4;Q6PHZ2;Q8C8X9;Q8CCM0;Q3V1X9;E9PXV3;F6RWZ9;O70459;E9QAJ4;D6RDQ8;Q8C4I3	E9Q1V9;E9Q1W0;E9Q1T1;A0A0G2JGS4;Q6PHZ2;Q8C8X9;Q8CCM0	Calcium/calmodulin-dependent protein kinase type II subunit delta	Camk2d	tr|E9Q1V9|E9Q1V9_MOUSE Calcium/calmodulin-dependent protein kinase type II subunit delta OS=Mus musculus OX=10090 GN=Camk2d PE=1 SV=2;tr|E9Q1W0|E9Q1W0_MOUSE Calcium/calmodulin-dependent protein kinase type II subunit delta OS=Mus musculus OX=10090 GN=Camk2	10	11	12	10	8	9	8	8	15	10	10	10
27.5424	27.6931	27.8669	27.6841	27.7645	27.7918	27.678	27.7414	27.886	27.668	27.7841	27.7082	0.866864	27.7008	27.7468	27.7685	27.7201	Q6ZQ38;Q3UMI9;D3YWC5;Q3TD19;Q3UM57;Q6ZQ73	Q6ZQ38;Q3UMI9	Cullin-associated NEDD8-dissociated protein 1	Cand1	sp|Q6ZQ38|CAND1_MOUSE Cullin-associated NEDD8-dissociated protein 1 OS=Mus musculus OX=10090 GN=Cand1 PE=1 SV=2;tr|Q3UMI9|Q3UMI9_MOUSE Uncharacterized protein (Fragment) OS=Mus musculus OX=10090 GN=Cand1 PE=2 SV=1	26	37	42	37	37	33	31	34	39	27	34	34
29.3988	29.2414	29.1301	29.3168	29.1909	29.17	29.3824	29.2581	29.2962	29.3282	29.2864	29.2323	0.677529	29.2568	29.2259	29.3122	29.2823	Q5SUC3;P35564;Q3TXE5	Q5SUC3;P35564;Q3TXE5	Calnexin	Canx	tr|Q5SUC3|Q5SUC3_MOUSE Uncharacterized protein OS=Mus musculus OX=10090 GN=Canx PE=1 SV=1;sp|P35564|CALX_MOUSE Calnexin OS=Mus musculus OX=10090 GN=Canx PE=1 SV=1;tr|Q3TXE5|Q3TXE5_MOUSE Uncharacterized protein OS=Mus musculus OX=10090 GN=Canx PE=2 SV=1	58	55	55	51	52	44	59	56	61	60	56	53
28.8364	28.9107	28.9658	28.7742	28.9524	28.9649	28.7391	28.83	28.8514	28.8499	28.8642	28.9236	0.384221	28.9043	28.8971	28.8068	28.8792	Q3UVJ2;P40124;B1ARS0;D3YTR7;Q8BKZ3;A0A286YCS6;Q9CYT6	Q3UVJ2;P40124	Adenylyl cyclase-associated protein;Adenylyl cyclase-associated protein 1	Cap1	tr|Q3UVJ2|Q3UVJ2_MOUSE Adenylyl cyclase-associated protein OS=Mus musculus OX=10090 GN=Cap1 PE=2 SV=1;sp|P40124|CAP1_MOUSE Adenylyl cyclase-associated protein 1 OS=Mus musculus OX=10090 GN=Cap1 PE=1 SV=4	42	32	51	43	45	36	34	37	41	41	44	42
23.0889	22.6155	23.173	22.3675	21.8414	22.5014	22.9543	22.3914	22.761	21.3931	22.4355	22.8315	0.212669	22.9591	22.2368	22.7022	22.22	Q99LB4;Q3UJ44;Q3TNN6;D3YTL5;P24452	Q99LB4;Q3UJ44;Q3TNN6;D3YTL5;P24452	Macrophage-capping protein	Capg	tr|Q99LB4|Q99LB4_MOUSE Capping protein (Actin filament), gelsolin-like OS=Mus musculus OX=10090 GN=Capg PE=1 SV=1;tr|Q3UJ44|Q3UJ44_MOUSE Uncharacterized protein OS=Mus musculus OX=10090 GN=Capg PE=2 SV=1;tr|Q3TNN6|Q3TNN6_MOUSE Uncharacterized protein OS=Mu	0	0	0	0	0	0	0	0	0	1	1	2
27.007	27.24	27.2401	27.0329	27.0269	27.1487	26.8775	27.0241	27.1142	27.0288	27.0178	27.1053	0.331061	27.1624	27.0695	27.0053	27.0506	A0A494BBB0;Q8C2J1;Q80Y25;Q3UDG8;Q3TI07;O35350;Q3TB79;Q3UF24;A0A494BAS0;A0A494BAC4	A0A494BBB0;Q8C2J1;Q80Y25;Q3UDG8;Q3TI07;O35350;Q3TB79;Q3UF24	Calpain-1 catalytic subunit	Capn1	tr|A0A494BBB0|A0A494BBB0_MOUSE Calpain-1 catalytic subunit (Fragment) OS=Mus musculus OX=10090 GN=Capn1 PE=1 SV=1;tr|Q8C2J1|Q8C2J1_MOUSE Uncharacterized protein OS=Mus musculus OX=10090 GN=Capn1 PE=2 SV=1;tr|Q80Y25|Q80Y25_MOUSE Capn1 protein OS=Mus musculu	24	23	22	25	31	27	22	25	30	28	30	23
27.5774	27.8309	27.8982	27.6372	27.9769	28.0109	27.5314	27.7206	27.8554	27.8781	27.9687	27.8345	0.458795	27.7689	27.875	27.7025	27.8937	O08529;Q3U3A8;Q3U8S5;Q8R486;Q8BPV9;Q920R9	O08529;Q3U3A8;Q3U8S5;Q8R486;Q8BPV9	Calpain-2 catalytic subunit	Capn2	sp|O08529|CAN2_MOUSE Calpain-2 catalytic subunit OS=Mus musculus OX=10090 GN=Capn2 PE=1 SV=4;tr|Q3U3A8|Q3U3A8_MOUSE Uncharacterized protein OS=Mus musculus OX=10090 GN=Capn2 PE=2 SV=1;tr|Q3U8S5|Q3U8S5_MOUSE Uncharacterized protein OS=Mus musculus OX=10090	23	32	37	24	40	29	17	36	30	34	33	27
26.6883	26.6517	26.7826	26.7015	26.7301	26.8778	26.4368	26.6033	26.657	26.7045	26.6827	26.7365	0.0800587	26.7075	26.7698	26.5657	26.7079	A0A0R4IZW8;O88456;A0A0R4J1C2;Q9D7J7	A0A0R4IZW8;O88456;A0A0R4J1C2	Calpain small subunit 1	Capns1	tr|A0A0R4IZW8|A0A0R4IZW8_MOUSE Calpain small subunit 1 OS=Mus musculus OX=10090 GN=Capns1 PE=1 SV=1;sp|O88456|CPNS1_MOUSE Calpain small subunit 1 OS=Mus musculus OX=10090 GN=Capns1 PE=1 SV=1;tr|A0A0R4J1C2|A0A0R4J1C2_MOUSE Calpain small subunit 1 OS=Mus mus	9	16	10	17	14	17	13	12	14	19	11	16
27.6529	27.6094	27.5557	27.4944	27.4818	27.6043	27.6694	27.6695	27.6847	27.6623	27.9043	27.8195	0.012384	27.606	27.5268	27.6745	27.7954	Q60865;Q3UFZ6;Q3TTW8;F6YP03;F6YLI0;Q3TEY4;A1L0T9;A9CYP7;Q8CD82;A2BH47	Q60865;Q3UFZ6	Caprin-1	Caprin1	sp|Q60865|CAPR1_MOUSE Caprin-1 OS=Mus musculus OX=10090 GN=Caprin1 PE=1 SV=2;tr|Q3UFZ6|Q3UFZ6_MOUSE Caprin-1_dimer domain-containing protein (Fragment) OS=Mus musculus OX=10090 GN=Caprin1 PE=2 SV=1	15	15	23	21	21	17	21	22	17	22	17	18
26.5773	26.6123	26.8013	26.6598	26.6446	26.6341	26.7192	26.4282	26.6132	26.7501	26.7996	26.7579	0.21354	26.6636	26.6461	26.5869	26.7692	P47753;Q5RKN9;Q3UAS2;Q3UJV2;Q3TLJ0;A0A0G2JE27;Q99L12	P47753;Q5RKN9;Q3UAS2;Q3UJV2;Q3TLJ0	F-actin-capping protein subunit alpha-1	Capza1	sp|P47753|CAZA1_MOUSE F-actin-capping protein subunit alpha-1 OS=Mus musculus OX=10090 GN=Capza1 PE=1 SV=4;tr|Q5RKN9|Q5RKN9_MOUSE F-actin-capping protein subunit alpha OS=Mus musculus OX=10090 GN=Capza1 PE=1 SV=1;tr|Q3UAS2|Q3UAS2_MOUSE F-actin-capping prot	12	9	12	12	13	14	13	9	12	17	13	16
28.23	28.1557	28.1364	28.2011	28.238	28.1659	28.0894	28.0951	28.1052	28.2661	28.1041	28.1535	0.1538	28.174	28.2017	28.0966	28.1746	Q5DQJ3;P47754;Q3UBZ3;Q3UCD2;D6RCW7;Q3U7G3;A0A0N4SVM0	Q5DQJ3;P47754;Q3UBZ3;Q3UCD2;D6RCW7;Q3U7G3;A0A0N4SVM0	F-actin-capping protein subunit alpha-2	Capza2	tr|Q5DQJ3|Q5DQJ3_MOUSE F-actin-capping protein subunit alpha OS=Mus musculus OX=10090 GN=Capza2 PE=1 SV=1;sp|P47754|CAZA2_MOUSE F-actin-capping protein subunit alpha-2 OS=Mus musculus OX=10090 GN=Capza2 PE=1 SV=3;tr|Q3UBZ3|Q3UBZ3_MOUSE F-actin-capping prot	25	29	34	30	28	34	35	36	35	36	31	31
28.3797	28.2741	28.1481	28.2878	28.2741	28.2837	28.2911	28.1926	28.1185	28.2388	28.1961	28.1858	0.464146	28.2673	28.2819	28.2007	28.2069	Q923G3;A2AMW0;Q3TVK4;Q3TRH8;P47757;F7CAZ6;A0A0A0MQI9;F6YHZ8;P97856;Q9D9A5	Q923G3;A2AMW0;Q3TVK4;Q3TRH8;P47757;F7CAZ6	F-actin-capping protein subunit beta	Capzb	tr|Q923G3|Q923G3_MOUSE F-actin-capping protein subunit beta OS=Mus musculus OX=10090 GN=Capzb PE=2 SV=1;tr|A2AMW0|A2AMW0_MOUSE F-actin-capping protein subunit beta OS=Mus musculus OX=10090 GN=Capzb PE=1 SV=1;tr|Q3TVK4|Q3TVK4_MOUSE F-actin-capping protein s	36	34	32	33	39	26	33	35	34	32	31	31
24.8499	25.6436	25.4809	24.9606	25.5502	25.4058	24.7255	25.4061	25.6739	25.4113	25.5898	25.7688	0.705429	25.3248	25.3055	25.2685	25.59	Q5M9P7;Q9CR86;Q3UD53;Q3U434	Q5M9P7;Q9CR86;Q3UD53;Q3U434	Calcium-regulated heat stable protein 1	Carhsp1	tr|Q5M9P7|Q5M9P7_MOUSE Calcium regulated heat stable protein 1 OS=Mus musculus OX=10090 GN=Carhsp1 PE=1 SV=1;sp|Q9CR86|CHSP1_MOUSE Calcium-regulated heat stable protein 1 OS=Mus musculus OX=10090 GN=Carhsp1 PE=1 SV=1;tr|Q3UD53|Q3UD53_MOUSE CSD_1 domain-con	2	7	7	8	7	6	3	4	9	9	5	7
24.036	24.0239	23.7192	23.8731	23.8222	23.2552	23.6618	23.8552	24.1204	21.9516	22.702	23.6434	0.0582323	23.9264	23.6502	23.8791	22.7657	J3QN06;J3QMM7;K3W4M4;Q9CZ42;J3QPU6	J3QN06;J3QMM7;K3W4M4;Q9CZ42	ATP-dependent (S)-NAD(P)H-hydrate dehydratase	Carkd	tr|J3QN06|J3QN06_MOUSE ATP-dependent (S)-NAD(P)H-hydrate dehydratase OS=Mus musculus OX=10090 GN=Naxd PE=1 SV=1;tr|J3QMM7|J3QMM7_MOUSE ATP-dependent (S)-NAD(P)H-hydrate dehydratase OS=Mus musculus OX=10090 GN=Naxd PE=1 SV=1;tr|K3W4M4|K3W4M4_MOUSE ATP-depen	2	4	7	5	3	0	2	2	2	1	2	3
23.5036	23.8979	23.8424	23.3708	23.6381	23.5653	23.6768	23.3669	23.566	23.9033	23.6135	23.5996	0.331579	23.748	23.5247	23.5366	23.7055	D3YUP1;Q9WVG6;D6RFA7	D3YUP1;Q9WVG6	Histone-arginine methyltransferase CARM1	Carm1	tr|D3YUP1|D3YUP1_MOUSE Histone-arginine methyltransferase CARM1 OS=Mus musculus OX=10090 GN=Carm1 PE=1 SV=1;sp|Q9WVG6|CARM1_MOUSE Histone-arginine methyltransferase CARM1 OS=Mus musculus OX=10090 GN=Carm1 PE=1 SV=2	2	3	4	2	5	2	3	2	4	3	2	3
28.4498	28.5085	28.4782	28.3901	28.393	28.4402	28.2568	28.3124	28.3765	28.4938	28.4644	28.4662	0.00203754	28.4788	28.4078	28.3152	28.4748	Q9ER72;Q3UXN3;Q3U716;Q7TNP6;A0A140LIB6;A0A140LII7	Q9ER72;Q3UXN3;Q3U716	Cysteine--tRNA ligase, cytoplasmic	Cars	sp|Q9ER72|SYCC_MOUSE Cysteine--tRNA ligase, cytoplasmic OS=Mus musculus OX=10090 GN=Cars1 PE=1 SV=2;tr|Q3UXN3|Q3UXN3_MOUSE tRNA-synt_1e domain-containing protein OS=Mus musculus OX=10090 GN=Cars PE=2 SV=1;tr|Q3U716|Q3U716_MOUSE tRNA-synt_1e domain-containi	45	56	58	56	58	57	52	46	52	62	52	61
25.353	25.5492	25.6281	25.3855	25.4572	25.5886	25.2416	25.5971	25.5079	25.5164	25.2648	25.395	0.7756	25.5101	25.4771	25.4489	25.3921	P70677;Q8BNT4;A0A1B0GRX1	P70677;Q8BNT4	Caspase-3;Caspase-3 subunit p17;Caspase-3 subunit p12	Casp3	sp|P70677|CASP3_MOUSE Caspase-3 OS=Mus musculus OX=10090 GN=Casp3 PE=1 SV=1;tr|Q8BNT4|Q8BNT4_MOUSE Uncharacterized protein (Fragment) OS=Mus musculus OX=10090 GN=Casp3 PE=2 SV=1	11	11	9	10	12	12	9	11	12	9	10	11
23.5377	23.6007	23.7839	23.4559	23.6881	23.9228	23.5491	23.9285	23.789	24.1416	24.1733	23.8657	0.0875023	23.6407	23.6889	23.7555	24.0602	Q4FK85;Q3U607;A0A087WQT6;O89110	Q4FK85;Q3U607;A0A087WQT6;O89110	Caspase-8;Caspase-8 subunit p18;Caspase-8 subunit p10	Casp8	tr|Q4FK85|Q4FK85_MOUSE Casp8 protein OS=Mus musculus OX=10090 GN=Casp8 PE=2 SV=1;tr|Q3U607|Q3U607_MOUSE Uncharacterized protein OS=Mus musculus OX=10090 GN=Casp8 PE=1 SV=1;tr|A0A087WQT6|A0A087WQT6_MOUSE Caspase-8 OS=Mus musculus OX=10090 GN=Casp8 PE=1 SV=1	0	5	3	3	5	2	3	4	7	6	2	5
27.1502	27.0765	27.1953	26.9625	27.036	27.2221	26.8657	27.1465	27.147	27.3173	27.255	27.2599	0.13225	27.1406	27.0735	27.0531	27.2774	Q8CE80;P51125;Q8C281;A0A338P6J9;Q921U7;Q8CB83;Q8CE04;Q3TTN2;A0A1Y7VJN8;Q8BS37	Q8CE80;P51125;Q8C281;A0A338P6J9;Q921U7;Q8CB83;Q8CE04;Q3TTN2;A0A1Y7VJN8	Calpastatin	Cast	tr|Q8CE80|Q8CE80_MOUSE Calpastatin OS=Mus musculus OX=10090 GN=Cast PE=1 SV=1;sp|P51125|ICAL_MOUSE Calpastatin OS=Mus musculus OX=10090 GN=Cast PE=1 SV=2;tr|Q8C281|Q8C281_MOUSE Calpastatin OS=Mus musculus OX=10090 GN=Cast PE=1 SV=1;tr|A0A338P6J9|A0A338P6J9	17	21	24	20	22	20	18	21	18	18	22	21
30.7148	30.6181	30.5596	30.6662	30.5428	30.6077	30.69	30.6006	30.5427	30.3503	30.3452	30.4119	0.00334057	30.6308	30.6056	30.6111	30.3691	Q542K4;Q3TVZ1;Q91XI2;P24270;Q8C6E3;Q3UZE7;Q3UF58;A2AL20	Q542K4;Q3TVZ1;Q91XI2;P24270;Q8C6E3;Q3UZE7;Q3UF58	Catalase	Cat	tr|Q542K4|Q542K4_MOUSE Catalase OS=Mus musculus OX=10090 GN=Cat PE=2 SV=1;tr|Q3TVZ1|Q3TVZ1_MOUSE Catalase OS=Mus musculus OX=10090 GN=Cat PE=2 SV=1;tr|Q91XI2|Q91XI2_MOUSE Catalase OS=Mus musculus OX=10090 GN=Cat PE=2 SV=1;sp|P24270|CATA_MOUSE Catalase OS=M	91	99	89	95	86	106	101	88	88	80	89	75
26.5816	26.3466	26.2391	26.4588	26.1876	26.1457	26.3542	26.2748	26.3039	26.257	26.3339	26.3281	0.681697	26.3891	26.264	26.311	26.3063	P49817;H3BKG0;D3Z148	P49817;H3BKG0;D3Z148	Caveolin-1;Caveolin	Cav1	sp|P49817|CAV1_MOUSE Caveolin-1 OS=Mus musculus OX=10090 GN=Cav1 PE=1 SV=1;tr|H3BKG0|H3BKG0_MOUSE Caveolin-1 OS=Mus musculus OX=10090 GN=Cav1 PE=1 SV=1;tr|D3Z148|D3Z148_MOUSE Caveolin (Fragment) OS=Mus musculus OX=10090 GN=Cav1 PE=1 SV=2	7	11	8	5	5	6	7	7	6	8	5	9
26.3654	25.9156	25.6424	25.8768	25.6345	25.5707	25.7945	25.6039	25.7348	25.764	25.654	25.5533	0.309889	25.9745	25.694	25.7111	25.6571	Q9WVC3;Q924U3;Q924U4;D3Z147	Q9WVC3;Q924U3;Q924U4	Caveolin-2;Caveolin	Cav2	sp|Q9WVC3|CAV2_MOUSE Caveolin-2 OS=Mus musculus OX=10090 GN=Cav2 PE=1 SV=1;tr|Q924U3|Q924U3_MOUSE Caveolin (Fragment) OS=Mus musculus OX=10090 PE=3 SV=1;tr|Q924U4|Q924U4_MOUSE Caveolin OS=Mus musculus OX=10090 GN=Cav2 PE=1 SV=1	8	11	10	8	12	6	5	7	9	7	10	6
23.3272	23.4328	23.6484	22.2086	23.541	23.5512	23.4985	23.3023	23.2501	23.4394	23.6743	23.4173	0.622453	23.4695	23.1003	23.3503	23.5103	Q08024	Q08024	Core-binding factor subunit beta	Cbfb	sp|Q08024|PEBB_MOUSE Core-binding factor subunit beta OS=Mus musculus OX=10090 GN=Cbfb PE=1 SV=1	3	2	5	0	4	4	2	2	4	3	1	5
23.5141	24.0331	23.9426	23.6639	23.798	23.892	23.4354	23.5939	23.6557	23.4189	23.5447	23.595	0.122023	23.83	23.7846	23.5617	23.5196	B2RXY7;P48758;A0A338P684;A0A1B0GRG8	B2RXY7;P48758	Carbonyl reductase [NADPH] 1	Cbr1	tr|B2RXY7|B2RXY7_MOUSE Carbonyl reductase 1 OS=Mus musculus OX=10090 GN=Cbr1 PE=1 SV=1;sp|P48758|CBR1_MOUSE Carbonyl reductase [NADPH] 1 OS=Mus musculus OX=10090 GN=Cbr1 PE=1 SV=3	2	4	5	2	3	2	1	3	3	3	1	2
25.4409	25.1002	25.1387	25.114	24.9859	25.2334	25.1855	25.2566	25.1672	25.2103	25.3536	25.2366	0.483141	25.2266	25.1111	25.2031	25.2668	P83917;Q7TPM0;Q9CYJ8	P83917	Chromobox protein homolog 1	Cbx1	sp|P83917|CBX1_MOUSE Chromobox protein homolog 1 OS=Mus musculus OX=10090 GN=Cbx1 PE=1 SV=1	6	8	6	6	8	6	6	6	7	8	7	7
28.0406	27.9772	27.9039	27.9199	27.8585	27.907	27.9043	27.8446	27.865	27.8516	27.9679	27.9074	0.153279	27.9739	27.8951	27.8713	27.909	Q9DCC5;Q32P00;I6L9I7;P23198;D3Z313;D3Z1A9	Q9DCC5;Q32P00;I6L9I7;P23198	Chromobox protein homolog 3	Cbx3	tr|Q9DCC5|Q9DCC5_MOUSE Cbx3 protein OS=Mus musculus OX=10090 GN=Cbx3 PE=1 SV=1;tr|Q32P00|Q32P00_MOUSE Chromobox homolog 3 (Drosophila HP1 gamma) OS=Mus musculus OX=10090 GN=Cbx3 PE=2 SV=1;tr|I6L9I7|I6L9I7_MOUSE Cbx3 protein OS=Mus musculus OX=10090 GN=Cbx3	20	17	23	21	22	20	18	18	17	14	18	20
27.2373	27.347	27.1028	27.4296	27.18	27.1834	27.2419	27.1629	27.135	27.2924	27.3956	27.3	0.392351	27.229	27.2643	27.1799	27.3293	Q61686;D3Z0U2	Q61686	Chromobox protein homolog 5	Cbx5	sp|Q61686|CBX5_MOUSE Chromobox protein homolog 5 OS=Mus musculus OX=10090 GN=Cbx5 PE=1 SV=1	11	15	10	11	12	8	11	12	11	10	11	8
25.1395	25.1503	24.9403	24.8373	24.9826	25.0799	25.1152	24.8479	24.9701	24.9402	25.3129	24.9061	0.779807	25.0767	24.9666	24.9778	25.053	Q8CH18;A0A1W2P765	Q8CH18	Cell division cycle and apoptosis regulator protein 1	Ccar1	sp|Q8CH18|CCAR1_MOUSE Cell division cycle and apoptosis regulator protein 1 OS=Mus musculus OX=10090 GN=Ccar1 PE=1 SV=1	7	9	5	8	6	11	9	7	6	8	7	7
26.0964	26.0702	26.0764	26.1187	26.0837	26.2085	26.1562	26.1635	25.9159	25.8226	25.9828	25.9775	0.0965838	26.081	26.137	26.0785	25.9277	Q8VDP4	Q8VDP4	Cell cycle and apoptosis regulator protein 2	Ccar2	sp|Q8VDP4|CCAR2_MOUSE Cell cycle and apoptosis regulator protein 2 OS=Mus musculus OX=10090 GN=Ccar2 PE=1 SV=2	17	19	16	13	17	13	18	14	16	14	15	14
22.7947	22.8049	21.6855	22.5648	22.9003	22.1212	22.022	21.204	21.806	23.1972	22.8508	22.884	0.0403316	22.4284	22.5288	21.6773	22.9773	A0A0G2JF16;Q8R344;A0A0G2JFK6	A0A0G2JF16;Q8R344;A0A0G2JFK6	Coiled-coil domain-containing protein 12	Ccdc12	tr|A0A0G2JF16|A0A0G2JF16_MOUSE Coiled-coil domain-containing protein 12 (Fragment) OS=Mus musculus OX=10090 GN=Ccdc12 PE=1 SV=1;sp|Q8R344|CCD12_MOUSE Coiled-coil domain-containing protein 12 OS=Mus musculus OX=10090 GN=Ccdc12 PE=1 SV=2;tr|A0A0G2JFK6|A0A0G2	1	2	0	1	1	0	1	0	0	2	1	1
23.7641	23.5678	23.6709	23.7407	23.8198	23.6777	23.638	23.5189	23.7078	23.7194	23.7542	24.3157	0.258089	23.6676	23.746	23.6216	23.9298	Q9D8X2	Q9D8X2	Coiled-coil domain-containing protein 124	Ccdc124	sp|Q9D8X2|CC124_MOUSE Coiled-coil domain-containing protein 124 OS=Mus musculus OX=10090 GN=Ccdc124 PE=1 SV=1	3	4	4	4	4	4	3	2	4	5	5	3
24.3479	24.7377	24.7137	24.3934	24.69	24.2847	24.4495	24.3622	24.2515	24.2573	24.475	24.5808	0.453683	24.5998	24.456	24.3544	24.4377	Q9JIG7	Q9JIG7	Coiled-coil domain-containing protein 22	Ccdc22	sp|Q9JIG7|CCD22_MOUSE Coiled-coil domain-containing protein 22 OS=Mus musculus OX=10090 GN=Ccdc22 PE=1 SV=1	7	6	6	8	4	4	5	6	5	5	3	3
25.3218	25.1828	25.1981	25.4701	25.3338	25.2577	25.5278	25.1725	25.357	25.4561	25.1971	25.4632	0.595346	25.2342	25.3539	25.3525	25.3721	Q0VBU4;Q9D024;F7C265;B1AR93	Q0VBU4;Q9D024;F7C265	Coiled-coil domain-containing protein 47	Ccdc47	tr|Q0VBU4|Q0VBU4_MOUSE Coiled-coil domain containing 47 OS=Mus musculus OX=10090 GN=Ccdc47 PE=2 SV=1;sp|Q9D024|CCD47_MOUSE Coiled-coil domain-containing protein 47 OS=Mus musculus OX=10090 GN=Ccdc47 PE=1 SV=2;tr|F7C265|F7C265_MOUSE Coiled-coil domain-conta	10	10	7	11	8	6	10	7	9	11	14	5
23.6536	23.3806	24.1023	23.7738	24.1733	23.7655	24.1146	23.7773	24.1065	23.9981	24.0001	23.9471	0.472942	23.7122	23.9042	23.9994	23.9817	Q8R3Q6;F8WJI3;E9Q4B5;A0A338P707	Q8R3Q6;F8WJI3	Coiled-coil domain-containing protein 58	Ccdc58	sp|Q8R3Q6|CCD58_MOUSE Coiled-coil domain-containing protein 58 OS=Mus musculus OX=10090 GN=Ccdc58 PE=1 SV=1;tr|F8WJI3|F8WJI3_MOUSE Coiled-coil domain-containing protein 58 OS=Mus musculus OX=10090 GN=Ccdc58 PE=1 SV=1	3	4	2	2	3	3	4	4	5	3	6	5
22.0769	22.3788	19.3694	22.5742	22.9751	22.4909	23.463	21.2978	22.914	23.1494	23.8539	22.4969	0.239357	21.275	22.6801	22.5583	23.1667	D3YZP9	D3YZP9	Coiled-coil domain-containing protein 6	Ccdc6	sp|D3YZP9|CCDC6_MOUSE Coiled-coil domain-containing protein 6 OS=Mus musculus OX=10090 GN=Ccdc6 PE=1 SV=1	2	2	3	1	4	1	2	1	3	3	2	1
23.4524	23.0587	23.1795	22.9001	23.2741	23.5877	23.1996	23.1595	21.1468	23.3069	23.2118	22.9457	0.449616	23.2302	23.254	22.502	23.1548	Q0P6I6;Q9D8L5	Q0P6I6;Q9D8L5	Coiled-coil domain-containing protein 91	Ccdc91	tr|Q0P6I6|Q0P6I6_MOUSE Coiled-coil domain containing 91 OS=Mus musculus OX=10090 GN=Ccdc91 PE=2 SV=1;sp|Q9D8L5|CCD91_MOUSE Coiled-coil domain-containing protein 91 OS=Mus musculus OX=10090 GN=Ccdc91 PE=1 SV=2	3	4	4	3	2	2	4	1	3	3	3	2
25.536	25.8934	25.8224	25.9189	25.7351	25.6044	25.9297	26.0202	26.0451	26.3309	26.1887	26.2684	0.00406382	25.7506	25.7528	25.9984	26.2627	Q790L7;P25322;Q3TC96;B2M0W7;Q9QXH2;Q9D8L9;A0A0J9YU51;Q4FK45;P30280	Q790L7;P25322;Q3TC96;B2M0W7	G1/S-specific cyclin-D1	Ccnd1	tr|Q790L7|Q790L7_MOUSE Cyclin D1 OS=Mus musculus OX=10090 GN=Ccnd1 PE=2 SV=1;sp|P25322|CCND1_MOUSE G1/S-specific cyclin-D1 OS=Mus musculus OX=10090 GN=Ccnd1 PE=1 SV=1;tr|Q3TC96|Q3TC96_MOUSE Cyclin N-terminal domain-containing protein OS=Mus musculus OX=100	8	8	12	7	8	7	10	11	11	12	13	12
22.4594	23.5101	23.7139	23.518	23.684	22.3635	23.6526	23.7003	23.7257	23.4862	22.7425	23.4843	0.638634	23.2278	23.1885	23.6929	23.2376	A0A494BB58;A0A494BAJ5;A0A494BBF1;Q543K2;Q9WU84	A0A494BB58;A0A494BAJ5;A0A494BBF1;Q543K2;Q9WU84	Copper chaperone for superoxide dismutase	Ccs	tr|A0A494BB58|A0A494BB58_MOUSE Copper chaperone for superoxide dismutase OS=Mus musculus OX=10090 GN=Ccs PE=4 SV=1;tr|A0A494BAJ5|A0A494BAJ5_MOUSE Superoxide dismutase [Cu-Zn] OS=Mus musculus OX=10090 GN=Ccs PE=1 SV=1;tr|A0A494BBF1|A0A494BBF1_MOUSE Copper c	1	6	2	2	3	1	1	3	3	1	1	3
29.5115	29.6722	29.6843	29.5776	29.6834	29.5836	29.5766	29.5091	29.6726	29.6938	29.6755	29.6348	0.591665	29.6227	29.6149	29.5861	29.668	Q542X7;P80314;Q9JJD8;A0A1W2P7B7;A0A1W2P6Q3;A0A1W2P828;A0A1W2P8B6;A0A1W2P871	Q542X7;P80314;Q9JJD8	T-complex protein 1 subunit beta	Cct2	tr|Q542X7|Q542X7_MOUSE Uncharacterized protein OS=Mus musculus OX=10090 GN=Cct2 PE=1 SV=1;sp|P80314|TCPB_MOUSE T-complex protein 1 subunit beta OS=Mus musculus OX=10090 GN=Cct2 PE=1 SV=4;tr|Q9JJD8|Q9JJD8_MOUSE Brain cDNA, clone MNCb-1272, similar to Mus mu	58	55	59	59	60	56	57	63	58	56	61	65
29.5535	29.4737	29.5403	29.4995	29.6223	29.5071	29.4425	29.5003	29.4759	29.4521	29.4818	29.4643	0.163291	29.5225	29.543	29.4729	29.4661	Q3U4U6;P80318;E9Q133;Q3U0I3;Q3TBM6;F6Q609;F6ZVG8;Q9R1U1	Q3U4U6;P80318;E9Q133;Q3U0I3;Q3TBM6	T-complex protein 1 subunit gamma	Cct3	tr|Q3U4U6|Q3U4U6_MOUSE T-complex protein 1 subunit gamma OS=Mus musculus OX=10090 GN=Cct3 PE=1 SV=1;sp|P80318|TCPG_MOUSE T-complex protein 1 subunit gamma OS=Mus musculus OX=10090 GN=Cct3 PE=1 SV=1;tr|E9Q133|E9Q133_MOUSE T-complex protein 1 subunit gamma O	49	58	66	60	58	66	64	62	68	58	61	68
28.9868	28.9377	28.9702	28.9645	29.0035	28.9077	28.8868	28.9563	28.9937	28.9963	28.9538	28.8917	0.946786	28.9649	28.9586	28.9456	28.9472	Q564F4;Q3UJZ8;Q3TII0;P80315;G5E839;G3UYW5;G3UXF3;G3UXG2	Q564F4;Q3UJZ8;Q3TII0;P80315;G5E839	T-complex protein 1 subunit delta	Cct4	tr|Q564F4|Q564F4_MOUSE T-complex protein 1 subunit delta OS=Mus musculus OX=10090 GN=Cct4 PE=1 SV=1;tr|Q3UJZ8|Q3UJZ8_MOUSE T-complex protein 1 subunit delta OS=Mus musculus OX=10090 GN=Cct4 PE=2 SV=1;tr|Q3TII0|Q3TII0_MOUSE T-complex protein 1 subunit delta	33	38	44	44	42	35	38	43	37	40	42	37
29.2823	29.4005	29.4092	29.2931	29.3695	29.41	29.3238	29.3185	29.3629	29.4202	29.4531	29.3575	0.426122	29.364	29.3575	29.3351	29.4103	P80316;E0CZA1	P80316	T-complex protein 1 subunit epsilon	Cct5	sp|P80316|TCPE_MOUSE T-complex protein 1 subunit epsilon OS=Mus musculus OX=10090 GN=Cct5 PE=1 SV=1	52	73	59	67	54	67	66	72	63	60	62	58
28.9924	29.0645	29.0719	28.9506	29.0244	29.1551	28.9736	29.0545	29.1294	29.0415	29.0346	29.0562	0.997784	29.0429	29.0434	29.0525	29.0441	Q52KG9;Q3TW97;Q3TIX8;Q3TI62;Q3TI05;P80317;A0A571BEL9;Q8VEI1;Q497N0;Q61390;Q8BVT1;B1AT05	Q52KG9;Q3TW97;Q3TIX8;Q3TI62;Q3TI05;P80317;A0A571BEL9;Q8VEI1	T-complex protein 1 subunit zeta	Cct6a	tr|Q52KG9|Q52KG9_MOUSE Chaperonin containing Tcp1, subunit 6a (Zeta) OS=Mus musculus OX=10090 GN=Cct6a PE=2 SV=1;tr|Q3TW97|Q3TW97_MOUSE Uncharacterized protein OS=Mus musculus OX=10090 GN=Cct6a PE=2 SV=1;tr|Q3TIX8|Q3TIX8_MOUSE Uncharacterized protein OS=Mu	32	45	51	46	56	60	48	40	51	54	46	37
29.1763	29.1362	29.2927	29.1408	29.1647	29.1485	29.024	29.146	29.2319	29.161	29.1697	29.1409	0.657596	29.2017	29.1513	29.134	29.1572	Q3TIJ7;P80313;Q8C5Q5;Q3UIJ0;Q3TJN2;Q3THH8;Q3TET0;A0A0N4SV00;Q3UDB1;A0A0N4SUI8;A0A0N4SV22	Q3TIJ7;P80313;Q8C5Q5;Q3UIJ0;Q3TJN2;Q3THH8;Q3TET0;A0A0N4SV00;Q3UDB1	T-complex protein 1 subunit eta	Cct7	tr|Q3TIJ7|Q3TIJ7_MOUSE T-complex protein 1 subunit eta OS=Mus musculus OX=10090 GN=Cct7 PE=1 SV=1;sp|P80313|TCPH_MOUSE T-complex protein 1 subunit eta OS=Mus musculus OX=10090 GN=Cct7 PE=1 SV=1;tr|Q8C5Q5|Q8C5Q5_MOUSE T-complex protein 1 subunit eta OS=Mus	49	58	53	57	58	56	50	51	52	57	58	61
29.2022	29.2397	29.2001	29.1144	29.1952	29.2319	29.1911	29.1357	29.1811	29.1647	29.1436	29.1995	0.4696	29.214	29.1805	29.1693	29.1692	Q3UL22;Q6A0F1;P42932;Q3UKQ2;Q9WVS5;Q8BVY8;Q9CS06;H3BL49;Q9CRW7;H3BJB6;H3BKG2;H3BLL1;H3BKR8	Q3UL22;Q6A0F1;P42932;Q3UKQ2;Q9WVS5;Q8BVY8;Q9CS06;H3BL49	T-complex protein 1 subunit theta	Cct8;Cctq	tr|Q3UL22|Q3UL22_MOUSE Uncharacterized protein OS=Mus musculus OX=10090 GN=Cct8 PE=1 SV=1;tr|Q6A0F1|Q6A0F1_MOUSE MKIAA0002 protein (Fragment) OS=Mus musculus OX=10090 GN=Cct8 PE=2 SV=1;sp|P42932|TCPQ_MOUSE T-complex protein 1 subunit theta OS=Mus musculus	53	59	58	56	56	58	56	52	52	57	59	62
26.1285	25.9877	25.9469	25.983	26.0591	25.8864	26.3028	26.167	26.0853	26.3657	26.3463	26.3158	0.00288812	26.021	25.9762	26.185	26.3426	Q920X8;Q91VD3;Q91VC2;Q91V69;Q4FJP7;Q3U6A3;P10810;Q920X7;Q920X9;Q3UE54;Q3UB18;Q3TE16	Q920X8;Q91VD3;Q91VC2;Q91V69;Q4FJP7;Q3U6A3;P10810;Q920X7;Q920X9;Q3UE54;Q3UB18	Monocyte differentiation antigen CD14	CD14;Cd14	tr|Q920X8|Q920X8_MOUSE CD14 antigen (Fragment) OS=Mus musculus OX=10090 GN=CD14 PE=4 SV=1;tr|Q91VD3|Q91VD3_MOUSE CD14 antigen (Fragment) OS=Mus musculus OX=10090 GN=CD14 PE=4 SV=1;tr|Q91VC2|Q91VC2_MOUSE CD14 antigen (Fragment) OS=Mus musculus OX=10090 GN=C	9	11	12	12	10	10	14	13	15	13	14	10
28.1307	28.1479	28.1878	28.0819	28.169	28.2346	28.156	28.2477	28.3016	28.4053	28.4324	28.4437	0.00109843	28.1554	28.1618	28.2351	28.4272	B2RRE8;Q9JLQ0;A0A3B2W812	B2RRE8;Q9JLQ0;A0A3B2W812	CD2-associated protein	Cd2ap	tr|B2RRE8|B2RRE8_MOUSE CD2-associated protein OS=Mus musculus OX=10090 GN=Cd2ap PE=2 SV=1;sp|Q9JLQ0|CD2AP_MOUSE CD2-associated protein OS=Mus musculus OX=10090 GN=Cd2ap PE=1 SV=3;tr|A0A3B2W812|A0A3B2W812_MOUSE CD2-associated protein OS=Mus musculus OX=1009	28	34	37	37	39	27	34	31	35	39	36	40
23.456	23.0396	21.2466	21.6921	22.6705	22.5705	21.6775	23.2568	23.392	23.2677	23.4013	23.3229	0.497136	22.5808	22.3111	22.7754	23.3307	Q69ZP6;Q9CWK3;Q3U4A3;A0A0U1RP07;A0A0U1RNG1;A0A0U1RPR4;A0A0U1RNN2	Q69ZP6;Q9CWK3;Q3U4A3;A0A0U1RP07;A0A0U1RNG1	CD2 antigen cytoplasmic tail-binding protein 2	Cd2bp2	tr|Q69ZP6|Q69ZP6_MOUSE MKIAA1178 protein (Fragment) OS=Mus musculus OX=10090 GN=Cd2bp2 PE=2 SV=1;sp|Q9CWK3|CD2B2_MOUSE CD2 antigen cytoplasmic tail-binding protein 2 OS=Mus musculus OX=10090 GN=Cd2bp2 PE=1 SV=1;tr|Q3U4A3|Q3U4A3_MOUSE GYF domain-containing	2	3	2	2	1	0	2	1	2	2	3	1
27.2712	27.0642	26.9547	27.3662	27.1936	27.187	27.6964	27.6125	27.4921	27.6746	27.7712	27.8587	0.000389585	27.0967	27.2489	27.6003	27.7682	Q3UNN2;Q3U8S1;Q3U468;A2APM5;A2APM3;A2APM4;E9QKM8;Q80X37;A2APM1;A2APM2;P15379;Q3TLT9	Q3UNN2;Q3U8S1;Q3U468;A2APM5;A2APM3;A2APM4;E9QKM8;Q80X37;A2APM1;A2APM2;P15379;Q3TLT9	CD44 antigen	Cd44	tr|Q3UNN2|Q3UNN2_MOUSE Link domain-containing protein OS=Mus musculus OX=10090 GN=Cd44 PE=2 SV=1;tr|Q3U8S1|Q3U8S1_MOUSE CD44 antigen OS=Mus musculus OX=10090 GN=Cd44 PE=1 SV=1;tr|Q3U468|Q3U468_MOUSE Link domain-containing protein OS=Mus musculus OX=10090 G	6	11	7	10	12	12	15	11	14	11	14	13
24.2266	24.2664	23.7952	24.2502	24.255	24.0804	24.4011	24.5567	24.4832	24.5447	24.5104	24.6086	0.014031	24.0961	24.1952	24.4803	24.5546	A0A2R8VI30;Q3U967;E5Q371;A0A2R8VK70;A0A2R8W6P0;Q61735;A0A2R8VJU9;D3Z187;A0A2R8VI94	A0A2R8VI30;Q3U967;E5Q371;A0A2R8VK70;A0A2R8W6P0;Q61735;A0A2R8VJU9;D3Z187;A0A2R8VI94	Leukocyte surface antigen CD47	Cd47	tr|A0A2R8VI30|A0A2R8VI30_MOUSE Leukocyte surface antigen CD47 OS=Mus musculus OX=10090 GN=Cd47 PE=1 SV=1;tr|Q3U967|Q3U967_MOUSE Ig-like domain-containing protein OS=Mus musculus OX=10090 GN=Cd47 PE=2 SV=1;tr|E5Q371|E5Q371_MOUSE Integrin-associated protein	2	3	4	2	2	4	2	2	2	2	2	3
26.3442	26.0506	26.2062	26.2245	26.2765	26.097	26.404	26.0507	26.2282	26.2225	26.2557	26.2641	0.954972	26.2003	26.1993	26.2276	26.2474	Q3UWG5;P35762;A0A140LJL0	Q3UWG5;P35762;A0A140LJL0	Tetraspanin;CD81 antigen	Cd81	tr|Q3UWG5|Q3UWG5_MOUSE Tetraspanin OS=Mus musculus OX=10090 GN=Cd81 PE=2 SV=1;sp|P35762|CD81_MOUSE CD81 antigen OS=Mus musculus OX=10090 GN=Cd81 PE=1 SV=2;tr|A0A140LJL0|A0A140LJL0_MOUSE CD81 antigen (Fragment) OS=Mus musculus OX=10090 GN=Cd81 PE=1 SV=1	8	9	10	9	8	7	8	8	5	10	7	10
22.0008	21.7604	22.755	21.7907	21.982	22.6733	22.56	20.6721	22.2441	23.1876	20.8806	23.2306	0.876972	22.1721	22.1487	21.8254	22.4329	Q8CII2	Q8CII2	Cell division cycle protein 123 homolog	Cdc123	sp|Q8CII2|CD123_MOUSE Cell division cycle protein 123 homolog OS=Mus musculus OX=10090 GN=Cdc123 PE=1 SV=2	0	1	1	1	1	2	0	0	1	4	1	4
27.2538	27.2943	27.4583	27.0792	27.2788	27.4102	26.9461	27.2548	27.2809	27.4003	27.3567	27.4205	0.260718	27.3355	27.2561	27.1606	27.3925	Q61081;A0A1L1STC0	Q61081;A0A1L1STC0	Hsp90 co-chaperone Cdc37;Hsp90 co-chaperone Cdc37, N-terminally processed	Cdc37	sp|Q61081|CDC37_MOUSE Hsp90 co-chaperone Cdc37 OS=Mus musculus OX=10090 GN=Cdc37 PE=1 SV=1;tr|A0A1L1STC0|A0A1L1STC0_MOUSE Hsp90 co-chaperone Cdc37 (Fragment) OS=Mus musculus OX=10090 GN=Cdc37 PE=1 SV=1	15	16	14	17	15	13	13	15	15	17	13	17
28.1993	28.3551	28.2041	28.1782	28.3313	28.1922	28.2272	28.2485	28.2613	28.2992	28.2613	28.204	0.978815	28.2528	28.2339	28.2457	28.2548	P60766;Q3UL78;A0A2R8VH29;Q8CEV8;G3UZM2;D3Z3L1;F2Z463;D3YX61;Q7TMY0;Q3TZU6;Q8R527;Q9ER71	P60766;Q3UL78	Cell division control protein 42 homolog	Cdc42	sp|P60766|CDC42_MOUSE Cell division control protein 42 homolog OS=Mus musculus OX=10090 GN=Cdc42 PE=1 SV=2;tr|Q3UL78|Q3UL78_MOUSE Uncharacterized protein OS=Mus musculus OX=10090 GN=Cdc42 PE=2 SV=1	16	16	19	21	23	20	24	20	21	13	17	22
25.0408	25.5426	25.2242	25.3572	25.6474	24.9968	25.0965	25.1301	24.9686	25.3201	25.2951	24.9547	0.561709	25.2692	25.3338	25.0651	25.19	A0A0R4J0S1;Q91W92	A0A0R4J0S1;Q91W92	Cdc42 effector protein 1	Cdc42ep1	tr|A0A0R4J0S1|A0A0R4J0S1_MOUSE Cdc42 effector protein 1 OS=Mus musculus OX=10090 GN=Cdc42ep1 PE=1 SV=1;sp|Q91W92|BORG5_MOUSE Cdc42 effector protein 1 OS=Mus musculus OX=10090 GN=Cdc42ep1 PE=1 SV=1	6	9	5	6	5	9	3	4	4	5	7	4
24.5412	24.1883	21.6558	24.7161	24.6165	24.545	24.6863	24.8094	24.5374	21.2424	24.6688	22.4105	0.212722	23.4618	24.6259	24.6777	22.7739	Q8BGH7	Q8BGH7	CDC42 small effector protein 2	Cdc42se2	sp|Q8BGH7|C42S2_MOUSE CDC42 small effector protein 2 OS=Mus musculus OX=10090 GN=Cdc42se2 PE=1 SV=1	4	4	1	3	5	2	2	3	2	3	2	2
26.6081	26.4781	26.486	26.45	26.4195	26.3436	26.5228	26.5333	26.4287	26.5056	26.4494	26.4108	0.151593	26.5241	26.4044	26.4949	26.4553	Q3UCF2;Q6A068;A0A1W2P7Z8;A0A1W2P7H4;A0A1W2P7S8;A0A1W2P855;A0A1W2P6Q8;Q05DT4	Q3UCF2;Q6A068;A0A1W2P7Z8;A0A1W2P7H4;A0A1W2P7S8;A0A1W2P855;A0A1W2P6Q8;Q05DT4	Cell division cycle 5-like protein	Cdc5l	tr|Q3UCF2|Q3UCF2_MOUSE Uncharacterized protein OS=Mus musculus OX=10090 GN=Cdc5l PE=1 SV=1;sp|Q6A068|CDC5L_MOUSE Cell division cycle 5-like protein OS=Mus musculus OX=10090 GN=Cdc5l PE=1 SV=2;tr|A0A1W2P7Z8|A0A1W2P7Z8_MOUSE Predicted gene 9045 OS=Mus muscul	22	17	15	20	14	16	21	20	13	24	17	16
22.058	22.7207	22.5575	23.0987	22.1809	22.918	22.8397	22.5639	21.6859	22.9386	22.4418	21.7554	0.802827	22.4454	22.7325	22.3632	22.3786	Q8JZM7	Q8JZM7	Parafibromin	Cdc73	sp|Q8JZM7|CDC73_MOUSE Parafibromin OS=Mus musculus OX=10090 GN=Cdc73 PE=1 SV=1	0	2	1	2	1	1	3	3	2	1	1	0
26.667	26.6918	26.6087	26.5933	26.616	26.3996	26.7923	26.7657	26.5504	26.4895	26.3647	26.3594	0.0242433	26.6558	26.5363	26.7028	26.4046	Q4KML8;A0A0R4IZW5;P09803	Q4KML8;A0A0R4IZW5;P09803	Cadherin-1;E-Cad/CTF1;E-Cad/CTF2;E-Cad/CTF3	Cdh1	tr|Q4KML8|Q4KML8_MOUSE Cdh1 protein OS=Mus musculus OX=10090 GN=Cdh1 PE=2 SV=1;tr|A0A0R4IZW5|A0A0R4IZW5_MOUSE Cadherin-1 OS=Mus musculus OX=10090 GN=Cdh1 PE=1 SV=1;sp|P09803|CADH1_MOUSE Cadherin-1 OS=Mus musculus OX=10090 GN=Cdh1 PE=1 SV=1	18	19	19	12	14	17	21	18	22	20	17	18
24.4802	24.6637	24.7065	24.5139	24.2568	24.1924	25.0207	24.8449	23.9991	22.0646	23.2836	21.7808	0.00139814	24.6168	24.321	24.6216	22.3763	Q3TAN0;Q9R100;Q3U1Y7;A2AKS7	Q3TAN0;Q9R100;Q3U1Y7;A2AKS7	Cadherin-17	Cdh17	tr|Q3TAN0|Q3TAN0_MOUSE Uncharacterized protein OS=Mus musculus OX=10090 GN=Cdh17 PE=2 SV=1;sp|Q9R100|CAD17_MOUSE Cadherin-17 OS=Mus musculus OX=10090 GN=Cdh17 PE=1 SV=1;tr|Q3U1Y7|Q3U1Y7_MOUSE Uncharacterized protein OS=Mus musculus OX=10090 GN=Cdh17 PE=2 S	3	8	6	5	3	3	8	8	5	0	0	1
27.194	27.0475	27.1286	27.2403	27.0642	26.968	26.8693	26.7888	26.855	27.1708	26.9612	26.7575	0.097478	27.1234	27.0908	26.8377	26.9632	D3YYT0;Q8BSI9;Q3UIC2;P15116;P39038	D3YYT0;Q8BSI9;Q3UIC2;P15116	Cadherin-2	Cdh2	tr|D3YYT0|D3YYT0_MOUSE Cadherin-2 OS=Mus musculus OX=10090 GN=Cdh2 PE=1 SV=1;tr|Q8BSI9|Q8BSI9_MOUSE Uncharacterized protein OS=Mus musculus OX=10090 GN=Cdh2 PE=2 SV=1;tr|Q3UIC2|Q3UIC2_MOUSE Uncharacterized protein OS=Mus musculus OX=10090 GN=Cdh2 PE=2 SV=1	17	20	15	22	18	16	17	16	15	19	23	17
25.1476	25.1166	25.1389	24.9817	25.0076	24.9756	25.3553	25.0398	25.1528	24.9816	24.7684	24.744	0.012683	25.1344	24.9883	25.1826	24.8313	Q3KNZ1;P97326;Q3UYK5	Q3KNZ1;P97326	Cadherin-6	Cdh6	tr|Q3KNZ1|Q3KNZ1_MOUSE Cdh6 protein OS=Mus musculus OX=10090 GN=Cdh6 PE=1 SV=1;sp|P97326|CADH6_MOUSE Cadherin-6 OS=Mus musculus OX=10090 GN=Cdh6 PE=1 SV=2	9	9	10	7	7	7	8	8	8	5	4	7
24.3512	23.0898	22.9396	21.835	21.493	22.6211	22.461	22.8992	21.9794	23.4772	21.5508	22.3798	0.161996	23.4602	21.983	22.4465	22.4693	A0A0U1RP13;Q8VDP6;A0A0U1RP60;A0A0U1RNI6;A0A0U1RPV3;A0A0U1RQ57	A0A0U1RP13;Q8VDP6;A0A0U1RP60;A0A0U1RNI6;A0A0U1RPV3;A0A0U1RQ57	CDP-diacylglycerol--inositol 3-phosphatidyltransferase	Cdipt	tr|A0A0U1RP13|A0A0U1RP13_MOUSE CDP-diacylglycerol--inositol 3-phosphatidyltransferase OS=Mus musculus OX=10090 GN=Cdipt PE=1 SV=1;sp|Q8VDP6|CDIPT_MOUSE CDP-diacylglycerol--inositol 3-phosphatidyltransferase OS=Mus musculus OX=10090 GN=Cdipt PE=1 SV=1;tr|A0	2	1	1	1	1	1	1	1	1	1	1	1
26.1768	26.3937	26.46	26.1685	26.447	26.4319	26.1466	26.215	26.2828	26.4853	26.3729	26.4193	0.245359	26.3435	26.3491	26.2148	26.4258	Q99JW7;P11440;Q8R4A4;D3Z2T9;Q80YP0	Q99JW7;P11440;Q8R4A4;D3Z2T9	Cyclin-dependent kinase 1	Cdk1	tr|Q99JW7|Q99JW7_MOUSE Cdc2a protein (Fragment) OS=Mus musculus OX=10090 GN=Cdk1 PE=2 SV=1;sp|P11440|CDK1_MOUSE Cyclin-dependent kinase 1 OS=Mus musculus OX=10090 GN=Cdk1 PE=1 SV=3;tr|Q8R4A4|Q8R4A4_MOUSE Cell cycle p34 CDC2 kinase protein (Fragment) OS=Mus	14	14	15	17	17	14	12	12	16	13	15	20
23.4611	23.5093	23.026	22.3535	23.4117	22.5092	21.8288	23.1488	23.4895	21.493	21.9647	23.2497	0.36674	23.3322	22.7581	22.8223	22.2358	Q0VDL6;Q04899;Q0VDL5;I6L9D3;Q3TM24;A0A1L1SUS7;Q91WP4;Q543G3;Q04735;Q8K0D0;Q3UPI3;Q8C5H7	Q0VDL6;Q04899;Q0VDL5;I6L9D3;Q3TM24;A0A1L1SUS7;Q91WP4;Q543G3;Q04735;Q8K0D0	Cyclin-dependent kinase 18;Cyclin-dependent kinase 16;Cyclin-dependent kinase 17	Cdk18;Pctk2;Cdk16;Cdk17	tr|Q0VDL6|Q0VDL6_MOUSE Pctk3 protein OS=Mus musculus OX=10090 GN=Cdk18 PE=1 SV=1;sp|Q04899|CDK18_MOUSE Cyclin-dependent kinase 18 OS=Mus musculus OX=10090 GN=Cdk18 PE=1 SV=1;tr|Q0VDL5|Q0VDL5_MOUSE Pctk3 protein (Fragment) OS=Mus musculus OX=10090 GN=Cdk18	3	2	5	1	3	0	1	1	3	1	1	0
25.0725	25.0336	25.2278	25.1809	25.0671	25.1961	25.0932	25.1025	25.4506	25.4976	25.3794	25.5315	0.0315612	25.1113	25.1481	25.2154	25.4695	Q8BP21;Q545C3;P30285;E9Q9E4;E9PZX7;Q9D193;Q9CYR7;D6RHS5;Q9JKW8;D3YWB0;Q9CSQ6;Q6LEQ3;Q8C411;Q8BN81;Q6NVF8;E9PVC7;O35495	Q8BP21;Q545C3;P30285;E9Q9E4;E9PZX7;Q9D193;Q9CYR7	Cyclin-dependent kinase 4	Cdk4	tr|Q8BP21|Q8BP21_MOUSE Protein kinase domain-containing protein OS=Mus musculus OX=10090 GN=Cdk4 PE=2 SV=1;tr|Q545C3|Q545C3_MOUSE Protein kinase domain-containing protein OS=Mus musculus OX=10090 GN=Cdk4 PE=1 SV=1;sp|P30285|CDK4_MOUSE Cyclin-dependent kina	11	12	8	6	9	6	4	11	7	13	10	12
23.0383	23.2994	23.0547	22.9269	23.2254	23.4201	23.1166	21.4105	23.6799	22.0058	23.6436	23.571	0.884506	23.1308	23.1908	22.7357	23.0735	Q3U4J9;Q0VBK8;Q64261;A0A0G2JGA8;A0A0G2JGH2	Q3U4J9;Q0VBK8;Q64261	Cyclin-dependent kinase 6	Cdk6	tr|Q3U4J9|Q3U4J9_MOUSE Protein kinase domain-containing protein OS=Mus musculus OX=10090 GN=Cdk6 PE=2 SV=1;tr|Q0VBK8|Q0VBK8_MOUSE Cyclin-dependent kinase 6 OS=Mus musculus OX=10090 GN=Cdk6 PE=1 SV=1;sp|Q64261|CDK6_MOUSE Cyclin-dependent kinase 6 OS=Mus mus	3	3	3	1	2	1	1	3	3	2	2	5
23.0264	23.0204	22.3422	21.3192	22.2872	23.1971	22.1427	23.162	21.175	21.1167	22.8501	23.0752	0.827454	22.7963	22.2678	22.1599	22.3473	Q4FJM2;P46414	Q4FJM2;P46414	Cyclin-dependent kinase inhibitor 1B	Cdkn1b	tr|Q4FJM2|Q4FJM2_MOUSE Cdkn1b protein OS=Mus musculus OX=10090 GN=Cdkn1b PE=2 SV=1;sp|P46414|CDN1B_MOUSE Cyclin-dependent kinase inhibitor 1B OS=Mus musculus OX=10090 GN=Cdkn1b PE=1 SV=2	3	6	2	1	2	4	2	4	1	0	3	1
23.1518	23.2571	23.0496	23.0652	22.8846	22.7462	23.0907	23.0353	22.7045	23.0448	23.0924	23.3507	0.17444	23.1528	22.8987	22.9435	23.1626	Q6PBC0;Q99L43;A2AMQ5	Q6PBC0;Q99L43;A2AMQ5	Phosphatidate cytidylyltransferase 2;Phosphatidate cytidylyltransferase	Cds2	tr|Q6PBC0|Q6PBC0_MOUSE Cds2 protein OS=Mus musculus OX=10090 GN=Cds2 PE=1 SV=1;sp|Q99L43|CDS2_MOUSE Phosphatidate cytidylyltransferase 2 OS=Mus musculus OX=10090 GN=Cds2 PE=1 SV=1;tr|A2AMQ5|A2AMQ5_MOUSE Phosphatidate cytidylyltransferase OS=Mus musculus OX	2	5	1	3	1	1	1	2	3	4	1	2
27.2294	27.353	27.4159	27.2038	27.3453	27.436	27.1953	27.2904	27.3732	27.5427	27.4969	27.6944	0.0288361	27.3328	27.3283	27.2863	27.578	Q4VAA2;A0A087WNP6;A0A087WRM0;A0A087WS49;F8WGL9	Q4VAA2;A0A087WNP6;A0A087WRM0	Protein CDV3	Cdv3	sp|Q4VAA2|CDV3_MOUSE Protein CDV3 OS=Mus musculus OX=10090 GN=Cdv3 PE=1 SV=2;tr|A0A087WNP6|A0A087WNP6_MOUSE Protein CDV3 OS=Mus musculus OX=10090 GN=Cdv3 PE=1 SV=1;tr|A0A087WRM0|A0A087WRM0_MOUSE Protein CDV3 (Fragment) OS=Mus musculus OX=10090 GN=Cdv3 PE=1	18	20	21	17	20	17	20	21	20	21	22	19
22.2229	22.4216	22.4466	21.4959	23.1482	23.1593	22.1623	21.7525	22.6063	23.094	23.2849	21.6015	0.819684	22.3637	22.6011	22.1737	22.6602	A0A0R4J046;P53569;Q3UUZ3;A0A3B2WCE8;Q3UGK4	A0A0R4J046;P53569	CCAAT/enhancer-binding protein zeta	Cebpz	tr|A0A0R4J046|A0A0R4J046_MOUSE CCAAT/enhancer-binding protein zeta OS=Mus musculus OX=10090 GN=Cebpz PE=1 SV=1;sp|P53569|CEBPZ_MOUSE CCAAT/enhancer-binding protein zeta OS=Mus musculus OX=10090 GN=Cebpz PE=1 SV=2	1	1	0	2	1	0	1	0	2	1	0	2
25.9724	25.7964	25.7086	25.8802	25.7686	25.8203	25.9498	25.9023	25.7292	25.6769	25.7961	25.7028	0.421818	25.8258	25.823	25.8604	25.7253	A0A0R4J0T5;P28659	A0A0R4J0T5;P28659	CUGBP Elav-like family member 1	Celf1	tr|A0A0R4J0T5|A0A0R4J0T5_MOUSE CUGBP Elav-like family member 1 OS=Mus musculus OX=10090 GN=Celf1 PE=1 SV=1;sp|P28659|CELF1_MOUSE CUGBP Elav-like family member 1 OS=Mus musculus OX=10090 GN=Celf1 PE=1 SV=2	11	10	9	10	12	9	11	11	12	10	9	11
25.6938	25.639	25.4695	25.7391	25.6842	25.5293	25.7759	25.7244	25.5922	25.3963	25.4368	25.3324	0.0191777	25.6008	25.6509	25.6975	25.3885	Q9CXS4;F6SS03	Q9CXS4	Centromere protein V	Cenpv	sp|Q9CXS4|CENPV_MOUSE Centromere protein V OS=Mus musculus OX=10090 GN=Cenpv PE=1 SV=2	11	15	7	11	12	9	14	9	11	9	6	7
23.4279	23.4015	23.7962	23.3117	22.5298	23.1254	23.4342	22.2651	23.815	23.7224	23.4855	23.8139	0.323789	23.5419	22.989	23.1714	23.674	H7BX26;Q6A065;A0A0A6YXK7;A0A0A6YWV9;A0A0A6YXR9;A0A0A6YXT4;B9EIX2;Q80U49	H7BX26;Q6A065	Centrosomal protein of 170 kDa	Cep170	tr|H7BX26|H7BX26_MOUSE Centrosomal protein of 170 kDa OS=Mus musculus OX=10090 GN=Cep170 PE=1 SV=1;sp|Q6A065|CE170_MOUSE Centrosomal protein of 170 kDa OS=Mus musculus OX=10090 GN=Cep170 PE=1 SV=2	3	3	3	4	3	5	6	4	5	6	5	5
24.8438	24.7868	25.0163	24.9617	25.0133	25.129	24.6931	24.6672	24.9182	25.1663	25.1712	25.1727	0.00526404	24.8823	25.0347	24.7595	25.1701	Q8BT07;Q9CZP8	Q8BT07	Centrosomal protein of 55 kDa	Cep55	sp|Q8BT07|CEP55_MOUSE Centrosomal protein of 55 kDa OS=Mus musculus OX=10090 GN=Cep55 PE=1 SV=2	9	6	9	7	10	8	6	7	7	7	9	14
24.0833	24.1122	24.2316	24.3308	24.3414	23.9681	24.3735	24.3233	24.0518	24.0622	24.2536	23.8123	0.544709	24.1424	24.2134	24.2495	24.0427	Q924Z4;D3Z4M2;D3YTM0;D3Z0Z2	Q924Z4;D3Z4M2;D3YTM0;D3Z0Z2	Ceramide synthase 2	Cers2	sp|Q924Z4|CERS2_MOUSE Ceramide synthase 2 OS=Mus musculus OX=10090 GN=Cers2 PE=1 SV=1;tr|D3Z4M2|D3Z4M2_MOUSE Ceramide synthase 2 (Fragment) OS=Mus musculus OX=10090 GN=Cers2 PE=1 SV=1;tr|D3YTM0|D3YTM0_MOUSE Ceramide synthase 2 (Fragment) OS=Mus musculus OX	4	2	1	2	1	2	3	1	6	2	4	2
23.8411	23.8447	23.9203	24.1091	24.1178	24.0638	24.0701	23.7738	23.908	24.0075	23.8684	23.9395	0.0535267	23.8687	24.0969	23.9173	23.9385	O88271	O88271	Craniofacial development protein 1	Cfdp1	sp|O88271|CFDP1_MOUSE Craniofacial development protein 1 OS=Mus musculus OX=10090 GN=Cfdp1 PE=1 SV=1	4	2	5	6	7	5	4	5	5	4	4	6
31.5437	31.9534	31.997	31.7197	31.9565	32.0355	31.6551	31.8667	31.9692	31.9266	31.919	32.044	0.750253	31.8314	31.9039	31.8303	31.9632	Q544Y7;P18760;F8WGL3;Q9CX22;A0A494B9A7	Q544Y7;P18760;F8WGL3;Q9CX22;A0A494B9A7	Cofilin-1	Cfl1	tr|Q544Y7|Q544Y7_MOUSE Cofilin 1, non-muscle OS=Mus musculus OX=10090 GN=Cfl1 PE=2 SV=1;sp|P18760|COF1_MOUSE Cofilin-1 OS=Mus musculus OX=10090 GN=Cfl1 PE=1 SV=3;tr|F8WGL3|F8WGL3_MOUSE Cofilin-1 OS=Mus musculus OX=10090 GN=Cfl1 PE=1 SV=1;tr|Q9CX22|Q9CX22_M	108	154	160	141	162	161	127	133	179	128	154	176
25.1354	24.8037	24.8169	24.8184	24.9772	24.9875	22.0196	24.8272	24.8238	24.7219	25.0912	24.8487	0.383788	24.9187	24.9277	23.8902	24.8872	Q3UHW9;P45591;A0A1Y7VJ71	Q3UHW9;P45591	Cofilin-2	Cfl2	tr|Q3UHW9|Q3UHW9_MOUSE ADF-H domain-containing protein OS=Mus musculus OX=10090 GN=Cfl2 PE=1 SV=1;sp|P45591|COF2_MOUSE Cofilin-2 OS=Mus musculus OX=10090 GN=Cfl2 PE=1 SV=1	3	5	6	4	4	4	2	6	2	4	4	3
25.551	25.3199	25.6232	25.7106	25.4962	25.5242	25.821	25.6475	25.7629	25.9304	26.1317	26.0578	0.00239381	25.498	25.577	25.7438	26.04	P59242	P59242	Cingulin	Cgn	sp|P59242|CING_MOUSE Cingulin OS=Mus musculus OX=10090 GN=Cgn PE=1 SV=1	10	6	9	6	7	3	14	5	10	12	21	13
23.9944	24.3091	24.1793	24.1917	24.3539	24.2407	23.9417	24.1206	24.3651	24.3241	24.0596	24.378	0.734942	24.1609	24.2621	24.1425	24.2539	B2RY19;Q6AW69;B2RSU6;D3Z3H4	B2RY19;Q6AW69;B2RSU6;D3Z3H4	Cingulin-like protein 1	Cgnl1	tr|B2RY19|B2RY19_MOUSE Cgnl1 protein OS=Mus musculus OX=10090 GN=Cgnl1 PE=2 SV=1;sp|Q6AW69|CGNL1_MOUSE Cingulin-like protein 1 OS=Mus musculus OX=10090 GN=Cgnl1 PE=1 SV=2;tr|B2RSU6|B2RSU6_MOUSE Cingulin-like 1 OS=Mus musculus OX=10090 GN=Cgnl1 PE=1 SV=1;tr	4	5	3	4	5	3	5	4	4	3	7	4
26.4021	26.283	26.127	26.1969	26.1448	26.0329	26.3049	26.3596	26.1553	26.3194	26.1797	26.1614	0.341701	26.2707	26.1249	26.2733	26.2202	Q9CRB9;S4R238;Q9D9P1;D3Z0L4;Q91VG6;F6QFL0	Q9CRB9;S4R238;Q9D9P1;D3Z0L4;Q91VG6	MICOS complex subunit Mic19	Chchd3	sp|Q9CRB9|MIC19_MOUSE MICOS complex subunit Mic19 OS=Mus musculus OX=10090 GN=Chchd3 PE=1 SV=1;tr|S4R238|S4R238_MOUSE MICOS complex subunit OS=Mus musculus OX=10090 GN=Chchd3 PE=1 SV=1;tr|Q9D9P1|Q9D9P1_MOUSE MICOS complex subunit OS=Mus musculus OX=10090 G	8	8	9	8	8	9	7	12	9	8	9	8
24.7231	24.8753	24.8409	24.7511	22.6469	24.543	25.1243	24.8124	24.7199	24.8047	25.0214	22.0638	0.55164	24.8131	23.9804	24.8855	23.9633	Q8VEA4	Q8VEA4	Mitochondrial intermembrane space import and assembly protein 40	Chchd4	sp|Q8VEA4|MIA40_MOUSE Mitochondrial intermembrane space import and assembly protein 40 OS=Mus musculus OX=10090 GN=Chchd4 PE=1 SV=1	3	4	5	4	1	3	6	6	1	5	2	2
22.9144	23.1869	23.022	22.4087	22.8387	22.6531	23.0849	21.4263	23.0895	22.856	22.8176	22.6465	0.642097	23.0411	22.6335	22.5336	22.7734	Q52KC5;Q9CQP3	Q52KC5;Q9CQP3	Coiled-coil-helix-coiled-coil-helix domain-containing protein 5	Chchd5	tr|Q52KC5|Q52KC5_MOUSE Coiled-coil-helix-coiled-coil-helix domain containing 5 OS=Mus musculus OX=10090 GN=Chchd5 PE=1 SV=1;sp|Q9CQP3|CHCH5_MOUSE Coiled-coil-helix-coiled-coil-helix domain-containing protein 5 OS=Mus musculus OX=10090 GN=Chchd5 PE=1 SV=1	2	3	2	0	2	1	1	0	1	2	3	1
23.1474	22.7044	22.8584	21.7736	22.2874	23.4809	22.3809	22.4163	21.645	23.0514	22.9603	21.6672	0.570479	22.9034	22.514	22.1474	22.5596	E9Q4M4;Q9DA45;Q91VN4;Q3TJS8;Q8C2Z6	E9Q4M4;Q9DA45;Q91VN4;Q3TJS8;Q8C2Z6	MICOS complex subunit Mic25	Chchd6	tr|E9Q4M4|E9Q4M4_MOUSE MICOS complex subunit OS=Mus musculus OX=10090 GN=Chchd6 PE=1 SV=1;tr|Q9DA45|Q9DA45_MOUSE MICOS complex subunit OS=Mus musculus OX=10090 GN=Chchd6 PE=2 SV=1;sp|Q91VN4|MIC25_MOUSE MICOS complex subunit Mic25 OS=Mus musculus OX=10090 G	3	1	3	1	1	1	2	1	2	1	0	2
27.222	27.1482	27.0565	27.2131	27.0457	26.9472	27.3238	27.0736	27.0277	27.075	27.115	27.0561	0.788034	27.1423	27.0687	27.1417	27.082	Q5DTP7;E9QAS4;E9QAS5;Q6PDQ2;Q99JM0;Q3U582;Q8BM83;F6WR45;F7C528;E9Q614;B1AR17;Q3UFM8;Q8BL30;Q4QQN1;Q8K0T3;Q3ULG0;A0A5F8MQ82	Q5DTP7;E9QAS4;E9QAS5;Q6PDQ2;Q99JM0	Chromodomain-helicase-DNA-binding protein 4	Chd4	tr|Q5DTP7|Q5DTP7_MOUSE MKIAA4075 protein (Fragment) OS=Mus musculus OX=10090 GN=Chd4 PE=2 SV=1;tr|E9QAS4|E9QAS4_MOUSE Chromodomain-helicase-DNA-binding protein 4 OS=Mus musculus OX=10090 GN=Chd4 PE=1 SV=1;tr|E9QAS5|E9QAS5_MOUSE Chromodomain-helicase-DNA-bi	33	34	32	36	39	31	37	33	33	29	41	34
24.9805	24.5075	24.6485	24.6207	24.7841	24.6415	24.3216	24.8781	24.7269	24.6406	24.5284	24.6588	0.921835	24.7122	24.6821	24.6422	24.6092	A0A1D5RL92;G5E8I8;Q8CGZ0	A0A1D5RL92;G5E8I8;Q8CGZ0	Calcium homeostasis endoplasmic reticulum protein	Cherp	tr|A0A1D5RL92|A0A1D5RL92_MOUSE Calcium homeostasis endoplasmic reticulum protein OS=Mus musculus OX=10090 GN=Cherp PE=1 SV=1;tr|G5E8I8|G5E8I8_MOUSE Calcium homeostasis endoplasmic reticulum protein OS=Mus musculus OX=10090 GN=Cherp PE=1 SV=2;sp|Q8CGZ0|CHER	6	4	9	4	4	5	4	8	3	5	4	5
23.5011	22.2038	23.3727	23.4069	23.3781	23.4909	22.7953	23.6527	23.3765	22.9796	22.8534	23.4672	0.70764	23.0258	23.4253	23.2749	23.1001	Q9CQ10;A0A0N4SV76;A0A0N4SVS3;A0A0N4SUX9	Q9CQ10	Charged multivesicular body protein 3	Chmp3	sp|Q9CQ10|CHMP3_MOUSE Charged multivesicular body protein 3 OS=Mus musculus OX=10090 GN=Chmp3 PE=1 SV=3	4	4	2	3	3	2	2	3	3	3	2	4
25.6049	25.5717	25.8034	25.8344	25.7641	25.807	25.8948	25.9242	25.7248	25.7864	26.1095	26.0032	0.0712486	25.66	25.8018	25.8479	25.9664	Q9D8B3	Q9D8B3	Charged multivesicular body protein 4b	Chmp4b	sp|Q9D8B3|CHM4B_MOUSE Charged multivesicular body protein 4b OS=Mus musculus OX=10090 GN=Chmp4b PE=1 SV=2	6	6	6	4	6	6	5	7	5	6	6	3
21.2556	23.5693	23.8763	21.1179	23.0052	23.4809	21.4754	23.6186	22.3945	23.6145	23.2631	23.7116	0.650053	22.9004	22.5347	22.4962	23.5297	Q9D7S9	Q9D7S9	Charged multivesicular body protein 5	Chmp5	sp|Q9D7S9|CHMP5_MOUSE Charged multivesicular body protein 5 OS=Mus musculus OX=10090 GN=Chmp5 PE=1 SV=1	1	4	4	2	1	2	1	3	3	1	1	4
24.4814	24.9455	24.796	24.4695	24.538	24.912	24.527	24.832	24.9194	24.6964	24.7117	24.7129	0.883872	24.7409	24.6399	24.7594	24.707	Q9D1P4;A0A1L1STZ1;A0A1L1SU22;A0A1L1STQ1;A0A1L1SSG7	Q9D1P4;A0A1L1STZ1;A0A1L1SU22;A0A1L1STQ1;A0A1L1SSG7	Cysteine and histidine-rich domain-containing protein 1	Chordc1	sp|Q9D1P4|CHRD1_MOUSE Cysteine and histidine-rich domain-containing protein 1 OS=Mus musculus OX=10090 GN=Chordc1 PE=1 SV=1;tr|A0A1L1STZ1|A0A1L1STZ1_MOUSE Cysteine and histidine-rich domain-containing protein 1 OS=Mus musculus OX=10090 GN=Chordc1 PE=1 SV=1	4	7	7	8	6	3	6	3	5	5	7	4
24.3688	23.6503	23.2279	23.4385	23.7528	23.9223	21.25	23.5412	23.995	23.6493	23.5418	21.6666	0.603926	23.749	23.7045	22.9287	22.9526	B0R091;P61022	B0R091;P61022	Calcineurin B homologous protein 1	Chp1	tr|B0R091|B0R091_MOUSE Calcineurin B homologous protein 1 OS=Mus musculus OX=10090 GN=Chp1 PE=1 SV=1;sp|P61022|CHP1_MOUSE Calcineurin B homologous protein 1 OS=Mus musculus OX=10090 GN=Chp1 PE=1 SV=2	2	3	3	4	1	3	1	5	1	2	3	4
25.5405	25.2615	25.1471	25.0995	25.1945	24.9381	25.4786	25.3821	25.3033	25.0567	25.4786	25.4519	0.214442	25.3164	25.0774	25.388	25.3291	B7ZMS6;E9PW20;Q2VPR3;Q9CY57;D3YZA1;D3Z7T7	B7ZMS6;E9PW20;Q2VPR3;Q9CY57;D3YZA1;D3Z7T7	Chromatin target of PRMT1 protein	Chtop	tr|B7ZMS6|B7ZMS6_MOUSE 2500003M10Rik protein OS=Mus musculus OX=10090 GN=Chtop PE=2 SV=1;tr|E9PW20|E9PW20_MOUSE Chromatin target of PRMT1 protein OS=Mus musculus OX=10090 GN=Chtop PE=1 SV=1;tr|Q2VPR3|Q2VPR3_MOUSE 2500003M10Rik protein (Fragment) OS=Mus mus	5	8	5	6	4	5	7	4	6	6	5	7
23.6687	23.5109	23.7236	20.3012	23.8488	23.4505	23.2753	23.7702	23.7036	23.746	22.2652	24.1567	0.605624	23.6344	22.5335	23.583	23.3893	Q99KN2;G3UYR5;G3UYN9	Q99KN2;G3UYR5	Probable cytosolic iron-sulfur protein assembly protein CIAO1	Ciao1	sp|Q99KN2|CIAO1_MOUSE Probable cytosolic iron-sulfur protein assembly protein CIAO1 OS=Mus musculus OX=10090 GN=Ciao1 PE=1 SV=1;tr|G3UYR5|G3UYR5_MOUSE Probable cytosolic iron-sulfur protein assembly protein CIAO1 OS=Mus musculus OX=10090 GN=Ciao1 PE=1 SV=1	3	3	1	1	3	1	2	2	0	2	2	2
25.5426	25.4852	25.4451	25.2952	25.4605	25.6249	25.4854	25.5306	25.416	25.2461	25.3309	25.5157	0.547115	25.4909	25.4602	25.4774	25.3642	Q8WTY4;F7BWP1;E0CYY1	Q8WTY4;F7BWP1	Anamorsin	Ciapin1	sp|Q8WTY4|CPIN1_MOUSE Anamorsin OS=Mus musculus OX=10090 GN=Ciapin1 PE=1 SV=1;tr|F7BWP1|F7BWP1_MOUSE Anamorsin (Fragment) OS=Mus musculus OX=10090 GN=Ciapin1 PE=1 SV=2	3	13	5	6	10	4	5	5	8	10	9	10
22.7093	22.8077	22.7829	21.2022	22.6553	21.6243	22.7027	22.4841	21.7556	21.6857	22.2875	22.8769	0.282126	22.7666	21.8273	22.3141	22.2834	P60824;D3YU80;K4DI65	P60824;D3YU80;K4DI65	Cold-inducible RNA-binding protein	Cirbp	sp|P60824|CIRBP_MOUSE Cold-inducible RNA-binding protein OS=Mus musculus OX=10090 GN=Cirbp PE=1 SV=1;tr|D3YU80|D3YU80_MOUSE Cold-inducible RNA-binding protein (Fragment) OS=Mus musculus OX=10090 GN=Cirbp PE=1 SV=1;tr|K4DI65|K4DI65_MOUSE Cold-inducible RNA-	2	2	1	2	2	2	1	1	3	2	1	1
22.5208	22.1772	21.3785	22.7849	21.321	23.031	22.7258	22.8857	22.6414	22.7645	22.3504	22.5392	0.480656	22.0255	22.379	22.751	22.5513	Q3UJY3;Q8R2N2	Q3UJY3;Q8R2N2	Cirhin	Cirh1a	tr|Q3UJY3|Q3UJY3_MOUSE WD_REPEATS_REGION domain-containing protein OS=Mus musculus OX=10090 GN=Utp4 PE=2 SV=1;sp|Q8R2N2|UTP4_MOUSE U3 small nucleolar RNA-associated protein 4 homolog OS=Mus musculus OX=10090 GN=Utp4 PE=2 SV=3	2	0	1	0	1	2	0	0	1	1	3	0
24.1604	23.9406	23.8785	23.9004	23.6696	24.0239	23.9814	23.8314	23.4686	23.8545	23.871	23.8434	0.48978	23.9931	23.8646	23.7605	23.8563	Q91WS0	Q91WS0	CDGSH iron-sulfur domain-containing protein 1	Cisd1	sp|Q91WS0|CISD1_MOUSE CDGSH iron-sulfur domain-containing protein 1 OS=Mus musculus OX=10090 GN=Cisd1 PE=1 SV=1	3	2	3	5	4	2	3	4	2	5	2	3
23.549	23.4212	21.0886	20.8486	23.0881	22.9766	23.4194	21.5267	21.7776	22.2099	23.48	22.4306	0.930301	22.6863	22.3044	22.2412	22.7068	Q9CQB5;D3Z3X4	Q9CQB5;D3Z3X4	CDGSH iron-sulfur domain-containing protein 2	Cisd2	sp|Q9CQB5|CISD2_MOUSE CDGSH iron-sulfur domain-containing protein 2 OS=Mus musculus OX=10090 GN=Cisd2 PE=1 SV=1;tr|D3Z3X4|D3Z3X4_MOUSE CDGSH iron-sulfur domain-containing protein 2 OS=Mus musculus OX=10090 GN=Cisd2 PE=1 SV=1	2	2	0	0	1	0	1	0	0	0	1	0
23.5814	23.7483	23.8008	23.5637	23.2107	23.7734	23.3966	21.9474	23.7141	23.895	21.4275	23.7402	0.684907	23.7102	23.5159	23.0194	23.0209	Z4YL78;A0A0R4J0K2;K3W4R5;A2AGT5;Q80U79;Q4V782;Q8K250;Q6PB55	Z4YL78;A0A0R4J0K2;K3W4R5;A2AGT5;Q80U79	Cytoskeleton-associated protein 5	Ckap5	tr|Z4YL78|Z4YL78_MOUSE Cytoskeleton-associated protein 5 OS=Mus musculus OX=10090 GN=Ckap5 PE=1 SV=1;tr|A0A0R4J0K2|A0A0R4J0K2_MOUSE Cytoskeleton-associated protein 5 OS=Mus musculus OX=10090 GN=Ckap5 PE=1 SV=1;tr|K3W4R5|K3W4R5_MOUSE Cytoskeleton-associated	6	9	4	3	6	5	3	2	3	6	4	6
22.4797	22.533	21.7461	22.3636	22.5614	22.3755	21.8876	22.9912	22.7862	21.4246	22.7117	23.1154	0.933866	22.2529	22.4335	22.555	22.4172	Q545R9;P56390	Q545R9;P56390	Cyclin-dependent kinases regulatory subunit;Cyclin-dependent kinases regulatory subunit 2	Cks2	tr|Q545R9|Q545R9_MOUSE Cyclin-dependent kinases regulatory subunit OS=Mus musculus OX=10090 GN=Cks2 PE=1 SV=1;sp|P56390|CKS2_MOUSE Cyclin-dependent kinases regulatory subunit 2 OS=Mus musculus OX=10090 GN=Cks2 PE=1 SV=1	2	2	2	2	3	1	0	0	2	2	2	3
22.729	21.4373	23.0855	21.921	21.6806	22.5268	22.5491	22.1194	20.9557	22.6195	23.0296	22.5382	0.42524	22.4173	22.0428	21.8747	22.7291	E9Q6L0;B2RY22;J3QP81;A5D6Q8;A0A087WS18;A0A087WQF1;A0A087WQ95;A0A087WNW8;A0A087WRK0;A0A087WP42;E9QNY9;A0A087WRE8;E9QKH0;A0A087WQ31;Q80TV8;A0A0A6YXZ1;Q8R337;A0A0N4SVH2;A0A0N4SUT7;A0A0A6YWK1;A0A1L1ST22	E9Q6L0;B2RY22;J3QP81;A5D6Q8;A0A087WS18;A0A087WQF1;A0A087WQ95;A0A087WNW8;A0A087WRK0;A0A087WP42;E9QNY9;A0A087WRE8;E9QKH0;A0A087WQ31;Q80TV8;A0A0A6YXZ1	CLIP-associating protein 1	Clasp1	tr|E9Q6L0|E9Q6L0_MOUSE CLIP-associating protein 1 OS=Mus musculus OX=10090 GN=Clasp1 PE=1 SV=2;tr|B2RY22|B2RY22_MOUSE Clasp1 protein OS=Mus musculus OX=10090 GN=Clasp1 PE=2 SV=1;tr|J3QP81|J3QP81_MOUSE CLIP-associating protein 1 OS=Mus musculus OX=10090 GN=	0	0	2	1	2	0	0	2	0	0	0	0
29.1558	29.4871	29.3467	29.0972	29.4955	29.3922	29.0893	29.2063	29.404	29.4137	29.2798	29.3842	0.784449	29.3298	29.3283	29.2332	29.3592	Q542F1;Q9Z1Q5;Q3TIP8	Q542F1;Q9Z1Q5;Q3TIP8	Chloride intracellular channel protein;Chloride intracellular channel protein 1	Clic1	tr|Q542F1|Q542F1_MOUSE Chloride intracellular channel protein OS=Mus musculus OX=10090 GN=Clic1 PE=1 SV=1;sp|Q9Z1Q5|CLIC1_MOUSE Chloride intracellular channel protein 1 OS=Mus musculus OX=10090 GN=Clic1 PE=1 SV=3;tr|Q3TIP8|Q3TIP8_MOUSE Chloride intracellul	34	37	38	32	36	44	26	30	33	30	41	31
26.8483	27.1001	27.0506	26.8382	27.0427	27.0524	27.0804	27.0931	27.2744	27.2416	27.2074	27.3667	0.0405677	26.9997	26.9778	27.1493	27.2719	Q543N5;Q9QYB1;Q3U8I1	Q543N5;Q9QYB1	Chloride intracellular channel protein;Chloride intracellular channel protein 4	Clic4	tr|Q543N5|Q543N5_MOUSE Chloride intracellular channel protein OS=Mus musculus OX=10090 GN=Clic4 PE=1 SV=1;sp|Q9QYB1|CLIC4_MOUSE Chloride intracellular channel protein 4 OS=Mus musculus OX=10090 GN=Clic4 PE=1 SV=3	18	19	18	16	23	13	15	19	21	14	21	19
25.8834	25.4366	25.5992	25.5678	25.5153	25.6681	25.6256	25.6355	25.6951	25.6459	25.5578	25.6077	0.894908	25.6397	25.5837	25.6521	25.6038	Q5SUH7;Q3UPG6;Q3UGL3;Q5SUH6;Q99KN9;Q3TJF5	Q5SUH7;Q3UPG6;Q3UGL3;Q5SUH6;Q99KN9	Clathrin interactor 1	Clint1	tr|Q5SUH7|Q5SUH7_MOUSE Clathrin interactor 1 OS=Mus musculus OX=10090 GN=Clint1 PE=1 SV=1;tr|Q3UPG6|Q3UPG6_MOUSE ENTH domain-containing protein OS=Mus musculus OX=10090 GN=Clint1 PE=2 SV=1;tr|Q3UGL3|Q3UGL3_MOUSE ENTH domain-containing protein OS=Mus muscul	8	5	12	10	11	9	12	9	9	13	6	15
25.1822	25.2111	25.1723	25.1077	25.2273	25.4509	25.1346	25.0397	25.128	25.1895	25.1573	25.7399	0.422302	25.1885	25.262	25.1008	25.3622	D3Z2Z1;F8WIA1;Q922J3;D3Z3M7;Q8C0S5;F6RCU2;F6RAY2;F7CB97;Q9QZF4;Q9Z0H8	D3Z2Z1;F8WIA1;Q922J3;D3Z3M7;Q8C0S5;F6RCU2	CAP-Gly domain-containing linker protein 1	Clip1	tr|D3Z2Z1|D3Z2Z1_MOUSE CAP-Gly domain-containing linker protein 1 OS=Mus musculus OX=10090 GN=Clip1 PE=1 SV=1;tr|F8WIA1|F8WIA1_MOUSE CAP-Gly domain-containing linker protein 1 OS=Mus musculus OX=10090 GN=Clip1 PE=1 SV=1;sp|Q922J3|CLIP1_MOUSE CAP-Gly domain	7	6	6	8	9	8	5	8	6	9	8	9
24.5046	24.7299	24.7441	24.5564	24.6436	24.7205	24.4576	24.6587	24.8387	24.6547	24.5091	24.6685	0.969343	24.6595	24.6401	24.6516	24.6108	Q923F1;Q61189;P97506	Q923F1;Q61189;P97506	Methylosome subunit pICln	Clns1a;Icln	tr|Q923F1|Q923F1_MOUSE Chloride channel, nucleotide-sensitive, 1A OS=Mus musculus OX=10090 GN=Clns1a PE=1 SV=1;sp|Q61189|ICLN_MOUSE Methylosome subunit pICln OS=Mus musculus OX=10090 GN=Clns1a PE=1 SV=1;tr|P97506|P97506_MOUSE Chloride channel regulator (Fr	3	4	6	4	4	4	2	7	6	10	7	6
25.3746	25.1041	25.2088	25.1871	24.9758	25.1645	25.208	25.2352	25.0305	25.2101	25.0519	24.8115	0.422925	25.2292	25.1091	25.1579	25.0245	Q3UGW4;O88696;Q8CF81	Q3UGW4;O88696;Q8CF81	ATP-dependent Clp protease proteolytic subunit;ATP-dependent Clp protease proteolytic subunit, mitochondrial	Clpp	tr|Q3UGW4|Q3UGW4_MOUSE ATP-dependent Clp protease proteolytic subunit (Fragment) OS=Mus musculus OX=10090 GN=Clpp PE=2 SV=1;sp|O88696|CLPP_MOUSE ATP-dependent Clp protease proteolytic subunit, mitochondrial OS=Mus musculus OX=10090 GN=Clpp PE=1 SV=1;tr|Q8C	6	9	5	5	7	8	10	5	6	8	8	7
25.664	25.5067	25.4348	25.4329	25.3556	25.2994	25.675	25.6393	25.6889	25.6409	25.6635	25.685	0.00204444	25.5352	25.3626	25.6677	25.6632	Q8VBZ3	Q8VBZ3	Cleft lip and palate transmembrane protein 1 homolog	Clptm1	sp|Q8VBZ3|CLPT1_MOUSE Cleft lip and palate transmembrane protein 1 homolog OS=Mus musculus OX=10090 GN=Clptm1 PE=1 SV=1	14	13	11	14	14	13	14	16	11	14	14	12
24.2	24.1087	23.9616	24.1498	23.7073	24.0444	23.9432	23.5735	23.6923	24.0013	23.9012	24.1493	0.148237	24.0901	23.9672	23.7363	24.0173	Q9JHS4;Q6P8N8;F7BB92	Q9JHS4;Q6P8N8	ATP-dependent Clp protease ATP-binding subunit clpX-like, mitochondrial	Clpx	sp|Q9JHS4|CLPX_MOUSE ATP-dependent Clp protease ATP-binding subunit clpX-like, mitochondrial OS=Mus musculus OX=10090 GN=Clpx PE=1 SV=2;tr|Q6P8N8|Q6P8N8_MOUSE ATP-dependent Clp protease ATP-binding subunit clpX-like, mitochondrial OS=Mus musculus OX=10090	10	6	5	6	3	4	4	4	3	3	4	4
26.4508	26.3201	26.3204	26.4938	26.2816	26.3648	26.4534	26.3513	26.3895	26.3129	26.4876	26.1428	0.815598	26.3637	26.3801	26.3981	26.3144	B1AWE0;Q6PFA2;Q3THU7;B1AWE1;B1AWD8;B1AWD9;O08585	B1AWE0;Q6PFA2;Q3THU7;B1AWE1;B1AWD8;B1AWD9;O08585	Clathrin light chain A	Clta	tr|B1AWE0|B1AWE0_MOUSE Clathrin light chain OS=Mus musculus OX=10090 GN=Clta PE=1 SV=1;tr|Q6PFA2|Q6PFA2_MOUSE Clathrin light chain OS=Mus musculus OX=10090 GN=Clta PE=1 SV=1;tr|Q3THU7|Q3THU7_MOUSE Clathrin light chain OS=Mus musculus OX=10090 GN=Clta PE=2	8	7	7	6	10	6	7	7	9	6	6	8
26.1345	26.33	26.1814	26.3388	26.2222	26.2491	26.261	26.058	26.0487	26.1978	26.0863	26.0759	0.198569	26.2153	26.27	26.1225	26.12	Q3TWZ9;Q3TJ95;Q6IRU5;F7BHJ0;A2VCP8	Q3TWZ9;Q3TJ95;Q6IRU5;F7BHJ0;A2VCP8	Clathrin light chain B	Cltb	tr|Q3TWZ9|Q3TWZ9_MOUSE Clathrin light chain OS=Mus musculus OX=10090 GN=Cltb PE=2 SV=1;tr|Q3TJ95|Q3TJ95_MOUSE Clathrin light chain OS=Mus musculus OX=10090 GN=Cltb PE=2 SV=1;sp|Q6IRU5|CLCB_MOUSE Clathrin light chain B OS=Mus musculus OX=10090 GN=Cltb PE=1	7	12	11	8	13	9	9	8	9	9	8	15
30.956	30.8298	30.8249	30.9856	30.8241	30.8086	30.9894	30.8788	30.8336	30.7412	30.7432	30.6824	0.0724556	30.8702	30.8728	30.9006	30.7222	Q5SXR6;Q68FD5;Q80U89;Q3UPJ3;Q3U0H2;Q3TYQ2;Q8K2I5;Q3TAN1;Q3TJ98;F6Z1R4	Q5SXR6;Q68FD5;Q80U89;Q3UPJ3	Clathrin heavy chain;Clathrin heavy chain 1	Cltc;mKIAA0034	tr|Q5SXR6|Q5SXR6_MOUSE Clathrin heavy chain OS=Mus musculus OX=10090 GN=Cltc PE=1 SV=1;sp|Q68FD5|CLH1_MOUSE Clathrin heavy chain 1 OS=Mus musculus OX=10090 GN=Cltc PE=1 SV=3;tr|Q80U89|Q80U89_MOUSE MKIAA0034 protein (Fragment) OS=Mus musculus OX=10090 GN=mK	154	161	163	187	158	157	173	166	157	154	151	152
27.3838	27.2989	27.2006	27.2697	27.2061	27.0334	27.4569	27.2208	27.032	26.5029	26.3553	26.4487	0.000173838	27.2944	27.1697	27.2366	26.4356	Q549A5;Q06890;Q9JK98;E9PUU2;E9PXG5;E9Q8Y5;E9Q9B8;E9Q2G2;Q3V245	Q549A5;Q06890;Q9JK98;E9PUU2;E9PXG5;E9Q8Y5;E9Q9B8	Clusterin;Clusterin;Clusterin beta chain;Clusterin alpha chain	Clu	tr|Q549A5|Q549A5_MOUSE Clusterin OS=Mus musculus OX=10090 GN=Clu PE=1 SV=1;sp|Q06890|CLUS_MOUSE Clusterin OS=Mus musculus OX=10090 GN=Clu PE=1 SV=1;tr|Q9JK98|Q9JK98_MOUSE Clusterin OS=Mus musculus OX=10090 GN=Clu PE=2 SV=1;tr|E9PUU2|E9PUU2_MOUSE Clusterin	15	19	15	29	20	19	23	17	16	16	11	15
24.284	24.4473	24.1844	24.2734	24.1423	22.6463	24.6744	24.222	23.864	24.4111	24.5463	24.3169	0.346592	24.3052	23.6873	24.2535	24.4247	A0A0R4J140;Z4YLI8;Q5SW19;Q6P7U7	A0A0R4J140;Z4YLI8;Q5SW19	Clustered mitochondria protein homolog	Cluh	tr|A0A0R4J140|A0A0R4J140_MOUSE Clustered mitochondria protein homolog OS=Mus musculus OX=10090 GN=Cluh PE=1 SV=1;tr|Z4YLI8|Z4YLI8_MOUSE Clustered mitochondria protein homolog OS=Mus musculus OX=10090 GN=Cluh PE=1 SV=1;sp|Q5SW19|CLU_MOUSE Clustered mitochon	5	7	8	5	7	4	6	11	7	5	6	8
21.0172	24.139	24.0499	23.949	24.2682	24.4585	23.6967	24.009	24.2681	23.9456	24.3288	21.8892	0.589441	23.0687	24.2252	23.9912	23.3878	Q8R1G2;E0CXH4;A0A2I3BPJ4;E0CXT6	Q8R1G2;E0CXH4;A0A2I3BPJ4;E0CXT6	Carboxymethylenebutenolidase homolog	Cmbl	sp|Q8R1G2|CMBL_MOUSE Carboxymethylenebutenolidase homolog OS=Mus musculus OX=10090 GN=Cmbl PE=1 SV=1;tr|E0CXH4|E0CXH4_MOUSE Carboxymethylenebutenolidase homolog (Fragment) OS=Mus musculus OX=10090 GN=Cmbl PE=1 SV=1;tr|A0A2I3BPJ4|A0A2I3BPJ4_MOUSE Carboxymet	1	5	5	3	3	4	2	2	6	2	2	1
23.2914	23.3574	23.7809	22.158	21.5622	23.7709	23.5378	23.4256	23.6957	23.1574	23.8096	23.779	0.173756	23.4766	22.497	23.553	23.582	Q9CVE7;Q9CPZ8;A0A1L1SUP3	Q9CVE7;Q9CPZ8	COX assembly mitochondrial protein homolog	Cmc1	tr|Q9CVE7|Q9CVE7_MOUSE COX assembly mitochondrial protein (Fragment) OS=Mus musculus OX=10090 GN=Cmc1 PE=2 SV=1;sp|Q9CPZ8|COXM1_MOUSE COX assembly mitochondrial protein homolog OS=Mus musculus OX=10090 GN=Cmc1 PE=1 SV=1	3	3	6	4	4	3	4	3	3	3	4	3
25.6827	26.1435	26.1599	25.8688	26.1497	26.2861	25.8672	25.9946	26.1704	26.2826	25.9335	26.1665	0.82664	25.9954	26.1015	26.0107	26.1275	Q9DBP5;A0A0R4J093	Q9DBP5;A0A0R4J093	UMP-CMP kinase	Cmpk1	sp|Q9DBP5|KCY_MOUSE UMP-CMP kinase OS=Mus musculus OX=10090 GN=Cmpk1 PE=1 SV=1;tr|A0A0R4J093|A0A0R4J093_MOUSE UMP-CMP kinase OS=Mus musculus OX=10090 GN=Cmpk1 PE=1 SV=1	7	12	11	10	17	13	8	11	13	13	9	13
24.891	24.7091	24.9122	24.0806	24.6143	22.4207	24.5947	25.0966	24.8296	24.7345	24.767	24.4597	0.133004	24.8374	23.7052	24.8403	24.6537	Q3U935;Q3U5V2;Q3ULK8;Q5QJQ9;P53996;A0A0N4SVS6	Q3U935;Q3U5V2;Q3ULK8;Q5QJQ9;P53996;A0A0N4SVS6	Cellular nucleic acid-binding protein	Cnbp	tr|Q3U935|Q3U935_MOUSE Uncharacterized protein OS=Mus musculus OX=10090 GN=Cnbp PE=2 SV=1;tr|Q3U5V2|Q3U5V2_MOUSE Uncharacterized protein OS=Mus musculus OX=10090 GN=Cnbp PE=2 SV=1;tr|Q3ULK8|Q3ULK8_MOUSE Uncharacterized protein OS=Mus musculus OX=10090 GN=C	2	4	3	3	3	1	3	4	5	3	4	3
29.0745	29.5563	29.4923	29.1483	29.4958	29.5225	29.0984	29.3741	29.4838	29.2736	29.2775	29.4012	0.954436	29.3743	29.3889	29.3188	29.3174	Q9D1A2;Q6KAT3;Q3TG71;A0A494B9S3;A0A494B9U6	Q9D1A2;Q6KAT3;Q3TG71	Cytosolic non-specific dipeptidase	Cndp2	sp|Q9D1A2|CNDP2_MOUSE Cytosolic non-specific dipeptidase OS=Mus musculus OX=10090 GN=Cndp2 PE=1 SV=1;tr|Q6KAT3|Q6KAT3_MOUSE MFLJ00064 protein (Fragment) OS=Mus musculus OX=10090 GN=Cndp2 PE=2 SV=1;tr|Q3TG71|Q3TG71_MOUSE Uncharacterized protein OS=Mus muscu	41	66	60	56	61	71	53	70	55	55	53	55
27.3307	27.3862	27.4283	27.4708	27.5868	27.4998	27.3223	27.5029	27.5171	27.4493	27.5327	27.5464	0.147481	27.3817	27.5191	27.4474	27.5094	Q543F3;Q08093;Q922F8;D3Z7R6	Q543F3;Q08093;Q922F8;D3Z7R6	Calponin;Calponin-2	Cnn2	tr|Q543F3|Q543F3_MOUSE Calponin OS=Mus musculus OX=10090 GN=Cnn2 PE=1 SV=1;sp|Q08093|CNN2_MOUSE Calponin-2 OS=Mus musculus OX=10090 GN=Cnn2 PE=1 SV=1;tr|Q922F8|Q922F8_MOUSE Calponin OS=Mus musculus OX=10090 GN=Cnn2 PE=2 SV=1;tr|D3Z7R6|D3Z7R6_MOUSE Calponin	13	21	18	16	17	22	21	23	26	9	13	17
27.9183	28.1781	28.1933	28.0181	28.2744	28.2236	28.1304	28.1156	28.268	28.2892	28.1921	28.2821	0.459157	28.0965	28.172	28.1713	28.2545	Q9DAW9;A0A0G2JDV8;Q99JN5;A0A0G2JFI6;A0A0G2JFC8;A0A0G2JFG3	Q9DAW9;A0A0G2JDV8;Q99JN5	Calponin-3	Cnn3	sp|Q9DAW9|CNN3_MOUSE Calponin-3 OS=Mus musculus OX=10090 GN=Cnn3 PE=1 SV=1;tr|A0A0G2JDV8|A0A0G2JDV8_MOUSE Calponin OS=Mus musculus OX=10090 GN=Cnn3 PE=1 SV=1;tr|Q99JN5|Q99JN5_MOUSE Cnn3 protein (Fragment) OS=Mus musculus OX=10090 GN=Cnn3 PE=2 SV=1	15	22	28	22	24	20	26	27	27	27	23	24
23.8937	23.513	22.0089	23.5836	23.6126	23.9373	23.5264	23.6199	23.7234	23.5673	23.637	23.9299	0.508891	23.1385	23.7112	23.6232	23.7114	B7ZWL1;B2RXR3;A0A1D5RMJ8;Q6ZQ08;A0A1D5RMD8;Q8CGI8;A0A1D5RML9;A0A1D5RMB6;A0A1D5RM04;Q505C5	B7ZWL1;B2RXR3;A0A1D5RMJ8;Q6ZQ08;A0A1D5RMD8	CCR4-NOT transcription complex subunit 1	Cnot1	tr|B7ZWL1|B7ZWL1_MOUSE CCR4-NOT transcription complex subunit 1 OS=Mus musculus OX=10090 GN=Cnot1 PE=1 SV=1;tr|B2RXR3|B2RXR3_MOUSE Cnot1 protein OS=Mus musculus OX=10090 GN=Cnot1 PE=2 SV=1;tr|A0A1D5RMJ8|A0A1D5RMJ8_MOUSE CCR4-NOT transcription complex subun	4	2	3	3	3	2	2	3	6	2	5	4
24.3365	24.4836	24.3016	24.5811	24.3989	24.6254	24.3992	24.6183	23.3587	24.4743	24.6577	24.478	0.47145	24.3739	24.5351	24.1254	24.5367	Q9QXT0;A0A1W2P729	Q9QXT0;A0A1W2P729	Protein canopy homolog 2	Cnpy2	sp|Q9QXT0|CNPY2_MOUSE Protein canopy homolog 2 OS=Mus musculus OX=10090 GN=Cnpy2 PE=1 SV=1;tr|A0A1W2P729|A0A1W2P729_MOUSE Protein canopy homolog 2 (Fragment) OS=Mus musculus OX=10090 GN=Cnpy2 PE=1 SV=1	4	5	5	5	4	4	3	4	1	2	1	5
23.345	22.4924	23.1971	21.11	23.2683	23.3475	23.3303	23.1924	23.2134	21.0003	23.2417	23.3087	0.747159	23.0115	22.5752	23.2454	22.5169	Q9DAU1	Q9DAU1	Protein canopy homolog 3	Cnpy3	sp|Q9DAU1|CNPY3_MOUSE Protein canopy homolog 3 OS=Mus musculus OX=10090 GN=Cnpy3 PE=1 SV=1	1	2	2	1	1	4	3	0	1	1	2	1
25.8241	25.9829	25.7555	25.8522	25.651	25.8181	25.5484	25.6751	25.874	25.7809	25.4868	25.6542	0.314253	25.8542	25.7738	25.6992	25.6407	B1AZ15;B1AZ14;Q3UMF0;B1AZ26	B1AZ15;B1AZ14;Q3UMF0	Cordon-bleu protein-like 1	Cobll1	tr|B1AZ15|B1AZ15_MOUSE Cordon-bleu protein-like 1 OS=Mus musculus OX=10090 GN=Cobll1 PE=1 SV=1;tr|B1AZ14|B1AZ14_MOUSE Cordon-bleu protein-like 1 OS=Mus musculus OX=10090 GN=Cobll1 PE=1 SV=1;sp|Q3UMF0|COBL1_MOUSE Cordon-bleu protein-like 1 OS=Mus musculus O	10	20	15	17	12	13	9	12	13	9	12	9
24.1472	23.9655	23.7962	24.1154	24.3159	21.4379	24.8087	24.3135	24.5739	24.1596	23.9909	24.1644	0.35615	23.9696	23.2897	24.5654	24.105	E9QPX1;P39061	E9QPX1;P39061	Collagen alpha-1(XVIII) chain;Endostatin	Col18a1	tr|E9QPX1|E9QPX1_MOUSE Collagen alpha-1(XVIII) chain OS=Mus musculus OX=10090 GN=Col18a1 PE=1 SV=1;sp|P39061|COIA1_MOUSE Collagen alpha-1(XVIII) chain OS=Mus musculus OX=10090 GN=Col18a1 PE=1 SV=4	1	3	2	2	2	1	6	4	7	4	2	4
23.0475	23.0843	22.4783	21.4439	22.6945	23.357	21.7785	23.0029	22.5373	23.0075	22.9262	23.0165	0.631107	22.87	22.4985	22.4396	22.9834	Q8BSX8;Q9EQG9	Q8BSX8;Q9EQG9	Collagen type IV alpha-3-binding protein	Col4a3bp	tr|Q8BSX8|Q8BSX8_MOUSE Uncharacterized protein OS=Mus musculus OX=10090 GN=Col4a3bp PE=2 SV=1;sp|Q9EQG9|CERT_MOUSE Ceramide transfer protein OS=Mus musculus OX=10090 GN=Cert1 PE=1 SV=1	2	3	2	1	2	2	2	1	2	2	1	3
26.9992	26.8789	26.8928	27.0378	26.9777	26.9001	27.2237	26.9256	27.0025	27.036	27.2199	27.0259	0.27167	26.9236	26.9719	27.0506	27.0939	Q8K297	Q8K297	Procollagen galactosyltransferase 1	Colgalt1	sp|Q8K297|GT251_MOUSE Procollagen galactosyltransferase 1 OS=Mus musculus OX=10090 GN=Colgalt1 PE=1 SV=2	21	21	16	24	20	13	24	17	22	19	19	20
22.4421	22.2926	21.8642	22.2548	22.5528	21.4531	21.2484	22.4317	21.63	22.3617	21.3584	22.8463	0.785634	22.1996	22.0869	21.77	22.1888	A0A3Q4EC50;A0A3Q4EHW7;Q3UTM6;Q3TKN7;Q8JZY2;A0A3Q4EGT0;A0A3Q4EII3;A0A3Q4EHG2	A0A3Q4EC50;A0A3Q4EHW7;Q3UTM6;Q3TKN7;Q8JZY2;A0A3Q4EGT0;A0A3Q4EII3;A0A3Q4EHG2	COMM domain-containing protein 10	Commd10	tr|A0A3Q4EC50|A0A3Q4EC50_MOUSE COMM domain-containing protein 10 OS=Mus musculus OX=10090 GN=Commd10 PE=1 SV=1;tr|A0A3Q4EHW7|A0A3Q4EHW7_MOUSE COMM domain-containing protein 10 OS=Mus musculus OX=10090 GN=Commd10 PE=1 SV=1;tr|Q3UTM6|Q3UTM6_MOUSE COMM domain	0	0	1	1	3	0	0	0	1	0	0	2
22.3297	22.3093	21.3541	22.9633	22.6058	23.3741	22.6213	22.3436	23.8831	22.9314	21.7935	21.8564	0.190655	21.9977	22.9811	22.9493	22.1937	Q497T6;Q8BXC6;G3X955	Q497T6;Q8BXC6;G3X955	COMM domain-containing protein 2	Commd2	tr|Q497T6|Q497T6_MOUSE COMM domain containing 2 OS=Mus musculus OX=10090 GN=Commd2 PE=1 SV=1;sp|Q8BXC6|COMD2_MOUSE COMM domain-containing protein 2 OS=Mus musculus OX=10090 GN=Commd2 PE=1 SV=1;tr|G3X955|G3X955_MOUSE COMM domain-containing protein 2 OS=Mus	0	0	1	0	3	2	1	1	1	1	0	0
23.6583	24.0915	23.8474	23.2293	23.8621	23.3151	23.2711	23.309	23.6329	23.5247	24.1443	23.9176	0.139265	23.8657	23.4688	23.4043	23.8622	Q63829	Q63829	COMM domain-containing protein 3	Commd3	sp|Q63829|COMD3_MOUSE COMM domain-containing protein 3 OS=Mus musculus OX=10090 GN=Commd3 PE=1 SV=1	4	6	3	3	3	2	3	1	5	2	2	4
26.3618	26.895	26.884	26.5039	26.8061	26.6939	26.6051	26.7348	26.7821	26.4804	26.6446	26.3214	0.462978	26.7136	26.668	26.7073	26.4821	O88587;D3Z227	O88587	Catechol O-methyltransferase	Comt	sp|O88587|COMT_MOUSE Catechol O-methyltransferase OS=Mus musculus OX=10090 GN=Comt PE=1 SV=2	14	19	25	19	25	19	18	24	18	21	18	16
25.1755	25.0151	25.0882	25.1977	25.1613	25.2905	25.2961	24.9087	25.0459	25.1448	25.0143	24.9513	0.372241	25.0929	25.2165	25.0836	25.0368	Q8BIG7;H3BJ37	Q8BIG7;H3BJ37	Catechol O-methyltransferase domain-containing protein 1	Comtd1	sp|Q8BIG7|CMTD1_MOUSE Catechol O-methyltransferase domain-containing protein 1 OS=Mus musculus OX=10090 GN=Comtd1 PE=1 SV=1;tr|H3BJ37|H3BJ37_MOUSE Catechol O-methyltransferase domain-containing protein 1 OS=Mus musculus OX=10090 GN=Comtd1 PE=1 SV=1	8	6	4	7	6	6	5	4	1	4	2	0
28.6608	28.6977	28.7186	28.6408	28.6067	28.5789	28.6251	28.6884	28.6403	28.6284	28.5724	28.5512	0.018548	28.6923	28.6088	28.6513	28.584	Q8CIE6;Q8BTF0;F8WHL2;Q63ZW9;Q8R393;Q8BTF3;Q99JW9;F6XJN3;Q3TAU7;Q9ET41;D6RH55	Q8CIE6;Q8BTF0;F8WHL2;Q63ZW9	Coatomer subunit alpha;Xenin;Proxenin;Coatomer subunit alpha	Copa	sp|Q8CIE6|COPA_MOUSE Coatomer subunit alpha OS=Mus musculus OX=10090 GN=Copa PE=1 SV=2;tr|Q8BTF0|Q8BTF0_MOUSE Coatomer subunit alpha OS=Mus musculus OX=10090 GN=Copa PE=2 SV=1;tr|F8WHL2|F8WHL2_MOUSE Coatomer subunit alpha OS=Mus musculus OX=10090 GN=Copa P	51	70	59	60	56	52	54	55	59	67	51	54
28.2437	28.319	28.2861	28.171	28.2793	28.325	28.2016	28.2053	28.2408	28.1638	28.2069	28.0905	0.0780594	28.2829	28.2584	28.2159	28.1537	Q9JIF7	Q9JIF7	Coatomer subunit beta	Copb1	sp|Q9JIF7|COPB_MOUSE Coatomer subunit beta OS=Mus musculus OX=10090 GN=Copb1 PE=1 SV=1	35	44	45	44	48	41	37	48	41	44	35	37
27.8098	27.8099	27.8879	27.8738	27.8122	27.9343	27.862	27.9369	27.8585	27.8042	27.7412	27.8532	0.247464	27.8359	27.8735	27.8858	27.7995	O55029	O55029	Coatomer subunit beta	Copb2	sp|O55029|COPB2_MOUSE Coatomer subunit beta OS=Mus musculus OX=10090 GN=Copb2 PE=1 SV=2	39	42	33	38	40	31	39	34	38	31	34	33
26.6822	26.7419	26.6786	26.5618	26.6804	26.6933	26.5695	26.6611	26.7534	26.6559	26.4813	26.6535	0.487249	26.7009	26.6451	26.6614	26.5969	O89079;Q9D1J2;D3Z315;F6YFR7;F6XIG5;E9Q6I5	O89079;Q9D1J2;D3Z315;F6YFR7	Coatomer subunit epsilon	Cope	sp|O89079|COPE_MOUSE Coatomer subunit epsilon OS=Mus musculus OX=10090 GN=Cope PE=1 SV=3;tr|Q9D1J2|Q9D1J2_MOUSE Coatomer subunit epsilon OS=Mus musculus OX=10090 GN=Cope PE=2 SV=1;tr|D3Z315|D3Z315_MOUSE Coatomer subunit epsilon (Fragment) OS=Mus musculus O	13	16	19	12	18	12	12	13	15	16	13	15
27.6677	27.8149	27.7664	27.7299	27.8132	27.8156	27.7231	27.7711	27.8837	27.731	27.7972	27.7923	0.847084	27.7496	27.7863	27.7926	27.7735	Q9QZE5;Q7TNQ1	Q9QZE5	Coatomer subunit gamma-1	Copg1	sp|Q9QZE5|COPG1_MOUSE Coatomer subunit gamma-1 OS=Mus musculus OX=10090 GN=Copg1 PE=1 SV=1	26	29	39	37	34	25	32	30	37	27	31	24
23.7844	23.6166	23.928	23.8198	23.8132	23.8619	23.5041	23.7254	23.8344	23.7283	23.8659	23.4096	0.603737	23.7763	23.8316	23.688	23.6679	Q9QXK3;Q922G9;Q923S3	Q9QXK3	Coatomer subunit gamma-2	Copg2	sp|Q9QXK3|COPG2_MOUSE Coatomer subunit gamma-2 OS=Mus musculus OX=10090 GN=Copg2 PE=1 SV=1	5	7	5	3	5	3	3	5	7	5	5	4
25.3951	25.5906	25.519	25.463	25.4534	25.6308	25.1375	25.3218	25.4863	25.5805	25.4289	25.5369	0.185413	25.5015	25.5157	25.3152	25.5154	Q3V3N6;P61202;Q3UK65;A2AQE4	Q3V3N6;P61202;Q3UK65;A2AQE4	COP9 signalosome complex subunit 2	Cops2	tr|Q3V3N6|Q3V3N6_MOUSE PCI domain-containing protein OS=Mus musculus OX=10090 GN=Cops2 PE=2 SV=1;sp|P61202|CSN2_MOUSE COP9 signalosome complex subunit 2 OS=Mus musculus OX=10090 GN=Cops2 PE=1 SV=1;tr|Q3UK65|Q3UK65_MOUSE PCI domain-containing protein OS=Mus	5	9	14	4	7	6	5	5	9	9	6	8
24.7614	24.9961	24.8778	24.8351	24.8942	24.8938	24.8327	24.7028	24.8397	24.8337	25.0049	25.0497	0.238165	24.8785	24.8744	24.7917	24.9628	Q3UQL2;O88543;Q3TEA5;Q8BX58;D3Z036;F6YCA7	Q3UQL2;O88543;Q3TEA5;Q8BX58	COP9 signalosome complex subunit 3	Cops3	tr|Q3UQL2|Q3UQL2_MOUSE PCI domain-containing protein OS=Mus musculus OX=10090 GN=Cops3 PE=1 SV=1;sp|O88543|CSN3_MOUSE COP9 signalosome complex subunit 3 OS=Mus musculus OX=10090 GN=Cops3 PE=1 SV=3;tr|Q3TEA5|Q3TEA5_MOUSE PCI domain-containing protein (Fragm	3	5	10	4	6	6	5	5	6	8	6	7
25.4501	25.5897	25.8213	25.6061	25.7951	25.6256	25.4386	26.0057	25.9233	25.8182	25.6525	25.8079	0.703093	25.6204	25.6756	25.7892	25.7595	Q14AI7;O88544;Q3TIJ1;F6QTS1;D3YV99;D3Z1R9	Q14AI7;O88544;Q3TIJ1;F6QTS1	COP9 signalosome complex subunit 4	Cops4	tr|Q14AI7|Q14AI7_MOUSE COP9 (Constitutive photomorphogenic) homolog, subunit 4 (Arabidopsis thaliana) OS=Mus musculus OX=10090 GN=Cops4 PE=1 SV=1;sp|O88544|CSN4_MOUSE COP9 signalosome complex subunit 4 OS=Mus musculus OX=10090 GN=Cops4 PE=1 SV=1;tr|Q3TIJ1|	7	11	11	9	14	8	11	7	8	12	9	10
24.2231	24.1005	24.3873	24.2223	24.27	24.2826	24.2052	23.9422	24.0313	24.2255	24.1163	24.1041	0.159765	24.237	24.2583	24.0595	24.1486	O35864;Q3V0K7;A0A087WRH6;A0A087WQA8	O35864	COP9 signalosome complex subunit 5	Cops5	sp|O35864|CSN5_MOUSE COP9 signalosome complex subunit 5 OS=Mus musculus OX=10090 GN=Cops5 PE=1 SV=3	3	4	4	4	3	6	4	3	4	5	4	3
24.351	24.668	24.738	24.6662	24.6933	24.5787	24.5894	24.8361	24.6187	24.6349	24.417	24.7077	0.821092	24.5857	24.6461	24.6814	24.5865	D3Z0F5;Q3UIT2;O88545;F6QK86	D3Z0F5;Q3UIT2;O88545	COP9 signalosome complex subunit 6	Cops6	tr|D3Z0F5|D3Z0F5_MOUSE COP9 signalosome complex subunit 6 OS=Mus musculus OX=10090 GN=Cops6 PE=1 SV=1;tr|Q3UIT2|Q3UIT2_MOUSE COP9 signalosome complex subunit 6 OS=Mus musculus OX=10090 GN=Cops6 PE=1 SV=1;sp|O88545|CSN6_MOUSE COP9 signalosome complex subuni	5	5	5	7	5	7	5	3	2	6	5	8
23.7682	24.2471	24.2892	24.1227	24.3426	23.7766	24.1025	23.9897	24.528	24.5776	24.1502	24.3483	0.596424	24.1015	24.0806	24.2068	24.3587	Q9CZ04;D3Z440;D3YVI6;D3Z0S0	Q9CZ04;D3Z440;D3YVI6	COP9 signalosome complex subunit 7a	Cops7a	sp|Q9CZ04|CSN7A_MOUSE COP9 signalosome complex subunit 7a OS=Mus musculus OX=10090 GN=Cops7a PE=1 SV=2;tr|D3Z440|D3Z440_MOUSE COP9 signalosome complex subunit 7a (Fragment) OS=Mus musculus OX=10090 GN=Cops7a PE=1 SV=8;tr|D3YVI6|D3YVI6_MOUSE COP9 signalosom	1	3	4	3	4	6	4	1	3	2	3	4
23.829	24.0737	24.1133	24.275	24.1187	24.326	22.6416	24.254	24.1828	24.3186	24.4503	24.3164	0.371555	24.0053	24.2399	23.6928	24.3618	Q8VBV7;A0A087WPM5	Q8VBV7	COP9 signalosome complex subunit 8	Cops8	sp|Q8VBV7|CSN8_MOUSE COP9 signalosome complex subunit 8 OS=Mus musculus OX=10090 GN=Cops8 PE=1 SV=1	2	3	4	3	8	4	2	3	4	3	3	3
25.5959	25.6638	25.6615	25.7966	25.5365	25.5859	25.5594	25.5676	25.608	25.7431	25.6494	25.7603	0.269895	25.6404	25.6397	25.5783	25.7176	Q542M2;P61924;A0A2R8VJV3;Q8R3M1	Q542M2;P61924;A0A2R8VJV3;Q8R3M1	Coatomer subunit zeta-1	Copz1	tr|Q542M2|Q542M2_MOUSE Coatomer subunit zeta OS=Mus musculus OX=10090 GN=Copz1 PE=1 SV=1;sp|P61924|COPZ1_MOUSE Coatomer subunit zeta-1 OS=Mus musculus OX=10090 GN=Copz1 PE=1 SV=1;tr|A0A2R8VJV3|A0A2R8VJV3_MOUSE Coatomer subunit zeta OS=Mus musculus OX=10090	7	9	11	8	10	8	7	6	6	9	10	6
27.939	27.9418	27.8799	27.8271	27.8381	27.8838	27.9102	27.9455	27.9413	27.7619	27.7789	27.8697	0.0100851	27.9203	27.8497	27.9323	27.8035	A2RS22;Q9WUM3;A0A494B9Y4;D3YUG6;A0A494BAI1	A2RS22;Q9WUM3	Coronin;Coronin-1B	Coro1b	tr|A2RS22|A2RS22_MOUSE Coronin OS=Mus musculus OX=10090 GN=Coro1b PE=1 SV=1;sp|Q9WUM3|COR1B_MOUSE Coronin-1B OS=Mus musculus OX=10090 GN=Coro1b PE=1 SV=1	21	22	29	23	25	25	25	21	27	26	25	18
27.133	27.1195	27.1815	27.0342	27.1525	27.3341	27.2504	27.322	27.2426	27.1239	27.1964	27.1341	0.281758	27.1447	27.1736	27.2717	27.1514	Q5PPQ7;Q3TEU8;Q9WUM4;Q3TF74;E9PX03;E9PZJ0;E9PVJ1;Q3U8F0;A1ILN2;B9EIZ7;Q920M5	Q5PPQ7;Q3TEU8;Q9WUM4;Q3TF74	Coronin;Coronin-1C	Coro1c	tr|Q5PPQ7|Q5PPQ7_MOUSE Coronin OS=Mus musculus OX=10090 GN=Coro1c PE=2 SV=1;tr|Q3TEU8|Q3TEU8_MOUSE Coronin OS=Mus musculus OX=10090 GN=Coro1c PE=2 SV=1;sp|Q9WUM4|COR1C_MOUSE Coronin-1C OS=Mus musculus OX=10090 GN=Coro1c PE=1 SV=2;tr|Q3TF74|Q3TF74_MOUSE Cor	16	14	15	19	17	15	15	13	12	16	20	16
25.13	25.4234	25.5347	25.1471	25.6067	25.4564	25.0848	25.3616	25.152	25.2525	25.1142	25.2871	0.448016	25.3627	25.4034	25.1994	25.218	Q544F6;Q9CQI6;A0A1D5RLP1	Q544F6;Q9CQI6	Coactosin-like protein	Cotl1	tr|Q544F6|Q544F6_MOUSE Cotl1 protein OS=Mus musculus OX=10090 GN=Cotl1 PE=1 SV=1;sp|Q9CQI6|COTL1_MOUSE Coactosin-like protein OS=Mus musculus OX=10090 GN=Cotl1 PE=1 SV=3	6	8	7	5	6	7	5	5	6	7	7	7
23.76	23.8221	23.8761	24.1558	23.6673	23.5219	24.1204	23.8293	24.0005	24.2503	24.0332	24.0119	0.241923	23.8194	23.7817	23.9834	24.0985	Q54AC6;P56394;Q3UJM3	Q54AC6;P56394;Q3UJM3	Cytochrome c oxidase copper chaperone	COX17;Cox17	tr|Q54AC6|Q54AC6_MOUSE Cox17p OS=Mus musculus OX=10090 GN=COX17 PE=1 SV=1;sp|P56394|COX17_MOUSE Cytochrome c oxidase copper chaperone OS=Mus musculus OX=10090 GN=Cox17 PE=1 SV=2;tr|Q3UJM3|Q3UJM3_MOUSE Uncharacterized protein OS=Mus musculus OX=10090 PE=2 S	2	3	2	3	1	2	2	3	3	2	2	2
28.1081	28.5809	28.4545	28.7114	28.5938	28.5146	28.8469	28.3849	28.5654	28.4763	28.1497	28.289	0.213426	28.3812	28.6066	28.5991	28.305	Q7JD03;Q7JCZ1;Q5GA81;K7XKA7;K7XK22;A3R481;A3R455;A0A0F6PXF3;A0A075DC90;A0A023J6F3;P00405;A3E4B0;A0A023J6I7;A0A023J607;A0A023J5Y1	Q7JD03;Q7JCZ1;Q5GA81;K7XKA7;K7XK22;A3R481;A3R455;A0A0F6PXF3;A0A075DC90;A0A023J6F3;P00405;A3E4B0;A0A023J6I7;A0A023J607;A0A023J5Y1	Cytochrome c oxidase subunit 2	COX2;mt-Co2;COXII;Mtco2	tr|Q7JD03|Q7JD03_MOUSE Cytochrome c oxidase subunit 2 OS=Mus musculus domesticus OX=10092 GN=COX2 PE=3 SV=1;tr|Q7JCZ1|Q7JCZ1_MOUSE Cytochrome c oxidase subunit 2 OS=Mus musculus OX=10090 GN=mt-Co2 PE=1 SV=1;tr|Q5GA81|Q5GA81_MUSMM Cytochrome c oxidase subun	14	13	14	14	16	15	15	13	13	11	10	11
23.8595	22.7587	23.0569	22.8039	22.7602	22.6968	22.887	22.7418	22.7728	21.3034	23.3799	22.6285	0.493689	23.225	22.7537	22.8006	22.4373	Q9MQW4;Q7JCX7;Q7JCA9;Q5GA78;K7XK11;G3EBA9;B9V188;A3R458;A3R3W7;A3E4B3;A0A141CM47;A0A0F6PYW7;A0A075DCG2;A0A023J6D3;A0A023J699;A0A023J698;A0A023J667;A0A023J659;A0A023J622;P00416	Q9MQW4;Q7JCX7;Q7JCA9;Q5GA78;K7XK11;G3EBA9;B9V188;A3R458;A3R3W7;A3E4B3;A0A141CM47;A0A0F6PYW7;A0A075DCG2;A0A023J6D3;A0A023J699;A0A023J698;A0A023J667;A0A023J659;A0A023J622;P00416	Cytochrome c oxidase subunit 3	COX3;mt-Co3;COXIII;Co3	tr|Q9MQW4|Q9MQW4_MOUSE Cytochrome c oxidase subunit 3 OS=Mus musculus domesticus OX=10092 GN=COX3 PE=3 SV=1;tr|Q7JCX7|Q7JCX7_MOUSE Cytochrome c oxidase subunit 3 OS=Mus musculus OX=10090 GN=mt-Co3 PE=1 SV=1;tr|Q7JCA9|Q7JCA9_MOUSE Cytochrome c oxidase subun	3	1	0	1	1	0	0	1	0	0	0	0
27.7146	27.5464	27.5702	27.6779	27.4597	27.4742	27.7095	27.5192	27.4015	27.5655	27.4795	27.4067	0.631909	27.6104	27.5373	27.5434	27.4839	A2RSV8;P19783;M0QWX7;D6RG40	A2RSV8;P19783	Cytochrome c oxidase subunit 4 isoform 1, mitochondrial	Cox4i1	tr|A2RSV8|A2RSV8_MOUSE Cytochrome c oxidase subunit IV isoform 1 OS=Mus musculus OX=10090 GN=Cox4i1 PE=1 SV=1;sp|P19783|COX41_MOUSE Cytochrome c oxidase subunit 4 isoform 1, mitochondrial OS=Mus musculus OX=10090 GN=Cox4i1 PE=1 SV=2	17	15	16	15	18	15	15	13	15	20	14	19
27.9107	28.0135	27.9807	28.2669	28.0157	28.1601	28.0936	28.2408	28.1261	28.0021	28.1426	28.0025	0.0949967	27.9683	28.1476	28.1535	28.0491	P12787	P12787	Cytochrome c oxidase subunit 5A, mitochondrial	Cox5a	sp|P12787|COX5A_MOUSE Cytochrome c oxidase subunit 5A, mitochondrial OS=Mus musculus OX=10090 GN=Cox5a PE=1 SV=2	13	18	19	19	13	18	21	15	17	15	16	20
26.7212	26.8119	26.732	27.0117	26.7784	26.9572	26.9985	26.8788	26.8048	26.874	26.819	26.7839	0.166968	26.755	26.9158	26.894	26.8256	Q9D881;P19536;F7C106;A0A0A6YVR0	Q9D881;P19536	Cytochrome c oxidase subunit 5B, mitochondrial	Cox5b	tr|Q9D881|Q9D881_MOUSE Cytochrome c oxidase subunit 5B, mitochondrial OS=Mus musculus OX=10090 GN=Cox5b-ps PE=1 SV=1;sp|P19536|COX5B_MOUSE Cytochrome c oxidase subunit 5B, mitochondrial OS=Mus musculus OX=10090 GN=Cox5b PE=1 SV=1	7	8	8	9	9	9	8	10	8	10	6	9
27.063	26.8751	26.6713	27.2934	27.0488	27.2737	27.329	27.187	26.9585	26.7487	26.8277	26.5756	0.0189	26.8698	27.2053	27.1582	26.7173	Q9DCW5;P43024	Q9DCW5;P43024	Cytochrome c oxidase subunit 6A, mitochondrial;Cytochrome c oxidase subunit 6A1, mitochondrial	Cox6a1	tr|Q9DCW5|Q9DCW5_MOUSE Cytochrome c oxidase subunit OS=Mus musculus OX=10090 GN=Cox6a1 PE=1 SV=1;sp|P43024|CX6A1_MOUSE Cytochrome c oxidase subunit 6A1, mitochondrial OS=Mus musculus OX=10090 GN=Cox6a1 PE=1 SV=2	2	4	3	7	7	8	8	7	7	9	3	7
26.9233	27.1564	27.1339	27.2834	27.031	27.0374	27.2729	27.157	27.2221	26.9445	27.0978	26.9699	0.187842	27.0712	27.1172	27.2174	27.0041	P56391	P56391	Cytochrome c oxidase subunit 6B1	Cox6b1	sp|P56391|CX6B1_MOUSE Cytochrome c oxidase subunit 6B1 OS=Mus musculus OX=10090 GN=Cox6b1 PE=1 SV=2	9	7	7	7	6	8	7	9	6	6	7	5
27.1248	26.6722	26.6818	27.022	26.6591	26.8604	27.0445	26.9506	26.885	26.7392	26.7917	26.7646	0.556069	26.8263	26.8472	26.96	26.7651	Q9CPQ1;A0A0G2JDA6	Q9CPQ1	Cytochrome c oxidase subunit 6C	Cox6c	sp|Q9CPQ1|COX6C_MOUSE Cytochrome c oxidase subunit 6C OS=Mus musculus OX=10090 GN=Cox6c PE=1 SV=3	14	9	11	12	11	14	15	11	11	8	8	12
25.5784	25.6615	25.5809	25.7691	25.4177	25.3665	25.6669	25.398	25.2914	25.6915	25.3231	25.2215	0.64186	25.6069	25.5178	25.4521	25.412	P48771	P48771	Cytochrome c oxidase subunit 7A2, mitochondrial	Cox7a2	sp|P48771|CX7A2_MOUSE Cytochrome c oxidase subunit 7A2, mitochondrial OS=Mus musculus OX=10090 GN=Cox7a2 PE=1 SV=2	5	3	4	3	4	5	4	4	4	4	5	5
24.2831	24.1138	24.4891	24.3213	23.9867	20.9641	24.0723	23.8111	24.4654	23.9962	24.386	24.1421	0.427648	24.2953	23.0907	24.1163	24.1748	Q99KD6;Q3UDK5;E9PZS8;Q61387;Q3U7R2	Q99KD6;Q3UDK5;E9PZS8;Q61387	Cytochrome c oxidase subunit 7A-related protein, mitochondrial	Cox7a2l	tr|Q99KD6|Q99KD6_MOUSE Cox7a2l protein OS=Mus musculus OX=10090 GN=Cox7a2l PE=2 SV=1;tr|Q3UDK5|Q3UDK5_MOUSE Uncharacterized protein OS=Mus musculus OX=10090 GN=Cox7a2l PE=1 SV=1;tr|E9PZS8|E9PZS8_MOUSE Cytochrome c oxidase subunit 7A-related protein, mitoch	2	2	1	4	3	1	2	3	3	3	1	5
26.5028	26.4622	26.4415	26.402	26.322	26.0538	26.7102	26.5305	26.4635	26.2953	26.4694	26.2843	0.0663718	26.4688	26.2592	26.5681	26.3497	G3X9T8;G3X8Q5;E9PZD8;Q61147;Q2F3J4;Q8BV37;G3UXG1;CON__ENSEMBL:ENSBTAP00000031900;G3UZ53;G3UWP5	G3X9T8;G3X8Q5;E9PZD8;Q61147	Ceruloplasmin	Cp	tr|G3X9T8|G3X9T8_MOUSE Ceruloplasmin OS=Mus musculus OX=10090 GN=Cp PE=1 SV=1;tr|G3X8Q5|G3X8Q5_MOUSE Ceruloplasmin OS=Mus musculus OX=10090 GN=Cp PE=1 SV=1;tr|E9PZD8|E9PZD8_MOUSE Ceruloplasmin OS=Mus musculus OX=10090 GN=Cp PE=1 SV=1;sp|Q61147|CERU_MOUSE C	11	18	15	16	12	13	20	17	17	13	15	12
22.7885	21.9045	22.9505	23.3314	21.6693	22.6716	23.8887	22.4718	22.9813	21.565	21.484	21.8618	0.104628	22.5478	22.5574	23.114	21.6369	Q543R4;Q00493	Q543R4;Q00493	Carboxypeptidase E	Cpe	tr|Q543R4|Q543R4_MOUSE Uncharacterized protein OS=Mus musculus OX=10090 GN=Cpe PE=1 SV=1;sp|Q00493|CBPE_MOUSE Carboxypeptidase E OS=Mus musculus OX=10090 GN=Cpe PE=1 SV=2	1	1	0	4	0	2	2	0	3	1	4	2
25.8469	25.7275	25.7207	25.4689	25.6364	25.7217	25.3342	25.6066	25.5652	25.6332	25.5891	25.7209	0.0970166	25.765	25.609	25.502	25.6478	Q8C166;B7ZCP4;Q571A1;Q3U893;E9Q806;B7ZCP6;A3KGK7;B7ZCP7;B7ZCP5;V9GWY2;F6R587;V9GX86;B7ZCP8;V9GXM6	Q8C166;B7ZCP4;Q571A1;Q3U893;E9Q806;B7ZCP6;A3KGK7	Copine-1	Cpne1	sp|Q8C166|CPNE1_MOUSE Copine-1 OS=Mus musculus OX=10090 GN=Cpne1 PE=1 SV=1;tr|B7ZCP4|B7ZCP4_MOUSE Copine-1 OS=Mus musculus OX=10090 GN=Cpne1 PE=1 SV=1;tr|Q571A1|Q571A1_MOUSE MKIAA0765 splice variant 1 (Fragment) OS=Mus musculus OX=10090 GN=Cpne1 PE=2 SV=1;	6	7	7	4	14	5	3	6	8	6	6	6
24.7358	24.3112	24.873	24.6822	24.6744	24.7048	24.4376	24.7769	24.4407	24.5258	24.9486	24.512	0.876929	24.64	24.6871	24.5517	24.6621	Q3UJS6;Q8BT60;Q5DTH0;Q8BIJ1;Q9D6C8;Q8BRJ6;A0A0R4J0J1;Q3UYN2;Q1RLL3;Q9Z140;Q8BLR2;Q0VE82;Q8JZW4	Q3UJS6;Q8BT60	Copine-3	Cpne3	tr|Q3UJS6|Q3UJS6_MOUSE Uncharacterized protein OS=Mus musculus OX=10090 GN=Cpne3 PE=2 SV=1;sp|Q8BT60|CPNE3_MOUSE Copine-3 OS=Mus musculus OX=10090 GN=Cpne3 PE=1 SV=2	5	7	6	3	6	8	6	4	3	5	7	7
22.6476	22.6242	21.6993	22.6167	21.0969	22.7481	22.4421	21.8708	22.4615	22.1193	22.9267	22.1243	0.967345	22.3237	22.1539	22.2582	22.3901	A0A2R8VK76;Q9EPU4;Q3U1X8;A0A2R8VI46	A0A2R8VK76;Q9EPU4;Q3U1X8	Cleavage and polyadenylation specificity factor subunit 1	Cpsf1	tr|A0A2R8VK76|A0A2R8VK76_MOUSE Cleavage and polyadenylation-specificity factor subunit 1 OS=Mus musculus OX=10090 GN=Cpsf1 PE=1 SV=1;sp|Q9EPU4|CPSF1_MOUSE Cleavage and polyadenylation specificity factor subunit 1 OS=Mus musculus OX=10090 GN=Cpsf1 PE=1 SV=1	2	3	1	2	1	1	1	2	1	0	1	1
23.9846	23.562	23.6177	23.6072	23.3586	23.8936	23.6821	23.5538	24.1861	23.8603	23.7559	23.7085	0.801394	23.7214	23.6198	23.8073	23.7749	Q3UDS1;Q3U057;Q9QXK7;Q9CWL0;Q497G2;A0A1Y7VLY3;Q3TC91;Q8BRA5;Q9CT87;A0A1Y7VIZ9;A0A1Y7VJ97	Q3UDS1;Q3U057;Q9QXK7;Q9CWL0;Q497G2;A0A1Y7VLY3;Q3TC91	Cleavage and polyadenylation specificity factor subunit 3	Cpsf3	tr|Q3UDS1|Q3UDS1_MOUSE Uncharacterized protein OS=Mus musculus OX=10090 GN=Cpsf3 PE=2 SV=1;tr|Q3U057|Q3U057_MOUSE Uncharacterized protein OS=Mus musculus OX=10090 GN=Cpsf3 PE=2 SV=1;sp|Q9QXK7|CPSF3_MOUSE Cleavage and polyadenylation specificity factor subu	2	7	4	2	5	4	3	4	3	3	4	4
25.4283	25.3945	25.4105	25.3293	25.2742	25.4815	25.3289	25.2656	25.3916	25.3925	25.4161	25.4096	0.386715	25.4111	25.3617	25.3287	25.406	H3BJ30;H3BJW3;Q6NVF9;H3BKW0;H3BLM9	H3BJ30;H3BJW3;Q6NVF9	Cleavage and polyadenylation specificity factor subunit 6	Cpsf6	tr|H3BJ30|H3BJ30_MOUSE Cleavage and polyadenylation-specificity factor subunit 6 OS=Mus musculus OX=10090 GN=Cpsf6 PE=1 SV=1;tr|H3BJW3|H3BJW3_MOUSE Cleavage and polyadenylation-specificity factor subunit 6 OS=Mus musculus OX=10090 GN=Cpsf6 PE=1 SV=1;sp|Q6N	6	10	5	9	6	6	3	9	7	7	9	5
26.9206	26.6216	26.5756	26.9304	26.7907	26.5787	26.7082	26.6274	26.3804	26.326	26.4855	26.1867	0.0593678	26.7059	26.7666	26.572	26.3327	Q7TQD5;Q3UGT1;P97742;A8ASF5;A0A494BAD3;A0A494BAC7;A0A494BBF2;Q3UIM5;Q924X2	Q7TQD5;Q3UGT1;P97742;A8ASF5;A0A494BAD3	Carnitine O-palmitoyltransferase 1, liver isoform	Cpt1a	tr|Q7TQD5|Q7TQD5_MOUSE Carnitine palmitoyltransferase 1a, liver OS=Mus musculus OX=10090 GN=Cpt1a PE=1 SV=1;tr|Q3UGT1|Q3UGT1_MOUSE Uncharacterized protein OS=Mus musculus OX=10090 GN=Cpt1a PE=2 SV=1;sp|P97742|CPT1A_MOUSE Carnitine O-palmitoyltransferase 1,	17	19	17	18	15	17	16	17	18	17	13	17
24.6413	24.7085	24.3662	24.2083	24.7607	24.5214	24.5006	24.26	24.4368	23.1409	24.2905	24.512	0.353889	24.572	24.4968	24.3991	23.9812	Q3UN55;P52825;Q3UDA8;A2A8E8;A2A8E9;Q9CU20;A2A8E7	Q3UN55;P52825;Q3UDA8	Carnitine O-palmitoyltransferase 2, mitochondrial	Cpt2	tr|Q3UN55|Q3UN55_MOUSE Carn_acyltransf domain-containing protein OS=Mus musculus OX=10090 GN=Cpt2 PE=2 SV=1;sp|P52825|CPT2_MOUSE Carnitine O-palmitoyltransferase 2, mitochondrial OS=Mus musculus OX=10090 GN=Cpt2 PE=1 SV=2;tr|Q3UDA8|Q3UDA8_MOUSE Carn_acyltr	7	5	4	2	4	5	7	5	3	2	2	2
24.0691	23.8912	23.9706	24.0331	23.9082	23.8692	24.2376	23.87	23.9119	24.0856	24.0596	23.8916	0.883852	23.9769	23.9368	24.0065	24.0123	H7BX88;P47934;B7ZDD7;F7BF80;A2AWJ5	H7BX88;P47934;B7ZDD7	Carnitine O-acetyltransferase	Crat	tr|H7BX88|H7BX88_MOUSE Carnitine O-acetyltransferase OS=Mus musculus OX=10090 GN=Crat PE=1 SV=1;sp|P47934|CACP_MOUSE Carnitine O-acetyltransferase OS=Mus musculus OX=10090 GN=Crat PE=1 SV=3;tr|B7ZDD7|B7ZDD7_MOUSE Carnitine O-acetyltransferase (Fragment) OS	4	6	2	5	4	2	5	2	3	2	1	2
25.739	25.4602	25.514	25.8256	25.1815	25.469	25.793	25.5841	24.9955	25.1539	25.8274	24.7543	0.761386	25.5711	25.492	25.4575	25.2452	O88668;J3QP41;K4DI63	O88668;J3QP41	Protein CREG1	Creg1	sp|O88668|CREG1_MOUSE Protein CREG1 OS=Mus musculus OX=10090 GN=Creg1 PE=1 SV=1;tr|J3QP41|J3QP41_MOUSE Protein CREG1 OS=Mus musculus OX=10090 GN=Creg1 PE=1 SV=1	3	2	3	2	3	0	1	2	3	1	1	4
23.3699	23.1975	23.2373	23.5261	23.6	21.5411	23.7079	23.7639	21.3626	22.9999	23.2235	23.5347	0.930611	23.2682	22.8891	22.9448	23.2527	Q9CYA0	Q9CYA0	Cysteine-rich with EGF-like domain protein 2	Creld2	sp|Q9CYA0|CREL2_MOUSE Protein disulfide isomerase Creld2 OS=Mus musculus OX=10090 GN=Creld2 PE=1 SV=1	1	1	2	3	4	3	4	2	2	1	3	2
23.0582	23.949	23.524	21.9849	23.9874	21.6643	23.9618	24.4804	23.5532	23.7641	21.6812	22.9636	0.243659	23.5104	22.5455	23.9985	22.8029	Q8C2N7;A0A0G2JEK2;P63254;Q6P3B4	Q8C2N7;A0A0G2JEK2;P63254;Q6P3B4	Cysteine-rich protein 1	Crip1	tr|Q8C2N7|Q8C2N7_MOUSE LIM zinc-binding domain-containing protein OS=Mus musculus OX=10090 GN=Crip1 PE=2 SV=1;tr|A0A0G2JEK2|A0A0G2JEK2_MOUSE Cysteine-rich protein 1 OS=Mus musculus OX=10090 GN=Crip1 PE=1 SV=1;sp|P63254|CRIP1_MOUSE Cysteine-rich protein 1 O	0	3	0	1	3	0	1	3	1	2	0	1
26.9123	27.4534	27.4617	27.1663	27.5042	27.2873	27.2152	27.4057	27.4241	27.4028	27.3636	27.4908	0.826283	27.2758	27.3193	27.3483	27.419	Q4FJU3;Q9DCT8;A0A0G2JF37	Q4FJU3;Q9DCT8	Cysteine-rich protein 2	Crip2	tr|Q4FJU3|Q4FJU3_MOUSE Crip2 protein OS=Mus musculus OX=10090 GN=Crip2 PE=1 SV=1;sp|Q9DCT8|CRIP2_MOUSE Cysteine-rich protein 2 OS=Mus musculus OX=10090 GN=Crip2 PE=1 SV=1	10	15	15	11	11	15	6	15	12	17	13	16
26.5177	26.6176	26.6168	26.3573	26.7299	26.6176	26.3383	26.6033	26.57	26.7161	26.498	26.604	0.811325	26.5841	26.5683	26.5039	26.606	Q5ND51;Q64010;Q91VM1;Q5ND50;Q8BPE7;Q920I1;F7D232;Q3TQV3	Q5ND51;Q64010;Q91VM1;Q5ND50;Q8BPE7;Q920I1;F7D232	Adapter molecule crk	Crk	tr|Q5ND51|Q5ND51_MOUSE V-crk sarcoma virus CT10 oncogene-like protein OS=Mus musculus OX=10090 GN=Crk PE=2 SV=1;sp|Q64010|CRK_MOUSE Adapter molecule crk OS=Mus musculus OX=10090 GN=Crk PE=1 SV=1;tr|Q91VM1|Q91VM1_MOUSE V-crk sarcoma virus CT10 oncogene homo	13	16	17	15	14	16	11	12	13	20	17	18
22.4937	23.294	23.902	21.6545	23.3913	23.0639	23.2191	23.8139	23.3758	23.2833	23.0369	23.766	0.493284	23.2299	22.7032	23.4696	23.3621	A2RS58;P47941;A0A338P675;Q8R5B8;A0A338P6Q0	A2RS58;P47941;A0A338P675;Q8R5B8;A0A338P6Q0	Crk-like protein	Crkl	tr|A2RS58|A2RS58_MOUSE V-crk sarcoma virus CT10 oncogene homolog (Avian)-like OS=Mus musculus OX=10090 GN=Crkl PE=1 SV=1;sp|P47941|CRKL_MOUSE Crk-like protein OS=Mus musculus OX=10090 GN=Crkl PE=1 SV=2;tr|A0A338P675|A0A338P675_MOUSE Crk-like protein (Fragm	1	2	4	1	3	2	1	2	1	2	2	4
25.2812	25.5058	25.2648	25.2219	25.4171	25.3302	25.1526	25.3697	25.2684	24.9877	24.916	24.8953	0.00357612	25.3506	25.3231	25.2635	24.933	Q9DC50;Q3V3N1;Q9QZZ3	Q9DC50	Peroxisomal carnitine O-octanoyltransferase	Crot	sp|Q9DC50|OCTC_MOUSE Peroxisomal carnitine O-octanoyltransferase OS=Mus musculus OX=10090 GN=Crot PE=1 SV=1	7	10	9	11	13	5	8	9	7	6	6	3
25.4987	24.84	24.9539	25.4261	24.9519	25.3901	24.7707	25.1446	24.9188	25.9182	25.5001	25.8159	0.0274931	25.0975	25.2561	24.9447	25.7447	A0A1L1SRG5;Q52L78;P23927	A0A1L1SRG5;Q52L78;P23927	Alpha-crystallin B chain	Cryab	tr|A0A1L1SRG5|A0A1L1SRG5_MOUSE Alpha-crystallin B chain (Fragment) OS=Mus musculus OX=10090 GN=Cryab PE=1 SV=1;tr|Q52L78|Q52L78_MOUSE Cryab protein OS=Mus musculus OX=10090 GN=Cryab PE=1 SV=1;sp|P23927|CRYAB_MOUSE Alpha-crystallin B chain OS=Mus musculus O	6	3	5	6	5	11	7	8	3	10	8	6
26.9514	27.3355	27.2406	27.073	27.1547	27.1135	26.9857	27.1937	27.1686	26.9949	26.9555	26.8669	0.174984	27.1758	27.1137	27.116	26.9391	P47199;A0A0A6YXR4;Q80XR3;Q3UYY0;A0A0A6YVS7;V9GXY8;D3YUG9;D3Z2X0;D3YWU6;D3Z4Q4;A0A0G2JFU5	P47199;A0A0A6YXR4;Q80XR3;Q3UYY0;A0A0A6YVS7;V9GXY8	Quinone oxidoreductase	Cryz	sp|P47199|QOR_MOUSE Quinone oxidoreductase OS=Mus musculus OX=10090 GN=Cryz PE=1 SV=1;tr|A0A0A6YXR4|A0A0A6YXR4_MOUSE Quinone oxidoreductase (Fragment) OS=Mus musculus OX=10090 GN=Cryz PE=1 SV=5;tr|Q80XR3|Q80XR3_MOUSE Crystallin, zeta OS=Mus musculus OX=100	18	24	20	17	16	22	14	17	19	18	15	20
22.3979	23.1742	22.9438	22.8794	23.2212	23.4913	22.9932	23.0541	23.0731	23.2788	23.112	23.4491	0.264224	22.8386	23.1973	23.0401	23.28	D3Z6I4;Q921W4;D3YU21;D3YZD6;A0A338P7D6;A0A338P6Y1;A0A338P785;F7BGV1	D3Z6I4;Q921W4;D3YU21;D3YZD6	Quinone oxidoreductase-like protein 1	Cryzl1	tr|D3Z6I4|D3Z6I4_MOUSE Quinone oxidoreductase-like protein 1 OS=Mus musculus OX=10090 GN=Cryzl1 PE=1 SV=1;sp|Q921W4|QORL1_MOUSE Quinone oxidoreductase-like protein 1 OS=Mus musculus OX=10090 GN=Cryzl1 PE=1 SV=1;tr|D3YU21|D3YU21_MOUSE Quinone oxidoreductase	0	1	4	1	1	2	1	3	1	3	2	1
29.309	29.172	29.0152	29.2272	29.2066	29.1049	29.3777	29.1142	29.0944	29.0562	28.9759	29.0763	0.372743	29.1654	29.1795	29.1954	29.0361	Q9CZU6;Q0QEL9	Q9CZU6	Citrate synthase, mitochondrial	Cs	sp|Q9CZU6|CISY_MOUSE Citrate synthase, mitochondrial OS=Mus musculus OX=10090 GN=Cs PE=1 SV=1	38	38	37	46	40	45	46	47	48	45	45	41
27.4006	27.3986	27.5139	27.4614	27.4153	27.3471	27.4286	27.5085	27.4305	27.5562	27.5333	27.5131	0.0729572	27.4377	27.4079	27.4559	27.5342	Q3U1S6;Q91W50;Q8JZN2;Q3U4S7;Q3TXH7;Q80TP8;Q8R3R1;A0A0G2JF72;Q3U672;Q05C63;Q3UJ74;A0A0G2JE62;A0A0G2JDJ7	Q3U1S6;Q91W50;Q8JZN2;Q3U4S7;Q3TXH7;Q80TP8;Q8R3R1;A0A0G2JF72;Q3U672	Cold shock domain-containing protein E1	Csde1	tr|Q3U1S6|Q3U1S6_MOUSE Uncharacterized protein OS=Mus musculus OX=10090 GN=Csde1 PE=1 SV=1;sp|Q91W50|CSDE1_MOUSE Cold shock domain-containing protein E1 OS=Mus musculus OX=10090 GN=Csde1 PE=1 SV=1;tr|Q8JZN2|Q8JZN2_MOUSE Cold shock domain-containing protein	28	29	29	34	36	24	34	33	30	32	36	31
29.1467	29.1422	29.133	28.9457	29.1504	29.0968	28.9912	29.1588	29.131	29.1434	29.2323	29.0585	0.595395	29.1406	29.0643	29.0937	29.1447	Q9ERK4;E9Q1T9;F6ZEW4;E9QAX7;Q9CSW8;F7D1H9	Q9ERK4;E9Q1T9;F6ZEW4	Exportin-2	Cse1l	sp|Q9ERK4|XPO2_MOUSE Exportin-2 OS=Mus musculus OX=10090 GN=Cse1l PE=1 SV=1;tr|E9Q1T9|E9Q1T9_MOUSE Exportin-2 OS=Mus musculus OX=10090 GN=Cse1l PE=1 SV=1;tr|F6ZEW4|F6ZEW4_MOUSE Exportin-2 (Fragment) OS=Mus musculus OX=10090 GN=Cse1l PE=1 SV=1	22	25	33	26	28	28	33	27	32	30	25	28
24.6076	24.2772	24.5177	24.6726	24.3342	24.4257	24.5075	24.2211	24.4803	24.2233	24.2976	24.2055	0.258595	24.4675	24.4775	24.403	24.2422	E9Q4G7;Q3U772;E9PWB2;Q8BK63;Q6PJ87;Q3U844;H7BXB1;E9Q3W1;E9Q2U6;Q3TVX1;F6YBC9	E9Q4G7;Q3U772;E9PWB2;Q8BK63;Q6PJ87;Q3U844;H7BXB1;E9Q3W1;E9Q2U6	Casein kinase I isoform alpha	Csnk1a1	tr|E9Q4G7|E9Q4G7_MOUSE Casein kinase I isoform alpha OS=Mus musculus OX=10090 GN=Csnk1a1 PE=1 SV=1;tr|Q3U772|Q3U772_MOUSE Protein kinase domain-containing protein OS=Mus musculus OX=10090 GN=Csnk1a1 PE=2 SV=1;tr|E9PWB2|E9PWB2_MOUSE Casein kinase I isoform	3	7	4	5	4	3	3	4	6	4	4	3
22.8261	22.4035	22.293	22.3704	22.5223	22.6715	22.4241	22.3963	22.4169	21.9394	22.2178	22.5624	0.436561	22.5075	22.5214	22.4124	22.2399	Q3UBT6;Q3USK2;Q9DC28	Q3UBT6;Q3USK2;Q9DC28	Casein kinase I isoform delta	Csnk1d	tr|Q3UBT6|Q3UBT6_MOUSE Protein kinase domain-containing protein OS=Mus musculus OX=10090 GN=Csnk1d PE=2 SV=1;tr|Q3USK2|Q3USK2_MOUSE Casein kinase I isoform delta OS=Mus musculus OX=10090 GN=Csnk1d PE=1 SV=1;sp|Q9DC28|KC1D_MOUSE Casein kinase I isoform delt	0	3	2	2	2	1	2	2	1	1	3	2
26.6427	26.568	26.6577	26.4336	26.4693	26.5319	26.5308	26.3399	26.4115	26.5623	26.3674	26.3385	0.0644123	26.6228	26.4783	26.4274	26.4227	Q61177;Q60737;Q9D0E8;Q8CD20;A2ANR6;Q6NSS6	Q61177;Q60737;Q9D0E8;Q8CD20	Casein kinase II subunit alpha	Csnk2a1	tr|Q61177|Q61177_MOUSE Casein kinase II alpha subunit OS=Mus musculus OX=10090 GN=Csnk2a1 PE=1 SV=1;sp|Q60737|CSK21_MOUSE Casein kinase II subunit alpha OS=Mus musculus OX=10090 GN=Csnk2a1 PE=1 SV=2;tr|Q9D0E8|Q9D0E8_MOUSE Uncharacterized protein OS=Mus mus	15	16	17	17	13	13	14	14	12	10	19	15
24.4855	24.5171	24.6872	24.6815	24.557	24.2644	24.8853	24.6341	24.7468	24.6806	24.444	24.5582	0.247564	24.5632	24.501	24.7554	24.5609	Q545V8;O54833;Q8BPF9;A0A1D5RM74;A0A1D5RLE4;Q8CEL6;A0A1D5RM55;Q8CDH5	Q545V8;O54833;Q8BPF9;A0A1D5RM74;A0A1D5RLE4	Casein kinase II subunit alpha	Csnk2a2	tr|Q545V8|Q545V8_MOUSE Protein kinase domain-containing protein OS=Mus musculus OX=10090 GN=Csnk2a2 PE=1 SV=1;sp|O54833|CSK22_MOUSE Casein kinase II subunit alpha OS=Mus musculus OX=10090 GN=Csnk2a2 PE=1 SV=1;tr|Q8BPF9|Q8BPF9_MOUSE Protein kinase domain-c	6	7	4	7	8	5	7	7	6	9	6	10
23.9336	24.7354	24.7666	24.6991	24.5799	24.2463	24.852	23.1424	24.7655	25.0533	24.5014	24.8937	0.693106	24.4785	24.5085	24.2533	24.8161	N0E4C0;P67871;G3UZJ5;N0E4C5;N0E463;G3UZA4;N0E462;G3UXG7;G3UZX4;G3UWU5;N0E636;G3UXU2	N0E4C0;P67871;G3UZJ5;N0E4C5;N0E463;G3UZA4;N0E462;G3UXG7;G3UZX4	Casein kinase II subunit beta	Csnk2b;Csnk2b-Ly6g5b	tr|N0E4C0|N0E4C0_MOUSE Casein kinase II subunit beta OS=Mus musculus OX=10090 GN=Csnk2b PE=2 SV=1;sp|P67871|CSK2B_MOUSE Casein kinase II subunit beta OS=Mus musculus OX=10090 GN=Csnk2b PE=1 SV=1;tr|G3UZJ5|G3UZJ5_MOUSE Casein kinase II subunit beta (Fragmen	5	5	3	4	6	6	6	1	7	3	5	3
27.5201	28.1159	28.1338	27.6562	27.8942	27.8176	27.7769	28.1611	28.0219	28.0494	27.9032	27.9613	0.670395	27.9233	27.7893	27.9866	27.9713	Q4FJX4;P97315	Q4FJX4;P97315	Cysteine and glycine-rich protein 1	Csrp1	tr|Q4FJX4|Q4FJX4_MOUSE Csrp1 protein OS=Mus musculus OX=10090 GN=Csrp1 PE=1 SV=1;sp|P97315|CSRP1_MOUSE Cysteine and glycine-rich protein 1 OS=Mus musculus OX=10090 GN=Csrp1 PE=1 SV=3	19	24	22	18	18	20	21	28	28	23	23	21
22.3075	23.2252	20.9963	23.3064	23.0232	23.2641	21.444	23.1285	23.3062	23.1057	23.0301	21.4495	0.593132	22.1763	23.1979	22.6262	22.5284	A0A1W2P758;Q9D1M8;Q71V27;A0A1W2P845;P97314;A0A1W2P7N8;A0A1W2P6I3;Q6QMT3;A0A1W2P780	A0A1W2P758;Q9D1M8;Q71V27;A0A1W2P845;P97314;A0A1W2P7N8;A0A1W2P6I3;Q6QMT3	Cysteine and glycine-rich protein 2	Csrp2	tr|A0A1W2P758|A0A1W2P758_MOUSE Cysteine and glycine-rich protein 2 (Fragment) OS=Mus musculus OX=10090 GN=Csrp2 PE=1 SV=1;tr|Q9D1M8|Q9D1M8_MOUSE Uncharacterized protein OS=Mus musculus OX=10090 GN=Csrp2 PE=2 SV=1;tr|Q71V27|Q71V27_MOUSE Smooth muscle LIM pr	0	0	1	0	2	2	0	1	1	2	1	0
27.4136	28.3	28.2673	27.7399	28.212	28.2219	27.7203	28.1455	28.1524	28.2412	28.11	28.3199	0.799834	27.9936	28.0579	28.0061	28.2237	Q62426	Q62426	Cystatin-B	Cstb	sp|Q62426|CYTB_MOUSE Cystatin-B OS=Mus musculus OX=10090 GN=Cstb PE=1 SV=1	13	14	19	16	18	15	14	22	16	17	15	21
25.4489	25.2821	25.2691	25.3489	25.3295	25.3639	25.4031	25.1822	25.0653	25.3458	25.3723	25.5049	0.259263	25.3333	25.3474	25.2169	25.4077	B3V097;Q8BIQ5;A2AEK1;B3V099;A2AEJ8;Q8C7E9;A2AEK3;F6ZKC7	B3V097;Q8BIQ5;A2AEK1;B3V099;A2AEJ8	Cleavage stimulation factor subunit 2	Cstf2	tr|B3V097|B3V097_MOUSE BetaCstF-64 variant 3 OS=Mus musculus OX=10090 GN=Cstf2 PE=2 SV=1;sp|Q8BIQ5|CSTF2_MOUSE Cleavage stimulation factor subunit 2 OS=Mus musculus OX=10090 GN=Cstf2 PE=1 SV=2;tr|A2AEK1|A2AEK1_MOUSE AlphaCstF-64 variant 4 OS=Mus musculus O	4	10	8	9	10	5	9	10	8	6	11	9
23.2402	22.6458	21.6369	22.7632	23.0761	22.0495	23.1576	23.1791	23.0129	22.2673	23.1794	21.2679	0.49429	22.5077	22.6296	23.1165	22.2382	Q99LI7;Q3TXN6;Q3TV86;Q8CE71	Q99LI7;Q3TXN6;Q3TV86	Cleavage stimulation factor subunit 3	Cstf3	sp|Q99LI7|CSTF3_MOUSE Cleavage stimulation factor subunit 3 OS=Mus musculus OX=10090 GN=Cstf3 PE=1 SV=1;tr|Q3TXN6|Q3TXN6_MOUSE Suf domain-containing protein (Fragment) OS=Mus musculus OX=10090 GN=Cstf3 PE=2 SV=1;tr|Q3TV86|Q3TV86_MOUSE Suf domain-containing	1	3	0	1	1	0	1	2	3	1	1	0
23.0673	23.5814	23.5308	23.6251	23.0964	23.3577	23.6221	23.2922	23.296	23.4701	23.2342	23.8235	0.90494	23.3932	23.3597	23.4034	23.5092	H3BJ71;H3BKL6;H3BL19;Q3TZZ3;H3BJI6;H3BK44;E9PY90;H3BK48;E9Q3S2;H3BKH2;H3BJS0;A0A1W2P711;Q91ZV0;H3BJS5;H3BJ35;H3BJY7	H3BJ71;H3BKL6;H3BL19;Q3TZZ3;H3BJI6;H3BK44;E9PY90;H3BK48;E9Q3S2;H3BKH2;H3BJS0;A0A1W2P711;Q91ZV0;H3BJS5	Melanoma inhibitory activity protein 2	Ctage5;Mia2	tr|H3BJ71|H3BJ71_MOUSE Melanoma inhibitory activity protein 2 (Fragment) OS=Mus musculus OX=10090 GN=Mia2 PE=1 SV=1;tr|H3BKL6|H3BKL6_MOUSE Melanoma inhibitory activity protein 2 OS=Mus musculus OX=10090 GN=Mia2 PE=1 SV=1;tr|H3BL19|H3BL19_MOUSE Melanoma inh	4	4	3	4	3	1	3	2	2	2	0	2
23.2614	23.2578	23.5599	23.3407	23.4659	23.3839	23.2782	23.5262	22.6447	23.3148	22.2416	23.4682	0.642382	23.3597	23.3968	23.1497	23.0082	A0A0J9YU62;O88712;A0A0J9YUM4;A0A0J9YU66;A0A0J9YVI3;A0A0J9YUR5;A0A0J9YTW3;A0A0J9YVC3	A0A0J9YU62;O88712;A0A0J9YUM4;A0A0J9YU66;A0A0J9YVI3;A0A0J9YUR5	C-terminal-binding protein 1	Ctbp1	tr|A0A0J9YU62|A0A0J9YU62_MOUSE C-terminal-binding protein 1 OS=Mus musculus OX=10090 GN=Ctbp1 PE=1 SV=1;sp|O88712|CTBP1_MOUSE C-terminal-binding protein 1 OS=Mus musculus OX=10090 GN=Ctbp1 PE=1 SV=2;tr|A0A0J9YUM4|A0A0J9YUM4_MOUSE C-terminal-binding protein	0	1	3	1	2	1	2	2	2	0	1	2
26.9428	27.0705	26.955	26.8212	27.0194	26.8126	26.9006	26.9379	27.0026	27.1373	27.0003	27.082	0.102086	26.9894	26.8844	26.947	27.0732	Q91YZ2;Q3UIX8;Q3UGL5;P56546	Q91YZ2;Q3UIX8;Q3UGL5;P56546	C-terminal-binding protein 2	Ctbp2	tr|Q91YZ2|Q91YZ2_MOUSE C-terminal-binding protein 2 OS=Mus musculus OX=10090 GN=Ctbp2 PE=1 SV=1;tr|Q3UIX8|Q3UIX8_MOUSE Uncharacterized protein OS=Mus musculus OX=10090 GN=Ctbp2 PE=2 SV=1;tr|Q3UGL5|Q3UGL5_MOUSE Uncharacterized protein OS=Mus musculus OX=100	15	19	16	22	21	14	17	17	17	16	22	16
23.7255	23.3676	23.2641	23.5772	23.3961	23.0288	23.8519	24.0629	23.6388	22.8903	23.0403	22.4731	0.00745508	23.4524	23.334	23.8512	22.8012	Q3USR8;Q3UYZ8;Q61164;Q05CK6	Q3USR8;Q3UYZ8;Q61164;Q05CK6	Transcriptional repressor CTCF	Ctcf	tr|Q3USR8|Q3USR8_MOUSE Uncharacterized protein (Fragment) OS=Mus musculus OX=10090 GN=Ctcf PE=2 SV=1;tr|Q3UYZ8|Q3UYZ8_MOUSE Uncharacterized protein (Fragment) OS=Mus musculus OX=10090 GN=Ctcf PE=2 SV=1;sp|Q61164|CTCF_MOUSE Transcriptional repressor CTCF OS	4	6	5	6	4	2	5	4	4	2	2	0
21.6511	22.4434	22.4582	20.8641	22.1879	22.6815	22.5197	22.7246	22.7203	22.5049	22.6456	22.7682	0.309825	22.1842	21.9112	22.6549	22.6396	Q3U0S4;Q7TSG2	Q3U0S4;Q7TSG2	RNA polymerase II subunit A C-terminal domain phosphatase	Ctdp1	tr|Q3U0S4|Q3U0S4_MOUSE RNA polymerase II subunit A C-terminal domain phosphatase OS=Mus musculus OX=10090 GN=Ctdp1 PE=2 SV=1;sp|Q7TSG2|CTDP1_MOUSE RNA polymerase II subunit A C-terminal domain phosphatase OS=Mus musculus OX=10090 GN=Ctdp1 PE=1 SV=1	0	1	2	3	3	0	2	2	1	4	1	0
24.3885	24.4547	24.7192	24.2399	24.5142	24.3408	23.8949	24.2857	24.4981	23.9285	23.962	24.2734	0.121525	24.5208	24.365	24.2262	24.0546	Q8VCN5	Q8VCN5	Cystathionine gamma-lyase	Cth	sp|Q8VCN5|CGL_MOUSE Cystathionine gamma-lyase OS=Mus musculus OX=10090 GN=Cth PE=1 SV=1	3	5	7	3	6	3	2	5	5	4	2	4
29.6433	29.5142	29.4783	29.5698	29.4848	29.3766	29.6804	29.4722	29.4771	29.4093	29.4419	29.3367	0.232831	29.5453	29.4771	29.5432	29.396	Q545R0;P26231;Q3TGQ3;Q6NV50;A0A494BAD0;A0A494BAM5;A0A494BBB4;A0A494BBA4;A0A494BA24;A0A0N4SUZ7	Q545R0;P26231;Q3TGQ3;Q6NV50	Catenin alpha-1	Ctnna1	tr|Q545R0|Q545R0_MOUSE Catenin (Cadherin associated protein), alpha 1 OS=Mus musculus OX=10090 GN=Ctnna1 PE=1 SV=1;sp|P26231|CTNA1_MOUSE Catenin alpha-1 OS=Mus musculus OX=10090 GN=Ctnna1 PE=1 SV=1;tr|Q3TGQ3|Q3TGQ3_MOUSE Uncharacterized protein OS=Mus musc	66	72	64	74	65	66	80	61	73	68	74	66
24.3462	26.088	25.9669	25.9651	22.1672	22.8875	26.094	25.8782	25.9452	26.0668	26.1564	25.6152	0.110856	25.467	23.6733	25.9725	25.9461	E0CXB9;Q61301;Q8BS72	E0CXB9;Q61301	Catenin alpha-2	Ctnna2	tr|E0CXB9|E0CXB9_MOUSE Catenin alpha-2 OS=Mus musculus OX=10090 GN=Ctnna2 PE=1 SV=1;sp|Q61301|CTNA2_MOUSE Catenin alpha-2 OS=Mus musculus OX=10090 GN=Ctnna2 PE=1 SV=3	2	3	2	3	1	2	2	2	2	2	3	3
29.4715	29.3866	29.3678	29.6541	29.295	29.3105	29.5554	29.4018	29.3837	29.3441	29.3778	29.2512	0.641805	29.4086	29.4199	29.447	29.3244	Q3UZT7;Q02248;E9Q6A9;Q80VE7;F7BAC9;F7CRC6;D3YUH4;F6QZ47;D3Z5Q1;E9PW26;D3Z7S6	Q3UZT7;Q02248;E9Q6A9;Q80VE7	Catenin beta-1	Ctnnb1	tr|Q3UZT7|Q3UZT7_MOUSE Uncharacterized protein OS=Mus musculus OX=10090 GN=Ctnnb1 PE=2 SV=1;sp|Q02248|CTNB1_MOUSE Catenin beta-1 OS=Mus musculus OX=10090 GN=Ctnnb1 PE=1 SV=1;tr|E9Q6A9|E9Q6A9_MOUSE Catenin beta-1 OS=Mus musculus OX=10090 GN=Ctnnb1 PE=1 SV=1	62	52	60	77	54	55	72	66	65	66	51	66
23.3574	23.5462	23.5286	23.304	23.3778	23.2918	23.3542	23.4841	23.3301	23.2539	23.7609	23.3991	0.566382	23.4774	23.3245	23.3894	23.4713	Q3UJX2;Q9CWL8;Q3UKS4	Q3UJX2;Q9CWL8;Q3UKS4	Beta-catenin-like protein 1	Ctnnbl1	tr|Q3UJX2|Q3UJX2_MOUSE DUF1716 domain-containing protein OS=Mus musculus OX=10090 GN=Ctnnbl1 PE=2 SV=1;sp|Q9CWL8|CTBL1_MOUSE Beta-catenin-like protein 1 OS=Mus musculus OX=10090 GN=Ctnnbl1 PE=1 SV=1;tr|Q3UKS4|Q3UKS4_MOUSE DUF1716 domain-containing protein	4	4	4	2	3	2	3	4	2	4	5	6
29.1382	29.0966	29.0105	29.1488	28.959	28.9208	29.1673	29.0148	28.9943	28.9184	28.9641	28.8401	0.160572	29.0818	29.0095	29.0588	28.9075	G3X9V2;E9Q8Z6;E9Q8Z8;P30999;E9Q8Z4;E9Q8Z9;D3Z2H2;E9Q901;E9Q904;E9Q986;D3Z7H6;E9Q907;E9Q905;D3Z2H7	G3X9V2;E9Q8Z6;E9Q8Z8;P30999;E9Q8Z4;E9Q8Z9;D3Z2H2;E9Q901;E9Q904;E9Q986;D3Z7H6;E9Q907;E9Q905;D3Z2H7	Catenin delta-1	Ctnnd1	tr|G3X9V2|G3X9V2_MOUSE Catenin delta-1 OS=Mus musculus OX=10090 GN=Ctnnd1 PE=1 SV=1;tr|E9Q8Z6|E9Q8Z6_MOUSE Catenin delta-1 OS=Mus musculus OX=10090 GN=Ctnnd1 PE=1 SV=1;tr|E9Q8Z8|E9Q8Z8_MOUSE Catenin delta-1 OS=Mus musculus OX=10090 GN=Ctnnd1 PE=1 SV=1;sp|P	60	66	80	68	70	56	79	65	70	61	70	65
26.9777	26.9316	27.1067	26.9222	27.1281	27.0464	26.7153	26.8699	27.0158	27.1182	27.2621	27.328	0.0271737	27.0053	27.0322	26.867	27.2361	P70698;Q3TPP2	P70698	CTP synthase 1	Ctps1	sp|P70698|PYRG1_MOUSE CTP synthase 1 OS=Mus musculus OX=10090 GN=Ctps1 PE=1 SV=2	20	29	17	22	27	17	16	23	21	25	26	26
22.0136	22.1412	22.2112	23.7503	22.2516	22.4481	22.0741	21.6743	22.2344	22.9735	22.7313	21.9039	0.26322	22.122	22.8167	21.9943	22.5362	P70303	P70303	CTP synthase 2	Ctps2	sp|P70303|PYRG2_MOUSE CTP synthase 2 OS=Mus musculus OX=10090 GN=Ctps2 PE=1 SV=1	1	2	2	1	0	0	1	1	1	0	1	1
25.1315	25.2255	25.1381	25.2733	24.6862	24.3907	25.1067	24.9723	24.8772	24.5547	24.576	24.5931	0.0665292	25.165	24.7834	24.9854	24.5746	Q9D2D1;Q544R6;G3X8T3;P16675;A2A5J9;A2A5J8	Q9D2D1;Q544R6;G3X8T3;P16675	Carboxypeptidase;Lysosomal protective protein;Lysosomal protective protein 32 kDa chain;Lysosomal protective protein 20 kDa chain	Ctsa	tr|Q9D2D1|Q9D2D1_MOUSE Carboxypeptidase OS=Mus musculus OX=10090 GN=Ctsa PE=2 SV=1;tr|Q544R6|Q544R6_MOUSE Carboxypeptidase OS=Mus musculus OX=10090 GN=Ctsa PE=1 SV=1;tr|G3X8T3|G3X8T3_MOUSE Carboxypeptidase OS=Mus musculus OX=10090 GN=Ctsa PE=1 SV=1;sp|P166	7	6	11	5	6	7	10	4	4	6	6	6
29.0258	28.9156	28.8707	28.9151	28.8995	28.7908	29.0942	28.8906	28.816	28.78	28.7426	28.7106	0.0975625	28.9374	28.8685	28.9336	28.7444	Q3TVS6;P10605;Q3TC17;Q6LAF6	Q3TVS6;P10605;Q3TC17	Cathepsin B;Cathepsin B light chain;Cathepsin B heavy chain	Ctsb	tr|Q3TVS6|Q3TVS6_MOUSE Pept_C1 domain-containing protein OS=Mus musculus OX=10090 GN=Ctsb PE=2 SV=1;sp|P10605|CATB_MOUSE Cathepsin B OS=Mus musculus OX=10090 GN=Ctsb PE=1 SV=2;tr|Q3TC17|Q3TC17_MOUSE Pept_C1 domain-containing protein OS=Mus musculus OX=1009	41	33	38	43	35	31	37	36	29	38	30	34
26.7665	26.2656	26.3122	26.1787	26.392	26.1777	26.7131	26.6461	26.3641	26.5214	26.5901	26.5148	0.191656	26.4481	26.2494	26.5744	26.5421	Q3U9B7;Q9DCV1;Q8BQL3;Q3UBY5;Q3UAF5;Q3TIF1;P97821;Q3U8J6;Q8C2L5;D3Z220	Q3U9B7;Q9DCV1;Q8BQL3;Q3UBY5;Q3UAF5;Q3TIF1;P97821;Q3U8J6	Dipeptidyl peptidase 1;Dipeptidyl peptidase 1 exclusion domain chain;Dipeptidyl peptidase 1 heavy chain;Dipeptidyl peptidase 1 light chain	Ctsc	tr|Q3U9B7|Q3U9B7_MOUSE Pept_C1 domain-containing protein (Fragment) OS=Mus musculus OX=10090 GN=Ctsc PE=2 SV=1;tr|Q9DCV1|Q9DCV1_MOUSE Pept_C1 domain-containing protein OS=Mus musculus OX=10090 GN=Ctsc PE=2 SV=1;tr|Q8BQL3|Q8BQL3_MOUSE Pept_C1 domain-contain	12	10	11	11	10	7	13	10	10	10	13	11
29.0399	29.0902	29.027	29.3506	29.1107	29.0795	29.3184	29.1504	29.1087	28.9041	29.0029	28.9345	0.0450221	29.0524	29.1803	29.1925	28.9472	Q3UCD9;Q3U7P0;Q3TWR6;Q3TWD0;P18242;Q3U7I9;F8WIR1;Q3U8W5;Q3TJN3;Q3TXL5;Q8C243;Q3UCW4;Q3UC89;Q3UAQ1;Q3U651;Q3TWL1;Q3TIR0;F6Y6L6;Q8VCK2;A0A1B0GT66;Q05BF3	Q3UCD9;Q3U7P0;Q3TWR6;Q3TWD0;P18242;Q3U7I9;F8WIR1;Q3U8W5;Q3TJN3;Q3TXL5;Q8C243;Q3UCW4;Q3UC89;Q3UAQ1;Q3U651;Q3TWL1;Q3TIR0;F6Y6L6;Q8VCK2;A0A1B0GT66	Cathepsin D	Ctsd	tr|Q3UCD9|Q3UCD9_MOUSE Peptidase A1 domain-containing protein OS=Mus musculus OX=10090 GN=Ctsd PE=1 SV=1;tr|Q3U7P0|Q3U7P0_MOUSE Peptidase A1 domain-containing protein OS=Mus musculus OX=10090 GN=Ctsd PE=2 SV=1;tr|Q3TWR6|Q3TWR6_MOUSE Peptidase A1 domain-con	37	35	29	29	39	32	41	36	36	36	27	33
24.532	24.5088	24.6362	24.5402	24.4637	24.689	24.8546	24.7324	24.8422	24.5984	22.1135	24.3158	0.266416	24.559	24.5643	24.8097	23.6759	A0A087WR20;Q922Q7;P49935	A0A087WR20;Q922Q7;P49935	Pro-cathepsin H;Cathepsin H mini chain;Cathepsin H;Cathepsin H heavy chain;Cathepsin H light chain	Ctsh	tr|A0A087WR20|A0A087WR20_MOUSE Pro-cathepsin H (Fragment) OS=Mus musculus OX=10090 GN=Ctsh PE=1 SV=6;tr|Q922Q7|Q922Q7_MOUSE Cathepsin H OS=Mus musculus OX=10090 GN=Ctsh PE=2 SV=1;sp|P49935|CATH_MOUSE Pro-cathepsin H OS=Mus musculus OX=10090 GN=Ctsh PE=1 SV	7	3	5	4	3	5	5	5	6	4	2	6
26.5739	26.5494	26.4226	26.491	26.3672	26.5926	26.7689	26.6301	26.486	26.3019	26.4533	26.1968	0.0677654	26.5153	26.4836	26.6283	26.3173	Q543M3;Q3UHZ4;Q3U5U9;Q3TT75;P06797;Q3UWH6;Q9D0C0;Q3TVJ1;Q3TNC8;A0A1Y7VP49;Q6LAF5;A0A1Y7VNM3;A0A1Y7VNQ4;A0A1Y7VJC1	Q543M3;Q3UHZ4;Q3U5U9;Q3TT75;P06797;Q3UWH6;Q9D0C0;Q3TVJ1;Q3TNC8	Cathepsin L1;Cathepsin L1 heavy chain;Cathepsin L1 light chain	Ctsl	tr|Q543M3|Q543M3_MOUSE Uncharacterized protein OS=Mus musculus OX=10090 GN=Ctsl PE=1 SV=1;tr|Q3UHZ4|Q3UHZ4_MOUSE Uncharacterized protein OS=Mus musculus OX=10090 GN=Ctsl PE=2 SV=1;tr|Q3U5U9|Q3U5U9_MOUSE Uncharacterized protein OS=Mus musculus OX=10090 GN=C	9	12	11	11	13	9	17	12	13	12	11	8
26.4718	26.7821	26.7301	26.6324	26.605	26.5034	27.0069	26.8771	26.8029	26.8067	26.6879	26.7701	0.035198	26.6613	26.5803	26.8956	26.7549	Q545I6;Q9WUU7;Q9ES94	Q545I6;Q9WUU7;Q9ES94	Cathepsin Z	Ctsz	tr|Q545I6|Q545I6_MOUSE Pept_C1 domain-containing protein OS=Mus musculus OX=10090 GN=Ctsz PE=1 SV=1;sp|Q9WUU7|CATZ_MOUSE Cathepsin Z OS=Mus musculus OX=10090 GN=Ctsz PE=1 SV=1;tr|Q9ES94|Q9ES94_MOUSE Cathepsin Z OS=Mus musculus OX=10090 GN=Ctsz PE=2 SV=1	11	16	12	12	8	11	7	11	12	12	10	10
28.8776	28.8582	28.8196	28.7427	28.7534	28.8463	28.7534	28.8279	28.7702	28.8853	28.8973	28.8893	0.0183378	28.8518	28.7808	28.7838	28.8906	Q60598;Q921L6;Q8BNA5	Q60598;Q921L6;Q8BNA5	Src substrate cortactin	Cttn	sp|Q60598|SRC8_MOUSE Src substrate cortactin OS=Mus musculus OX=10090 GN=Cttn PE=1 SV=2;tr|Q921L6|Q921L6_MOUSE Cttn protein OS=Mus musculus OX=10090 GN=Cttn PE=1 SV=1;tr|Q8BNA5|Q8BNA5_MOUSE SH3 domain-containing protein OS=Mus musculus OX=10090 GN=Cttn PE=	35	35	37	32	30	36	34	32	34	35	32	33
25.5201	25.466	25.7088	25.3622	25.6469	25.6506	25.48	25.4896	25.5896	25.5148	25.5718	25.5983	0.955052	25.565	25.5532	25.5197	25.5616	Q3TPM3;Q05DR6;Q9WTX6;Q3UIA5;D3Z2H3;A0A0N4SUW1	Q3TPM3;Q05DR6;Q9WTX6;Q3UIA5	Cullin-1	Cul1	tr|Q3TPM3|Q3TPM3_MOUSE Cullin-1 (Fragment) OS=Mus musculus OX=10090 GN=Cul1 PE=1 SV=1;tr|Q05DR6|Q05DR6_MOUSE Cul1 protein (Fragment) OS=Mus musculus OX=10090 GN=Cul1 PE=2 SV=1;sp|Q9WTX6|CUL1_MOUSE Cullin-1 OS=Mus musculus OX=10090 GN=Cul1 PE=1 SV=1;tr|Q3UI	10	12	10	11	14	5	9	12	13	8	16	12
22.9972	22.9362	22.2209	23.1687	23.1036	23.1107	23.0654	22.8315	23.2386	21.8265	23.1413	23.4935	0.733051	22.7181	23.1276	23.0452	22.8204	Q571A2;Q9D4H8;E0CYT5;A0A3Q4EBZ1	Q571A2;Q9D4H8;E0CYT5	Cullin-2	Cul2	tr|Q571A2|Q571A2_MOUSE MKIAA4106 protein (Fragment) OS=Mus musculus OX=10090 GN=Cul2 PE=2 SV=1;sp|Q9D4H8|CUL2_MOUSE Cullin-2 OS=Mus musculus OX=10090 GN=Cul2 PE=1 SV=2;tr|E0CYT5|E0CYT5_MOUSE Cullin-2 (Fragment) OS=Mus musculus OX=10090 GN=Cul2 PE=1 SV=1	6	5	3	4	4	2	2	3	3	2	3	4
25.267	25.073	25.0954	25.0187	24.9986	24.904	24.9889	24.8641	25.0861	25.322	24.8633	25.0694	0.423628	25.1451	24.9737	24.9797	25.0849	E9PXY1;A2A432;J3QJX0;Q3TCH7;Q9CTG1;Q9CW15;Q8R1T2;Q3TP81;Q3TLY0;E9PXT5;Q3UD60	E9PXY1;A2A432;J3QJX0	Cullin-4B	Cul4b	tr|E9PXY1|E9PXY1_MOUSE Cullin-4B OS=Mus musculus OX=10090 GN=Cul4b PE=1 SV=2;sp|A2A432|CUL4B_MOUSE Cullin-4B OS=Mus musculus OX=10090 GN=Cul4b PE=1 SV=1;tr|J3QJX0|J3QJX0_MOUSE Cullin-4B OS=Mus musculus OX=10090 GN=Cul4b PE=1 SV=1	8	7	7	10	11	7	8	4	11	8	10	6
25.0028	24.5852	24.6065	24.0954	22.1425	24.6136	21.6473	23.5364	24.5867	24.7316	24.5458	24.5801	0.261655	24.7315	23.6172	23.2568	24.6192	D5MCW4;Q9CQ89	D5MCW4;Q9CQ89	Protein CutA	Cuta	tr|D5MCW4|D5MCW4_MOUSE Protein CutA OS=Mus musculus OX=10090 GN=Cuta PE=1 SV=1;sp|Q9CQ89|CUTA_MOUSE Protein CutA OS=Mus musculus OX=10090 GN=Cuta PE=1 SV=3	4	4	3	3	2	2	2	2	2	1	2	2
24.1125	23.7458	23.8566	23.9181	23.5912	23.3958	23.9139	23.5206	23.6925	21.4926	20.8593	23.4733	0.0310041	23.905	23.635	23.709	21.9418	P97792;Q3TV22;A0A338P6N1	P97792;Q3TV22	Coxsackievirus and adenovirus receptor homolog	Cxadr	sp|P97792|CXAR_MOUSE Coxsackievirus and adenovirus receptor homolog OS=Mus musculus OX=10090 GN=Cxadr PE=1 SV=1;tr|Q3TV22|Q3TV22_MOUSE Uncharacterized protein OS=Mus musculus OX=10090 GN=Cxadr PE=2 SV=1	6	5	4	6	3	5	5	2	3	0	0	1
29.1786	29.0546	29.0622	29.1448	28.9969	28.9926	29.1965	28.9984	29.0376	29.0169	28.9608	29.0569	0.589938	29.0984	29.0448	29.0775	29.0115	G5E850;Q544Z9;P56395;A0A494B9D8;E0CY88	G5E850;Q544Z9;P56395	Cytochrome b5	Cyb5a	tr|G5E850|G5E850_MOUSE Cytochrome b5 OS=Mus musculus OX=10090 GN=Cyb5a PE=1 SV=1;tr|Q544Z9|Q544Z9_MOUSE Cytochrome b5 heme-binding domain-containing protein OS=Mus musculus OX=10090 GN=Cyb5a PE=1 SV=1;sp|P56395|CYB5_MOUSE Cytochrome b5 OS=Mus musculus OX=1	30	32	32	27	22	33	35	28	35	27	29	29
27.1963	26.948	27.0345	27.1411	26.9583	26.9237	27.2756	27.0187	27.0495	26.8598	26.7622	26.8827	0.0787687	27.0596	27.0077	27.1146	26.8349	Q9CQX2;Q3TH64;Q3TN44;Q3TLE8	Q9CQX2;Q3TH64;Q3TN44	Cytochrome b5 type B	Cyb5b	sp|Q9CQX2|CYB5B_MOUSE Cytochrome b5 type B OS=Mus musculus OX=10090 GN=Cyb5b PE=1 SV=1;tr|Q3TH64|Q3TH64_MOUSE Cytochrome b5 heme-binding domain-containing protein OS=Mus musculus OX=10090 GN=Cyb5b PE=2 SV=1;tr|Q3TN44|Q3TN44_MOUSE Cytochrome b5 heme-binding	14	12	12	21	11	13	13	12	11	20	13	10
28.9855	28.8192	28.912	28.9112	28.7916	28.6686	28.9252	28.8003	28.8467	28.8385	28.6591	28.8633	0.430578	28.9055	28.7905	28.8574	28.787	Q9DCN2;Q9CY59;F2Z456	Q9DCN2;Q9CY59;F2Z456	NADH-cytochrome b5 reductase 3;NADH-cytochrome b5 reductase 3 membrane-bound form;NADH-cytochrome b5 reductase 3 soluble form;NADH-cytochrome b5 reductase	Cyb5r3	sp|Q9DCN2|NB5R3_MOUSE NADH-cytochrome b5 reductase 3 OS=Mus musculus OX=10090 GN=Cyb5r3 PE=1 SV=3;tr|Q9CY59|Q9CY59_MOUSE NADH-cytochrome b5 reductase OS=Mus musculus OX=10090 GN=Cyb5r3 PE=2 SV=1;tr|F2Z456|F2Z456_MOUSE NADH-cytochrome b5 reductase OS=Mus mu	38	34	35	39	37	35	39	39	31	33	32	32
26.1879	26.1328	26.118	26.2305	26.0315	26.1423	26.2895	26.0853	26.2497	26.0578	26.3319	26.1835	0.787646	26.1463	26.1348	26.2082	26.1911	Q9D0M3;A0A2R8VHK1	Q9D0M3;A0A2R8VHK1	Cytochrome c1, heme protein, mitochondrial	Cyc1	sp|Q9D0M3|CY1_MOUSE Cytochrome c1, heme protein, mitochondrial OS=Mus musculus OX=10090 GN=Cyc1 PE=1 SV=1;tr|A0A2R8VHK1|A0A2R8VHK1_MOUSE Cytochrome c1, heme protein, mitochondrial (Fragment) OS=Mus musculus OX=10090 GN=Cyc1 PE=1 SV=1	10	14	9	11	12	15	9	15	11	14	13	10
27.8909	27.8308	27.8059	27.8628	27.5264	27.7243	27.962	27.7132	27.7788	27.6959	27.8022	27.6051	0.381545	27.8425	27.7045	27.818	27.7011	Q56A15;P62897;CON__P62894;P00015	Q56A15;P62897	Cytochrome c, somatic	Cycs	tr|Q56A15|Q56A15_MOUSE Cytochrome c OS=Mus musculus OX=10090 GN=Cycs PE=1 SV=1;sp|P62897|CYC_MOUSE Cytochrome c, somatic OS=Mus musculus OX=10090 GN=Cycs PE=1 SV=2	20	20	19	22	19	17	23	18	22	22	20	24
25.6781	25.711	25.543	25.4411	25.5704	25.6968	25.6178	25.5105	25.674	25.8101	25.5582	25.5427	0.847346	25.644	25.5694	25.6008	25.637	Q7TMB8;A0A0R4J119;A0A0U1RQ05;Q8C8R2;F6QD74;G3UZI5;Q810V4	Q7TMB8;A0A0R4J119;A0A0U1RQ05	Cytoplasmic FMR1-interacting protein 1	Cyfip1	sp|Q7TMB8|CYFP1_MOUSE Cytoplasmic FMR1-interacting protein 1 OS=Mus musculus OX=10090 GN=Cyfip1 PE=1 SV=1;tr|A0A0R4J119|A0A0R4J119_MOUSE Cytoplasmic FMR1-interacting protein OS=Mus musculus OX=10090 GN=Cyfip1 PE=1 SV=1;tr|A0A0U1RQ05|A0A0U1RQ05_MOUSE Cytopl	9	15	15	16	15	12	11	11	9	10	12	17
24.3573	24.1181	23.8307	24.6477	22.5912	24.2975	24.1726	24.4378	22.4799	24.3191	22.1351	23.9901	0.88321	24.102	23.8455	23.6968	23.4814	Q8BKE6;Q80Y48	Q8BKE6;Q80Y48	Cytochrome P450 20A1	Cyp20a1	sp|Q8BKE6|CP20A_MOUSE Cytochrome P450 20A1 OS=Mus musculus OX=10090 GN=Cyp20a1 PE=1 SV=1;tr|Q80Y48|Q80Y48_MOUSE Cyp20a1 protein OS=Mus musculus OX=10090 GN=Cyp20a1 PE=2 SV=1	4	2	1	5	1	1	5	1	1	2	4	4
24.885	24.3446	24.2587	24.531	24.1812	24.5299	24.3516	24.4268	24.1406	24.2643	24.4715	24.3588	0.750192	24.4961	24.414	24.3063	24.3649	Q3UW87;Q64464;Q9EQW4	Q3UW87;Q64464	Cytochrome P450 3A13	Cyp3a13	tr|Q3UW87|Q3UW87_MOUSE CYP3A13 OS=Mus musculus OX=10090 GN=Cyp3a13 PE=1 SV=1;sp|Q64464|CP3AD_MOUSE Cytochrome P450 3A13 OS=Mus musculus OX=10090 GN=Cyp3a13 PE=1 SV=1	3	1	3	4	4	2	3	3	2	2	7	1
24.676	24.6247	24.5134	24.4895	24.4314	24.3603	24.5036	24.443	24.4477	24.4987	24.4444	24.455	0.0228312	24.6047	24.4271	24.4648	24.466	D3YVS7;Q8K353	D3YVS7;Q8K353	Cysteine-rich and transmembrane domain-containing protein 1	Cystm1	tr|D3YVS7|D3YVS7_MOUSE Cysteine-rich and transmembrane domain-containing protein 1 (Fragment) OS=Mus musculus OX=10090 GN=Cystm1 PE=1 SV=1;sp|Q8K353|CYTM1_MOUSE Cysteine-rich and transmembrane domain-containing protein 1 OS=Mus musculus OX=10090 GN=Cystm1	3	4	3	3	3	3	3	2	5	3	2	3
25.343	25.0883	25.0452	24.9715	24.6723	24.7265	24.9363	24.7414	25.0511	24.7822	24.6709	24.3629	0.0270806	25.1588	24.7901	24.9096	24.6053	Q9D172;A0A1W2P870;A0A1W2P7B6	Q9D172	ES1 protein homolog, mitochondrial	D10Jhu81e	sp|Q9D172|GAL3A_MOUSE Glutamine amidotransferase-like class 1 domain-containing protein 3A, mitochondrial OS=Mus musculus OX=10090 GN=Gatd3a PE=1 SV=1	5	6	4	3	6	5	5	7	6	5	4	3
22.7679	21.7122	21.8214	22.0773	22.9859	22.9699	22.0467	23.1087	22.6992	23.168	22.6489	23.1418	0.253099	22.1005	22.6777	22.6182	22.9862	B6YY24;Q3UVG3	B6YY24;Q3UVG3	Protein FAM91A1	D15Ertd621e;Fam91a1	tr|B6YY24|B6YY24_MOUSE Skeletal muscle cells re-entry induced OS=Mus musculus OX=10090 GN=Fam91a1 PE=1 SV=1;sp|Q3UVG3|F91A1_MOUSE Protein FAM91A1 OS=Mus musculus OX=10090 GN=Fam91a1 PE=1 SV=1	2	1	0	0	2	1	1	1	1	1	1	2
24.428	23.949	24.0961	24.3283	24.46	24.4422	24.6515	24.6367	24.4055	25.0161	24.8916	24.9993	0.00104946	24.1577	24.4102	24.5645	24.969	Q91UZ6;Q8R067;Q8BU01;Q3TTS2;P97406	Q91UZ6;Q8R067;Q8BU01;Q3TTS2;P97406		D17H6S56E-5	tr|Q91UZ6|Q91UZ6_MOUSE Viral envelope protein G7e OS=Mus musculus OX=10090 GN=D17H6S56E-5 PE=2 SV=1;tr|Q8R067|Q8R067_MOUSE DNA segment, Chr 17, human D6S56E 5 OS=Mus musculus OX=10090 GN=D17H6S56E-5 PE=2 SV=1;tr|Q8BU01|Q8BU01_MOUSE Uncharacterized protein	3	3	3	4	3	2	6	4	4	8	6	10
26.398	21.1726	21.1902	26.6863	25.7436	25.5159	21.3365	26.5022	25.6353	23.2926	22.6885	21.9758	0.257768	22.9203	25.9819	24.4913	22.6523	E9QN44;Q8CIM3;A0A087WR78	E9QN44;Q8CIM3;A0A087WR78	D-2-hydroxyglutarate dehydrogenase, mitochondrial	D2hgdh	tr|E9QN44|E9QN44_MOUSE D-2-hydroxyglutarate dehydrogenase, mitochondrial OS=Mus musculus OX=10090 GN=D2hgdh PE=1 SV=1;sp|Q8CIM3|D2HDH_MOUSE D-2-hydroxyglutarate dehydrogenase, mitochondrial OS=Mus musculus OX=10090 GN=D2hgdh PE=1 SV=3;tr|A0A087WR78|A0A087W	3	0	0	3	1	1	0	2	1	0	0	0
24.6671	24.1536	24.1162	23.929	24.2069	23.7216	23.0029	24.0664	23.9329	22.3742	23.7932	23.7279	0.198509	24.3123	23.9525	23.6674	23.2984	P61804	P61804	Dolichyl-diphosphooligosaccharide--protein glycosyltransferase subunit DAD1	Dad1	sp|P61804|DAD1_MOUSE Dolichyl-diphosphooligosaccharide--protein glycosyltransferase subunit DAD1 OS=Mus musculus OX=10090 GN=Dad1 PE=1 SV=3	5	4	8	2	6	3	1	4	2	3	3	3
24.8291	25.3036	25.4374	25.2059	25.4826	25.4651	25.1499	25.277	25.2426	25.3723	24.9988	25.2033	0.619232	25.19	25.3846	25.2232	25.1915	Q8VC30;Q3UTZ4;A0A494BBI2;A0A494BB96	Q8VC30;Q3UTZ4	Bifunctional ATP-dependent dihydroxyacetone kinase/FAD-AMP lyase (cyclizing);ATP-dependent dihydroxyacetone kinase;FAD-AMP lyase (cyclizing)	Dak	sp|Q8VC30|TKFC_MOUSE Triokinase/FMN cyclase OS=Mus musculus OX=10090 GN=Tkfc PE=1 SV=1;tr|Q3UTZ4|Q3UTZ4_MOUSE Triokinase/FMN cyclase OS=Mus musculus OX=10090 GN=Tkfc PE=1 SV=1	7	11	6	8	13	6	4	11	9	5	6	5
21.7501	22.9882	23.1171	23.4108	22.9403	22.9198	23.261	23.4563	23.0979	23.3141	23.1905	22.9624	0.314407	22.6185	23.0903	23.2717	23.1557	A0A0R4J1B9;G3X9M0;Q9ER88;G3UWR5;G3UWJ4;G3UZC0;G3UWM7;G3UWZ6;G3UYP3;G3UYM6	A0A0R4J1B9;G3X9M0;Q9ER88	28S ribosomal protein S29, mitochondrial	Dap3	tr|A0A0R4J1B9|A0A0R4J1B9_MOUSE 28S ribosomal protein S29, mitochondrial OS=Mus musculus OX=10090 GN=Dap3 PE=1 SV=1;tr|G3X9M0|G3X9M0_MOUSE 28S ribosomal protein S29, mitochondrial OS=Mus musculus OX=10090 GN=Dap3 PE=1 SV=1;sp|Q9ER88|RT29_MOUSE 28S ribosomal	1	2	3	4	3	2	3	4	3	2	2	4
28.6928	28.5068	28.5466	28.5598	28.4958	28.5595	28.5898	28.5081	28.5538	28.5198	28.4821	28.5028	0.431984	28.582	28.5384	28.5506	28.5015	Q8BK18;Q3TF87;Q922B2;Q3UJQ3;Q3TMC5;Q8BJY7	Q8BK18;Q3TF87;Q922B2;Q3UJQ3;Q3TMC5	Aspartate--tRNA ligase, cytoplasmic	Dars	tr|Q8BK18|Q8BK18_MOUSE AA_TRNA_LIGASE_II domain-containing protein OS=Mus musculus OX=10090 GN=Dars PE=2 SV=1;tr|Q3TF87|Q3TF87_MOUSE AA_TRNA_LIGASE_II domain-containing protein OS=Mus musculus OX=10090 GN=Dars PE=2 SV=1;sp|Q922B2|SYDC_MOUSE Aspartate--tRNA	37	39	40	35	42	38	37	37	36	30	33	35
26.2608	26.2372	26.1561	26.4569	26.1375	26.1014	26.1483	26.2456	26.199	26.2601	26.2441	26.012	0.940045	26.218	26.2319	26.1976	26.1721	Q3UGB5;Q9JII5;Q3U878;D3Z4J1	Q3UGB5;Q9JII5;Q3U878;D3Z4J1	DAZ-associated protein 1	Dazap1	tr|Q3UGB5|Q3UGB5_MOUSE DAZ-associated protein 1 OS=Mus musculus OX=10090 GN=Dazap1 PE=1 SV=1;sp|Q9JII5|DAZP1_MOUSE DAZ-associated protein 1 OS=Mus musculus OX=10090 GN=Dazap1 PE=1 SV=2;tr|Q3U878|Q3U878_MOUSE Uncharacterized protein OS=Mus musculus OX=10090	7	9	10	10	8	8	8	8	4	10	5	5
27.3311	28.1242	28.1254	27.7684	28.1278	28.0975	27.5704	27.9567	28.085	27.6661	27.6318	28.0217	0.838952	27.8602	27.9979	27.8707	27.7732	Q548W7;Q3ULV8;P31786;M0QWU8;Q4VWZ5;D3Z563	Q548W7;Q3ULV8;P31786;M0QWU8;Q4VWZ5	Acyl-CoA-binding protein	Dbi	tr|Q548W7|Q548W7_MOUSE Diazepam binding inhibitor OS=Mus musculus OX=10090 GN=Dbi PE=1 SV=1;tr|Q3ULV8|Q3ULV8_MOUSE ACB domain-containing protein OS=Mus musculus OX=10090 GN=Dbi PE=2 SV=1;sp|P31786|ACBP_MOUSE Acyl-CoA-binding protein OS=Mus musculus OX=1009	9	15	16	8	15	14	12	19	16	9	14	14
26.6878	26.9769	27.0555	26.6029	26.8895	26.933	26.7565	26.9513	26.9298	26.9955	26.7296	27.0428	0.839	26.9067	26.8085	26.8792	26.9226	Q62418	Q62418	Drebrin-like protein	Dbnl	sp|Q62418|DBNL_MOUSE Drebrin-like protein OS=Mus musculus OX=10090 GN=Dbnl PE=1 SV=2	12	20	19	12	15	20	15	12	14	12	12	21
22.213	23.3608	23.2943	22.1552	21.1655	23.0516	21.7592	21.9443	22.0622	21.9973	23.3736	21.1385	0.45893	22.956	22.1241	21.9219	22.1698	Q923B1;D3YXA2;F6SDN8;F6ZYX6	Q923B1;D3YXA2	Lariat debranching enzyme	Dbr1	sp|Q923B1|DBR1_MOUSE Lariat debranching enzyme OS=Mus musculus OX=10090 GN=Dbr1 PE=1 SV=2;tr|D3YXA2|D3YXA2_MOUSE Lariat debranching enzyme (Fragment) OS=Mus musculus OX=10090 GN=Dbr1 PE=1 SV=1	0	2	1	0	0	1	1	0	1	0	1	0
23.483	24.0885	23.5701	23.6299	23.9323	23.8998	24.0863	23.2733	23.4857	22.6441	23.8006	23.3695	0.426403	23.7138	23.8206	23.6151	23.2714	Q7TND9;P53395	Q7TND9;P53395	Lipoamide acyltransferase component of branched-chain alpha-keto acid dehydrogenase complex, mitochondrial	Dbt	tr|Q7TND9|Q7TND9_MOUSE Dihydrolipoamide acetyltransferase component of pyruvate dehydrogenase complex OS=Mus musculus OX=10090 GN=Dbt PE=2 SV=1;sp|P53395|ODB2_MOUSE Lipoamide acyltransferase component of branched-chain alpha-keto acid dehydrogenase complex	4	5	1	4	2	4	4	1	4	0	6	1
22.822	21.6358	22.3088	22.5675	22.5021	21.3434	22.7667	21.7389	21.6298	22.3785	22.6544	22.2803	0.843095	22.2556	22.1377	22.0451	22.4377	Q6PAC3	Q6PAC3	DDB1- and CUL4-associated factor 13	Dcaf13	sp|Q6PAC3|DCA13_MOUSE DDB1- and CUL4-associated factor 13 OS=Mus musculus OX=10090 GN=Dcaf13 PE=2 SV=2	2	0	2	3	1	1	4	2	0	1	3	0
24.3218	23.9256	23.6564	23.6162	23.6482	23.6854	23.808	23.8051	23.7322	23.8064	23.7255	23.3851	0.242111	23.9679	23.6499	23.7818	23.639	Q8N7N5;A0A0A6YWY2;A0A0A6YX55	Q8N7N5	DDB1- and CUL4-associated factor 8	Dcaf8	sp|Q8N7N5|DCAF8_MOUSE DDB1- and CUL4-associated factor 8 OS=Mus musculus OX=10090 GN=Dcaf8 PE=1 SV=1	7	4	2	4	2	0	2	2	1	2	1	3
22.9821	21.4512	22.8982	22.5935	22.3468	22.2354	21.4327	22.4745	22.3076	22.2142	20.4589	22.0706	0.471415	22.4438	22.3919	22.0716	21.5812	B0QZX9;Q8BHC4	B0QZX9;Q8BHC4	Dephospho-CoA kinase domain-containing protein	Dcakd	tr|B0QZX9|B0QZX9_MOUSE Dephospho-CoA kinase domain-containing protein (Fragment) OS=Mus musculus OX=10090 GN=Dcakd PE=1 SV=1;sp|Q8BHC4|DCAKD_MOUSE Dephospho-CoA kinase domain-containing protein OS=Mus musculus OX=10090 GN=Dcakd PE=1 SV=1	5	2	0	3	2	1	2	1	2	1	0	0
25.4707	25.377	25.4032	25.1587	25.4652	25.5437	25.1592	25.2043	25.419	25.4087	25.3485	25.3013	0.507994	25.417	25.3892	25.2608	25.3529	Q9DAR7;Q3TBW9;D6RFQ0	Q9DAR7;Q3TBW9	m7GpppX diphosphatase	Dcps	sp|Q9DAR7|DCPS_MOUSE m7GpppX diphosphatase OS=Mus musculus OX=10090 GN=Dcps PE=1 SV=1;tr|Q3TBW9|Q3TBW9_MOUSE m7GpppX diphosphatase OS=Mus musculus OX=10090 GN=Dcps PE=1 SV=1	8	10	8	4	11	6	9	10	11	9	11	9
26.7908	26.978	26.9864	26.9522	26.8716	26.9183	26.8142	27.0865	26.8762	26.9421	26.9822	26.9946	0.856182	26.9184	26.914	26.9256	26.973	Q3TB96;Q3T9V8;E9Q586;E9Q3M3;O08788;Q6NZM3;D3YX34;Q3TRF1;D3Z2M9;D3YYG9	Q3TB96;Q3T9V8;E9Q586;E9Q3M3;O08788;Q6NZM3;D3YX34	Dynactin subunit 1	Dctn1	tr|Q3TB96|Q3TB96_MOUSE CAP-Gly domain-containing protein OS=Mus musculus OX=10090 GN=Dctn1 PE=2 SV=1;tr|Q3T9V8|Q3T9V8_MOUSE CAP-Gly domain-containing protein OS=Mus musculus OX=10090 GN=Dctn1 PE=2 SV=1;tr|E9Q586|E9Q586_MOUSE Dynactin subunit 1 OS=Mus muscu	24	27	27	22	25	20	24	27	27	22	27	22
26.5839	26.6642	26.7391	26.3974	26.7797	26.6623	26.5955	26.638	26.6777	26.8891	26.7365	26.5785	0.709873	26.6624	26.6131	26.6371	26.7347	Q3TPZ5;Q99KJ8	Q3TPZ5;Q99KJ8	Dynactin subunit 2	Dctn2	tr|Q3TPZ5|Q3TPZ5_MOUSE Uncharacterized protein OS=Mus musculus OX=10090 GN=Dctn2 PE=1 SV=1;sp|Q99KJ8|DCTN2_MOUSE Dynactin subunit 2 OS=Mus musculus OX=10090 GN=Dctn2 PE=1 SV=3	15	21	15	13	14	14	15	17	15	12	11	17
22.9408	22.1729	22.8384	23.1946	22.9291	23.201	22.9918	23.036	23.1503	23.0647	23.4308	22.8251	0.195773	22.6507	23.1082	23.0594	23.1069	E9Q919;Q9Z0Y1	E9Q919;Q9Z0Y1	Dynactin subunit 3	Dctn3	tr|E9Q919|E9Q919_MOUSE Dynactin subunit 3 OS=Mus musculus OX=10090 GN=Dctn3 PE=1 SV=1;sp|Q9Z0Y1|DCTN3_MOUSE Dynactin subunit 3 OS=Mus musculus OX=10090 GN=Dctn3 PE=1 SV=2	2	0	2	1	3	0	1	2	1	1	1	0
23.7702	23.6448	23.6987	23.6647	23.4963	23.457	23.4153	23.3458	23.3878	21.4387	23.5669	23.4956	0.383454	23.7046	23.5393	23.383	22.8337	Q3TQY2;Q8CBY8;Q3TRR2;Q9CRP9	Q3TQY2;Q8CBY8	Dynactin subunit 4	Dctn4	tr|Q3TQY2|Q3TQY2_MOUSE Uncharacterized protein OS=Mus musculus OX=10090 GN=Dctn4 PE=2 SV=1;sp|Q8CBY8|DCTN4_MOUSE Dynactin subunit 4 OS=Mus musculus OX=10090 GN=Dctn4 PE=1 SV=1	1	2	3	1	3	2	2	2	1	1	2	2
23.6581	22.9487	23.5069	23.2551	23.8634	22.6879	23.2516	23.7627	23.3778	23.7358	23.7852	22.2666	0.966674	23.3712	23.2688	23.4641	23.2625	A0A140T8R8;A0A0G2JGV7;Q3UT23;Q99NE7;Q3TMV8;A0A1Y7VP24;Q9QZ73;A0A0G2JEA2;A0A0G2JDN9;A0A1B0GXL7;A0A0G2JDM0	A0A140T8R8;A0A0G2JGV7;Q3UT23;Q99NE7;Q3TMV8;A0A1Y7VP24;Q9QZ73;A0A0G2JEA2;A0A0G2JDN9;A0A1B0GXL7;A0A0G2JDM0	DCN1-like protein;DCN1-like protein 1	Dcun1d1;Tes3	tr|A0A140T8R8|A0A140T8R8_MOUSE DCN1-like protein (Fragment) OS=Mus musculus OX=10090 GN=Dcun1d1 PE=1 SV=1;tr|A0A0G2JGV7|A0A0G2JGV7_MOUSE DCN1-like protein (Fragment) OS=Mus musculus OX=10090 GN=Dcun1d1 PE=1 SV=1;tr|Q3UT23|Q3UT23_MOUSE DCN1-like protein OS=	2	3	3	1	4	2	1	3	2	2	2	2
27.1125	27.5327	27.6043	27.191	27.5297	27.6526	26.9858	27.3774	27.5265	27.4814	27.4367	27.5469	0.752417	27.4165	27.4578	27.2966	27.4883	Q9CWS0;D3YU15;Q3UF01;G3UZR0;O08972;Q99LD8	Q9CWS0;D3YU15;Q3UF01	N(G),N(G)-dimethylarginine dimethylaminohydrolase 1	Ddah1	sp|Q9CWS0|DDAH1_MOUSE N(G),N(G)-dimethylarginine dimethylaminohydrolase 1 OS=Mus musculus OX=10090 GN=Ddah1 PE=1 SV=3;tr|D3YU15|D3YU15_MOUSE N(G),N(G)-dimethylarginine dimethylaminohydrolase 1 OS=Mus musculus OX=10090 GN=Ddah1 PE=1 SV=1;tr|Q3UF01|Q3UF01_MO	15	22	21	19	22	27	12	20	18	16	13	16
28.717	28.5209	28.5838	28.7106	28.6675	28.7897	28.5212	28.6229	28.6329	28.6635	28.5182	28.5843	0.175376	28.6072	28.7226	28.5923	28.5887	Q3U1J4;Q91YC8;Q3ULS8;A0A494BAF6;A0A494B987;A0A494BBJ6	Q3U1J4;Q91YC8	DNA damage-binding protein 1	Ddb1	sp|Q3U1J4|DDB1_MOUSE DNA damage-binding protein 1 OS=Mus musculus OX=10090 GN=Ddb1 PE=1 SV=2;tr|Q91YC8|Q91YC8_MOUSE Damaged-DNA recognition protein 1 OS=Mus musculus OX=10090 GN=Ddb1 PE=2 SV=1	55	49	50	50	56	49	48	54	45	53	47	50
22.9239	23.1191	23.1798	22.7958	23.084	22.9255	21.2587	21.747	23.3262	23.0698	22.9663	20.9955	0.442248	23.0743	22.9351	22.1106	22.3439	A2ADY9	A2ADY9	Protein DDI1 homolog 2	Ddi2	sp|A2ADY9|DDI2_MOUSE Protein DDI1 homolog 2 OS=Mus musculus OX=10090 GN=Ddi2 PE=1 SV=1	1	3	2	3	2	1	2	2	2	1	1	1
28.0351	27.7387	27.7588	27.9384	27.7164	27.7505	28.0856	27.92	27.7667	27.7558	27.7861	27.6118	0.380005	27.8442	27.8018	27.9241	27.7179	Q3UG68;Q3UC51;O54734	Q3UG68;Q3UC51;O54734	Dolichyl-diphosphooligosaccharide--protein glycosyltransferase 48 kDa subunit	Ddost	tr|Q3UG68|Q3UG68_MOUSE Dolichyl-diphosphooligosaccharide--protein glycosyltransferase 48 kDa subunit OS=Mus musculus OX=10090 GN=Ddost PE=2 SV=1;tr|Q3UC51|Q3UC51_MOUSE Dolichyl-diphosphooligosaccharide--protein glycosyltransferase 48 kDa subunit OS=Mus mus	20	19	17	24	23	21	17	26	25	19	18	15
25.464	25.8994	25.9106	25.4211	25.8174	25.8437	25.1206	25.6629	25.7768	25.4973	25.2284	25.4876	0.378946	25.758	25.6941	25.5201	25.4044	Q3UNI8;O35215;G3UZN1	Q3UNI8;O35215;G3UZN1	D-dopachrome decarboxylase	Ddt	tr|Q3UNI8|Q3UNI8_MOUSE D-dopachrome tautomerase OS=Mus musculus OX=10090 GN=Ddt PE=1 SV=1;sp|O35215|DOPD_MOUSE D-dopachrome decarboxylase OS=Mus musculus OX=10090 GN=Ddt PE=1 SV=3;tr|G3UZN1|G3UZN1_MOUSE D-dopachrome decarboxylase OS=Mus musculus OX=10090 G	7	6	7	3	5	5	2	7	9	7	8	7
26.8869	27.0419	26.9475	26.8576	26.9834	26.9231	26.9113	26.9784	26.9267	27.0879	26.9053	26.8624	0.941444	26.9588	26.9213	26.9388	26.9519	Q91VR5;Q922B8;Q3V1Z7;A0A1Y7VM48;Q8BKG1	Q91VR5;Q922B8;Q3V1Z7	ATP-dependent RNA helicase DDX1	Ddx1	sp|Q91VR5|DDX1_MOUSE ATP-dependent RNA helicase DDX1 OS=Mus musculus OX=10090 GN=Ddx1 PE=1 SV=1;tr|Q922B8|Q922B8_MOUSE DEAD (Asp-Glu-Ala-Asp) box polypeptide 1 OS=Mus musculus OX=10090 GN=Ddx1 PE=2 SV=1;tr|Q3V1Z7|Q3V1Z7_MOUSE Uncharacterized protein OS=Mus	20	23	23	24	21	22	24	21	25	23	19	25
27.8037	27.4968	27.4275	27.6334	27.5558	27.6661	27.6353	27.6577	27.5596	27.6847	27.6635	27.7044	0.681855	27.576	27.6185	27.6175	27.6842	Q3U741;Q501J6;Q3TU25;Q8K392;Q3U6Y5;Q78W10	Q3U741;Q501J6;Q3TU25	Probable ATP-dependent RNA helicase DDX17	Ddx17	tr|Q3U741|Q3U741_MOUSE Probable ATP-dependent RNA helicase DDX17 OS=Mus musculus OX=10090 GN=Ddx17 PE=1 SV=1;sp|Q501J6|DDX17_MOUSE Probable ATP-dependent RNA helicase DDX17 OS=Mus musculus OX=10090 GN=Ddx17 PE=1 SV=1;tr|Q3TU25|Q3TU25_MOUSE Probable ATP-dep	22	31	26	27	31	30	31	24	28	29	27	35
26.3423	26.0192	26.087	26.2	26.084	26.1119	26.2343	26.0546	26.1205	26.2492	26.2006	26.2714	0.556627	26.1495	26.132	26.1365	26.2404	B2RUM8;Q8K363;Q9CSG7;Q9CSJ2;F6ZX28	B2RUM8;Q8K363	ATP-dependent RNA helicase DDX18	Ddx18	tr|B2RUM8|B2RUM8_MOUSE RNA helicase OS=Mus musculus OX=10090 GN=Ddx18 PE=1 SV=1;sp|Q8K363|DDX18_MOUSE ATP-dependent RNA helicase DDX18 OS=Mus musculus OX=10090 GN=Ddx18 PE=1 SV=1	12	14	16	14	18	10	12	11	16	16	17	13
26.6594	26.7892	26.8212	26.5866	26.7634	26.7748	26.5696	26.6911	26.8521	26.7641	26.7442	26.7174	0.893203	26.7566	26.7083	26.7043	26.7419	Q61655;Q8R3C7;Q8BZY3	Q61655;Q8R3C7;Q8BZY3	ATP-dependent RNA helicase DDX19A	Ddx19a;Ddx19b	sp|Q61655|DD19A_MOUSE ATP-dependent RNA helicase DDX19A OS=Mus musculus OX=10090 GN=Ddx19a PE=1 SV=2;tr|Q8R3C7|Q8R3C7_MOUSE DEAD (Asp-Glu-Ala-Asp) box polypeptide 19b OS=Mus musculus OX=10090 GN=Ddx19b PE=1 SV=1;tr|Q8BZY3|Q8BZY3_MOUSE DEAD (Asp-Glu-Ala-Asp	11	16	24	17	18	18	13	18	18	19	15	17
23.1682	23.0345	23.1708	22.779	22.8677	22.9066	22.6392	22.1198	22.7799	23.2787	22.9115	23.556	0.0249587	23.1245	22.8511	22.513	23.2487	Q8R4Z6;Q9JJY4;Q8BQD9;Q8R4Z5;A0A0G2JE88	Q8R4Z6;Q9JJY4;Q8BQD9	Probable ATP-dependent RNA helicase DDX20	Ddx20	tr|Q8R4Z6|Q8R4Z6_MOUSE DEAD-box corepressor DP103 alpha OS=Mus musculus OX=10090 GN=Ddx20 PE=2 SV=1;sp|Q9JJY4|DDX20_MOUSE Probable ATP-dependent RNA helicase DDX20 OS=Mus musculus OX=10090 GN=Ddx20 PE=1 SV=2;tr|Q8BQD9|Q8BQD9_MOUSE Uncharacterized protein O	2	4	4	3	3	1	1	1	2	2	3	3
28.7788	28.5013	28.6295	28.7821	28.5231	28.6003	28.7814	28.5895	28.6237	28.7369	28.743	28.7951	0.511793	28.6365	28.6352	28.6649	28.7583	Q9JIK5;Q6PCP0;Q3ULC7;Q9CWZ5;Q8K2L4;Q9CSR3	Q9JIK5;Q6PCP0;Q3ULC7;Q9CWZ5;Q8K2L4	Nucleolar RNA helicase 2	Ddx21	sp|Q9JIK5|DDX21_MOUSE Nucleolar RNA helicase 2 OS=Mus musculus OX=10090 GN=Ddx21 PE=1 SV=3;tr|Q6PCP0|Q6PCP0_MOUSE DEAD (Asp-Glu-Ala-Asp) box polypeptide 21 OS=Mus musculus OX=10090 GN=Ddx21 PE=2 SV=1;tr|Q3ULC7|Q3ULC7_MOUSE Uncharacterized protein OS=Mus mu	40	33	31	42	46	31	47	36	41	44	39	46
25.3161	25.2239	24.9922	25.3832	24.9788	25.3286	25.3738	25.2248	25.1075	25.1655	25.385	25.3199	0.86661	25.1774	25.2302	25.2354	25.2901	D3Z0M9	D3Z0M9		Ddx23	tr|D3Z0M9|D3Z0M9_MOUSE DEAD (Asp-Glu-Ala-Asp) box polypeptide 23 OS=Mus musculus OX=10090 GN=Ddx23 PE=1 SV=1	8	7	9	14	9	2	14	5	9	8	11	10
23.7157	23.4606	21.3599	23.6922	23.5019	22.4511	21.3236	23.5502	23.239	23.6711	23.4665	23.2679	0.755248	22.8454	23.2151	22.7042	23.4685	Q921N6;H3BLJ6	Q921N6	Probable ATP-dependent RNA helicase DDX27	Ddx27	sp|Q921N6|DDX27_MOUSE Probable ATP-dependent RNA helicase DDX27 OS=Mus musculus OX=10090 GN=Ddx27 PE=1 SV=3	6	6	5	7	5	2	2	4	3	4	5	3
26.4875	26.3293	26.3938	26.4527	26.4568	26.4605	26.5234	26.4769	26.3539	26.4149	26.514	26.212	0.731384	26.4035	26.4567	26.4514	26.3803	Q3UVN0;Q3T9L0;Q8VDW0;Q3U837;Q3TPL7;Q3TIE4;Q3UAF1;D6RHT5	Q3UVN0;Q3T9L0;Q8VDW0;Q3U837;Q3TPL7;Q3TIE4;Q3UAF1	ATP-dependent RNA helicase DDX39A	Ddx39;Ddx39a	tr|Q3UVN0|Q3UVN0_MOUSE Uncharacterized protein OS=Mus musculus OX=10090 GN=Ddx39 PE=2 SV=1;tr|Q3T9L0|Q3T9L0_MOUSE Uncharacterized protein OS=Mus musculus OX=10090 GN=Ddx39 PE=2 SV=1;sp|Q8VDW0|DX39A_MOUSE ATP-dependent RNA helicase DDX39A OS=Mus musculus OX	11	12	12	10	14	13	12	10	12	15	15	9
29.163	29.0582	29.1668	29.1706	29.0919	29.0279	29.1535	29.0062	29.118	29.0014	28.9233	28.9026	0.0341975	29.1293	29.0968	29.0926	28.9424	Q9Z1N5;A0A1S6GWH2;Q3TB18;G3UXI6	Q9Z1N5;A0A1S6GWH2;Q3TB18	Spliceosome RNA helicase Ddx39b	Ddx39b	sp|Q9Z1N5|DX39B_MOUSE Spliceosome RNA helicase Ddx39b OS=Mus musculus OX=10090 GN=Ddx39b PE=1 SV=1;tr|A0A1S6GWH2|A0A1S6GWH2_MOUSE Uncharacterized protein OS=Mus musculus OX=10090 GN=Ddx39b PE=2 SV=1;tr|Q3TB18|Q3TB18_MOUSE Uncharacterized protein OS=Mus mus	43	45	46	50	42	45	56	45	48	45	34	47
29.3729	29.4005	29.3595	29.3066	29.2934	29.3454	29.4034	29.3592	29.318	29.3684	29.3986	29.3693	0.0814929	29.3777	29.3151	29.3602	29.3788	B9EKE9;Q3TQX5;Q62167;B7ZWF1;B9EIA2;P16381;Q3TUR4;Q3V086;Q61496	B9EKE9;Q3TQX5;Q62167;B7ZWF1;B9EIA2;P16381	ATP-dependent RNA helicase DDX3X;Putative ATP-dependent RNA helicase Pl10	Ddx3x;D1Pas1	tr|B9EKE9|B9EKE9_MOUSE Ddx3x protein OS=Mus musculus OX=10090 GN=Ddx3x PE=2 SV=1;tr|Q3TQX5|Q3TQX5_MOUSE Uncharacterized protein OS=Mus musculus OX=10090 GN=Ddx3x PE=1 SV=1;sp|Q62167|DDX3X_MOUSE ATP-dependent RNA helicase DDX3X OS=Mus musculus OX=10090 GN=D	54	61	62	69	72	67	65	75	76	74	73	87
24.5863	24.4711	24.4304	24.3314	24.4844	24.3877	24.6138	24.4666	24.4187	24.5304	24.2633	24.2213	0.30109	24.4959	24.4011	24.4997	24.3383	Q3U484;Q62095	Q3U484;Q62095	ATP-dependent RNA helicase DDX3Y	Ddx3y	tr|Q3U484|Q3U484_MOUSE Uncharacterized protein OS=Mus musculus OX=10090 GN=Ddx3y PE=2 SV=1;sp|Q62095|DDX3Y_MOUSE ATP-dependent RNA helicase DDX3Y OS=Mus musculus OX=10090 GN=Ddx3y PE=1 SV=2	3	2	2	4	3	2	2	3	3	4	3	3
25.7046	25.6193	25.5939	25.5608	25.558	25.737	25.7024	25.8034	25.5539	25.6547	25.6069	25.8455	0.752462	25.6393	25.6186	25.6865	25.7024	Q810A7;Q9CTM9	Q810A7	ATP-dependent RNA helicase DDX42	Ddx42	sp|Q810A7|DDX42_MOUSE ATP-dependent RNA helicase DDX42 OS=Mus musculus OX=10090 GN=Ddx42 PE=1 SV=3	15	16	9	13	16	8	14	12	11	16	10	12
26.0092	25.8879	25.9051	26.0954	25.8293	25.84	25.8871	25.9393	25.8069	25.8132	25.8734	26.0302	0.919476	25.9341	25.9216	25.8778	25.9056	Q569Z5;F8WHR6;Q3UZ56;A0A2R8VHK2	Q569Z5;F8WHR6	Probable ATP-dependent RNA helicase DDX46	Ddx46	sp|Q569Z5|DDX46_MOUSE Probable ATP-dependent RNA helicase DDX46 OS=Mus musculus OX=10090 GN=Ddx46 PE=1 SV=2;tr|F8WHR6|F8WHR6_MOUSE Probable ATP-dependent RNA helicase DDX46 OS=Mus musculus OX=10090 GN=Ddx46 PE=1 SV=1	14	10	10	13	9	15	13	11	12	9	13	13
29.5932	29.431	29.464	29.5439	29.4216	29.4991	29.6302	29.5657	29.4566	29.4698	29.5803	29.4971	0.742365	29.4961	29.4882	29.5508	29.5157	Q8BTS0;Q5U222;Q3V0Z8;Q61656;Q3UXW3;A1L333;S4R1I6;Q9CSD9;B1ARB9;B1ARC0;O35662;S4R1E3;Q921Y3	Q8BTS0;Q5U222;Q3V0Z8;Q61656;Q3UXW3;A1L333;S4R1I6	Probable ATP-dependent RNA helicase DDX5	Ddx5	tr|Q8BTS0|Q8BTS0_MOUSE DEAD (Asp-Glu-Ala-Asp) box polypeptide 5 OS=Mus musculus OX=10090 GN=Ddx5 PE=1 SV=1;tr|Q5U222|Q5U222_MOUSE Ddx5 protein (Fragment) OS=Mus musculus OX=10090 GN=Ddx5 PE=2 SV=1;tr|Q3V0Z8|Q3V0Z8_MOUSE Uncharacterized protein (Fragment) O	54	57	52	70	60	61	70	65	61	66	59	58
23.1023	23.5236	23.2192	23.5657	23.6575	23.3676	23.6968	23.4616	23.0043	23.5362	23.4695	23.2389	0.647275	23.2817	23.5303	23.3876	23.4149	Q8CD14;Q8K4L0;Q6IQZ1;Q7TPP4;Q8CD39;Q8VDG2	Q8CD14;Q8K4L0;Q6IQZ1;Q7TPP4;Q8CD39;Q8VDG2	ATP-dependent RNA helicase DDX54	Ddx54	tr|Q8CD14|Q8CD14_MOUSE ATP-dependent RNA helicase DDX54 OS=Mus musculus OX=10090 GN=Ddx54 PE=2 SV=1;sp|Q8K4L0|DDX54_MOUSE ATP-dependent RNA helicase DDX54 OS=Mus musculus OX=10090 GN=Ddx54 PE=1 SV=1;tr|Q6IQZ1|Q6IQZ1_MOUSE ATP-dependent RNA helicase DDX54 (	2	5	2	4	4	1	8	4	2	4	2	3
27.1397	27.2209	27.2664	27.2544	27.0712	27.1164	27.0929	27.1581	27.0787	27.2164	26.9633	27.1209	0.469209	27.209	27.1474	27.1099	27.1002	P54823	P54823	Probable ATP-dependent RNA helicase DDX6	Ddx6	sp|P54823|DDX6_MOUSE Probable ATP-dependent RNA helicase DDX6 OS=Mus musculus OX=10090 GN=Ddx6 PE=1 SV=1	17	22	26	31	18	29	31	20	27	27	19	26
25.9149	26.0928	26.01	25.9955	26.0034	26.107	26.2924	26.0125	26.0755	25.64	25.7733	25.6685	0.00317847	26.0059	26.0353	26.1268	25.6939	Q4FJK0;Q9CQ62	Q4FJK0;Q9CQ62	2,4-dienoyl-CoA reductase, mitochondrial	Decr1	tr|Q4FJK0|Q4FJK0_MOUSE Decr1 protein OS=Mus musculus OX=10090 GN=Decr1 PE=1 SV=1;sp|Q9CQ62|DECR_MOUSE 2,4-dienoyl-CoA reductase, mitochondrial OS=Mus musculus OX=10090 GN=Decr1 PE=1 SV=1	7	14	11	9	11	7	4	9	6	8	6	3
24.259	24.4426	24.3007	24.5491	24.0261	24.3402	24.6204	24.2804	24.1158	24.6852	24.6428	24.7035	0.128392	24.3341	24.3051	24.3389	24.6772	O09005	O09005	Sphingolipid delta(4)-desaturase DES1	Degs1	sp|O09005|DEGS1_MOUSE Sphingolipid delta(4)-desaturase DES1 OS=Mus musculus OX=10090 GN=Degs1 PE=1 SV=1	3	3	3	5	2	4	5	3	2	3	3	4
26.0106	26.151	26.0234	26.1191	26.1726	26.1375	25.7981	26.1566	26.0501	26.2518	26.1979	26.1919	0.135521	26.0617	26.1431	26.0016	26.2138	Q7TNV0;Q3U4W4;E9Q8Y1;D3YVJ6;Q9CVL7;Q3UR53	Q7TNV0;Q3U4W4;E9Q8Y1;D3YVJ6;Q9CVL7	Protein DEK	Dek	sp|Q7TNV0|DEK_MOUSE Protein DEK OS=Mus musculus OX=10090 GN=Dek PE=1 SV=1;tr|Q3U4W4|Q3U4W4_MOUSE SAP domain-containing protein (Fragment) OS=Mus musculus OX=10090 GN=Dek PE=2 SV=1;tr|E9Q8Y1|E9Q8Y1_MOUSE Protein DEK (Fragment) OS=Mus musculus OX=10090 GN=De	8	8	12	16	14	11	11	10	5	12	10	10
24.0268	24.6123	24.5802	24.767	24.5413	24.6302	24.6014	24.854	24.6713	24.8913	24.5515	24.9352	0.222909	24.4065	24.6462	24.7089	24.7927	Q9CQJ6;E9Q0G1	Q9CQJ6;E9Q0G1	Density-regulated protein	Denr	sp|Q9CQJ6|DENR_MOUSE Density-regulated protein OS=Mus musculus OX=10090 GN=Denr PE=1 SV=1;tr|E9Q0G1|E9Q0G1_MOUSE Density-regulated protein (Fragment) OS=Mus musculus OX=10090 GN=Denr PE=1 SV=8	4	3	7	5	7	3	4	5	6	6	7	7
21.6526	22.0914	22.4047	22.8605	23.4102	23.5873	23.0606	21.3086	22.3533	21.8075	21.4921	21.8747	0.0313878	22.0496	23.286	22.2408	21.7248	Q8K0E9;Q9DBB8	Q8K0E9;Q9DBB8	Trans-1,2-dihydrobenzene-1,2-diol dehydrogenase	Dhdh	tr|Q8K0E9|Q8K0E9_MOUSE Dhdh protein (Fragment) OS=Mus musculus OX=10090 GN=Dhdh PE=2 SV=1;sp|Q9DBB8|DHDH_MOUSE Trans-1,2-dihydrobenzene-1,2-diol dehydrogenase OS=Mus musculus OX=10090 GN=Dhdh PE=1 SV=1	0	2	2	1	1	1	1	0	1	0	0	1
24.6239	25.0599	25.2659	24.7304	25.081	25.0258	24.4795	25.1874	25.0766	25.1851	25.1969	25.182	0.613834	24.9833	24.9457	24.9145	25.188	Q544T5;P00375	Q544T5;P00375	Dihydrofolate reductase	Dhfr	tr|Q544T5|Q544T5_MOUSE DHFR domain-containing protein OS=Mus musculus OX=10090 GN=Dhfr PE=1 SV=1;sp|P00375|DYR_MOUSE Dihydrofolate reductase OS=Mus musculus OX=10090 GN=Dhfr PE=1 SV=3	7	7	9	7	9	6	5	8	9	8	9	7
25.8834	25.8517	25.8174	26.0327	25.9052	25.7856	26.2022	25.7111	25.8551	25.6398	25.6095	26.0349	0.711331	25.8509	25.9078	25.9228	25.7614	Q3TVU9;Q99L04	Q3TVU9;Q99L04	Dehydrogenase/reductase SDR family member 1	Dhrs1	tr|Q3TVU9|Q3TVU9_MOUSE Uncharacterized protein OS=Mus musculus OX=10090 GN=Dhrs1 PE=2 SV=1;sp|Q99L04|DHRS1_MOUSE Dehydrogenase/reductase SDR family member 1 OS=Mus musculus OX=10090 GN=Dhrs1 PE=1 SV=1	7	10	7	15	8	6	6	9	10	7	11	9
25.4071	25.1337	24.9747	25.1803	24.9137	24.9486	25.2975	25.0391	25.0398	25.1816	25.2091	24.9158	0.725667	25.1719	25.0142	25.1255	25.1022	Q3UIB5;Q99LB2;A0A2I3BRG8;A0A2I3BQ25;Q9DCL1;A0A2I3BPY3;Q9D2U3	Q3UIB5;Q99LB2;A0A2I3BRG8;A0A2I3BQ25;Q9DCL1;A0A2I3BPY3;Q9D2U3	Dehydrogenase/reductase SDR family member 4	Dhrs4	tr|Q3UIB5|Q3UIB5_MOUSE Uncharacterized protein OS=Mus musculus OX=10090 GN=Dhrs4 PE=2 SV=1;sp|Q99LB2|DHRS4_MOUSE Dehydrogenase/reductase SDR family member 4 OS=Mus musculus OX=10090 GN=Dhrs4 PE=1 SV=3;tr|A0A2I3BRG8|A0A2I3BRG8_MOUSE Dehydrogenase/reductase	6	6	6	5	4	5	8	5	7	7	8	5
23.2691	21.6603	22.8822	21.8279	22.9617	22.868	23.2637	22.3359	22.8942	22.9087	22.6142	23.2942	0.836837	22.6039	22.5525	22.8313	22.939	Z4YKT6;I7DM66;Q99J47	Z4YKT6;I7DM66;Q99J47	Dehydrogenase/reductase SDR family member 7B	Dhrs7b	tr|Z4YKT6|Z4YKT6_MOUSE Dehydrogenase/reductase SDR family member 7B OS=Mus musculus OX=10090 GN=Dhrs7b PE=1 SV=1;tr|I7DM66|I7DM66_MOUSE PexRAP OS=Mus musculus OX=10090 GN=Dhrs7b PE=2 SV=1;sp|Q99J47|DRS7B_MOUSE Dehydrogenase/reductase SDR family member 7B O	5	3	2	1	5	4	6	2	2	4	2	2
27.7532	27.7229	27.5091	27.7446	27.5772	27.5642	27.8077	27.6641	27.6393	27.6383	27.5873	27.7291	0.833987	27.6618	27.6287	27.7037	27.6516	Q3UKJ6;Q3TFE5;O35286;Q497W9;Q3UDX4;A0A0G2JG10;A0A0G2JGQ5;Q3THD5;Q3TUC8;Q05BH3;Q80TX4;Q921Y1;G3X8X0;A2A4N9;Q3UQQ4;Q5DTN5;A2A4P0	Q3UKJ6;Q3TFE5;O35286;Q497W9;Q3UDX4;A0A0G2JG10	Pre-mRNA-splicing factor ATP-dependent RNA helicase DHX15	Dhx15	tr|Q3UKJ6|Q3UKJ6_MOUSE Uncharacterized protein OS=Mus musculus OX=10090 GN=Dhx15 PE=1 SV=1;tr|Q3TFE5|Q3TFE5_MOUSE Uncharacterized protein OS=Mus musculus OX=10090 GN=Dhx15 PE=2 SV=1;sp|O35286|DHX15_MOUSE Pre-mRNA-splicing factor ATP-dependent RNA helicase	34	39	38	44	44	29	41	44	43	38	38	36
23.3408	23.3549	21.9592	23.386	21.2092	21.3705	21.4734	22.07	21.0545	23.6533	22.7417	23.2696	0.106048	22.885	21.9886	21.5326	23.2215	B2RQS6;Q8VHK9;A0JLR3	B2RQS6;Q8VHK9;A0JLR3	ATP-dependent RNA helicase DHX36	Dhx36	tr|B2RQS6|B2RQS6_MOUSE Dhx36 protein OS=Mus musculus OX=10090 GN=Dhx36 PE=2 SV=1;sp|Q8VHK9|DHX36_MOUSE ATP-dependent DNA/RNA helicase DHX36 OS=Mus musculus OX=10090 GN=Dhx36 PE=1 SV=2;tr|A0JLR3|A0JLR3_MOUSE Dhx36 protein (Fragment) OS=Mus musculus OX=10090	1	3	0	1	0	0	0	0	0	2	0	1
29.3149	29.0536	29.0462	29.2178	29.1349	28.9796	29.3094	29.0934	29.0238	29.0566	29.1238	28.9458	0.772356	29.1383	29.1107	29.1422	29.0421	E9QNN1;Q3UR42;Q05BR6	E9QNN1;Q3UR42		Dhx9	tr|E9QNN1|E9QNN1_MOUSE ATP-dependent RNA helicase A OS=Mus musculus OX=10090 GN=Dhx9 PE=1 SV=1;tr|Q3UR42|Q3UR42_MOUSE ATP-dependent RNA helicase A (Fragment) OS=Mus musculus OX=10090 GN=Dhx9 PE=1 SV=1	71	56	65	68	66	58	75	76	63	68	63	59
24.0508	23.7487	23.897	23.7999	24.0506	23.8037	24.062	24.0669	24.0271	24.0078	23.7563	23.9432	0.364123	23.8988	23.8847	24.052	23.9024	E9PXV7;E9PV41;Q5DTQ4;O08808;F6XC54;D3Z074;Q3U104;Q3UX40;Q3US76;Q9CSJ1	E9PXV7;E9PV41;Q5DTQ4;O08808;F6XC54;D3Z074;Q3U104;Q3UX40	Protein diaphanous homolog 1	Diap1;Diaph1	tr|E9PXV7|E9PXV7_MOUSE Protein diaphanous homolog 1 OS=Mus musculus OX=10090 GN=Diaph1 PE=1 SV=1;tr|E9PV41|E9PV41_MOUSE Protein diaphanous homolog 1 OS=Mus musculus OX=10090 GN=Diaph1 PE=1 SV=1;tr|Q5DTQ4|Q5DTQ4_MOUSE MKIAA4062 protein (Fragment) OS=Mus mus	1	3	1	1	0	1	0	3	1	1	1	1
24.6494	24.7868	24.9028	24.8656	24.9307	24.9	24.9133	24.9771	24.854	25.2759	24.977	25.0523	0.0353665	24.7797	24.8988	24.9148	25.1017	Q9CSH3;Q8R2P7;A0A2I3BR78	Q9CSH3;Q8R2P7;A0A2I3BR78	Exosome complex exonuclease RRP44	Dis3	sp|Q9CSH3|RRP44_MOUSE Exosome complex exonuclease RRP44 OS=Mus musculus OX=10090 GN=Dis3 PE=1 SV=4;tr|Q8R2P7|Q8R2P7_MOUSE DIS3 mitotic control homolog (S. cerevisiae) OS=Mus musculus OX=10090 GN=Dis3 PE=2 SV=1;tr|A0A2I3BR78|A0A2I3BR78_MOUSE Exosome complex	3	7	7	9	5	7	10	7	10	9	9	12
27.4417	27.3525	27.2759	27.4188	27.285	27.2533	27.4832	27.2623	27.296	27.3963	27.3184	27.3802	0.922029	27.3567	27.319	27.3472	27.365	Q3TM67;Q3TI79;Q9ESX5;B7ZCL7;F6YUI5;A2AN81;F6S1S5	Q3TM67;Q3TI79;Q9ESX5;B7ZCL7	H/ACA ribonucleoprotein complex subunit 4	Dkc1	tr|Q3TM67|Q3TM67_MOUSE PUA domain-containing protein OS=Mus musculus OX=10090 GN=Dkc1 PE=2 SV=1;tr|Q3TI79|Q3TI79_MOUSE PUA domain-containing protein OS=Mus musculus OX=10090 GN=Dkc1 PE=2 SV=1;sp|Q9ESX5|DKC1_MOUSE H/ACA ribonucleoprotein complex subunit DKC	25	21	24	30	24	20	24	23	24	24	25	21
27.5294	27.3522	27.2663	27.5916	27.338	27.2913	27.6495	27.2599	27.3094	27.2605	27.3776	27.3537	0.9164	27.3826	27.407	27.4062	27.3306	Q8BMF4;Q99LL2	Q8BMF4	Dihydrolipoyllysine-residue acetyltransferase component of pyruvate dehydrogenase complex, mitochondrial	Dlat	sp|Q8BMF4|ODP2_MOUSE Dihydrolipoyllysine-residue acetyltransferase component of pyruvate dehydrogenase complex, mitochondrial OS=Mus musculus OX=10090 GN=Dlat PE=1 SV=2	19	23	19	26	17	18	16	17	23	23	22	15
27.8051	27.5546	27.4383	27.5579	27.3359	27.3051	27.5883	27.4724	27.41	27.4728	27.4257	27.4176	0.30596	27.5993	27.3996	27.4902	27.4387	O08749;Q3TIE8	O08749;Q3TIE8	Dihydrolipoyl dehydrogenase, mitochondrial;Dihydrolipoyl dehydrogenase	Dld	sp|O08749|DLDH_MOUSE Dihydrolipoyl dehydrogenase, mitochondrial OS=Mus musculus OX=10090 GN=Dld PE=1 SV=2;tr|Q3TIE8|Q3TIE8_MOUSE Dihydrolipoyl dehydrogenase OS=Mus musculus OX=10090 GN=Dld PE=2 SV=1	24	21	17	22	19	19	17	18	17	19	14	15
26.3557	26.4022	26.0632	26.1866	26.0359	26.2118	26.1415	26.1752	25.9695	26.1018	26.0389	26.1951	0.345004	26.2737	26.1448	26.0954	26.1119	Q3UP61;H7BWY4;Q811D0;E9Q9H0;D3Z3B8;Q3TPP5;F6UDT8;S4R2T8;Q571K0;D3YUZ8;A0A2L2P590;E9Q2L2;A0A571BEK3;A0A571BEZ4;A0A338P6J0;Q91XM9;Q8CD64;A0A338P7H1;A0A338P713;E9Q3Z8;B1AR31;A0A338P6L4;Q6XVF4;A0A338P6H5;Q6XVF5;Q6XVF6;A0A2L2P595;D3YWU0;A2BEF2;A0A338P6E5;G3UZL5;A0A338P6I6;Q52KF7;A2BEE9;Q80TH1;Q62108;P70175	Q3UP61;H7BWY4;Q811D0;E9Q9H0;D3Z3B8;Q3TPP5;F6UDT8;S4R2T8;Q571K0	Disks large homolog 1	Dlg1	tr|Q3UP61|Q3UP61_MOUSE Uncharacterized protein OS=Mus musculus OX=10090 GN=Dlg1 PE=2 SV=1;tr|H7BWY4|H7BWY4_MOUSE Disks large homolog 1 OS=Mus musculus OX=10090 GN=Dlg1 PE=1 SV=1;sp|Q811D0|DLG1_MOUSE Disks large homolog 1 OS=Mus musculus OX=10090 GN=Dlg1 PE	18	9	15	13	15	9	13	12	12	12	14	10
22.8665	23.5621	23.9619	23.8825	23.785	23.9805	23.4717	24.1757	24.1658	24.3695	23.8985	24.0633	0.246938	23.4635	23.8827	23.9377	24.1104	E9PUF2;Q3UCF7;B7ZNS2;B1AZP2;I1E4X0;F6YMR0;H3BJD4;H3BJW9;H3BKJ0	E9PUF2;Q3UCF7;B7ZNS2;B1AZP2;I1E4X0;F6YMR0;H3BJD4	Disks large-associated protein 4	Dlgap4	tr|E9PUF2|E9PUF2_MOUSE Disks large-associated protein 4 OS=Mus musculus OX=10090 GN=Dlgap4 PE=1 SV=1;tr|Q3UCF7|Q3UCF7_MOUSE Uncharacterized protein (Fragment) OS=Mus musculus OX=10090 GN=Dlgap4 PE=2 SV=1;tr|B7ZNS2|B7ZNS2_MOUSE Disks large-associated protei	2	3	3	4	3	5	1	7	6	3	5	2
26.4817	26.4242	26.3292	26.4511	26.2686	26.2954	26.5171	26.423	26.2147	26.3053	26.3318	26.3121	0.652454	26.4117	26.3384	26.385	26.3164	Q9D2G2	Q9D2G2	Dihydrolipoyllysine-residue succinyltransferase component of 2-oxoglutarate dehydrogenase complex, mitochondrial	Dlst	sp|Q9D2G2|ODO2_MOUSE Dihydrolipoyllysine-residue succinyltransferase component of 2-oxoglutarate dehydrogenase complex, mitochondrial OS=Mus musculus OX=10090 GN=Dlst PE=1 SV=1	9	10	8	15	10	9	11	13	8	10	10	9
25.8585	26.177	26.1345	25.9794	25.9516	26.2478	26.0413	26.2293	26.2814	26.417	26.3981	26.2518	0.0983138	26.0567	26.0596	26.184	26.3557	Q5NTY0;P63037;Q3TK61;B1AXY1;B1AXY0;B1AXX9	Q5NTY0;P63037;Q3TK61;B1AXY1	DnaJ homolog subfamily A member 1	Dnaja1	tr|Q5NTY0|Q5NTY0_MOUSE DnaJ (Hsp40) homolog, subfamily A, member 1 OS=Mus musculus OX=10090 GN=Dnaja1 PE=1 SV=1;sp|P63037|DNJA1_MOUSE DnaJ homolog subfamily A member 1 OS=Mus musculus OX=10090 GN=Dnaja1 PE=1 SV=1;tr|Q3TK61|Q3TK61_MOUSE Uncharacterized prot	7	12	14	9	15	14	8	12	12	13	14	15
27.3105	27.4354	27.4588	27.227	27.3267	27.4416	27.3899	27.5253	27.465	27.458	27.5269	27.4829	0.138233	27.4016	27.3318	27.46	27.4893	Q9QYJ0;Q3TFF0	Q9QYJ0;Q3TFF0	DnaJ homolog subfamily A member 2	Dnaja2	sp|Q9QYJ0|DNJA2_MOUSE DnaJ homolog subfamily A member 2 OS=Mus musculus OX=10090 GN=Dnaja2 PE=1 SV=1;tr|Q3TFF0|Q3TFF0_MOUSE Uncharacterized protein OS=Mus musculus OX=10090 GN=Dnaja2 PE=2 SV=1	18	18	23	20	24	23	20	26	24	16	25	26
23.4671	20.7256	22.9149	22.55	22.7178	22.1688	23.0536	22.8356	22.2	23.1292	23.061	23.1684	0.65978	22.3692	22.4789	22.6964	23.1196	Q3TJA9;Q99M87	Q3TJA9;Q99M87	DnaJ homolog subfamily A member 3, mitochondrial	Dnaja3	tr|Q3TJA9|Q3TJA9_MOUSE Uncharacterized protein OS=Mus musculus OX=10090 GN=Dnaja3 PE=2 SV=1;sp|Q99M87|DNJA3_MOUSE DnaJ homolog subfamily A member 3, mitochondrial OS=Mus musculus OX=10090 GN=Dnaja3 PE=1 SV=1	4	0	1	1	1	2	1	0	0	3	1	1
23.8207	23.7192	23.6883	23.8811	23.65	23.7192	23.6259	23.3848	24.0308	23.8055	23.8338	23.4815	0.970661	23.7427	23.7501	23.6805	23.7069	Q3TU79;Q9QYJ3;Q3TIT6;Q3TYL7	Q3TU79;Q9QYJ3;Q3TIT6;Q3TYL7	DnaJ homolog subfamily B member 1	Dnajb1	tr|Q3TU79|Q3TU79_MOUSE J domain-containing protein OS=Mus musculus OX=10090 GN=Dnajb1 PE=1 SV=1;sp|Q9QYJ3|DNJB1_MOUSE DnaJ homolog subfamily B member 1 OS=Mus musculus OX=10090 GN=Dnajb1 PE=1 SV=3;tr|Q3TIT6|Q3TIT6_MOUSE J domain-containing protein OS=Mus m	3	3	4	5	4	2	3	5	1	3	2	2
25.5496	25.273	25.3545	25.659	25.1236	24.9001	25.3133	25.2869	25.3467	25.3474	25.385	25.4081	0.761701	25.3924	25.2276	25.3156	25.3802	Q99KV1;A0A338P778	Q99KV1	DnaJ homolog subfamily B member 11	Dnajb11	sp|Q99KV1|DJB11_MOUSE DnaJ homolog subfamily B member 11 OS=Mus musculus OX=10090 GN=Dnajb11 PE=1 SV=1	8	12	7	12	10	7	12	8	7	13	11	8
26.1686	25.874	25.9665	25.8509	25.892	25.7028	26.0684	25.9886	26.0505	26.1744	26.0411	26.1367	0.0303316	26.003	25.8153	26.0358	26.1174	Q9DC23;Q9CUG0;Q9CRX9	Q9DC23	DnaJ homolog subfamily C member 10	Dnajc10	sp|Q9DC23|DJC10_MOUSE DnaJ homolog subfamily C member 10 OS=Mus musculus OX=10090 GN=Dnajc10 PE=1 SV=2	22	17	19	17	18	12	15	21	21	17	19	22
24.4068	24.2525	24.3855	24.3586	24.3158	24.5715	24.202	24.3294	24.0365	24.1855	24.2487	24.2218	0.10584	24.3483	24.4153	24.1893	24.2187	G3X922;D4AFX7;Q3UX52;Q3UQJ7;Q8CHD7;Q8BNL1;Q3TNE7;A0A1L1STR9;A0A087WRC9	G3X922;D4AFX7;Q3UX52;Q3UQJ7;Q8CHD7		Dnajc13	tr|G3X922|G3X922_MOUSE DnaJ heat shock protein family (Hsp40) member C13 OS=Mus musculus OX=10090 GN=Dnajc13 PE=1 SV=1;tr|D4AFX7|D4AFX7_MOUSE DnaJ heat shock protein family (Hsp40) member C13 OS=Mus musculus OX=10090 GN=Dnajc13 PE=1 SV=1;tr|Q3UX52|Q3UX52_M	4	5	7	7	4	4	9	5	4	3	2	4
23.7395	23.7622	23.5395	23.4026	23.6214	23.3329	23.4415	23.5162	23.5547	23.697	23.7169	23.7423	0.031789	23.6804	23.4523	23.5041	23.7187	E9Q9H2;P54103;E9Q9H3;Q3TTI5;Q3TRX6;Q3UVT4;Q3TTG9;Q3TE39	E9Q9H2;P54103;E9Q9H3;Q3TTI5	DnaJ homolog subfamily C member 2;DnaJ homolog subfamily C member 2, N-terminally processed	Dnajc2	tr|E9Q9H2|E9Q9H2_MOUSE DnaJ homolog subfamily C member 2 OS=Mus musculus OX=10090 GN=Dnajc2 PE=1 SV=1;sp|P54103|DNJC2_MOUSE DnaJ homolog subfamily C member 2 OS=Mus musculus OX=10090 GN=Dnajc2 PE=1 SV=2;tr|E9Q9H3|E9Q9H3_MOUSE DnaJ homolog subfamily C membe	3	2	2	2	2	2	2	2	4	2	3	5
25.7405	25.7563	26.0107	25.7503	25.5286	25.5306	25.9633	26.0288	25.9881	25.8236	25.9494	25.7751	0.0157066	25.8358	25.6032	25.9934	25.8494	Q3UFV9;Q91YW3;Q3UKA1	Q3UFV9;Q91YW3;Q3UKA1	DnaJ homolog subfamily C member 3	Dnajc3	tr|Q3UFV9|Q3UFV9_MOUSE Uncharacterized protein OS=Mus musculus OX=10090 GN=Dnajc3 PE=1 SV=1;sp|Q91YW3|DNJC3_MOUSE DnaJ homolog subfamily C member 3 OS=Mus musculus OX=10090 GN=Dnajc3 PE=1 SV=1;tr|Q3UKA1|Q3UKA1_MOUSE Uncharacterized protein OS=Mus musculus	6	8	8	6	7	4	10	11	7	10	9	13
25.7264	25.669	25.6901	25.5785	25.6666	25.3954	25.7031	25.3911	25.3182	25.5185	25.7244	25.4008	0.372145	25.6952	25.5468	25.4708	25.5479	P60904;A2AUE1;G5E8T0;Q921J3	P60904;A2AUE1;G5E8T0;Q921J3	DnaJ homolog subfamily C member 5	Dnajc5	sp|P60904|DNJC5_MOUSE DnaJ homolog subfamily C member 5 OS=Mus musculus OX=10090 GN=Dnajc5 PE=1 SV=1;tr|A2AUE1|A2AUE1_MOUSE DnaJ homolog subfamily C member 5 (Fragment) OS=Mus musculus OX=10090 GN=Dnajc5 PE=1 SV=1;tr|G5E8T0|G5E8T0_MOUSE DnaJ homolog subfam	9	8	4	11	8	6	10	8	8	7	8	9
23.2072	23.3472	23.0693	21.3008	23.2427	23.3627	23.2488	23.1777	23.2829	23.4789	23.4033	23.4593	0.416753	23.2079	22.6354	23.2365	23.4471	Q9QYI3;Q3UL32;F7BTP8;A2A5E1	Q9QYI3;Q3UL32;F7BTP8	DnaJ homolog subfamily C member 7	Dnajc7	sp|Q9QYI3|DNJC7_MOUSE DnaJ homolog subfamily C member 7 OS=Mus musculus OX=10090 GN=Dnajc7 PE=1 SV=2;tr|Q3UL32|Q3UL32_MOUSE Uncharacterized protein OS=Mus musculus OX=10090 GN=Dnajc7 PE=2 SV=1;tr|F7BTP8|F7BTP8_MOUSE DnaJ homolog subfamily C member 7 (Fragm	2	5	3	0	7	2	3	3	4	6	8	8
24.5138	24.6582	24.6368	24.389	24.5314	24.7586	24.0697	22.3732	22.2248	24.644	24.6823	21.0795	0.266449	24.6029	24.5597	22.8892	23.4686	F6TQL3;A2ALF2;Q6NZB0;F6QIL6;A2ALF0;D3Z4I5;A2ALF3;F7CXJ2	F6TQL3;A2ALF2;Q6NZB0;F6QIL6;A2ALF0	DnaJ homolog subfamily C member 8	Dnajc8	tr|F6TQL3|F6TQL3_MOUSE DnaJ homolog subfamily C member 8 (Fragment) OS=Mus musculus OX=10090 GN=Dnajc8 PE=1 SV=1;tr|A2ALF2|A2ALF2_MOUSE DnaJ (Hsp40) homolog, subfamily C, member 8 OS=Mus musculus OX=10090 GN=Dnajc8 PE=1 SV=1;sp|Q6NZB0|DNJC8_MOUSE DnaJ homo	1	3	2	1	2	1	1	1	1	5	3	4
24.8446	25.2965	24.8476	24.7247	24.8292	24.6546	24.3213	24.9799	24.4493	25.1861	24.8858	25.1506	0.110419	24.9962	24.7362	24.5835	25.0742	Q91WN1;Q8BRQ6	Q91WN1;Q8BRQ6	DnaJ homolog subfamily C member 9	Dnajc9	sp|Q91WN1|DNJC9_MOUSE DnaJ homolog subfamily C member 9 OS=Mus musculus OX=10090 GN=Dnajc9 PE=1 SV=2;tr|Q8BRQ6|Q8BRQ6_MOUSE J domain-containing protein OS=Mus musculus OX=10090 GN=Dnajc9 PE=2 SV=1	4	4	8	7	5	1	3	6	5	7	4	6
24.8265	25.2126	24.9258	25.0511	25.0215	25.2031	25.0209	25.3255	25.1097	25.1227	25.0218	25.1191	0.571589	24.9883	25.0919	25.152	25.0878	Q3U4P3	Q3U4P3		Dnm1l	tr|Q3U4P3|Q3U4P3_MOUSE Uncharacterized protein (Fragment) OS=Mus musculus OX=10090 GN=Dnm1l PE=2 SV=1	7	10	10	9	9	8	7	9	12	16	9	11
27.3122	27.1829	27.2748	27.3538	27.2968	27.3555	27.3063	27.3998	27.2478	27.2182	27.3239	27.1961	0.296354	27.2567	27.3353	27.318	27.2461	Q3T9X3;F8WIV5;P39054;Q3TCR7;Q3TBU6;G3X9G4;G3UZZ3;Q9CUM4;Q91Z39;A0A0J9YUE9;A0A0J9YUN4;P39053;G3UXX2;G3UY64;D6RH60	Q3T9X3;F8WIV5;P39054;Q3TCR7;Q3TBU6;G3X9G4;G3UZZ3;Q9CUM4	Dynamin-2	Dnm2	tr|Q3T9X3|Q3T9X3_MOUSE Dynamin-2 OS=Mus musculus OX=10090 GN=Dnm2 PE=1 SV=1;tr|F8WIV5|F8WIV5_MOUSE Dynamin-2 OS=Mus musculus OX=10090 GN=Dnm2 PE=1 SV=2;sp|P39054|DYN2_MOUSE Dynamin-2 OS=Mus musculus OX=10090 GN=Dnm2 PE=1 SV=2;tr|Q3TCR7|Q3TCR7_MOUSE Dynamin	20	22	28	19	24	27	24	24	19	20	20	18
26.2753	26.0091	26.1285	26.1603	25.9968	25.9144	26.1413	26.0806	25.9192	26.2417	26.0889	26.1745	0.400154	26.1376	26.0238	26.047	26.1684	Q3UHZ3;Q7TSJ0;P13864;J3QNW0;Q3UPE8;Q0VDW2;Q3UWN4	Q3UHZ3;Q7TSJ0;P13864;J3QNW0;Q3UPE8	DNA (cytosine-5)-methyltransferase;DNA (cytosine-5)-methyltransferase 1	Dnmt1	tr|Q3UHZ3|Q3UHZ3_MOUSE DNA (cytosine-5)-methyltransferase OS=Mus musculus OX=10090 GN=Dnmt1 PE=2 SV=1;tr|Q7TSJ0|Q7TSJ0_MOUSE DNA (cytosine-5)-methyltransferase OS=Mus musculus OX=10090 GN=Dnmt1 PE=2 SV=1;sp|P13864|DNMT1_MOUSE DNA (cytosine-5)-methyltransfe	17	15	12	20	18	9	13	14	12	18	26	27
27.7791	27.7784	27.8005	27.4921	27.7966	27.7093	27.6558	27.7077	27.8043	27.7187	27.6625	27.7437	0.472677	27.786	27.666	27.7226	27.7083	Q8CAJ7;Q3U3I6;Q3TVK3;Q9Z2W0;Q8BPW9;A0A087WS31;A0A087WSE6;A0A087WRC1;A0A087WNX3;A0A087WSD3;A0A087WSU0	Q8CAJ7;Q3U3I6;Q3TVK3;Q9Z2W0;Q8BPW9	Aspartyl aminopeptidase	Dnpep	tr|Q8CAJ7|Q8CAJ7_MOUSE Uncharacterized protein OS=Mus musculus OX=10090 GN=Dnpep PE=2 SV=1;tr|Q3U3I6|Q3U3I6_MOUSE Uncharacterized protein OS=Mus musculus OX=10090 PE=2 SV=1;tr|Q3TVK3|Q3TVK3_MOUSE Aspartyl aminopeptidase OS=Mus musculus OX=10090 GN=Dnpep PE	17	18	18	13	19	17	16	15	24	20	18	22
22.1014	23.3488	23.1323	22.422	23.1696	21.6551	22.8098	22.3852	22.0938	23.5626	22.0725	23.0351	0.706011	22.8609	22.4156	22.4296	22.89	Q80VJ3	Q80VJ3	2-deoxynucleoside 5-phosphate N-hydrolase 1	Dnph1	sp|Q80VJ3|DNPH1_MOUSE 2-deoxynucleoside 5-phosphate N-hydrolase 1 OS=Mus musculus OX=10090 GN=Dnph1 PE=1 SV=2	0	4	4	1	3	1	1	1	1	3	1	4
23.7896	23.5966	23.7246	23.5623	23.8072	23.8526	23.5359	24.1452	23.8978	23.8135	23.764	23.6319	0.750028	23.7036	23.7407	23.8596	23.7365	O70152;A2BDX2;F8WII3	O70152;A2BDX2	Dolichol-phosphate mannosyltransferase subunit 1	Dpm1	sp|O70152|DPM1_MOUSE Dolichol-phosphate mannosyltransferase subunit 1 OS=Mus musculus OX=10090 GN=Dpm1 PE=1 SV=1;tr|A2BDX2|A2BDX2_MOUSE Dolichol-phosphate mannosyltransferase subunit 1 OS=Mus musculus OX=10090 GN=Dpm1 PE=1 SV=1	5	3	7	4	3	3	3	2	2	3	1	5
27.2932	27.6732	27.6593	27.3042	27.582	27.6123	27.2976	27.3751	27.5787	27.5382	27.5123	27.4784	0.791814	27.5419	27.4995	27.4172	27.5096	Q8BU29;Q3UDF3;Q99KK7;Q6NXZ0;Q3UDD5;Q3THP1;Q3UDY7;A0A494BBC1;Q8BYF3;A0A494BA16;A0A494BBB3;A0A494B918	Q8BU29;Q3UDF3;Q99KK7;Q6NXZ0;Q3UDD5;Q3THP1;Q3UDY7;A0A494BBC1;Q8BYF3	Dipeptidyl peptidase 3	Dpp3	tr|Q8BU29|Q8BU29_MOUSE Dipeptidyl peptidase 3 OS=Mus musculus OX=10090 GN=Dpp3 PE=2 SV=1;tr|Q3UDF3|Q3UDF3_MOUSE Dipeptidyl peptidase 3 OS=Mus musculus OX=10090 GN=Dpp3 PE=2 SV=1;sp|Q99KK7|DPP3_MOUSE Dipeptidyl peptidase 3 OS=Mus musculus OX=10090 GN=Dpp3 P	20	26	28	23	28	24	26	25	27	29	24	26
24.032	21.623	22.7976	23.0339	22.5542	22.7836	23.7308	23.6103	23.0187	22.755	22.6434	22.5452	0.471174	22.8175	22.7906	23.4533	22.6479	Q9ET22	Q9ET22	Dipeptidyl peptidase 2	Dpp7	sp|Q9ET22|DPP2_MOUSE Dipeptidyl peptidase 2 OS=Mus musculus OX=10090 GN=Dpp7 PE=1 SV=2	4	4	3	6	4	1	7	3	3	2	4	2
24.909	25.221	25.9873	25.4752	25.3246	25.3192	25.6308	25.6321	25.5988	25.7923	25.5859	25.5726	0.509691	25.3724	25.373	25.6205	25.6503	Q99LT0;Q7TQ15	Q99LT0;Q7TQ15	Protein dpy-30 homolog	Dpy30	sp|Q99LT0|DPY30_MOUSE Protein dpy-30 homolog OS=Mus musculus OX=10090 GN=Dpy30 PE=1 SV=1;tr|Q7TQ15|Q7TQ15_MOUSE Dosage compensation-related protein DPY30 OS=Mus musculus OX=10090 GN=Dpy30 PE=2 SV=1	2	7	9	5	7	7	6	5	11	8	5	5
28.1046	28.4809	28.5013	28.1644	28.3848	28.316	28.1746	28.4396	28.3243	28.3306	28.2639	28.2226	0.878336	28.3623	28.2884	28.3129	28.2724	O08553;Q3TY94;Q71H75	O08553	Dihydropyrimidinase-related protein 2	Dpysl2	sp|O08553|DPYL2_MOUSE Dihydropyrimidinase-related protein 2 OS=Mus musculus OX=10090 GN=Dpysl2 PE=1 SV=2	34	44	44	41	44	42	39	43	38	48	44	45
26.7849	26.9599	27.0302	26.7246	26.9897	27.043	26.4078	26.804	26.9829	26.5492	26.5976	26.7083	0.20004	26.925	26.9191	26.7316	26.6184	Q3TT92;E9PWE8;Q62188;Q3TAS8;Q71H74	Q3TT92;E9PWE8;Q62188;Q3TAS8	Dihydropyrimidinase-related protein 3	Dpysl3	tr|Q3TT92|Q3TT92_MOUSE Dihydropyrimidinase-related protein 3 OS=Mus musculus OX=10090 GN=Dpysl3 PE=1 SV=1;tr|E9PWE8|E9PWE8_MOUSE Dihydropyrimidinase-related protein 3 OS=Mus musculus OX=10090 GN=Dpysl3 PE=1 SV=1;sp|Q62188|DPYL3_MOUSE Dihydropyrimidinase-re	19	26	22	22	23	23	15	21	27	19	13	22
21.2869	21.9002	20.6321	22.5725	22.7791	22.8076	21.5269	22.2816	22.6	23.1066	21.6146	23.118	0.0676014	21.2731	22.7198	22.1362	22.6131	F6T9K1;Q4FJW2;D3YY09;Q9D6N5;D3YYC2;G3UXH5	F6T9K1;Q4FJW2;D3YY09;Q9D6N5;D3YYC2;G3UXH5	Dr1-associated corepressor	Drap1	tr|F6T9K1|F6T9K1_MOUSE Dr1-associated corepressor OS=Mus musculus OX=10090 GN=Drap1 PE=1 SV=2;tr|Q4FJW2|Q4FJW2_MOUSE Drap1 protein OS=Mus musculus OX=10090 GN=Drap1 PE=1 SV=1;tr|D3YY09|D3YY09_MOUSE Dr1-associated corepressor OS=Mus musculus OX=10090 GN=Dra	1	1	1	4	0	2	1	1	3	2	1	4
25.4848	25.4868	25.5063	25.5249	25.5308	25.4843	25.5078	25.4962	25.5768	25.5263	25.6778	25.6874	0.0471273	25.4926	25.5133	25.5269	25.6305	Q8BNS0;Q5NBZ3;P32233;Q8CHR8	Q8BNS0;Q5NBZ3;P32233;Q8CHR8	Developmentally-regulated GTP-binding protein 1	Drg1	tr|Q8BNS0|Q8BNS0_MOUSE OBG-type G domain-containing protein OS=Mus musculus OX=10090 GN=Drg1 PE=2 SV=1;tr|Q5NBZ3|Q5NBZ3_MOUSE OBG-type G domain-containing protein OS=Mus musculus OX=10090 GN=Drg1 PE=1 SV=1;sp|P32233|DRG1_MOUSE Developmentally-regulated GTP	8	7	7	10	8	9	9	12	11	11	8	8
21.4143	23.2076	23.4853	23.1623	23.1873	23.5322	21.7168	23.4406	23.4822	23.1787	23.6125	22.1822	0.853047	22.7024	23.2939	22.8799	22.9911	Q9QXB9	Q9QXB9	Developmentally-regulated GTP-binding protein 2	Drg2	sp|Q9QXB9|DRG2_MOUSE Developmentally-regulated GTP-binding protein 2 OS=Mus musculus OX=10090 GN=Drg2 PE=1 SV=1	3	2	6	2	4	4	1	4	1	3	4	3
22.0604	21.8912	23.8778	23.8116	23.1584	21.0934	21.9853	21.9554	21.2178	23.49	21.6339	21.514	0.687083	22.6098	22.6878	21.7195	22.2126	O35075	O35075	Down syndrome critical region protein 3 homolog	Dscr3	sp|O35075|VP26C_MOUSE Vacuolar protein sorting-associated protein 26C OS=Mus musculus OX=10090 GN=Vps26c PE=1 SV=1	1	1	4	3	4	0	1	1	1	2	3	1
27.0038	26.8094	26.7889	26.9973	26.8257	26.8422	26.8323	26.8446	26.8458	26.5593	26.7591	26.5068	0.0310115	26.8674	26.8884	26.8409	26.6084	O55111;Q8BK55;Q811I1;Q8VCE3	O55111;Q8BK55	Desmoglein-2	Dsg2	sp|O55111|DSG2_MOUSE Desmoglein-2 OS=Mus musculus OX=10090 GN=Dsg2 PE=1 SV=3;tr|Q8BK55|Q8BK55_MOUSE Uncharacterized protein (Fragment) OS=Mus musculus OX=10090 PE=2 SV=1	28	25	19	31	25	23	24	21	22	16	16	15
28.6789	29.0429	29.1316	28.7581	29.1215	29.1379	28.7226	29.1275	29.144	29.2063	29.0973	29.2644	0.533491	28.9511	29.0059	28.998	29.1893	Q4FK36;Q9R0P5	Q4FK36;Q9R0P5	Destrin	Dstn	tr|Q4FK36|Q4FK36_MOUSE Destrin OS=Mus musculus OX=10090 GN=Dstn PE=1 SV=1;sp|Q9R0P5|DEST_MOUSE Destrin OS=Mus musculus OX=10090 GN=Dstn PE=1 SV=3	26	37	35	26	33	33	29	30	40	42	45	37
24.8262	24.8378	24.7453	24.5557	24.5505	24.6204	24.2577	24.3203	24.363	24.5972	24.9229	24.622	0.00158779	24.8031	24.5755	24.3137	24.714	P97930;D3Z3R3;Q6GRA7	P97930;D3Z3R3	Thymidylate kinase	Dtymk	sp|P97930|KTHY_MOUSE Thymidylate kinase OS=Mus musculus OX=10090 GN=Dtymk PE=1 SV=2;tr|D3Z3R3|D3Z3R3_MOUSE Thymidylate kinase OS=Mus musculus OX=10090 GN=Dtymk PE=1 SV=1	9	2	4	4	4	1	3	2	2	3	6	4
24.4976	25.1676	25.1482	24.5977	25.1564	25.1833	24.6023	25.1901	25.1738	25.0062	24.9815	25.301	0.93483	24.9378	24.9791	24.9887	25.0962	B1AQF4;Q9D7X3;Q3V2Y9;H3BKL8;H3BKD1	B1AQF4;Q9D7X3;Q3V2Y9;H3BKL8;H3BKD1	Dual specificity protein phosphatase 3	Dusp3	tr|B1AQF4|B1AQF4_MOUSE Dual specificity protein phosphatase OS=Mus musculus OX=10090 GN=Dusp3 PE=1 SV=1;sp|Q9D7X3|DUS3_MOUSE Dual specificity protein phosphatase 3 OS=Mus musculus OX=10090 GN=Dusp3 PE=1 SV=1;tr|Q3V2Y9|Q3V2Y9_MOUSE Dual-specificity protein	3	7	7	2	7	5	5	7	5	3	3	5
24.8528	24.5504	24.7667	24.69	24.7706	24.6767	24.5369	24.6083	24.7498	24.6188	24.9724	25.1348	0.281871	24.7233	24.7124	24.6317	24.9086	Q9JJ44;Q9CQ43;Q8VCG1	Q9JJ44;Q9CQ43;Q8VCG1		Dut	tr|Q9JJ44|Q9JJ44_MOUSE Deoxyuridine 5-triphosphate nucleotidohydrolase OS=Mus musculus OX=10090 GN=Dut PE=2 SV=1;tr|Q9CQ43|Q9CQ43_MOUSE Deoxyuridine 5-triphosphate nucleotidohydrolase OS=Mus musculus OX=10090 GN=Dut PE=1 SV=1;tr|Q8VCG1|Q8VCG1_MOUSE Deoxy	5	5	5	5	5	5	3	5	4	5	5	5
30.3364	30.3579	30.3949	30.359	30.3358	30.3201	30.3006	30.2774	30.3628	30.3285	30.3383	30.3319	0.276812	30.3631	30.3383	30.3136	30.3329	Q9JHU4;Q80U36;Q8C6T5;Q3TAZ3;F6ZX84;Q923F5;O08821;Q3UA73;O70182	Q9JHU4	Cytoplasmic dynein 1 heavy chain 1	Dync1h1	sp|Q9JHU4|DYHC1_MOUSE Cytoplasmic dynein 1 heavy chain 1 OS=Mus musculus OX=10090 GN=Dync1h1 PE=1 SV=2	201	204	209	206	216	201	196	204	202	199	185	189
26.8769	27.0621	26.9037	26.9063	27.025	26.9291	26.9372	27.0257	27.1596	27.1193	27.1116	27.1164	0.102404	26.9476	26.9535	27.0408	27.1158	A2BFF8;A2BFF7;D6Q0F7;Q3TPJ8;A2BFF5;A2BFF9;D6Q0F6;D6Q0F5;O88487;Q3UDA2	A2BFF8;A2BFF7;D6Q0F7;Q3TPJ8;A2BFF5;A2BFF9;D6Q0F6;D6Q0F5;O88487;Q3UDA2	Cytoplasmic dynein 1 intermediate chain 2	Dync1i2	tr|A2BFF8|A2BFF8_MOUSE Cytoplasmic dynein 1 intermediate chain 2 OS=Mus musculus OX=10090 GN=Dync1i2 PE=1 SV=1;tr|A2BFF7|A2BFF7_MOUSE Dynein cytoplasmic 1 intermediate chain 2 OS=Mus musculus OX=10090 GN=Dync1i2 PE=1 SV=1;tr|D6Q0F7|D6Q0F7_MOUSE Cytoplasmic	18	28	23	23	26	17	22	22	25	23	22	21
26.859	26.7827	26.7866	26.7676	26.6346	26.7876	26.6377	26.6144	26.7771	26.7742	26.8534	26.8121	0.10094	26.8094	26.7299	26.6764	26.8132	Q3TWG5;Q8R1Q8;Q3TVT4;A2VDF8	Q3TWG5;Q8R1Q8;Q3TVT4	Cytoplasmic dynein 1 light intermediate chain 1	Dync1li1	tr|Q3TWG5|Q3TWG5_MOUSE Dynein light intermediate chain OS=Mus musculus OX=10090 GN=Dync1li1 PE=1 SV=1;sp|Q8R1Q8|DC1L1_MOUSE Cytoplasmic dynein 1 light intermediate chain 1 OS=Mus musculus OX=10090 GN=Dync1li1 PE=1 SV=1;tr|Q3TVT4|Q3TVT4_MOUSE Dynein light i	17	20	22	16	17	18	16	16	17	22	20	16
23.2585	23.5324	23.581	23.5107	23.2671	23.2165	23.4252	23.5995	23.5785	23.9415	23.7122	23.6788	0.0303575	23.4573	23.3315	23.5344	23.7775	A0A1D5RMC1;Q6PDL0;A0A1D5RM94	A0A1D5RMC1;Q6PDL0;A0A1D5RM94	Cytoplasmic dynein 1 light intermediate chain 2	Dync1li2	tr|A0A1D5RMC1|A0A1D5RMC1_MOUSE Dynein light intermediate chain (Fragment) OS=Mus musculus OX=10090 GN=Dync1li2 PE=1 SV=1;sp|Q6PDL0|DC1L2_MOUSE Cytoplasmic dynein 1 light intermediate chain 2 OS=Mus musculus OX=10090 GN=Dync1li2 PE=1 SV=2;tr|A0A1D5RM94|A0A1	3	6	3	4	3	3	2	4	3	3	3	4
24.4657	22.0705	24.7943	24.6757	24.8032	24.8006	24.6742	24.757	24.724	24.7652	24.7428	24.3919	0.384903	23.7768	24.7598	24.7184	24.6333	Q45VK7;F6QLS2;A0A1L1SRI6;A0A1L1SS48	Q45VK7	Cytoplasmic dynein 2 heavy chain 1	Dync2h1	sp|Q45VK7|DYHC2_MOUSE Cytoplasmic dynein 2 heavy chain 1 OS=Mus musculus OX=10090 GN=Dync2h1 PE=1 SV=1	2	0	1	1	2	2	1	2	1	2	2	2
25.8866	25.6158	25.8347	25.7701	25.7445	25.666	25.6192	25.9665	25.937	25.6146	25.9721	25.3141	0.664569	25.7791	25.7268	25.8409	25.6336	Q9D6F6;P63168;Q80ZS7	Q9D6F6;P63168;Q80ZS7	Dynein light chain 1, cytoplasmic	Dynll1;BC048507	tr|Q9D6F6|Q9D6F6_MOUSE Dynein light chain OS=Mus musculus OX=10090 GN=Dynll1 PE=2 SV=1;sp|P63168|DYL1_MOUSE Dynein light chain 1, cytoplasmic OS=Mus musculus OX=10090 GN=Dynll1 PE=1 SV=1;tr|Q80ZS7|Q80ZS7_MOUSE Dynein light chain OS=Mus musculus OX=10090 GN	7	5	10	5	6	6	6	8	6	7	7	6
25.7541	25.876	26.044	25.8443	25.9132	26.0272	25.7462	25.7782	25.931	25.9063	26.2122	25.9455	0.348086	25.8914	25.9283	25.8185	26.0213	Q9D0M5;D6RIN4	Q9D0M5;D6RIN4	Dynein light chain 2, cytoplasmic	Dynll2	sp|Q9D0M5|DYL2_MOUSE Dynein light chain 2, cytoplasmic OS=Mus musculus OX=10090 GN=Dynll2 PE=1 SV=1;tr|D6RIN4|D6RIN4_MOUSE Dynein light chain OS=Mus musculus OX=10090 GN=Dynll2 PE=1 SV=1	6	7	7	6	9	8	8	7	7	7	8	5
24.6433	24.7468	24.7108	24.7152	24.892	24.8211	24.3801	24.9112	24.8245	24.9737	24.5725	24.4018	0.82189	24.7003	24.8094	24.7053	24.6494	P62627;A2AVR9	P62627;A2AVR9	Dynein light chain roadblock-type 1	Dynlrb1	sp|P62627|DLRB1_MOUSE Dynein light chain roadblock-type 1 OS=Mus musculus OX=10090 GN=Dynlrb1 PE=1 SV=3;tr|A2AVR9|A2AVR9_MOUSE Dynein light chain roadblock OS=Mus musculus OX=10090 GN=Dynlrb1 PE=1 SV=1	4	4	7	7	4	7	3	4	7	3	4	6
24.3483	24.3973	23.9555	24.4874	24.275	24.7788	24.5083	22.9373	24.0668	24.2748	24.1984	24.8502	0.363565	24.2337	24.5138	23.8374	24.4412	A1E5T5;P51807;Q5EBK8;Q9DAS3;A0A338P7B7;Q9CT63	A1E5T5;P51807;Q5EBK8;Q9DAS3;A0A338P7B7	Dynein light chain Tctex-type 1	Dynlt1	tr|A1E5T5|A1E5T5_MOUSE Tctex-1 OS=Mus musculus OX=10090 PE=2 SV=1;sp|P51807|DYLT1_MOUSE Dynein light chain Tctex-type 1 OS=Mus musculus OX=10090 GN=Dynlt1 PE=1 SV=1;tr|Q5EBK8|Q5EBK8_MOUSE Dynlt1 protein OS=Mus musculus OX=10090 GN=Dynlt1 PE=2 SV=1;tr|Q9DAS	4	4	2	2	4	2	4	1	2	4	1	2
24.5947	24.5673	24.5322	24.9515	24.4954	24.7648	24.8886	24.7027	24.5366	24.7598	24.869	24.6798	0.422897	24.5648	24.7372	24.7093	24.7696	Q9D903;A2ACZ1	Q9D903;A2ACZ1	Probable rRNA-processing protein EBP2	Ebna1bp2	sp|Q9D903|EBP2_MOUSE Probable rRNA-processing protein EBP2 OS=Mus musculus OX=10090 GN=Ebna1bp2 PE=2 SV=1;tr|A2ACZ1|A2ACZ1_MOUSE Probable rRNA-processing protein EBP2 (Fragment) OS=Mus musculus OX=10090 GN=Ebna1bp2 PE=1 SV=8	6	8	5	8	6	5	7	6	6	9	7	7
27.188	26.9489	26.843	26.8687	26.7356	26.7857	27.0737	26.7553	26.9146	26.7056	26.7637	26.4311	0.0851387	26.9933	26.7966	26.9145	26.6334	P70245;A2AC29	P70245;A2AC29	3-beta-hydroxysteroid-Delta(8),Delta(7)-isomerase	Ebp	sp|P70245|EBP_MOUSE 3-beta-hydroxysteroid-Delta(8),Delta(7)-isomerase OS=Mus musculus OX=10090 GN=Ebp PE=1 SV=3;tr|A2AC29|A2AC29_MOUSE 3-beta-hydroxysteroid-Delta(8),Delta(7)-isomerase (Fragment) OS=Mus musculus OX=10090 GN=Ebp PE=1 SV=1	9	8	7	6	6	9	7	8	8	8	8	3
23.7364	23.4873	23.517	23.6276	23.5069	23.2279	23.4278	23.2453	23.7542	23.5006	23.7786	23.4221	0.82492	23.5802	23.4541	23.4757	23.5671	A0A183ZRM3;Q4PZA2;Q3TUZ3;B1AXF8	A0A183ZRM3;Q4PZA2;Q3TUZ3	Endothelin-converting enzyme 1	Ece1	tr|A0A183ZRM3|A0A183ZRM3_MOUSE Endothelin-converting enzyme-1c2 OS=Mus musculus OX=10090 GN=Ece1 PE=4 SV=1;sp|Q4PZA2|ECE1_MOUSE Endothelin-converting enzyme 1 OS=Mus musculus OX=10090 GN=Ece1 PE=1 SV=1;tr|Q3TUZ3|Q3TUZ3_MOUSE Peptidase_M13_N domain-containi	6	2	1	5	4	1	3	1	1	2	3	1
27.0819	26.8339	26.6553	26.8775	26.7437	26.7533	26.8044	26.7268	26.7124	26.387	26.5966	26.2799	0.0223394	26.857	26.7915	26.7479	26.4212	O35459;F7B227	O35459;F7B227	Delta(3,5)-Delta(2,4)-dienoyl-CoA isomerase, mitochondrial	Ech1	sp|O35459|ECH1_MOUSE Delta(3,5)-Delta(2,4)-dienoyl-CoA isomerase, mitochondrial OS=Mus musculus OX=10090 GN=Ech1 PE=1 SV=1;tr|F7B227|F7B227_MOUSE Delta(3,5)-Delta(2,4)-dienoyl-CoA isomerase, mitochondrial (Fragment) OS=Mus musculus OX=10090 GN=Ech1 PE=1 SV	16	16	16	17	15	13	19	13	22	18	11	11
24.3622	23.9428	24.278	23.9242	23.9492	23.6168	22.3176	22.712	23.753	22.0694	23.4488	23.6712	0.0835979	24.1943	23.8301	22.9275	23.0632	Q9D7J9	Q9D7J9	Enoyl-CoA hydratase domain-containing protein 3, mitochondrial	Echdc3	sp|Q9D7J9|ECHD3_MOUSE Enoyl-CoA hydratase domain-containing protein 3, mitochondrial OS=Mus musculus OX=10090 GN=Echdc3 PE=1 SV=1	3	5	4	1	3	1	2	2	3	1	1	1
28.3432	28.1332	28.1628	28.3307	28.0353	28.0083	28.2122	28.1585	28.1745	27.9133	27.888	27.6933	0.0184097	28.2131	28.1248	28.1817	27.8315	Q8BH95;Q8BU95	Q8BH95	Enoyl-CoA hydratase, mitochondrial	Echs1	sp|Q8BH95|ECHM_MOUSE Enoyl-CoA hydratase, mitochondrial OS=Mus musculus OX=10090 GN=Echs1 PE=1 SV=1	29	21	27	23	27	25	26	21	23	20	19	20
27.166	27.0487	26.8622	26.889	26.8471	26.7318	26.9964	26.9683	26.8873	26.8265	26.8184	26.8082	0.0610215	27.0256	26.8226	26.9506	26.8177	P42125;Q9DBN7;A0A3Q4EC00;A0A452J8A5;A0A3Q4EC76	P42125;Q9DBN7;A0A3Q4EC00;A0A452J8A5	Enoyl-CoA delta isomerase 1, mitochondrial	Eci1	sp|P42125|ECI1_MOUSE Enoyl-CoA delta isomerase 1, mitochondrial OS=Mus musculus OX=10090 GN=Eci1 PE=1 SV=2;tr|Q9DBN7|Q9DBN7_MOUSE Uncharacterized protein OS=Mus musculus OX=10090 GN=Eci1 PE=2 SV=1;tr|A0A3Q4EC00|A0A3Q4EC00_MOUSE Enoyl-CoA delta isomerase 1,	12	12	10	12	9	9	14	10	10	12	12	11
26.4942	26.5919	26.371	26.4939	26.4489	26.4214	26.7604	26.5866	26.3602	26.2311	26.3791	26.1237	0.0810279	26.4857	26.4547	26.5691	26.2446	Q3TCD4;Q9WUR2;E9PYC6;E9Q858;E9PUY9;E9PYA9;E9PVM6;E9Q7A8;E9PY42;Q78JN3	Q3TCD4;Q9WUR2;E9PYC6;E9Q858;E9PUY9;E9PYA9;E9PVM6	Enoyl-CoA delta isomerase 2, mitochondrial	Eci2	tr|Q3TCD4|Q3TCD4_MOUSE Enoyl-CoA delta isomerase 2, mitochondrial OS=Mus musculus OX=10090 GN=Eci2 PE=1 SV=1;sp|Q9WUR2|ECI2_MOUSE Enoyl-CoA delta isomerase 2 OS=Mus musculus OX=10090 GN=Eci2 PE=1 SV=2;tr|E9PYC6|E9PYC6_MOUSE Enoyl-CoA delta isomerase 2, mit	10	19	10	15	11	6	11	10	14	6	7	9
24.0303	23.9068	23.5681	22.6552	24.0712	21.6004	23.7082	24.1224	23.6785	23.9577	23.7331	23.7616	0.193341	23.8351	22.7756	23.8364	23.8175	Q6PDI5;A2ALV7;A2ALV6;A2ALV8;Q8C2Z1;Q8C9Q5;A2ALW1	Q6PDI5;A2ALV7;A2ALV6	Proteasome-associated protein ECM29 homolog	Ecm29;AI314180	sp|Q6PDI5|ECM29_MOUSE Proteasome adapter and scaffold protein ECM29 OS=Mus musculus OX=10090 GN=Ecpas PE=1 SV=3;tr|A2ALV7|A2ALV7_MOUSE Proteasome adapter and scaffold protein ECM29 (Fragment) OS=Mus musculus OX=10090 GN=Ecpas PE=1 SV=1;tr|A2ALV6|A2ALV6_MOU	4	3	5	0	7	1	2	3	1	6	4	4
25.1049	24.802	24.8253	24.6675	24.8008	24.8152	24.9733	24.6631	24.873	24.8225	24.8544	24.7437	0.553953	24.9107	24.7612	24.8365	24.8069	A0A0R4J1Q0;G5E896;D6RE33;Q3UJB9;F6ZJ27;F6V5I7	A0A0R4J1Q0;G5E896;D6RE33;Q3UJB9	Enhancer of mRNA-decapping protein 4	Edc4	tr|A0A0R4J1Q0|A0A0R4J1Q0_MOUSE Enhancer of mRNA-decapping protein 4 OS=Mus musculus OX=10090 GN=Edc4 PE=1 SV=1;tr|G5E896|G5E896_MOUSE Enhancer of mRNA-decapping protein 4 OS=Mus musculus OX=10090 GN=Edc4 PE=1 SV=1;tr|D6RE33|D6RE33_MOUSE Enhancer of mRNA-de	8	10	8	7	9	6	9	9	7	10	11	6
24.2585	24.5876	24.8307	24.153	24.181	24.5306	24.441	24.2768	24.4512	24.9327	24.7938	24.7151	0.0447635	24.5589	24.2882	24.3896	24.8139	Q9JMG1	Q9JMG1	Endothelial differentiation-related factor 1	Edf1	sp|Q9JMG1|EDF1_MOUSE Endothelial differentiation-related factor 1 OS=Mus musculus OX=10090 GN=Edf1 PE=1 SV=1	5	6	4	4	4	3	3	6	6	3	9	6
25.5538	25.2175	25.0323	25.3372	24.9226	25.2297	25.1358	25.3067	24.9546	25.1103	25.3233	25.4398	0.748053	25.2678	25.1632	25.1324	25.2911	Q8BL66;Q05CS7;Q3TQY5	Q8BL66;Q05CS7	Early endosome antigen 1	Eea1	sp|Q8BL66|EEA1_MOUSE Early endosome antigen 1 OS=Mus musculus OX=10090 GN=Eea1 PE=1 SV=2;tr|Q05CS7|Q05CS7_MOUSE Eea1 protein (Fragment) OS=Mus musculus OX=10090 GN=Eea1 PE=2 SV=1	10	6	7	7	10	4	7	8	6	8	7	9
33.4408	33.6931	33.7172	33.6856	33.8779	33.8252	33.6698	33.7737	33.7763	33.8354	33.7176	33.7854	0.201594	33.6171	33.7963	33.7399	33.7795	Q58E64;Q3UA81;P10126;Q3UZQ3;Q3TII3;D3YZ68;D3Z3I8;P62631;Q4FZE5	Q58E64;Q3UA81;P10126;Q3UZQ3;Q3TII3;D3YZ68	Elongation factor 1-alpha;Elongation factor 1-alpha 1	Eef1a1	tr|Q58E64|Q58E64_MOUSE Elongation factor 1-alpha OS=Mus musculus OX=10090 GN=Eef1a1 PE=1 SV=1;tr|Q3UA81|Q3UA81_MOUSE Elongation factor 1-alpha OS=Mus musculus OX=10090 GN=Eef1a1 PE=2 SV=1;sp|P10126|EF1A1_MOUSE Elongation factor 1-alpha 1 OS=Mus musculus OX	331	381	418	429	435	457	411	455	426	439	448	416
29.9528	30.0105	30.1014	30.1339	30.0553	30.1235	29.9007	30.1849	30.126	30.2671	30.1699	30.1604	0.190191	30.0216	30.1042	30.0705	30.1991	O70251;A0A087WS46;G3UX43;M0QWK5;M0QWH8;G3UZ47	O70251;A0A087WS46	Elongation factor 1-beta	Eef1b;Eef1b2	sp|O70251|EF1B_MOUSE Elongation factor 1-beta OS=Mus musculus OX=10090 GN=Eef1b PE=1 SV=5;tr|A0A087WS46|A0A087WS46_MOUSE Eukaryotic translation elongation factor 1 beta 2 OS=Mus musculus OX=10090 GN=Eef1b2 PE=1 SV=1	40	53	37	40	39	51	44	42	30	49	35	48
24.911	25.3735	25.1339	25.289	24.9671	25.3454	25.1311	25.5901	25.449	25.6112	25.3526	25.6444	0.161247	25.1395	25.2005	25.3901	25.5361	A0A0R4J1L2;F6ZFU0;D3YY68;D3Z7N2	A0A0R4J1L2;F6ZFU0;D3YY68		Eef1d	tr|A0A0R4J1L2|A0A0R4J1L2_MOUSE Elongation factor 1-delta OS=Mus musculus OX=10090 GN=Eef1d PE=1 SV=1;tr|F6ZFU0|F6ZFU0_MOUSE Elongation factor 1-delta (Fragment) OS=Mus musculus OX=10090 GN=Eef1d PE=1 SV=1;tr|D3YY68|D3YY68_MOUSE Elongation factor 1-delta OS	4	4	4	3	4	6	6	4	3	4	3	4
29.8474	30.038	30.0563	29.9568	30.0641	30.0293	29.9241	29.9925	30.0841	30.0957	30.0947	30.1501	0.233122	29.9806	30.0168	30.0002	30.1135	Q80T06;A0A0R4J1E2;P57776;E9QN08;D3YUQ9	Q80T06;A0A0R4J1E2;P57776;E9QN08	Elongation factor 1-delta	Eef1d	tr|Q80T06|Q80T06_MOUSE Elongation factor 1-delta OS=Mus musculus OX=10090 GN=Eef1d PE=1 SV=1;tr|A0A0R4J1E2|A0A0R4J1E2_MOUSE Elongation factor 1-delta OS=Mus musculus OX=10090 GN=Eef1d PE=1 SV=1;sp|P57776|EF1D_MOUSE Elongation factor 1-delta OS=Mus musculus	42	47	53	55	48	56	50	59	60	59	58	56
24.529	24.3049	24.1688	24.4217	24.5331	24.2624	24.4298	24.4292	24.0325	23.9339	24.2831	24.1753	0.370718	24.3342	24.4057	24.2972	24.1308	Q9D1M4	Q9D1M4	Eukaryotic translation elongation factor 1 epsilon-1	Eef1e1	sp|Q9D1M4|MCA3_MOUSE Eukaryotic translation elongation factor 1 epsilon-1 OS=Mus musculus OX=10090 GN=Eef1e1 PE=1 SV=1	2	2	7	5	4	6	4	5	4	5	4	6
31.1413	31.0945	31.1158	31.1182	31.2173	31.1956	31.1609	31.1374	31.1785	31.2946	31.2442	31.2764	0.00262522	31.1172	31.177	31.159	31.2717	Q4FZK2;Q9D8N0;Q8R1N8	Q4FZK2;Q9D8N0;Q8R1N8	Elongation factor 1-gamma	Eef1g	tr|Q4FZK2|Q4FZK2_MOUSE Eukaryotic translation elongation factor 1 gamma OS=Mus musculus OX=10090 GN=Eef1g PE=1 SV=1;sp|Q9D8N0|EF1G_MOUSE Elongation factor 1-gamma OS=Mus musculus OX=10090 GN=Eef1g PE=1 SV=3;tr|Q8R1N8|Q8R1N8_MOUSE Eef1g protein OS=Mus muscu	97	97	99	108	123	112	112	114	107	116	122	126
31.7252	32.0389	32.0602	31.8577	32.0323	32.0498	31.8402	31.9988	32.0904	32.1982	32.0921	32.1624	0.258953	31.9415	31.9799	31.9765	32.1509	Q3UDC8;P58252;Q3UZ14;Q3UMI7;Q3TX47;Q3TK17;Q8BMA8;Q3UBL9;Q3TWX1;Q3TLB1;Q3TJZ1;Q6P9L9;Q8C153;Q3TW58;Q3TSK4;Q3TPG2;Q99LT6;Q61509;O89069;O89070	Q3UDC8;P58252;Q3UZ14;Q3UMI7;Q3TX47;Q3TK17;Q8BMA8;Q3UBL9;Q3TWX1;Q3TLB1;Q3TJZ1;Q6P9L9;Q8C153;Q3TW58;Q3TSK4	Elongation factor 2	Eef2	tr|Q3UDC8|Q3UDC8_MOUSE Tr-type G domain-containing protein OS=Mus musculus OX=10090 GN=Eef2 PE=2 SV=1;sp|P58252|EF2_MOUSE Elongation factor 2 OS=Mus musculus OX=10090 GN=Eef2 PE=1 SV=2;tr|Q3UZ14|Q3UZ14_MOUSE Tr-type G domain-containing protein OS=Mus muscu	169	282	277	234	286	255	233	281	284	292	278	286
27.053	27.0974	27.1289	27.0364	27.1358	27.143	26.9141	27.111	27.064	27.0795	26.8865	27.1065	0.574593	27.0931	27.1051	27.0297	27.0241	Q8C845;Q9D8Y0;Q9D4J1	Q8C845;Q9D8Y0	EF-hand domain-containing protein D2	Efhd2	tr|Q8C845|Q8C845_MOUSE EF-hand domain-containing protein D2 OS=Mus musculus OX=10090 GN=Efhd2 PE=1 SV=1;sp|Q9D8Y0|EFHD2_MOUSE EF-hand domain-containing protein D2 OS=Mus musculus OX=10090 GN=Efhd2 PE=1 SV=1	22	17	16	11	20	15	14	15	20	18	16	17
24.6387	24.9374	24.723	24.7792	24.9728	25.0605	24.798	24.8327	24.7755	25.0289	24.9782	25.2471	0.0570727	24.7664	24.9375	24.8021	25.0847	Q8C0D5;A0A140LHB7;D3Z1V3	Q8C0D5	Elongation factor Tu GTP-binding domain-containing protein 1	Eftud1	sp|Q8C0D5|EFL1_MOUSE Elongation factor-like GTPase 1 OS=Mus musculus OX=10090 GN=Efl1 PE=1 SV=1	1	10	8	7	4	9	3	8	7	6	8	9
27.8463	27.7796	27.836	27.9013	27.7443	27.6612	27.8795	27.6864	27.8243	27.8791	27.7977	27.8237	0.791068	27.8206	27.7689	27.7967	27.8335	Q543F1;Q3TMY8;A2AH85;Q6A0E3;O08810;G3UZ34;Q7TMX4;Q3U5Q3;G3UXK8	Q543F1;Q3TMY8;A2AH85;Q6A0E3;O08810;G3UZ34;Q7TMX4;Q3U5Q3	116 kDa U5 small nuclear ribonucleoprotein component	Eftud2	tr|Q543F1|Q543F1_MOUSE Tr-type G domain-containing protein OS=Mus musculus OX=10090 GN=Eftud2 PE=1 SV=1;tr|Q3TMY8|Q3TMY8_MOUSE Tr-type G domain-containing protein OS=Mus musculus OX=10090 GN=Eftud2 PE=2 SV=1;tr|A2AH85|A2AH85_MOUSE 116 kDa U5 small nuclear	39	43	46	39	44	39	34	37	36	35	41	36
32.4002	32.7034	32.7141	32.4314	32.6519	32.7809	32.2622	32.5607	32.6353	32.6865	32.6361	32.7552	0.511178	32.6059	32.6214	32.4861	32.6926	Q5FW97;P17182;Q6PHC1;Q8CF78;B0QZL1;B1ARR7;B1ARR6;D3Z2S4;A0A0N4SUI6;D3YVD3;A0A0N4SUW8	Q5FW97;P17182;Q6PHC1;Q8CF78	Alpha-enolase;Enolase	EG433182;Eno1	tr|Q5FW97|Q5FW97_MOUSE Enolase 1, alpha non-neuron OS=Mus musculus OX=10090 GN=EG433182 PE=1 SV=1;sp|P17182|ENOA_MOUSE Alpha-enolase OS=Mus musculus OX=10090 GN=Eno1 PE=1 SV=3;tr|Q6PHC1|Q6PHC1_MOUSE Alpha-enolase OS=Mus musculus OX=10090 GN=Eno1 PE=1 SV=1;	221	306	322	272	306	344	250	294	305	318	311	346
27.6993	27.4272	27.3846	27.4707	27.3232	27.1624	27.5746	27.3735	27.343	27.3426	27.2157	27.1715	0.179279	27.5037	27.3188	27.4304	27.2432	Q01279;Q9EP98;Q9ERV6;Q9WVF5;Q3TQS6;Q99PK1;Q5SVE7;B2KGF7;Q8C0E7;P70424;Q61527	Q01279;Q9EP98	Epidermal growth factor receptor;Receptor protein-tyrosine kinase	Egfr	sp|Q01279|EGFR_MOUSE Epidermal growth factor receptor OS=Mus musculus OX=10090 GN=Egfr PE=1 SV=1;tr|Q9EP98|Q9EP98_MOUSE Receptor protein-tyrosine kinase OS=Mus musculus OX=10090 GN=Egfr PE=2 SV=1	39	39	30	43	30	28	35	29	37	31	24	25
28.296	28.2535	28.3267	28.3539	28.3531	28.3783	28.3656	28.3704	28.5157	28.674	28.7951	28.849	7.8e-05	28.292	28.3618	28.4172	28.7727	Q80ZZ0;Q9WVK4;Q3TUW9;Q3TIT3;Q3TGS1;Q8K1X5;Q3TCK3;Q3T9A1	Q80ZZ0;Q9WVK4;Q3TUW9;Q3TIT3;Q3TGS1;Q8K1X5;Q3TCK3;Q3T9A1	EH domain-containing protein 1	Ehd1	tr|Q80ZZ0|Q80ZZ0_MOUSE EH-domain containing 1 OS=Mus musculus OX=10090 GN=Ehd1 PE=1 SV=2;sp|Q9WVK4|EHD1_MOUSE EH domain-containing protein 1 OS=Mus musculus OX=10090 GN=Ehd1 PE=1 SV=1;tr|Q3TUW9|Q3TUW9_MOUSE Uncharacterized protein OS=Mus musculus OX=10090	36	48	41	38	45	47	42	41	40	45	59	58
24.4988	24.5366	24.5869	24.7148	24.6678	24.7482	24.645	24.414	24.3819	24.7775	24.3139	24.3717	0.271989	24.5408	24.7103	24.4803	24.4877	Q8BH64;Q8R2X0;D3Z7U7	Q8BH64;Q8R2X0	EH domain-containing protein 2	Ehd2	sp|Q8BH64|EHD2_MOUSE EH domain-containing protein 2 OS=Mus musculus OX=10090 GN=Ehd2 PE=1 SV=1;tr|Q8R2X0|Q8R2X0_MOUSE Ehd2 protein OS=Mus musculus OX=10090 GN=Ehd2 PE=2 SV=1	6	5	7	7	8	4	6	4	10	3	7	7
26.6269	26.811	26.8054	26.7155	26.7714	26.8834	26.4731	26.4535	26.7674	26.5435	26.6369	26.6346	0.113259	26.7478	26.7901	26.5646	26.605	Q3TM70;Q1MWP9;Q1MWP8;Q9EQP2;Q3TWP9;Q91VL7;Q3TQ74	Q3TM70;Q1MWP9;Q1MWP8;Q9EQP2;Q3TWP9;Q91VL7;Q3TQ74	EH domain-containing protein 4	Ehd4	tr|Q3TM70|Q3TM70_MOUSE Uncharacterized protein OS=Mus musculus OX=10090 GN=Ehd4 PE=1 SV=1;tr|Q1MWP9|Q1MWP9_MOUSE EH-domain containing 4 (Fragment) OS=Mus musculus OX=10090 GN=Ehd4 PE=2 SV=1;tr|Q1MWP8|Q1MWP8_MOUSE EH-domain containing 4-KJR (Fragment) OS=Mu	21	17	21	23	24	18	18	19	21	18	16	16
27.4441	27.5082	27.6462	27.4667	27.7631	27.6053	27.535	27.6345	27.6132	27.7514	27.7314	27.789	0.0958279	27.5329	27.6117	27.5942	27.7572	Q4V9T8;P48024;Q3UBT8;A0A1L1SSA3;Q9CXU9;J3QN87;J3QPZ8	Q4V9T8;P48024;Q3UBT8;A0A1L1SSA3;Q9CXU9;J3QN87	Eukaryotic translation initiation factor 1;Eukaryotic translation initiation factor 1b	Eif1;Eif1b	tr|Q4V9T8|Q4V9T8_MOUSE Eukaryotic translation initiation factor 1 OS=Mus musculus OX=10090 GN=Eif1 PE=1 SV=1;sp|P48024|EIF1_MOUSE Eukaryotic translation initiation factor 1 OS=Mus musculus OX=10090 GN=Eif1 PE=1 SV=2;tr|Q3UBT8|Q3UBT8_MOUSE SUI1 domain-conta	9	18	12	11	17	13	11	12	14	12	13	13
23.5301	24.0577	24.0476	24.032	23.9714	23.297	24.0481	24.3523	24.0568	24.0503	24.2671	24.4069	0.211362	23.8785	23.7668	24.1524	24.2414	Q4FJR7;Q3UC76;A0A494BB95;Q60872;Q8BX20;Q3UTA4;Q3TQZ4;J3QP87;A0A1Y7VK80;A0A1Y7VJE9;Q3UJQ5;F6YNI8;Q3UT53;J3QQ02;J3QPI8;J3QMW5;A0A1Y7VLT7;A0A1Y7VNG9	Q4FJR7;Q3UC76;A0A494BB95;Q60872;Q8BX20;Q3UTA4;Q3TQZ4;J3QP87;A0A1Y7VK80;A0A1Y7VJE9	Eukaryotic translation initiation factor 1A	Eif1a;Gm5662;Gm8300;Gm2016;Gm2035	tr|Q4FJR7|Q4FJR7_MOUSE Eif1a protein OS=Mus musculus OX=10090 GN=Eif1a PE=2 SV=1;tr|Q3UC76|Q3UC76_MOUSE S1-like domain-containing protein OS=Mus musculus OX=10090 GN=Eif1a PE=2 SV=1;tr|A0A494BB95|A0A494BB95_MOUSE Eukaryotic translation initiation factor 1A	2	4	5	2	2	4	3	2	2	2	1	3
26.2844	26.3227	26.4177	26.4405	26.5673	26.3119	26.2568	26.5575	26.6659	26.4308	26.7656	26.5878	0.30553	26.3416	26.4399	26.4934	26.5947	Q8BMJ3	Q8BMJ3	Eukaryotic translation initiation factor 1A, X-chromosomal	Eif1ax	sp|Q8BMJ3|IF1AX_MOUSE Eukaryotic translation initiation factor 1A, X-chromosomal OS=Mus musculus OX=10090 GN=Eif1ax PE=2 SV=3	10	10	10	9	10	11	9	9	11	10	17	9
25.7293	25.8157	25.9001	25.9515	25.8418	25.8066	25.667	25.7688	26.0232	26.0876	25.9922	26.0439	0.110653	25.815	25.8667	25.8197	26.0412	Q8BJW6;D3YZZ6;D6RFN2;D6RGA6	Q8BJW6	Eukaryotic translation initiation factor 2A;Eukaryotic translation initiation factor 2A, N-terminally processed	Eif2a	sp|Q8BJW6|EIF2A_MOUSE Eukaryotic translation initiation factor 2A OS=Mus musculus OX=10090 GN=Eif2a PE=1 SV=2	18	18	19	10	14	13	9	11	14	13	13	14
22.8185	23.2175	23.5929	22.0812	23.4269	23.6908	23.0135	22.1685	23.5777	21.9724	22.9732	22.4123	0.53547	23.2096	23.0663	22.9199	22.4527	Q91YN2;Q03963;Q78E06	Q91YN2;Q03963	Interferon-induced, double-stranded RNA-activated protein kinase	Eif2ak2	tr|Q91YN2|Q91YN2_MOUSE Eif2ak2 protein OS=Mus musculus OX=10090 GN=Eif2ak2 PE=2 SV=1;sp|Q03963|E2AK2_MOUSE Interferon-induced, double-stranded RNA-activated protein kinase OS=Mus musculus OX=10090 GN=Eif2ak2 PE=1 SV=2	1	2	0	2	2	2	1	2	3	1	3	2
23.11	23.6042	22.9409	22.9144	22.9031	23.2052	22.782	22.7897	22.5504	23.0122	21.2409	22.9134	0.324025	23.2184	23.0076	22.7074	22.3888	Q3UZR8;Q99LC8;D3YZ05;D3Z151	Q3UZR8;Q99LC8	Translation initiation factor eIF-2B subunit alpha	Eif2b1	tr|Q3UZR8|Q3UZR8_MOUSE Uncharacterized protein OS=Mus musculus OX=10090 GN=Eif2b1 PE=1 SV=1;sp|Q99LC8|EI2BA_MOUSE Translation initiation factor eIF-2B subunit alpha OS=Mus musculus OX=10090 GN=Eif2b1 PE=1 SV=1	2	0	1	2	1	3	0	2	0	2	0	2
23.5463	23.3019	23.6696	21.8999	23.085	22.2233	22.9234	22.0224	22.8231	21.9203	23.7861	21.775	0.256006	23.5059	22.4027	22.5897	22.4938	Q99LD9;D3Z487;Q8BK57;D3Z7J6	Q99LD9;D3Z487;Q8BK57	Translation initiation factor eIF-2B subunit beta	Eif2b2	sp|Q99LD9|EI2BB_MOUSE Translation initiation factor eIF-2B subunit beta OS=Mus musculus OX=10090 GN=Eif2b2 PE=1 SV=1;tr|D3Z487|D3Z487_MOUSE Translation initiation factor eIF-2B subunit beta (Fragment) OS=Mus musculus OX=10090 GN=Eif2b2 PE=1 SV=1;tr|Q8BK57|	1	2	1	1	1	0	1	1	1	2	2	2
21.9024	23.705	23.3324	22.3479	22.8414	23.7045	24.0083	23.4885	23.7303	21.2508	23.7764	23.4952	0.629846	22.9799	22.9646	23.7424	22.8408	D3Z780;Q61749;A0A0J9YTQ7;A0A0J9YUY0;F7CPG6	D3Z780;Q61749	Translation initiation factor eIF-2B subunit delta	Eif2b4	tr|D3Z780|D3Z780_MOUSE Translation initiation factor eIF-2B subunit delta OS=Mus musculus OX=10090 GN=Eif2b4 PE=1 SV=1;sp|Q61749|EI2BD_MOUSE Translation initiation factor eIF-2B subunit delta OS=Mus musculus OX=10090 GN=Eif2b4 PE=1 SV=2	1	5	5	2	1	4	2	2	3	3	2	2
23.454	23.5798	23.6476	23.3262	23.7876	24.113	23.3639	23.5072	23.5355	23.6223	23.4173	24.0972	0.592111	23.5605	23.7423	23.4689	23.7123	Q8CHW4;A0A338P6D9	Q8CHW4	Translation initiation factor eIF-2B subunit epsilon	Eif2b5	sp|Q8CHW4|EI2BE_MOUSE Translation initiation factor eIF-2B subunit epsilon OS=Mus musculus OX=10090 GN=Eif2b5 PE=1 SV=1	3	4	4	4	5	3	3	4	5	2	3	2
24.684	24.643	24.5034	24.6579	24.4964	24.6161	24.413	24.7659	24.6192	24.4684	24.8289	24.7088	0.903624	24.6101	24.5901	24.5994	24.6687	E9PUG7;A0A0R4J298;Q61211;Q8C8I3	E9PUG7;A0A0R4J298;Q61211;Q8C8I3	Eukaryotic translation initiation factor 2D	Eif2d	tr|E9PUG7|E9PUG7_MOUSE Eukaryotic translation initiation factor 2D OS=Mus musculus OX=10090 GN=Eif2d PE=1 SV=1;tr|A0A0R4J298|A0A0R4J298_MOUSE Eukaryotic translation initiation factor 2D OS=Mus musculus OX=10090 GN=Eif2d PE=1 SV=1;sp|Q61211|EIF2D_MOUSE Euka	4	8	7	3	7	6	2	5	8	6	8	7
27.6606	27.5808	27.5433	27.5085	27.582	27.649	27.6208	27.5634	27.5878	27.7799	27.8383	27.7476	0.00378346	27.5949	27.5799	27.5907	27.7886	Q6ZWX6;Q9CV24	Q6ZWX6	Eukaryotic translation initiation factor 2 subunit 1	Eif2s1	sp|Q6ZWX6|IF2A_MOUSE Eukaryotic translation initiation factor 2 subunit 1 OS=Mus musculus OX=10090 GN=Eif2s1 PE=1 SV=3	20	19	24	26	19	24	28	20	21	23	20	25
27.362	27.2701	27.2815	27.229	27.2725	27.2896	27.2236	27.2773	27.3699	27.4529	27.4657	27.5385	0.00320434	27.3045	27.2637	27.2903	27.4857	Q3ULL5;Q99L45;E0CXJ3	Q3ULL5;Q99L45	Eukaryotic translation initiation factor 2 subunit 2	Eif2s2	tr|Q3ULL5|Q3ULL5_MOUSE Eif2s2 protein OS=Mus musculus OX=10090 GN=Eif2s2 PE=1 SV=1;sp|Q99L45|IF2B_MOUSE Eukaryotic translation initiation factor 2 subunit 2 OS=Mus musculus OX=10090 GN=Eif2s2 PE=1 SV=1	22	25	27	25	28	26	26	28	30	32	30	27
27.7849	27.8073	27.7139	27.8077	27.821	27.7292	27.8029	27.8256	27.8491	27.8796	27.8775	28.0161	0.0307372	27.7687	27.786	27.8259	27.9244	Q3UIJ2;Q3TML6;Q9Z0N1;Q3UDF8;A2AAW9;Q9CRE9;Q9D791;Q9Z0N2;Q3U5H6;Q6NY07;Q9CZT2	Q3UIJ2;Q3TML6;Q9Z0N1;Q3UDF8;A2AAW9;Q9CRE9;Q9D791;Q9Z0N2;Q3U5H6	Eukaryotic translation initiation factor 2 subunit 3, X-linked;Eukaryotic translation initiation factor 2 subunit 3, Y-linked	Eif2s3x;Eif2s3y	tr|Q3UIJ2|Q3UIJ2_MOUSE Tr-type G domain-containing protein OS=Mus musculus OX=10090 GN=Eif2s3x PE=2 SV=1;tr|Q3TML6|Q3TML6_MOUSE Eukaryotic translation initiation factor 2, subunit 3, structural gene X-linked OS=Mus musculus OX=10090 GN=Eif2s3x PE=1 SV=1;sp	22	21	22	29	21	24	26	31	26	27	20	26
29.4052	29.2848	29.3444	29.3853	29.3566	29.3574	29.3732	29.3255	29.3204	29.3642	29.331	29.3888	0.787187	29.3448	29.3664	29.3397	29.3613	P23116;Q3UL99;Q6A0B9;Q3UM46;Q3TKF9;Q3UEK3;Q3TRH1;A0A494B9I0	P23116;Q3UL99;Q6A0B9;Q3UM46;Q3TKF9;Q3UEK3	Eukaryotic translation initiation factor 3 subunit A	Eif3a	sp|P23116|EIF3A_MOUSE Eukaryotic translation initiation factor 3 subunit A OS=Mus musculus OX=10090 GN=Eif3a PE=1 SV=5;tr|Q3UL99|Q3UL99_MOUSE Eukaryotic translation initiation factor 3 subunit A (Fragment) OS=Mus musculus OX=10090 GN=Eif3a PE=2 SV=1;tr|Q6A	59	61	68	66	73	78	76	75	60	73	64	71
28.7125	28.6741	28.7211	28.6137	28.7237	28.6547	28.7137	28.6505	28.6849	28.7963	28.7357	28.776	0.0405607	28.7026	28.664	28.683	28.7693	Q8CIJ3;Q8JZQ9;A0A0G2JG48	Q8CIJ3;Q8JZQ9	Eukaryotic translation initiation factor 3 subunit B	Eif3b	tr|Q8CIJ3|Q8CIJ3_MOUSE Eukaryotic translation initiation factor 3 subunit B OS=Mus musculus OX=10090 GN=Eif3b PE=2 SV=1;sp|Q8JZQ9|EIF3B_MOUSE Eukaryotic translation initiation factor 3 subunit B OS=Mus musculus OX=10090 GN=Eif3b PE=1 SV=1	56	62	55	58	60	56	53	53	61	58	50	59
28.6985	28.6758	28.7893	28.69	28.6985	28.6785	28.7141	28.6983	28.8022	28.8745	28.909	28.8932	0.00161076	28.7212	28.689	28.7382	28.8922	Q8R1B4;Q66JU1;Q9CSD3;Q3TL08;M0QWV3;Q8BVX3;P97398;Q9CV26	Q8R1B4	Eukaryotic translation initiation factor 3 subunit C	Eif3c	sp|Q8R1B4|EIF3C_MOUSE Eukaryotic translation initiation factor 3 subunit C OS=Mus musculus OX=10090 GN=Eif3c PE=1 SV=1	44	53	49	43	45	54	49	50	58	54	47	46
28.027	28.0754	28.1279	27.9585	27.9882	28.0793	27.9617	27.9458	28.1581	28.0461	28.1279	27.9855	0.728939	28.0767	28.0087	28.0219	28.0532	O70194;A0A2R8VK20	O70194	Eukaryotic translation initiation factor 3 subunit D	Eif3d	sp|O70194|EIF3D_MOUSE Eukaryotic translation initiation factor 3 subunit D OS=Mus musculus OX=10090 GN=Eif3d PE=1 SV=2	34	41	41	42	40	30	41	41	38	47	51	55
27.9745	27.894	27.9453	27.891	27.9252	27.7914	27.9291	27.8803	27.8899	28.0242	28.0015	27.8555	0.350698	27.9379	27.8692	27.8998	27.9604	Q3UIG0;P60229;Q9CT23;Q6LCK2	Q3UIG0;P60229;Q9CT23	Eukaryotic translation initiation factor 3 subunit E	Eif3e	tr|Q3UIG0|Q3UIG0_MOUSE Eukaryotic translation initiation factor 3 subunit E OS=Mus musculus OX=10090 GN=Eif3e PE=1 SV=1;sp|P60229|EIF3E_MOUSE Eukaryotic translation initiation factor 3 subunit E OS=Mus musculus OX=10090 GN=Eif3e PE=1 SV=1;tr|Q9CT23|Q9CT23_	26	24	28	26	26	26	26	25	25	29	23	24
27.6602	27.5188	27.606	27.7085	27.6734	27.8128	27.5978	27.5445	27.7784	27.5642	27.5486	27.4345	0.0833964	27.595	27.7316	27.6402	27.5158	Q8BTW2;Q3U8X1;Q9DCH4;Q6IRT4;Q3UVY8;Q8VH52;B0LAD0	Q8BTW2;Q3U8X1;Q9DCH4;Q6IRT4;Q3UVY8	Eukaryotic translation initiation factor 3 subunit F	Eif3f	tr|Q8BTW2|Q8BTW2_MOUSE Eukaryotic translation initiation factor 3 subunit F OS=Mus musculus OX=10090 GN=Eif3f PE=2 SV=1;tr|Q3U8X1|Q3U8X1_MOUSE Eukaryotic translation initiation factor 3 subunit F OS=Mus musculus OX=10090 GN=Eif3f PE=2 SV=1;sp|Q9DCH4|EIF3F_	20	21	22	27	21	26	22	25	22	20	17	24
27.2253	27.0723	27.2818	27.1542	27.2539	27.2114	27.2161	27.1954	27.3619	27.3287	27.2899	27.3756	0.202047	27.1931	27.2065	27.2578	27.3314	Q544H0;Q9Z1D1;Q3THA0	Q544H0;Q9Z1D1;Q3THA0	Eukaryotic translation initiation factor 3 subunit G	Eif3g	tr|Q544H0|Q544H0_MOUSE Eukaryotic translation initiation factor 3 subunit G OS=Mus musculus OX=10090 GN=Eif3g PE=1 SV=1;sp|Q9Z1D1|EIF3G_MOUSE Eukaryotic translation initiation factor 3 subunit G OS=Mus musculus OX=10090 GN=Eif3g PE=1 SV=2;tr|Q3THA0|Q3THA0_	23	22	21	25	27	23	24	17	22	24	22	21
27.6478	27.5958	27.3853	27.4703	27.515	27.5818	27.5185	27.4249	27.5579	27.5755	27.6175	27.543	0.71466	27.543	27.5224	27.5004	27.5787	Q8BTX5;Q5M9L0;Q91WK2;Q3TIK5;Q3TII2;Q3THW7;Q8BMZ8	Q8BTX5;Q5M9L0;Q91WK2;Q3TIK5;Q3TII2;Q3THW7	Eukaryotic translation initiation factor 3 subunit H	Eif3h	tr|Q8BTX5|Q8BTX5_MOUSE Eukaryotic translation initiation factor 3 subunit H OS=Mus musculus OX=10090 GN=Eif3h PE=2 SV=1;tr|Q5M9L0|Q5M9L0_MOUSE Eukaryotic translation initiation factor 3 subunit H OS=Mus musculus OX=10090 GN=Eif3h PE=1 SV=1;sp|Q91WK2|EIF3H_	15	20	18	19	22	16	21	18	12	22	21	16
27.7042	27.6379	27.7035	27.7255	27.6888	27.7115	27.6642	27.631	27.6571	27.5646	27.5627	27.6707	0.0402126	27.6819	27.7086	27.6508	27.5993	Q9QZD9;Q3T9Y8;A2AE03;Q8BTM6	Q9QZD9;Q3T9Y8	Eukaryotic translation initiation factor 3 subunit I	Eif3i	sp|Q9QZD9|EIF3I_MOUSE Eukaryotic translation initiation factor 3 subunit I OS=Mus musculus OX=10090 GN=Eif3i PE=1 SV=1;tr|Q3T9Y8|Q3T9Y8_MOUSE Eukaryotic translation initiation factor 3 subunit I OS=Mus musculus OX=10090 GN=Eif3i PE=2 SV=1	23	27	27	31	28	29	34	26	30	29	24	27
26.08	26.049	26.0465	25.9311	25.9412	25.8538	25.8518	25.9785	25.9123	25.8828	26.0697	26.1255	0.089304	26.0585	25.9087	25.9142	26.026	Q3UGC7;Q2YDW1;Q66JS6;Q66JW9;Q99JK5	Q3UGC7;Q2YDW1;Q66JS6;Q66JW9	Eukaryotic translation initiation factor 3 subunit J-A;Eukaryotic translation initiation factor 3 subunit J-B	Eif3j1;Eif3j;Eif3j2	sp|Q3UGC7|EI3JA_MOUSE Eukaryotic translation initiation factor 3 subunit J-A OS=Mus musculus OX=10090 GN=Eif3j1 PE=2 SV=1;tr|Q2YDW1|Q2YDW1_MOUSE Eif3j protein (Fragment) OS=Mus musculus OX=10090 GN=Eif3j PE=2 SV=1;sp|Q66JS6|EI3JB_MOUSE Eukaryotic translati	10	9	11	10	12	8	12	8	9	9	11	9
26.1965	26.2494	26.0941	26.1032	26.2502	25.9865	26.0594	26.1924	26.1671	26.244	26.3669	26.3408	0.0949874	26.18	26.1133	26.1397	26.3172	Q9DBZ5;Q3TY56;A0A140LJ59	Q9DBZ5;Q3TY56	Eukaryotic translation initiation factor 3 subunit K	Eif3k	sp|Q9DBZ5|EIF3K_MOUSE Eukaryotic translation initiation factor 3 subunit K OS=Mus musculus OX=10090 GN=Eif3k PE=1 SV=1;tr|Q3TY56|Q3TY56_MOUSE Eukaryotic translation initiation factor 3 subunit K OS=Mus musculus OX=10090 GN=Eif3k PE=1 SV=1	7	9	11	14	7	12	14	7	11	10	10	10
28.4749	28.376	28.4367	28.3223	28.3516	28.4663	28.3015	28.3788	28.3384	28.4282	28.4989	28.4168	0.138068	28.4292	28.3801	28.3396	28.448	Q8QZY1;A0A2R8VH97	Q8QZY1	Eukaryotic translation initiation factor 3 subunit L	Eif3l	sp|Q8QZY1|EIF3L_MOUSE Eukaryotic translation initiation factor 3 subunit L OS=Mus musculus OX=10090 GN=Eif3l PE=1 SV=1	34	33	31	30	31	31	32	28	39	34	37	39
26.8831	26.8937	26.9776	26.9733	27.0455	26.8145	26.8977	26.8711	26.8856	26.7667	26.8599	26.9594	0.629622	26.9181	26.9444	26.8848	26.862	Q99JX4;A2A702;A2A701	Q99JX4;A2A702	Eukaryotic translation initiation factor 3 subunit M	Eif3m	sp|Q99JX4|EIF3M_MOUSE Eukaryotic translation initiation factor 3 subunit M OS=Mus musculus OX=10090 GN=Eif3m PE=1 SV=1;tr|A2A702|A2A702_MOUSE Eukaryotic translation initiation factor 3 subunit M OS=Mus musculus OX=10090 GN=Eif3m PE=1 SV=1	20	15	22	18	18	13	14	16	15	19	17	19
30.4309	30.4764	30.4933	30.5593	30.6234	30.6722	30.5104	30.5543	30.6637	30.5657	30.5941	30.5612	0.0368906	30.4669	30.6183	30.5761	30.5737	Q4FZL1;Q5F2A7;P60843;Q3UXC2;Q3TFG3;Q3TGK7;Q3TLL6;Q3U8I0;Q78WR5;Q3TSJ4;Q99LR0	Q4FZL1;Q5F2A7;P60843;Q3UXC2;Q3TFG3;Q3TGK7;Q3TLL6;Q3U8I0;Q78WR5	Eukaryotic initiation factor 4A-I	Eif4a1	tr|Q4FZL1|Q4FZL1_MOUSE Eif4a1 protein (Fragment) OS=Mus musculus OX=10090 GN=Eif4a1 PE=2 SV=1;tr|Q5F2A7|Q5F2A7_MOUSE Uncharacterized protein OS=Mus musculus OX=10090 GN=Eif4a1 PE=1 SV=1;sp|P60843|IF4A1_MOUSE Eukaryotic initiation factor 4A-I OS=Mus musculu	67	90	96	105	109	114	99	120	111	100	89	101
21.4488	21.9162	23.57	22.995	23.3392	20.3377	22.7117	23.2109	21.3421	22.3202	22.3732	23.111	0.978109	22.3117	22.224	22.4216	22.6015	Q52KC1;P10630;Q8BTU6;A0A338P6X5;E9Q561	Q52KC1;P10630;Q8BTU6;A0A338P6X5;E9Q561	Eukaryotic initiation factor 4A-II;Eukaryotic initiation factor 4A-II, N-terminally processed	Eif4a2	tr|Q52KC1|Q52KC1_MOUSE Eukaryotic translation initiation factor 4A2 OS=Mus musculus OX=10090 GN=Eif4a2 PE=2 SV=1;sp|P10630|IF4A2_MOUSE Eukaryotic initiation factor 4A-II OS=Mus musculus OX=10090 GN=Eif4a2 PE=1 SV=2;tr|Q8BTU6|Q8BTU6_MOUSE Eukaryotic initiat	0	2	3	2	1	1	1	1	2	0	2	0
27.2166	27.0276	27.025	27.2464	27.1766	26.9434	27.2863	27.0552	27.0431	27.0485	27.23	26.9488	0.957624	27.0897	27.1221	27.1282	27.0758	Q91VC3;A0A0N4SVP8;A2AFK7;E9PV04;A0A0N4SVM5;D6RJ60;D6RJ11	Q91VC3;A0A0N4SVP8;A2AFK7;E9PV04	Eukaryotic initiation factor 4A-III;Eukaryotic initiation factor 4A-III, N-terminally processed	Eif4a3;Gm8994	sp|Q91VC3|IF4A3_MOUSE Eukaryotic initiation factor 4A-III OS=Mus musculus OX=10090 GN=Eif4a3 PE=1 SV=3;tr|A0A0N4SVP8|A0A0N4SVP8_MOUSE Eukaryotic translation initiation factor 4A3-like 2 OS=Mus musculus OX=10090 GN=Eif4a3l2 PE=3 SV=1;tr|A2AFK7|A2AFK7_MOUSE	20	16	18	16	14	15	22	17	20	13	13	17
28.1017	28.1438	28.1336	28.0404	28.0247	28.0805	28.0469	28.0177	28.1101	28.2593	28.181	28.2214	0.00122711	28.1264	28.0486	28.0582	28.2206	Q3UGC0;Q3TSY9;Q8BGD9;Q3TDD8;Q3THB0;Q3TLQ9;B2RWE8;Q922K6	Q3UGC0;Q3TSY9;Q8BGD9;Q3TDD8;Q3THB0;Q3TLQ9;B2RWE8	Eukaryotic translation initiation factor 4B	Eif4b	tr|Q3UGC0|Q3UGC0_MOUSE RRM domain-containing protein OS=Mus musculus OX=10090 GN=Eif4b PE=2 SV=1;tr|Q3TSY9|Q3TSY9_MOUSE RRM domain-containing protein OS=Mus musculus OX=10090 GN=Eif4b PE=2 SV=1;sp|Q8BGD9|IF4B_MOUSE Eukaryotic translation initiation factor	28	27	23	30	21	29	29	27	32	25	17	23
26.2518	26.2244	26.2313	26.237	26.2186	26.0951	26.1245	26.1892	26.1302	26.4342	26.1987	26.2056	0.268924	26.2358	26.1836	26.148	26.2795	Q3TK95;P63073;A0A0G2JGT5;Q8C470;A0A0G2JH04;A0A0G2JG98;A0A0G2JFB4	Q3TK95;P63073;A0A0G2JGT5;Q8C470;A0A0G2JH04;A0A0G2JG98	Eukaryotic translation initiation factor 4E	Eif4e	tr|Q3TK95|Q3TK95_MOUSE Uncharacterized protein OS=Mus musculus OX=10090 GN=Eif4e PE=1 SV=1;sp|P63073|IF4E_MOUSE Eukaryotic translation initiation factor 4E OS=Mus musculus OX=10090 GN=Eif4e PE=1 SV=1;tr|A0A0G2JGT5|A0A0G2JGT5_MOUSE Eukaryotic translation in	10	10	14	15	14	9	11	11	11	12	11	12
21.0579	23.8554	22.3172	23.6873	23.8734	23.6122	21.7861	24.2207	21.3542	21.4368	23.5324	23.8509	0.559886	22.4102	23.7243	22.4537	22.9401	D3Z730;Q3UUT0;G3X9H1;D3Z729;Q0P688;Q80ZJ3;D3YUV9;Q8BMB3;Q9D334;M0QWD1	D3Z730;Q3UUT0;G3X9H1;D3Z729;Q0P688;Q80ZJ3;D3YUV9;Q8BMB3;Q9D334;M0QWD1	Eukaryotic translation initiation factor 4E type 2	Eif4e2	tr|D3Z730|D3Z730_MOUSE Eukaryotic translation initiation factor 4E type 2 OS=Mus musculus OX=10090 GN=Eif4e2 PE=1 SV=1;tr|Q3UUT0|Q3UUT0_MOUSE Eukaryotic translation initiation factor 4E type 2 OS=Mus musculus OX=10090 GN=Eif4e2 PE=1 SV=1;tr|G3X9H1|G3X9H1_M	2	2	0	3	3	2	2	4	1	3	2	2
24.5603	24.8454	22.5366	22.7781	25.0568	24.8876	22.3469	24.8428	24.8137	24.795	24.6651	25.078	0.777495	23.9808	24.2408	24.0011	24.846	Q3TII9;Q60876	Q3TII9;Q60876	Eukaryotic translation initiation factor 4E-binding protein 1	Eif4ebp1	tr|Q3TII9|Q3TII9_MOUSE Uncharacterized protein OS=Mus musculus OX=10090 GN=Eif4ebp1 PE=2 SV=1;sp|Q60876|4EBP1_MOUSE Eukaryotic translation initiation factor 4E-binding protein 1 OS=Mus musculus OX=10090 GN=Eif4ebp1 PE=1 SV=3	3	3	1	1	5	3	0	5	5	3	4	4
28.0628	27.957	28.0095	28.0331	27.9393	27.9439	27.998	28.0315	28.0063	28.1961	28.1261	28.2245	0.00216703	28.0098	27.9721	28.012	28.1822	E9Q9E1;E9PVC5;Q6NZJ6;E9PVC6;A0A0J9YUS5;Q6PD42;Q8K0J8;A0A0J9YUC1;E9Q770;A0A0J9YVC1;Q3UZD9;Q3UQI5;A0PJB5;Q3UYM6;Q8R2V4;Q3UTK0;Q6EVH9;A0A0J9YUL1;D3YWM1;D3Z439;D6RCH1;A0A0J9YU44;A0A0J9YTV0;D3YWY7;D3YWC6;A0A338P758;Q8BUW8	E9Q9E1;E9PVC5;Q6NZJ6;E9PVC6;A0A0J9YUS5;Q6PD42;Q8K0J8	Eukaryotic translation initiation factor 4 gamma 1	Eif4g1	tr|E9Q9E1|E9Q9E1_MOUSE Eukaryotic translation initiation factor 4 gamma 1 OS=Mus musculus OX=10090 GN=Eif4g1 PE=1 SV=1;tr|E9PVC5|E9PVC5_MOUSE Eukaryotic translation initiation factor 4 gamma 1 OS=Mus musculus OX=10090 GN=Eif4g1 PE=1 SV=1;sp|Q6NZJ6|IF4G1_MO	32	37	39	40	36	32	37	35	40	44	43	41
27.388	27.2521	27.259	27.2398	27.2147	27.2689	27.1463	27.1892	27.2465	27.4068	27.3321	27.4105	0.0116767	27.2997	27.2411	27.194	27.3832	A0JNY7;G3XA17;Q62448;F7CBP1;Q3U9U9;Q3URI0;F6TW20;F7DAB1	A0JNY7;G3XA17;Q62448;F7CBP1;Q3U9U9	Eukaryotic translation initiation factor 4 gamma 2	Eif4g2	tr|A0JNY7|A0JNY7_MOUSE Eukaryotic translation initiation factor 4, gamma 2 OS=Mus musculus OX=10090 GN=Eif4g2 PE=2 SV=1;tr|G3XA17|G3XA17_MOUSE Eukaryotic translation initiation factor 4 gamma 2 OS=Mus musculus OX=10090 GN=Eif4g2 PE=1 SV=1;sp|Q62448|IF4G2_M	29	26	28	23	24	19	21	22	26	23	24	30
27.208	27.4031	27.3931	27.2143	27.4507	27.3585	27.2384	27.3056	27.3881	27.331	27.4458	27.3034	0.937956	27.3347	27.3411	27.3107	27.3601	Q3TG58;Q80U88;Q564E5;Q3V244;Q9WUK2;Q9ET00	Q3TG58;Q80U88;Q564E5;Q3V244;Q9WUK2	Eukaryotic translation initiation factor 4H	Eif4h;mKIAA0038	tr|Q3TG58|Q3TG58_MOUSE RRM domain-containing protein OS=Mus musculus OX=10090 GN=Eif4h PE=2 SV=1;tr|Q80U88|Q80U88_MOUSE MKIAA0038 protein (Fragment) OS=Mus musculus OX=10090 GN=mKIAA0038 PE=4 SV=3;tr|Q564E5|Q564E5_MOUSE RRM domain-containing protein OS=Mus	12	14	15	15	14	10	11	12	10	16	9	12
25.8034	25.878	26.1516	25.8856	25.9199	25.9965	25.804	26.0723	25.9276	25.9065	25.9011	25.9392	0.99199	25.9444	25.934	25.9346	25.9156	Q3TQR3;P59325;Q05CM5;Q8BVV6;Q3TKY2;Q3TT65;A0A1Y7VJG2;Q6PHA6;Q05C65;A0A1Y7VNP4;Q05CY6;Q05CH7;A0A1Y7VLL6;A0A1Y7VKT5;A0A1Y7VLQ0;A0A1Y7VLK2	Q3TQR3;P59325;Q05CM5;Q8BVV6;Q3TKY2;Q3TT65;A0A1Y7VJG2;Q6PHA6;Q05C65;A0A1Y7VNP4;Q05CY6;Q05CH7	Eukaryotic translation initiation factor 5	Eif5	tr|Q3TQR3|Q3TQR3_MOUSE W2 domain-containing protein OS=Mus musculus OX=10090 GN=Eif5 PE=1 SV=1;sp|P59325|IF5_MOUSE Eukaryotic translation initiation factor 5 OS=Mus musculus OX=10090 GN=Eif5 PE=1 SV=1;tr|Q05CM5|Q05CM5_MOUSE Eif5 protein (Fragment) OS=Mus m	13	14	12	12	9	12	12	9	18	19	15	11
29.4449	29.8371	29.742	29.5627	29.7783	29.7742	29.4226	29.7848	29.8359	29.8674	29.9053	29.8889	0.393072	29.6746	29.7051	29.6811	29.8872	P63242;A0A0A0MQM0;J3QPS8;Q8BGY2;Q8VHU9	P63242;A0A0A0MQM0	Eukaryotic translation initiation factor 5A-1;Eukaryotic translation initiation factor 5A	Eif5a	sp|P63242|IF5A1_MOUSE Eukaryotic translation initiation factor 5A-1 OS=Mus musculus OX=10090 GN=Eif5a PE=1 SV=2;tr|A0A0A0MQM0|A0A0A0MQM0_MOUSE Eukaryotic translation initiation factor 5A (Fragment) OS=Mus musculus OX=10090 GN=Eif5a PE=1 SV=1	39	53	46	39	55	62	53	79	80	62	54	83
27.6295	27.5775	27.5777	27.5834	27.6056	27.6084	27.4725	27.5378	27.5996	27.6271	27.5991	27.5288	0.340908	27.5949	27.5992	27.5366	27.585	Q05D44;Q8BYY7;Q6A002;Q7TPC0;Q8BYX3	Q05D44	Eukaryotic translation initiation factor 5B	Eif5b	sp|Q05D44|IF2P_MOUSE Eukaryotic translation initiation factor 5B OS=Mus musculus OX=10090 GN=Eif5b PE=1 SV=2	34	34	33	38	32	39	30	34	24	33	36	35
28.18	28.5667	28.5329	28.4449	28.5823	28.5588	28.5313	28.6381	28.603	28.8318	28.7072	28.8353	0.0344663	28.4265	28.5287	28.5908	28.7914	Q545K4;Q3UA13;Q3U818;O55135;Q9R071;Q3UBJ6;Q3U740;A6PWZ2;D6RG53;D6RJJ3;B1AZQ4	Q545K4;Q3UA13;Q3U818;O55135;Q9R071;Q3UBJ6;Q3U740	Eukaryotic translation initiation factor 6	Eif6	tr|Q545K4|Q545K4_MOUSE Eukaryotic translation initiation factor 6 OS=Mus musculus OX=10090 GN=Eif6 PE=1 SV=1;tr|Q3UA13|Q3UA13_MOUSE Eukaryotic translation initiation factor 6 OS=Mus musculus OX=10090 GN=Eif6 PE=2 SV=1;tr|Q3U818|Q3U818_MOUSE Eukaryotic tran	18	24	26	19	21	16	23	25	20	24	24	21
27.7835	27.6631	27.6767	27.8336	27.6468	27.5511	27.7143	27.7636	27.6494	27.7416	27.7568	27.6481	0.951065	27.7078	27.6772	27.7091	27.7155	Q8BW03;Q8BM84;P70372;Q8BTQ1;Q3UFF9;Q8BVF8;Q3TT05	Q8BW03;Q8BM84;P70372;Q8BTQ1;Q3UFF9;Q8BVF8;Q3TT05	ELAV-like protein;ELAV-like protein 1	Elavl1	tr|Q8BW03|Q8BW03_MOUSE ELAV-like protein OS=Mus musculus OX=10090 GN=Elavl1 PE=2 SV=1;tr|Q8BM84|Q8BM84_MOUSE ELAV-like protein OS=Mus musculus OX=10090 GN=Elavl1 PE=2 SV=1;sp|P70372|ELAV1_MOUSE ELAV-like protein 1 OS=Mus musculus OX=10090 GN=Elavl1 PE=1 SV	17	26	24	19	18	20	19	17	22	28	24	20
25.1148	24.9908	24.8492	25.1059	24.9523	24.9449	24.8347	24.9704	24.9733	24.8477	25.1187	24.9218	0.863704	24.9849	25.001	24.9261	24.9627	Z4YJW0;A1L2Z3;Q8C7X2;A0A1Y7VP81	Z4YJW0;A1L2Z3;Q8C7X2	ER membrane protein complex subunit 1	Emc1	tr|Z4YJW0|Z4YJW0_MOUSE ER membrane protein complex subunit 1 OS=Mus musculus OX=10090 GN=Emc1 PE=1 SV=1;tr|A1L2Z3|A1L2Z3_MOUSE C230096C10Rik protein OS=Mus musculus OX=10090 GN=Emc1 PE=2 SV=1;sp|Q8C7X2|EMC1_MOUSE ER membrane protein complex subunit 1 OS=Mu	4	4	6	11	5	4	7	4	4	6	5	7
24.0181	23.542	23.7935	23.627	23.7007	23.7324	23.797	23.6677	23.3461	23.6415	23.6303	23.8628	0.685795	23.7846	23.6867	23.6036	23.7115	Q6A0D1;Q9CRD2	Q6A0D1;Q9CRD2	ER membrane protein complex subunit 2	Emc2	tr|Q6A0D1|Q6A0D1_MOUSE MKIAA0103 protein (Fragment) OS=Mus musculus OX=10090 GN=Emc2 PE=1 SV=1;sp|Q9CRD2|EMC2_MOUSE ER membrane protein complex subunit 2 OS=Mus musculus OX=10090 GN=Emc2 PE=1 SV=1	4	2	4	4	5	4	3	5	3	4	2	4
23.9595	23.0345	22.1259	21.5276	22.957	22.0774	22.2812	22.7164	22.4708	22.9831	22.3386	22.8368	0.431413	23.04	22.1873	22.4895	22.7195	Q99KI3	Q99KI3	ER membrane protein complex subunit 3	Emc3	sp|Q99KI3|EMC3_MOUSE ER membrane protein complex subunit 3 OS=Mus musculus OX=10090 GN=Emc3 PE=1 SV=3	2	2	3	3	2	1	2	3	2	1	3	2
22.836	22.3135	21.5755	21.7591	22.8945	22.6719	23.0707	21.5005	21.9415	23.2716	21.9456	21.9354	0.961609	22.2416	22.4418	22.1709	22.3842	Q9CZX9	Q9CZX9	ER membrane protein complex subunit 4	Emc4	sp|Q9CZX9|EMC4_MOUSE ER membrane protein complex subunit 4 OS=Mus musculus OX=10090 GN=Emc4 PE=1 SV=1	3	2	2	2	3	1	0	1	2	2	3	1
24.1777	23.5211	23.2614	23.6944	23.3483	23.4726	23.663	23.6449	23.4139	23.5331	23.3955	23.5865	0.885679	23.6534	23.5051	23.5739	23.505	Q14C26;Q9EP72;Q91VV9	Q14C26;Q9EP72	ER membrane protein complex subunit 7	Emc7	tr|Q14C26|Q14C26_MOUSE DUF2012 domain-containing protein OS=Mus musculus OX=10090 GN=Emc7 PE=1 SV=1;sp|Q9EP72|EMC7_MOUSE ER membrane protein complex subunit 7 OS=Mus musculus OX=10090 GN=Emc7 PE=1 SV=1	4	5	2	8	3	7	4	3	4	3	5	0
24.5382	24.609	24.3549	24.5279	24.2867	24.9114	24.7332	24.3113	25.0147	24.5855	24.7093	24.3652	0.845743	24.5007	24.5753	24.6864	24.5533	Q8C988;Q3TTC9;Q3TPU5;O70378;M0QWP2;M0QWY0;M0QWI7;M0QWC9	Q8C988;Q3TTC9;Q3TPU5;O70378;M0QWP2;M0QWY0	ER membrane protein complex subunit 8	Emc8	tr|Q8C988|Q8C988_MOUSE MPN domain-containing protein OS=Mus musculus OX=10090 PE=2 SV=1;tr|Q3TTC9|Q3TTC9_MOUSE MPN domain-containing protein OS=Mus musculus OX=10090 GN=Emc8 PE=2 SV=1;tr|Q3TPU5|Q3TPU5_MOUSE MPN domain-containing protein OS=Mus musculus OX=	4	2	2	5	9	3	8	6	2	5	4	4
25.4691	25.2512	25.2907	25.6045	25.5082	25.451	25.5409	25.4874	25.2749	25.6373	25.4402	25.6558	0.135661	25.337	25.5212	25.4344	25.5778	A2AM95;O08579;I7HJS1;Q3THM8;B7FAU5	A2AM95;O08579;I7HJS1;Q3THM8;B7FAU5	Emerin	Emd	tr|A2AM95|A2AM95_MOUSE Emerin OS=Mus musculus OX=10090 GN=Emd PE=4 SV=1;sp|O08579|EMD_MOUSE Emerin OS=Mus musculus OX=10090 GN=Emd PE=1 SV=1;tr|I7HJS1|I7HJS1_MOUSE Emerin OS=Mus musculus OX=10090 GN=Emd PE=1 SV=1;tr|Q3THM8|Q3THM8_MOUSE Emerin OS=Mus muscul	11	13	11	14	7	8	13	5	9	8	9	9
22.3305	21.7317	22.2416	23.5765	23.0701	22.256	23.0123	22.9853	21.0393	21.2465	22.8345	21.7177	0.445467	22.1013	22.9675	22.3456	21.9329	Q542P8;O35130	Q542P8;O35130	Ribosomal RNA small subunit methyltransferase NEP1	Emg1	tr|Q542P8|Q542P8_MOUSE Uncharacterized protein OS=Mus musculus OX=10090 GN=Emg1 PE=1 SV=1;sp|O35130|NEP1_MOUSE Ribosomal RNA small subunit methyltransferase NEP1 OS=Mus musculus OX=10090 GN=Emg1 PE=1 SV=1	1	0	0	2	1	0	1	0	1	0	1	1
24.6035	25.1034	25.1456	24.6408	24.9397	25.0768	24.8579	24.7363	24.9707	24.8931	24.8387	25.2126	0.888468	24.9508	24.8858	24.855	24.9815	E9QK48;Q7TNG5;D6RGM3;A0A0U1RQ42;A0A0U1RPM7	E9QK48;Q7TNG5;D6RGM3	Echinoderm microtubule-associated protein-like 2	Eml2	tr|E9QK48|E9QK48_MOUSE Echinoderm microtubule-associated protein-like 2 OS=Mus musculus OX=10090 GN=Eml2 PE=1 SV=1;sp|Q7TNG5|EMAL2_MOUSE Echinoderm microtubule-associated protein-like 2 OS=Mus musculus OX=10090 GN=Eml2 PE=1 SV=1;tr|D6RGM3|D6RGM3_MOUSE Echi	3	10	8	5	7	9	8	6	8	8	5	5
22.5174	22.5823	22.3243	21.2732	22.144	22.7845	21.5574	21.2385	22.4894	21.7598	22.7629	22.8834	0.432259	22.4747	22.0673	21.7618	22.4687	A0A286YDN1;Q8VC03;A0A286YCM4	A0A286YDN1;Q8VC03	Echinoderm microtubule-associated protein-like 3	Eml3	tr|A0A286YDN1|A0A286YDN1_MOUSE Echinoderm microtubule-associated protein-like 3 OS=Mus musculus OX=10090 GN=Eml3 PE=1 SV=1;sp|Q8VC03|EMAL3_MOUSE Echinoderm microtubule-associated protein-like 3 OS=Mus musculus OX=10090 GN=Eml3 PE=1 SV=1	1	2	3	0	0	1	0	2	3	0	0	1
22.034	23.5916	22.8579	21.7439	21.5068	22.7408	21.8193	22.0974	22.1958	22.7994	22.9459	22.695	0.146305	22.8278	21.9972	22.0375	22.8134	A0A0R4J0H0;A0A0R4J1G7;A0A3Q4EHV9;A7ISP9;F8WJ93;Q3UMY5;Q3TGL8	A0A0R4J0H0;A0A0R4J1G7;A0A3Q4EHV9;A7ISP9;F8WJ93;Q3UMY5;Q3TGL8	Echinoderm microtubule-associated protein-like 4	Eml4	tr|A0A0R4J0H0|A0A0R4J0H0_MOUSE Echinoderm microtubule-associated protein-like 4 OS=Mus musculus OX=10090 GN=Eml4 PE=1 SV=1;tr|A0A0R4J1G7|A0A0R4J1G7_MOUSE Echinoderm microtubule-associated protein-like 4 OS=Mus musculus OX=10090 GN=Eml4 PE=1 SV=1;tr|A0A3Q4E	0	4	3	0	0	1	3	1	0	0	1	1
21.417	22.6095	22.4858	22.6862	22.3792	22.0818	22.42	22.6581	22.247	21.5827	23.3207	22.5229	0.913766	22.1708	22.3824	22.4417	22.4754	Q69ZY2;Q8C522;A0A1L1SSA0;Q3UQH3	Q69ZY2;Q8C522;A0A1L1SSA0;Q3UQH3	Endonuclease domain-containing 1 protein	Endod1	tr|Q69ZY2|Q69ZY2_MOUSE MKIAA0830 protein (Fragment) OS=Mus musculus OX=10090 GN=Endod1 PE=2 SV=1;sp|Q8C522|ENDD1_MOUSE Endonuclease domain-containing 1 protein OS=Mus musculus OX=10090 GN=Endod1 PE=1 SV=2;tr|A0A1L1SSA0|A0A1L1SSA0_MOUSE Endonuclease domain-	2	1	1	3	4	1	0	2	2	3	1	2
25.0741	25.3079	25.2339	25.1317	25.2918	25.4987	24.5336	25.0249	25.2309	25.3128	25.0939	24.9973	0.284722	25.2053	25.3074	24.9298	25.1347	Q4FK59;P21550;Q5SX59;J3QPZ9;Q5SX60;Q5SX61	Q4FK59;P21550;Q5SX59	Beta-enolase;Enolase	Eno3	tr|Q4FK59|Q4FK59_MOUSE Eno3 protein OS=Mus musculus OX=10090 GN=Eno3 PE=2 SV=1;sp|P21550|ENOB_MOUSE Beta-enolase OS=Mus musculus OX=10090 GN=Eno3 PE=1 SV=3;tr|Q5SX59|Q5SX59_MOUSE Beta-enolase (Fragment) OS=Mus musculus OX=10090 GN=Eno3 PE=1 SV=1	12	6	8	8	13	4	8	6	5	9	4	6
26.2021	26.1969	26.1697	26.2147	25.8664	26.0349	26.1881	25.9363	26.0314	25.4499	25.6651	25.3769	0.000926238	26.1896	26.0387	26.0519	25.4973	Q921R1;Q3T9U8;O55026	Q921R1;Q3T9U8;O55026	Ectonucleoside triphosphate diphosphohydrolase 2	Entpd2	tr|Q921R1|Q921R1_MOUSE Ectonucleoside triphosphate diphosphohydrolase 2 OS=Mus musculus OX=10090 GN=Entpd2 PE=2 SV=1;tr|Q3T9U8|Q3T9U8_MOUSE Uncharacterized protein OS=Mus musculus OX=10090 GN=Entpd2 PE=2 SV=1;sp|O55026|ENTP2_MOUSE Ectonucleoside triphospha	8	9	10	8	9	7	11	9	7	6	7	8
25.272	25.1943	25.3981	25.2468	25.1643	24.9245	25.6096	25.1963	25.0164	25.0331	24.8267	24.8708	0.123342	25.2881	25.1119	25.2741	24.9102	Q811N6;Q80SW4;Q61877;Q811M8;Q61876;Q811N3;Q811N1;P10404;B9VGS9;B9VGS7;Q80SV3;A0A0A0UEG7;Q505R5;A0A0A0UCD5;Q811N2;A0A345IT93;Q64262;Q80SV2;A0A0A0U847;A0A0A0U6W1;Q811N5;B6DYU5;Q5MNJ6;A0A345IT91;Q61524;Q61872	Q811N6;Q80SW4;Q61877;Q811M8;Q61876;Q811N3;Q811N1;P10404;B9VGS9;B9VGS7;Q80SV3;A0A0A0UEG7;Q505R5;A0A0A0UCD5;Q811N2;A0A345IT93	MLV-related proviral Env polyprotein;Surface protein;Transmembrane protein	env	tr|Q811N6|Q811N6_MOUSE Envelope polyprotein OS=Mus musculus OX=10090 GN=env PE=4 SV=2;tr|Q80SW4|Q80SW4_MOUSE Envelope polyprotein OS=Mus musculus OX=10090 GN=env PE=4 SV=2;tr|Q61877|Q61877_MOUSE Envelope protein OS=Mus musculus OX=10090 PE=4 SV=1;tr|Q811M8	6	7	8	5	7	7	8	5	5	1	5	6
27.4515	27.1821	27.1047	27.2209	27.1963	27.047	27.3874	27.1187	27.0493	27.0316	27.1452	27.0461	0.533656	27.2461	27.1547	27.1851	27.0743	Q61919;A0A068EVR8;Q60589;Q1KYM0;Q04586;P70356;Q61920;Q9R0Y9;Q61533;Q62102;A0A345IT92;E3T928;Q3U4K5;Q61977;Q3UZF4;Q61875;Q8C1S6;Q61975;B2RQY6;Q8K030	Q61919;A0A068EVR8;Q60589;Q1KYM0;Q04586;P70356		env;Mela	tr|Q61919|Q61919_MOUSE Envelope protein OS=Mus musculus OX=10090 PE=4 SV=1;tr|A0A068EVR8|A0A068EVR8_MOUSE Env OS=Mus musculus OX=10090 PE=4 SV=1;tr|Q60589|Q60589_MOUSE Envelope glycoprotein OS=Mus musculus OX=10090 GN=env PE=4 SV=1;tr|Q1KYM0|Q1KYM0_MOUSE E	25	15	15	25	22	14	18	16	15	22	19	14
26.9808	26.8904	26.7819	26.891	26.6954	26.7056	26.9926	26.7801	26.7819	26.8385	26.8884	26.7511	0.55469	26.8844	26.764	26.8515	26.826	Q3UNQ6;Q80UE3;B6ZHD0;O70318;Q80UE5;Q80UE4;B6ZHC7;B6ZHC5;Q811B2;B6ZHC6;Q8C928;Q8CGJ6;A0A1W2P6I5;Q811C0;Q7TPN6;A0A1W2P896;A0A1W2P7H7;A0A1W2P7I4;A0A286YDD0;Q9EPM8;A0A1W2P8C0;A0A286YCY8;Q8BGK4;D0VYV7;A0A3B2WD96;A0A3B2WBE1;A7YY80;D0VYV6;A0A5F8MPR1;A0A5F8MPE1;Q9WV92	Q3UNQ6;Q80UE3;B6ZHD0;O70318;Q80UE5;Q80UE4;B6ZHC7;B6ZHC5;Q811B2;B6ZHC6;Q8C928;Q8CGJ6;A0A1W2P6I5	Band 4.1-like protein 2	Epb4.1l2;Epb41l2	tr|Q3UNQ6|Q3UNQ6_MOUSE FERM domain-containing protein OS=Mus musculus OX=10090 GN=Epb41l2 PE=2 SV=1;tr|Q80UE3|Q80UE3_MOUSE Protein 4.1G OS=Mus musculus OX=10090 GN=Epb41l2 PE=2 SV=1;tr|B6ZHD0|B6ZHD0_MOUSE Erythrocyte protein band 4.1-like 2 OS=Mus musculus	20	27	24	25	17	17	29	27	27	22	25	27
22.5767	22.4264	21.5318	22.2773	22.848	22.0051	22.821	22.4073	22.2665	21.9888	22.5925	21.7979	0.708695	22.1783	22.3768	22.4983	22.1264	Q8BGS1	Q8BGS1	Band 4.1-like protein 5	Epb41l5	sp|Q8BGS1|E41L5_MOUSE Band 4.1-like protein 5 OS=Mus musculus OX=10090 GN=Epb41l5 PE=1 SV=1	2	1	1	2	0	0	1	0	0	1	0	1
25.5426	25.2598	25.4514	25.4676	25.4615	25.2183	25.3743	25.344	25.4549	25.6367	25.399	25.4244	0.732882	25.4179	25.3825	25.3911	25.4867	Q03145;Q3V2Z8;Q99KA8;Q8R381;A2BDQ4;G1K381;Q8CBF3;Q03137;P54763;Q61772;Q62413	Q03145	Ephrin type-A receptor 2	Epha2	sp|Q03145|EPHA2_MOUSE Ephrin type-A receptor 2 OS=Mus musculus OX=10090 GN=Epha2 PE=1 SV=3	16	12	9	12	12	7	11	12	10	8	13	13
28.2782	28.1034	28.1007	28.1385	28.027	27.8562	28.1835	27.9575	27.8916	27.7285	27.4767	27.6418	0.00554191	28.1608	28.0072	28.0109	27.6157	Q9D379;E9PWK1;Q8K2W5;Q6PEV0;F6YTS6;D3Z4M3	Q9D379;E9PWK1;Q8K2W5;Q6PEV0;F6YTS6	Epoxide hydrolase 1	Ephx1	sp|Q9D379|HYEP_MOUSE Epoxide hydrolase 1 OS=Mus musculus OX=10090 GN=Ephx1 PE=1 SV=2;tr|E9PWK1|E9PWK1_MOUSE Epoxide hydrolase OS=Mus musculus OX=10090 GN=Ephx1 PE=1 SV=1;tr|Q8K2W5|Q8K2W5_MOUSE Epoxide hydrolase OS=Mus musculus OX=10090 GN=Ephx1 PE=2 SV=1;t	34	27	37	36	30	29	29	29	26	27	18	26
26.7907	27.1507	26.9953	26.8313	27.0973	27.1379	26.7507	26.9477	27.075	27.0659	27.19	27.1355	0.43856	26.9789	27.0222	26.9245	27.1304	Q3UQ71;P34914;A8JYK8	Q3UQ71;P34914;A8JYK8	Bifunctional epoxide hydrolase 2;Cytosolic epoxide hydrolase 2;Lipid-phosphate phosphatase	Ephx2	tr|Q3UQ71|Q3UQ71_MOUSE AB hydrolase-1 domain-containing protein OS=Mus musculus OX=10090 GN=Ephx2 PE=2 SV=1;sp|P34914|HYES_MOUSE Bifunctional epoxide hydrolase 2 OS=Mus musculus OX=10090 GN=Ephx2 PE=1 SV=2;tr|A8JYK8|A8JYK8_MOUSE Bifunctional epoxide hydrol	15	19	19	14	22	13	15	13	22	20	20	22
22.8151	23.0596	22.4727	22.3555	21.9537	23.2986	22.714	21.8711	23.4096	22.5534	21.6983	21.1151	0.304024	22.7825	22.536	22.6649	21.7889	Q8VEH5	Q8VEH5	EPM2A-interacting protein 1	Epm2aip1	sp|Q8VEH5|EPMIP_MOUSE EPM2A-interacting protein 1 OS=Mus musculus OX=10090 GN=Epm2aip1 PE=1 SV=1	3	3	1	2	0	1	2	2	2	2	2	2
21.653	23.2614	23.0733	22.2549	22.9596	22.8254	23.485	21.7534	22.9608	23.0411	21.9962	23.2428	0.998167	22.6626	22.68	22.733	22.76	Q80VP1;D3Z4V3;D3Z550	Q80VP1;D3Z4V3	Epsin-1	Epn1	sp|Q80VP1|EPN1_MOUSE Epsin-1 OS=Mus musculus OX=10090 GN=Epn1 PE=1 SV=3;tr|D3Z4V3|D3Z4V3_MOUSE Epsin-1 (Fragment) OS=Mus musculus OX=10090 GN=Epn1 PE=1 SV=1	2	3	2	2	4	2	3	2	2	2	2	4
23.9437	24.1135	24.1396	24.6517	24.0595	24.0092	23.8827	24.4571	23.7653	24.3879	24.4096	23.6518	0.879585	24.0656	24.2401	24.035	24.1498	Q5NCM7;J3QNT7;Q69ZS5;Q8CHU3;Q5NCM6;Q5NCM5;F7CUV7;A8Y5D4	Q5NCM7;J3QNT7;Q69ZS5;Q8CHU3;Q5NCM6;Q5NCM5	Epsin-2	Epn2	tr|Q5NCM7|Q5NCM7_MOUSE ENTH domain-containing protein OS=Mus musculus OX=10090 GN=Epn2 PE=2 SV=1;tr|J3QNT7|J3QNT7_MOUSE Epsin-2 OS=Mus musculus OX=10090 GN=Epn2 PE=1 SV=1;tr|Q69ZS5|Q69ZS5_MOUSE MKIAA1065 protein (Fragment) OS=Mus musculus OX=10090 GN=Epn2	3	4	6	4	5	1	6	6	2	5	6	6
24.6621	24.8007	24.7235	24.9208	24.663	24.6352	24.6688	24.6012	24.533	25.167	24.2103	24.4482	0.867001	24.7288	24.7397	24.601	24.6085	A0A2I3BRT4;Q8R0W0	A0A2I3BRT4;Q8R0W0	Epiplakin	Eppk1	tr|A0A2I3BRT4|A0A2I3BRT4_MOUSE Epiplakin OS=Mus musculus OX=10090 GN=Eppk1 PE=1 SV=1;sp|Q8R0W0|EPIPL_MOUSE Epiplakin OS=Mus musculus OX=10090 GN=Eppk1 PE=1 SV=2	4	3	8	11	3	5	6	5	3	4	4	1
29.9596	29.9839	29.9924	29.9531	29.989	29.9792	29.9803	30.0048	29.9714	30.0587	30.0413	30.0285	0.00360574	29.9786	29.9738	29.9855	30.0428	B9EIU1;Q8CGC7;Q8BTR1;Q9CRF9;Q3UGD4;A0A0A6YWA4;Q3TLK2;A0A0A6YWH3	B9EIU1;Q8CGC7	Bifunctional glutamate/proline--tRNA ligase;Glutamate--tRNA ligase;Proline--tRNA ligase	Eprs	tr|B9EIU1|B9EIU1_MOUSE Glutamyl-prolyl-tRNA synthetase OS=Mus musculus OX=10090 GN=Eprs PE=2 SV=1;sp|Q8CGC7|SYEP_MOUSE Bifunctional glutamate/proline--tRNA ligase OS=Mus musculus OX=10090 GN=Eprs1 PE=1 SV=4	92	102	108	111	115	97	111	96	118	110	111	103
23.3597	23.6922	23.4767	23.6673	23.9524	22.114	23.722	23.7509	23.5671	23.5982	23.4696	23.5814	0.762266	23.5095	23.2446	23.68	23.5497	Q60902;A0A1D5RLS1	Q60902;A0A1D5RLS1	Epidermal growth factor receptor substrate 15-like 1	Eps15l1	sp|Q60902|EP15R_MOUSE Epidermal growth factor receptor substrate 15-like 1 OS=Mus musculus OX=10090 GN=Eps15l1 PE=1 SV=3;tr|A0A1D5RLS1|A0A1D5RLS1_MOUSE Epidermal growth factor receptor substrate 15-like 1 OS=Mus musculus OX=10090 GN=Eps15l1 PE=1 SV=1	5	5	3	9	4	2	5	4	4	4	6	5
26.4665	26.554	26.7883	26.5278	26.7614	26.8603	26.4517	26.5945	26.6462	26.5182	26.5859	26.4343	0.358771	26.6029	26.7165	26.5641	26.5128	Q99K30;D3YWI5	Q99K30	Epidermal growth factor receptor kinase substrate 8-like protein 2	Eps8l2	sp|Q99K30|ES8L2_MOUSE Epidermal growth factor receptor kinase substrate 8-like protein 2 OS=Mus musculus OX=10090 GN=Eps8l2 PE=1 SV=1	22	21	23	21	26	21	20	19	18	19	18	18
24.2414	24.2554	24.0961	24.5932	24.1043	24.1104	24.4636	24.4906	24.545	24.2709	24.4177	24.0406	0.233328	24.1976	24.2693	24.4997	24.2431	Q9EQH2;Q8C4S7;Q8C9W5;Q8CA64;A0A1Y7VNY4;A0A1Y7VNJ8;A0A1Y7VMT6	Q9EQH2;Q8C4S7;Q8C9W5	Endoplasmic reticulum aminopeptidase 1	Erap1	sp|Q9EQH2|ERAP1_MOUSE Endoplasmic reticulum aminopeptidase 1 OS=Mus musculus OX=10090 GN=Erap1 PE=1 SV=2;tr|Q8C4S7|Q8C4S7_MOUSE Peptidase_M1 domain-containing protein OS=Mus musculus OX=10090 PE=2 SV=1;tr|Q8C9W5|Q8C9W5_MOUSE Uncharacterized protein (Fragme	4	4	4	4	4	3	8	6	5	3	5	2
21.5005	22.8131	22.6641	21.4092	22.8241	22.0276	21.8575	21.8344	22.8883	21.5955	21.9163	22.5407	0.936762	22.3259	22.087	22.1934	22.0175	B2RUJ2;B7ZNY4;B7ZNX6;B2RUK2;Q80TH2	B2RUJ2;B7ZNY4;B7ZNX6;B2RUK2;Q80TH2	Protein LAP2	Erbb2ip	tr|B2RUJ2|B2RUJ2_MOUSE Erbb2ip protein OS=Mus musculus OX=10090 GN=Erbin PE=1 SV=1;tr|B7ZNY4|B7ZNY4_MOUSE Erbb2ip protein OS=Mus musculus OX=10090 GN=Erbin PE=2 SV=1;tr|B7ZNX6|B7ZNX6_MOUSE Erbb2ip protein OS=Mus musculus OX=10090 GN=Erbin PE=1 SV=1;tr|B2RU	1	1	2	3	4	2	2	2	4	1	0	2
21.9495	23.4778	23.695	21.5945	23.0184	22.8385	23.4658	23.4646	22.0885	23.1308	23.0787	23.3385	0.679586	23.0408	22.4838	23.0063	23.1827	V9GXF0;V9GXP8;F8VPM7;V9GXH3;Q99MI1;V9GWT6;Q3TRG3;Q5J8K5;Q5J8K6;Q5J8K7;Q5J8K8;Q3UHT7;Q6PH08;V9GXL1;A0A1B0GS69;V9GX53	V9GXF0;V9GXP8;F8VPM7;V9GXH3;Q99MI1;V9GWT6	ELKS/Rab6-interacting/CAST family member 1	Erc1	tr|V9GXF0|V9GXF0_MOUSE ELKS/Rab6-interacting/CAST family member 1 OS=Mus musculus OX=10090 GN=Erc1 PE=1 SV=1;tr|V9GXP8|V9GXP8_MOUSE ELKS/Rab6-interacting/CAST family member 1 OS=Mus musculus OX=10090 GN=Erc1 PE=1 SV=1;tr|F8VPM7|F8VPM7_MOUSE ELKS/Rab6-inter	4	3	4	4	2	2	3	3	2	4	4	2
26.5305	26.2074	26.3155	26.4396	26.2683	26.2214	26.3649	26.1966	25.9915	25.9877	26.1	25.9921	0.0823437	26.3511	26.3098	26.1843	26.0266	F6SLP4;A0A494BAW5;A0A494BAK4;Q4FK22;Q69ZP5;Q9DC16;A0A494BAX4;A0A494B9M5;F6Z6A5	F6SLP4;A0A494BAW5;A0A494BAK4;Q4FK22;Q69ZP5;Q9DC16	Endoplasmic reticulum-Golgi intermediate compartment protein 1	Ergic1	tr|F6SLP4|F6SLP4_MOUSE Endoplasmic reticulum-Golgi intermediate compartment protein 1 OS=Mus musculus OX=10090 GN=Ergic1 PE=1 SV=2;tr|A0A494BAW5|A0A494BAW5_MOUSE Endoplasmic reticulum-Golgi intermediate compartment protein 1 OS=Mus musculus OX=10090 GN=Erg	18	14	13	18	14	12	13	15	14	13	13	12
21.6124	21.9837	21.7543	22.4814	23.1902	22.7459	23.4989	23.2823	23.3592	23.4288	23.1755	23.6685	0.000110486	21.7835	22.8058	23.3801	23.4243	F6UIS1;Q9CQE7;F6RK81	F6UIS1;Q9CQE7;F6RK81	Endoplasmic reticulum-Golgi intermediate compartment protein 3	Ergic3	tr|F6UIS1|F6UIS1_MOUSE Endoplasmic reticulum-Golgi intermediate compartment protein 3 (Fragment) OS=Mus musculus OX=10090 GN=Ergic3 PE=1 SV=8;sp|Q9CQE7|ERGI3_MOUSE Endoplasmic reticulum-Golgi intermediate compartment protein 3 OS=Mus musculus OX=10090 GN=E	1	1	2	0	2	2	3	3	3	3	2	1
27.8123	27.4685	27.4585	27.6565	27.4082	27.3861	27.5712	27.4822	27.4213	27.4917	27.4729	27.5802	0.81322	27.5798	27.4836	27.4915	27.515	Q4FZH7;P84089;A0A1W2P7H9;A0A1W2P7T3;G3UW85;Q9DA82;Q9D9P6;Q9D2S9	Q4FZH7;P84089;A0A1W2P7H9;A0A1W2P7T3;G3UW85	Enhancer of rudimentary homolog	Erh	tr|Q4FZH7|Q4FZH7_MOUSE Enhancer of rudimentary homolog OS=Mus musculus OX=10090 GN=Erh PE=1 SV=1;sp|P84089|ERH_MOUSE Enhancer of rudimentary homolog OS=Mus musculus OX=10090 GN=Erh PE=1 SV=1;tr|A0A1W2P7H9|A0A1W2P7H9_MOUSE Enhancer of rudimentary homolog OS	10	10	10	9	10	8	15	11	9	10	9	9
25.0249	24.7412	25.0301	24.8399	24.8484	25.0551	25.0893	24.7619	24.7258	24.9911	25.0594	24.7489	0.937186	24.9321	24.9145	24.859	24.9331	Q8BFZ9;A0A1B0GT70;A0A1B0GQZ0;A0A1B0GSD8;A0A1B0GRG7;A0A1B0GT43;E9PUH5;A0A1B0GRQ1	Q8BFZ9;A0A1B0GT70	Erlin-2	Erlin2	sp|Q8BFZ9|ERLN2_MOUSE Erlin-2 OS=Mus musculus OX=10090 GN=Erlin2 PE=1 SV=1;tr|A0A1B0GT70|A0A1B0GT70_MOUSE Erlin-2 (Fragment) OS=Mus musculus OX=10090 GN=Erlin2 PE=1 SV=1	6	5	8	8	6	6	4	5	3	5	7	3
25.4139	24.9393	24.6407	24.7906	24.6924	24.3966	24.7375	24.7982	24.6024	24.3625	24.2385	24.2621	0.0317465	24.998	24.6266	24.7127	24.2877	Q3UVK0;F6TQS9;G8JL46	Q3UVK0	Endoplasmic reticulum metallopeptidase 1	Ermp1	sp|Q3UVK0|ERMP1_MOUSE Endoplasmic reticulum metallopeptidase 1 OS=Mus musculus OX=10090 GN=Ermp1 PE=1 SV=2	8	7	6	10	7	4	8	5	4	2	1	1
21.5369	23.3697	23.5484	23.2451	23.5589	23.3076	23.7703	23.1876	23.789	23.5187	23.2785	23.1975	0.485261	22.8183	23.3705	23.5823	23.3316	Q4FK57;Q8R180;Q4FJZ3;Q3TXL0;A0A2I3BPM1	Q4FK57;Q8R180;Q4FJZ3	ERO1-like protein alpha	Ero1l	tr|Q4FK57|Q4FK57_MOUSE Ero1l protein OS=Mus musculus OX=10090 GN=Ero1a PE=1 SV=1;sp|Q8R180|ERO1A_MOUSE ERO1-like protein alpha OS=Mus musculus OX=10090 GN=Ero1a PE=1 SV=2;tr|Q4FJZ3|Q4FJZ3_MOUSE Ero1l protein OS=Mus musculus OX=10090 GN=Ero1a PE=2 SV=1	3	1	4	6	5	2	1	4	0	1	4	2
24.8041	24.5717	24.4292	24.3973	24.3006	24.3828	24.5578	24.2731	24.3155	24.5334	24.6098	24.3852	0.185657	24.6017	24.3602	24.3821	24.5095	P57759;A8C1V9	P57759	Endoplasmic reticulum resident protein 29	Erp29	sp|P57759|ERP29_MOUSE Endoplasmic reticulum resident protein 29 OS=Mus musculus OX=10090 GN=Erp29 PE=1 SV=2	5	7	3	4	4	4	2	4	4	3	5	3
26.2257	25.8945	25.6393	25.708	25.7877	25.7255	25.8999	25.7813	25.8816	25.7489	25.864	25.6227	0.500059	25.9198	25.7404	25.8543	25.7452	Q9D1Q6;Q3URM4	Q9D1Q6;Q3URM4	Endoplasmic reticulum resident protein 44	Erp44	sp|Q9D1Q6|ERP44_MOUSE Endoplasmic reticulum resident protein 44 OS=Mus musculus OX=10090 GN=Erp44 PE=1 SV=1;tr|Q3URM4|Q3URM4_MOUSE Thioredoxin domain-containing protein OS=Mus musculus OX=10090 GN=Erp44 PE=2 SV=1	14	13	12	7	10	12	15	14	12	8	7	7
29.2775	29.6162	29.658	29.3355	29.7336	29.6953	29.384	29.5629	29.6433	29.567	29.5485	29.6388	0.9305	29.5173	29.5881	29.5301	29.5848	H3BKH6;Q9R0P3;H3BJP2;H3BK43;H3BLJ9;H3BJL6;H3BJC6;H3BL99	H3BKH6;Q9R0P3;H3BJP2;H3BK43;H3BLJ9;H3BJL6	S-formylglutathione hydrolase	Esd	tr|H3BKH6|H3BKH6_MOUSE S-formylglutathione hydrolase OS=Mus musculus OX=10090 GN=Esd PE=1 SV=1;sp|Q9R0P3|ESTD_MOUSE S-formylglutathione hydrolase OS=Mus musculus OX=10090 GN=Esd PE=1 SV=1;tr|H3BJP2|H3BJP2_MOUSE S-formylglutathione hydrolase (Fragment) OS=M	42	49	47	39	52	45	46	44	40	42	40	45
23.65	21.2863	23.5045	23.5123	23.5268	23.4291	23.5089	23.5175	23.2869	22.3474	23.3366	23.5852	0.663704	22.8136	23.4894	23.4378	23.0897	B2RXU2;A2APY6;Q3V1V3	B2RXU2;A2APY6;Q3V1V3	ESF1 homolog	Esf1	tr|B2RXU2|B2RXU2_MOUSE ESF1, nucleolar pre-rRNA processing protein, homolog (S. cerevisiae) OS=Mus musculus OX=10090 GN=Esf1 PE=2 SV=1;tr|A2APY6|A2APY6_MOUSE ESF1, nucleolar pre-rRNA processing protein, homolog (S. cerevisiae) OS=Mus musculus OX=10090 GN=E	1	2	3	4	2	3	2	2	1	2	3	4
24.7595	24.3858	24.5284	24.7445	24.294	24.4754	24.6683	24.4998	24.573	24.2233	24.3242	24.5036	0.394008	24.5579	24.5046	24.5804	24.3504	Q3TZZ7;A0A1Y7VM39	Q3TZZ7	Extended synaptotagmin-2	Esyt2	sp|Q3TZZ7|ESYT2_MOUSE Extended synaptotagmin-2 OS=Mus musculus OX=10090 GN=Esyt2 PE=1 SV=1	8	5	5	8	4	4	4	5	3	4	6	5
26.99	27.0089	27.0099	26.9149	27.1313	27.1444	27.0095	27.1474	27.1149	27.156	27.0849	26.9702	0.658574	27.0029	27.0636	27.0906	27.0703	Q3TF02;Q8BWY3;Q3TL10;Q3TDF8;Q3U6V5;P70199	Q3TF02;Q8BWY3;Q3TL10;Q3TDF8;Q3U6V5;P70199	Eukaryotic peptide chain release factor subunit 1	Etf1	tr|Q3TF02|Q3TF02_MOUSE eRF1_1 domain-containing protein OS=Mus musculus OX=10090 GN=Etf1 PE=2 SV=1;sp|Q8BWY3|ERF1_MOUSE Eukaryotic peptide chain release factor subunit 1 OS=Mus musculus OX=10090 GN=Etf1 PE=1 SV=4;tr|Q3TL10|Q3TL10_MOUSE eRF1_1 domain-contai	21	15	23	16	19	19	15	21	19	16	23	17
28.7248	28.6968	28.532	28.6996	28.6132	28.5131	28.6804	28.5542	28.623	28.5039	28.5118	28.4644	0.14805	28.6512	28.6086	28.6192	28.4934	Q99LC5	Q99LC5	Electron transfer flavoprotein subunit alpha, mitochondrial	Etfa	sp|Q99LC5|ETFA_MOUSE Electron transfer flavoprotein subunit alpha, mitochondrial OS=Mus musculus OX=10090 GN=Etfa PE=1 SV=2	40	32	33	37	39	36	34	32	31	34	27	26
27.9847	27.7664	27.7475	27.9777	27.9048	27.7537	27.9211	27.7854	27.6451	27.5823	27.7028	27.497	0.0881175	27.8329	27.8787	27.7838	27.594	Q9DCW4;A0A0U1RNP5;A0A0N4SVE0;A0A0U1RNR3;A0A0N4SWE9;A0A0U1RNK9;A0A0U1RQB4	Q9DCW4;A0A0U1RNP5;A0A0N4SVE0;A0A0U1RNR3;A0A0N4SWE9;A0A0U1RNK9	Electron transfer flavoprotein subunit beta	Etfb	sp|Q9DCW4|ETFB_MOUSE Electron transfer flavoprotein subunit beta OS=Mus musculus OX=10090 GN=Etfb PE=1 SV=3;tr|A0A0U1RNP5|A0A0U1RNP5_MOUSE Electron transfer flavoprotein subunit beta (Fragment) OS=Mus musculus OX=10090 GN=Etfb PE=4 SV=1;tr|A0A0N4SVE0|A0A0N	25	27	22	28	21	16	28	22	26	25	24	22
24.5069	24.3651	24.2927	24.4782	24.1602	24.304	24.4184	24.1352	24.2176	24.1803	24.2438	24.3734	0.612448	24.3882	24.3141	24.2571	24.2658	Q6PF96;Q921G7	Q6PF96;Q921G7	Electron transfer flavoprotein-ubiquinone oxidoreductase, mitochondrial	Etfdh	tr|Q6PF96|Q6PF96_MOUSE Electron transfer flavoprotein-ubiquinone oxidoreductase OS=Mus musculus OX=10090 GN=Etfdh PE=1 SV=1;sp|Q921G7|ETFD_MOUSE Electron transfer flavoprotein-ubiquinone oxidoreductase, mitochondrial OS=Mus musculus OX=10090 GN=Etfdh PE=1	7	4	4	6	4	3	5	6	7	4	4	0
25.7831	25.6012	25.7942	25.8448	25.5481	25.6446	25.6873	25.4526	25.3784	25.4975	25.398	25.4154	0.0659511	25.7262	25.6792	25.5061	25.437	Q9DCM0	Q9DCM0	Persulfide dioxygenase ETHE1, mitochondrial	Ethe1	sp|Q9DCM0|ETHE1_MOUSE Persulfide dioxygenase ETHE1, mitochondrial OS=Mus musculus OX=10090 GN=Ethe1 PE=1 SV=2	6	9	9	11	11	12	13	8	9	10	10	9
26.7725	26.673	26.5763	26.6294	26.5176	26.6927	26.5224	26.5438	26.4527	26.4777	26.5215	26.3193	0.0445644	26.674	26.6132	26.5063	26.4395	Q5SUT0;Q3UI30;Q6NVA3;Q5SUS9;Q61545;Q9CRS5;Q3UGI7;Q5SUS8	Q5SUT0;Q3UI30;Q6NVA3;Q5SUS9;Q61545;Q9CRS5	RNA-binding protein EWS	Ewsr1	tr|Q5SUT0|Q5SUT0_MOUSE RNA-binding protein EWS OS=Mus musculus OX=10090 GN=Ewsr1 PE=1 SV=1;tr|Q3UI30|Q3UI30_MOUSE Uncharacterized protein OS=Mus musculus OX=10090 GN=Ewsr1 PE=2 SV=1;tr|Q6NVA3|Q6NVA3_MOUSE Ewing sarcoma breakpoint region 1 OS=Mus musculus O	10	10	9	12	8	9	11	12	10	9	9	14
23.9203	23.5001	23.4073	23.9193	23.5733	23.6482	23.7366	23.3339	22.0287	23.7366	23.2478	22.1597	0.439159	23.6092	23.7136	23.033	23.048	Q69ZD1;O35382;Q8CEG7;Q8C391;Q8CA11;Q9CXE1;Q8CAQ9;Q9CWI0	Q69ZD1;O35382;Q8CEG7;Q8C391;Q8CA11	Exocyst complex component 4	Exoc4	tr|Q69ZD1|Q69ZD1_MOUSE MKIAA1699 protein (Fragment) OS=Mus musculus OX=10090 GN=Exoc4 PE=2 SV=1;sp|O35382|EXOC4_MOUSE Exocyst complex component 4 OS=Mus musculus OX=10090 GN=Exoc4 PE=1 SV=2;tr|Q8CEG7|Q8CEG7_MOUSE Uncharacterized protein OS=Mus musculus OX=	4	4	4	5	4	4	5	4	2	4	6	5
22.5756	22.2183	22.3137	21.6109	22.4662	22.5222	21.8569	22.3051	22.5603	22.7013	22.794	21.7559	0.91396	22.3692	22.1998	22.2407	22.4171	Q8K366;Q8R2R0;Q3UNK6;P56960;Q3TRD0;F6VYQ6;Q9CYJ3;Q9CVF6;Q99KY7	Q8K366;Q8R2R0;Q3UNK6;P56960;Q3TRD0;F6VYQ6;Q9CYJ3	Exosome component 10	Exosc10	tr|Q8K366|Q8K366_MOUSE Exosc10 protein OS=Mus musculus OX=10090 GN=Exosc10 PE=1 SV=1;tr|Q8R2R0|Q8R2R0_MOUSE Exosome component 10 OS=Mus musculus OX=10090 GN=Exosc10 PE=2 SV=1;tr|Q3UNK6|Q3UNK6_MOUSE Uncharacterized protein OS=Mus musculus OX=10090 GN=Exosc1	0	1	0	0	1	1	0	2	0	2	3	0
22.7724	22.5444	23.3683	22.6338	23.1228	23.532	22.0345	22.3642	21.6652	22.1166	21.6229	21.3782	0.00756731	22.895	23.0962	22.0213	21.7059	A0A1S6GWI6;Q7TQK4;F6TGV1	A0A1S6GWI6;Q7TQK4	Exosome complex component RRP40	Exosc3	tr|A0A1S6GWI6|A0A1S6GWI6_MOUSE KH_dom_type_1 domain-containing protein OS=Mus musculus OX=10090 GN=Exosc3 PE=2 SV=1;sp|Q7TQK4|EXOS3_MOUSE Exosome complex component RRP40 OS=Mus musculus OX=10090 GN=Exosc3 PE=1 SV=3	1	0	3	2	3	2	0	0	0	0	0	1
23.0452	23.0779	22.804	22.6073	23.0016	23.5372	22.3539	21.5965	22.7991	23.1741	22.9255	20.7826	0.463911	22.9757	23.0487	22.2498	22.294	Q542B0;Q921I9	Q542B0;Q921I9	Exosome complex component RRP41	Exosc4	tr|Q542B0|Q542B0_MOUSE Uncharacterized protein OS=Mus musculus OX=10090 GN=Exosc4 PE=1 SV=1;sp|Q921I9|EXOS4_MOUSE Exosome complex component RRP41 OS=Mus musculus OX=10090 GN=Exosc4 PE=1 SV=3	1	3	3	1	1	1	2	2	1	4	2	1
23.0737	21.9558	22.8842	22.3412	20.9701	22.8739	23.2509	23.2032	23.0371	23.1773	23.1804	22.9448	0.153378	22.6379	22.0617	23.1637	23.1008	Q8BTW3	Q8BTW3	Exosome complex component MTR3	Exosc6	sp|Q8BTW3|EXOS6_MOUSE Exosome complex component MTR3 OS=Mus musculus OX=10090 GN=Exosc6 PE=1 SV=1	3	3	4	1	2	1	4	4	2	3	5	1
23.3076	23.1417	23.244	23.4301	23.2185	23.3441	23.4556	23.2242	23.2794	23.3069	22.7383	23.2867	0.478041	23.2311	23.3309	23.3197	23.1106	Q6ZQJ0;Q7TMX6;Q9D0M0;A0A1L1ST25	Q6ZQJ0;Q7TMX6;Q9D0M0;A0A1L1ST25	Exosome complex exonuclease RRP42	Exosc7	tr|Q6ZQJ0|Q6ZQJ0_MOUSE MKIAA0116 protein (Fragment) OS=Mus musculus OX=10090 GN=Exosc7 PE=2 SV=1;tr|Q7TMX6|Q7TMX6_MOUSE Exosome component 7 OS=Mus musculus OX=10090 GN=Exosc7 PE=2 SV=1;sp|Q9D0M0|EXOS7_MOUSE Exosome complex exonuclease RRP42 OS=Mus musculus	1	1	1	3	2	1	1	1	3	1	2	1
29.9289	30.0654	30.0917	29.9181	30.0797	30.1213	29.9854	30.1136	30.1211	30.4384	30.3816	30.4267	0.000985188	30.0286	30.0397	30.0734	30.4156	Q4KML7;Q3UXR4;Q3UL48;P26040;Q3TCP5;Q8CBU4	Q4KML7;Q3UXR4;Q3UL48;P26040;Q3TCP5;Q8CBU4	Ezrin	Ezr	tr|Q4KML7|Q4KML7_MOUSE Ezrin OS=Mus musculus OX=10090 GN=Ezr PE=1 SV=1;tr|Q3UXR4|Q3UXR4_MOUSE FERM domain-containing protein OS=Mus musculus OX=10090 GN=Ezr PE=2 SV=1;tr|Q3UL48|Q3UL48_MOUSE FERM domain-containing protein OS=Mus musculus OX=10090 GN=Ezr PE=	56	74	77	86	76	84	83	82	88	87	101	96
26.8025	26.5143	26.5365	26.6095	26.4335	26.5014	26.849	26.7286	26.614	26.5567	26.6883	26.7392	0.235676	26.6178	26.5148	26.7305	26.6614	O88792	O88792	Junctional adhesion molecule A	F11r	sp|O88792|JAM1_MOUSE Junctional adhesion molecule A OS=Mus musculus OX=10090 GN=F11r PE=1 SV=2	11	6	8	8	9	7	11	11	12	12	8	17
27.7153	28.215	28.2309	27.7192	28.0707	28.1021	27.6792	28.0595	28.154	27.8333	27.6953	27.699	0.421022	28.0537	27.964	27.9642	27.7426	Q497I3;Q05816;Q3TLH6	Q497I3;Q05816;Q3TLH6	Fatty acid-binding protein, epidermal	Fabp5	tr|Q497I3|Q497I3_MOUSE Fatty acid binding protein 5, epidermal OS=Mus musculus OX=10090 GN=Fabp5 PE=1 SV=1;sp|Q05816|FABP5_MOUSE Fatty acid-binding protein 5 OS=Mus musculus OX=10090 GN=Fabp5 PE=1 SV=3;tr|Q3TLH6|Q3TLH6_MOUSE FABP domain-containing protein	21	34	33	25	32	31	27	26	29	27	27	20
23.2772	23.0468	22.851	22.2648	22.6775	21.6295	21.4315	21.6951	20.9528	22.0364	22.4215	21.5261	0.00640614	23.0583	22.1906	21.3598	21.9947	A0A494BAD7;X2EXD0;Q920L1;A0A494BBC6	A0A494BAD7;X2EXD0;Q920L1;A0A494BBC6	Fatty acid desaturase 1	Fads1	tr|A0A494BAD7|A0A494BAD7_MOUSE Acyl-CoA (8-3)-desaturase OS=Mus musculus OX=10090 GN=Fads1 PE=1 SV=1;tr|X2EXD0|X2EXD0_MOUSE Fatty acid desaturase 1 OS=Mus musculus domesticus OX=10092 GN=Fads1 PE=2 SV=1;sp|Q920L1|FADS1_MOUSE Acyl-CoA (8-3)-desaturase OS=Mu	1	1	1	0	0	0	1	0	1	0	0	0
25.3323	25.4036	25.2921	25.4796	25.1029	25.2734	25.3383	25.2732	25.2643	25.2998	25.4396	25.5443	0.466046	25.3427	25.2853	25.2919	25.4279	Q3T9H9;Q9JJE7;A0A494BB03;A0A159AK85;Q3U3X6;A0A494BAJ8	Q3T9H9;Q9JJE7;A0A494BB03;A0A159AK85;Q3U3X6	Fatty acid desaturase 3	Fads3	tr|Q3T9H9|Q3T9H9_MOUSE Uncharacterized protein OS=Mus musculus OX=10090 GN=Fads3 PE=2 SV=1;sp|Q9JJE7|FADS3_MOUSE Fatty acid desaturase 3 OS=Mus musculus OX=10090 GN=Fads3 PE=1 SV=2;tr|A0A494BB03|A0A494BB03_MOUSE Fatty acid desaturase 3 OS=Mus musculus OX=1	7	5	6	5	7	8	10	5	4	7	6	6
26.6292	26.3719	26.3951	26.5531	26.5204	26.3667	26.62	26.4092	26.514	26.2561	26.4829	26.4	0.566028	26.4654	26.4801	26.5144	26.3797	Q3TDN2;D3Z2H4;D3YUP4;D6RE51;D3Z4G9	Q3TDN2;D3Z2H4	FAS-associated factor 2	Faf2	sp|Q3TDN2|FAF2_MOUSE FAS-associated factor 2 OS=Mus musculus OX=10090 GN=Faf2 PE=1 SV=2;tr|D3Z2H4|D3Z2H4_MOUSE FAS-associated factor 2 (Fragment) OS=Mus musculus OX=10090 GN=Faf2 PE=1 SV=1	12	17	10	22	21	15	21	14	19	17	18	14
26.8967	27.1415	27.1783	26.8993	26.9848	27.1785	26.6802	27.1156	27.0784	26.7132	26.6262	26.8371	0.135496	27.0721	27.0209	26.958	26.7255	P35505;D3Z2R9	P35505	Fumarylacetoacetase	Fah	sp|P35505|FAAA_MOUSE Fumarylacetoacetase OS=Mus musculus OX=10090 GN=Fah PE=1 SV=2	16	21	18	16	22	19	18	18	21	11	18	17
25.1313	25.5924	25.4715	25.1925	25.4238	25.6465	25.2149	25.5088	25.5738	25.6222	25.3648	25.5941	0.870696	25.3984	25.4209	25.4325	25.5271	Q3TGF2;H9H9T1;A0A2I3BR29;H3BLM7;H3BLE6	Q3TGF2;H9H9T1;A0A2I3BR29;H3BLM7	Protein FAM107B	Fam107b	sp|Q3TGF2|F107B_MOUSE Protein FAM107B OS=Mus musculus OX=10090 GN=Fam107b PE=1 SV=2;tr|H9H9T1|H9H9T1_MOUSE Protein FAM107B OS=Mus musculus OX=10090 GN=Fam107b PE=1 SV=1;tr|A0A2I3BR29|A0A2I3BR29_MOUSE Protein FAM107B OS=Mus musculus OX=10090 GN=Fam107b PE=1	4	8	6	3	8	6	4	5	6	7	5	6
27.124	27.148	27.0496	26.9639	27.2278	26.9362	27.0582	27.1003	27.0685	27.2487	27.2248	27.2888	0.0707401	27.1072	27.0426	27.0756	27.2541	Q6A0A9;Q3V3S0;Q7TMZ0;Q3V3X9;B7ZW94;Q8C3F2	Q6A0A9	Constitutive coactivator of PPAR-gamma-like protein 1	FAM120A	sp|Q6A0A9|F120A_MOUSE Constitutive coactivator of PPAR-gamma-like protein 1 OS=Mus musculus OX=10090 GN=FAM120A PE=1 SV=2	26	23	21	31	19	20	30	28	24	26	28	26
27.4862	27.4945	27.5393	27.2581	27.5512	27.5144	27.5042	27.484	27.4819	27.5561	27.5497	27.5486	0.465701	27.5067	27.4412	27.49	27.5515	Q8R1F1;A2ARS6	Q8R1F1	Niban-like protein 1	Fam129b	sp|Q8R1F1|NIBA2_MOUSE Protein Niban 2 OS=Mus musculus OX=10090 GN=Niban2 PE=1 SV=2	30	29	27	26	28	26	28	26	31	27	35	28
26.3772	26.139	26.0562	26.3954	26.0721	26.1924	26.1728	26.3669	25.9816	25.9512	26.0151	25.9366	0.242476	26.1908	26.2199	26.1738	25.9676	Q9CR98;A0A0N4SWI4	Q9CR98;A0A0N4SWI4	Protein FAM136A	Fam136a	sp|Q9CR98|F136A_MOUSE Protein FAM136A OS=Mus musculus OX=10090 GN=Fam136a PE=1 SV=1;tr|A0A0N4SWI4|A0A0N4SWI4_MOUSE Protein FAM136A OS=Mus musculus OX=10090 GN=Fam136a PE=1 SV=1	7	10	8	9	9	7	7	8	8	9	7	8
24.3028	24.2775	24.1757	24.2399	24.117	24.3116	24.4058	24.079	23.8856	24.5378	24.1769	22.5292	0.676255	24.252	24.2228	24.1235	23.748	Q9D6U8;A0A338P6X2	Q9D6U8	Protein FAM162A	Fam162a	sp|Q9D6U8|F162A_MOUSE Protein FAM162A OS=Mus musculus OX=10090 GN=Fam162a PE=1 SV=1	3	3	1	3	1	0	2	2	4	3	1	1
23.2744	23.3802	23.3062	23.3516	23.4022	23.4039	22.9718	23.356	23.5429	23.5242	23.088	23.5417	0.908701	23.3203	23.3859	23.2902	23.3846	Z4YJY0;Q3TCJ1;D3Z4D8;Q6A0B5	Z4YJY0;Q3TCJ1;D3Z4D8	BRISC complex subunit Abro1	Fam175b	tr|Z4YJY0|Z4YJY0_MOUSE BRISC complex subunit Abraxas 2 OS=Mus musculus OX=10090 GN=Abraxas2 PE=1 SV=1;sp|Q3TCJ1|ABRX2_MOUSE BRISC complex subunit Abraxas 2 OS=Mus musculus OX=10090 GN=Abraxas2 PE=1 SV=1;tr|D3Z4D8|D3Z4D8_MOUSE BRISC complex subunit Abraxas	3	5	3	3	2	3	2	3	4	5	3	5
21.8034	21.7146	21.8512	22.7191	22.8255	21.4118	21.8524	23.0366	22.7189	22.6335	21.4367	22.2278	0.48711	21.7897	22.3188	22.536	22.0993	Q6PGL7;Q8BRP9;A0A0N4SV74;A0A0N4SUJ0	Q6PGL7;Q8BRP9;A0A0N4SV74;A0A0N4SUJ0	WASH complex subunit FAM21	Fam21	sp|Q6PGL7|WASC2_MOUSE WASH complex subunit 2 OS=Mus musculus OX=10090 GN=Washc2 PE=1 SV=1;tr|Q8BRP9|Q8BRP9_MOUSE Uncharacterized protein (Fragment) OS=Mus musculus OX=10090 GN=Washc2 PE=2 SV=1;tr|A0A0N4SV74|A0A0N4SV74_MOUSE WASH complex subunit 2 (Fragment	1	2	0	0	1	0	0	2	1	1	1	1
21.186	20.7234	22.3538	23.7326	22.7291	21.8719	23.5164	21.7747	23.4464	22.4068	23.1277	22.3821	0.18165	21.421	22.7779	22.9125	22.6389	D3Z0A8;D3YYG8;D3Z398;D3Z252;Q3U125;Q9CYH2;D3Z143;D3YWL4	D3Z0A8;D3YYG8;D3Z398;D3Z252;Q3U125;Q9CYH2;D3Z143;D3YWL4	Redox-regulatory protein FAM213A	Fam213a	tr|D3Z0A8|D3Z0A8_MOUSE Peroxiredoxin-like 2A (Fragment) OS=Mus musculus OX=10090 GN=Prxl2a PE=1 SV=1;tr|D3YYG8|D3YYG8_MOUSE Peroxiredoxin-like 2A (Fragment) OS=Mus musculus OX=10090 GN=Prxl2a PE=1 SV=8;tr|D3Z398|D3Z398_MOUSE Peroxiredoxin-like 2A (Fragment	1	1	1	3	1	1	4	1	2	1	1	1
24.9345	21.3385	24.5213	24.7316	24.7002	22.0052	24.7577	24.6855	24.7102	24.975	24.9077	25.0283	0.502379	23.5981	23.8123	24.7178	24.9704	Q6NSU0;G3X9I1;G5E911;Q91VU0;E9Q6F0;E9Q8C5	Q6NSU0;G3X9I1;G5E911;Q91VU0	Protein FAM3C	Fam3c	tr|Q6NSU0|Q6NSU0_MOUSE Fam3c protein (Fragment) OS=Mus musculus OX=10090 GN=Fam3c PE=2 SV=2;tr|G3X9I1|G3X9I1_MOUSE Protein FAM3C OS=Mus musculus OX=10090 GN=Fam3c PE=1 SV=1;tr|G5E911|G5E911_MOUSE Protein FAM3C OS=Mus musculus OX=10090 GN=Fam3c PE=1 SV=1;sp	3	1	3	2	1	1	2	3	2	2	1	2
25.3934	25.2866	25.4054	25.6005	25.591	25.3231	25.3123	25.0561	25.4503	25.3573	25.6907	25.3189	0.388821	25.3618	25.5049	25.2729	25.4556	Q921M7;A0A2I3BRN5;A0A2I3BPH9;Q9CWE1;Q8BHZ0;A0A2I3BQK1	Q921M7;A0A2I3BRN5	Protein FAM49B	Fam49b	sp|Q921M7|CYRIB_MOUSE CYFIP-related Rac1 interactor B OS=Mus musculus OX=10090 GN=Cyrib PE=1 SV=1;tr|A0A2I3BRN5|A0A2I3BRN5_MOUSE Family with sequence similarity 49, member B (Fragment) OS=Mus musculus OX=10090 GN=Cyrib PE=1 SV=1	8	5	9	8	7	12	7	5	7	7	7	9
23.1519	23.0036	23.2034	21.8549	23.2486	22.2702	23.4848	22.3636	23.2447	23.4947	23.2601	22.6982	0.362894	23.1196	22.4579	23.031	23.151	Q05AF0;A0A158SIT3;Q9WV03	Q05AF0;A0A158SIT3;Q9WV03	Protein FAM50A	Fam50a	tr|Q05AF0|Q05AF0_MOUSE Fam50a protein OS=Mus musculus OX=10090 GN=Fam50a PE=2 SV=1;tr|A0A158SIT3|A0A158SIT3_MOUSE Ortholog of family with sequence similarity 50, member A FAM50A (Homo sapiens) OS=Mus musculus OX=10090 GN=Fam50a PE=4 SV=1;sp|Q9WV03|FA50A_MO	2	3	4	1	3	2	2	1	1	2	0	1
21.5202	23.6955	23.4154	24.0219	24.0178	22.9733	22.6074	23.8181	22.0057	23.0991	21.8169	23.4619	0.610138	22.8771	23.671	22.8104	22.7926	B7ZMR0;Q76LS9	B7ZMR0;Q76LS9	Protein FAM63A	Fam63a	tr|B7ZMR0|B7ZMR0_MOUSE Fam63a protein OS=Mus musculus OX=10090 GN=Mindy1 PE=2 SV=1;sp|Q76LS9|MINY1_MOUSE Ubiquitin carboxyl-terminal hydrolase MINDY-1 OS=Mus musculus OX=10090 GN=Mindy1 PE=1 SV=1	1	4	2	3	3	1	2	3	1	3	2	1
23.751	23.4555	23.7712	23.893	23.6929	23.8334	23.7389	23.646	23.8183	23.9874	24.1001	23.8861	0.0518925	23.6593	23.8064	23.7344	23.9912	Q3TJZ6;Q8BL36;A0A3Q4EBV4	Q3TJZ6;Q8BL36;A0A3Q4EBV4	Protein FAM98A	Fam98a	sp|Q3TJZ6|FA98A_MOUSE Protein FAM98A OS=Mus musculus OX=10090 GN=Fam98a PE=1 SV=1;tr|Q8BL36|Q8BL36_MOUSE Uncharacterized protein OS=Mus musculus OX=10090 GN=Fam98a PE=2 SV=1;tr|A0A3Q4EBV4|A0A3Q4EBV4_MOUSE Protein FAM98A OS=Mus musculus OX=10090 GN=Fam98a P	3	1	5	6	4	6	4	4	8	7	4	3
24.5052	24.5165	24.7922	24.695	24.585	24.6161	24.6186	24.7877	24.9492	24.8768	24.6784	24.6247	0.394279	24.6046	24.632	24.7852	24.7267	Q80VD1;Q8CAB7	Q80VD1	Protein FAM98B	Fam98b	sp|Q80VD1|FA98B_MOUSE Protein FAM98B OS=Mus musculus OX=10090 GN=Fam98b PE=1 SV=1	6	12	6	6	5	7	5	5	7	8	10	7
24.2322	23.8825	24.0106	24.15	24.1577	23.6173	23.9778	23.7683	23.8344	24.1027	21.9671	23.9933	0.560152	24.0418	23.975	23.8602	23.3543	Q922J9;D3Z5W6;D3Z4N9;D3Z072	Q922J9;D3Z5W6;D3Z4N9	Fatty acyl-CoA reductase 1	Far1	sp|Q922J9|FACR1_MOUSE Fatty acyl-CoA reductase 1 OS=Mus musculus OX=10090 GN=Far1 PE=1 SV=1;tr|D3Z5W6|D3Z5W6_MOUSE Fatty acyl-CoA reductase (Fragment) OS=Mus musculus OX=10090 GN=Far1 PE=1 SV=1;tr|D3Z4N9|D3Z4N9_MOUSE Fatty acyl-CoA reductase (Fragment) OS=	5	2	1	5	6	4	3	6	4	3	1	2
26.5336	26.4936	26.4524	26.5292	26.3516	26.365	26.5039	26.5852	26.167	26.3094	26.3837	26.2506	0.444115	26.4932	26.4153	26.4187	26.3146	F8VPU2;Q8K2R0;E9Q805;Q3UY58;Q99KU3;Q8R2X2;Q80VF7;Q8BM51	F8VPU2;Q8K2R0	FERM, RhoGEF and pleckstrin domain-containing protein 1	Farp1	sp|F8VPU2|FARP1_MOUSE FERM, ARHGEF and pleckstrin domain-containing protein 1 OS=Mus musculus OX=10090 GN=Farp1 PE=1 SV=1;tr|Q8K2R0|Q8K2R0_MOUSE Farp1 protein (Fragment) OS=Mus musculus OX=10090 GN=Farp1 PE=2 SV=1	15	18	16	16	19	16	19	20	13	15	13	12
26.5915	26.676	26.6587	26.5125	26.6323	26.4956	26.5227	26.6538	26.7608	26.7462	26.6438	26.6449	0.280307	26.6421	26.5468	26.6458	26.6783	E9PWY9;Q8C0C7;Q8BJG2;Q8BXN0;Q4FJQ2;Q3U0Y9;D6RIJ2;Q9CT72	E9PWY9;Q8C0C7;Q8BJG2;Q8BXN0;Q4FJQ2;Q3U0Y9	Phenylalanine--tRNA ligase alpha subunit	Farsa	tr|E9PWY9|E9PWY9_MOUSE Phenylalanine--tRNA ligase alpha subunit OS=Mus musculus OX=10090 GN=Farsa PE=1 SV=1;sp|Q8C0C7|SYFA_MOUSE Phenylalanine--tRNA ligase alpha subunit OS=Mus musculus OX=10090 GN=Farsa PE=1 SV=1;tr|Q8BJG2|Q8BJG2_MOUSE Uncharacterized pro	12	18	17	9	13	12	16	11	11	13	16	12
26.7073	26.7608	26.7403	26.6353	26.7733	26.7618	26.6592	26.6298	26.7784	26.7016	26.6469	26.7121	0.678997	26.7361	26.7235	26.6891	26.6869	Q3TG12;Q9WUA2;Q9CZU5;Q8C644;Q3TI98;A0A087WS80;A0A087WQ15	Q3TG12;Q9WUA2;Q9CZU5;Q8C644;Q3TI98	Phenylalanine--tRNA ligase beta subunit	Farsb	tr|Q3TG12|Q3TG12_MOUSE B5 domain-containing protein (Fragment) OS=Mus musculus OX=10090 GN=Farsb PE=2 SV=1;sp|Q9WUA2|SYFB_MOUSE Phenylalanine--tRNA ligase beta subunit OS=Mus musculus OX=10090 GN=Farsb PE=1 SV=2;tr|Q9CZU5|Q9CZU5_MOUSE B5 domain-containing	19	26	19	26	23	17	21	21	22	22	29	27
29.2962	29.3949	29.4762	29.2354	29.3535	29.3979	29.2936	29.4097	29.3806	29.3917	29.3656	29.4207	0.670618	29.3891	29.3289	29.3613	29.3927	P19096;A0A0U1RNJ1;Q3UHT6;Q3TB22;O89060;A0A0U1RPP5	P19096;A0A0U1RNJ1;Q3UHT6;Q3TB22	Fatty acid synthase;[Acyl-carrier-protein] S-acetyltransferase;[Acyl-carrier-protein] S-malonyltransferase;3-oxoacyl-[acyl-carrier-protein] synthase;3-oxoacyl-[acyl-carrier-protein] reductase;3-hydroxyacyl-[acyl-carrier-protein] dehydratase;Enoyl-[acyl-carrier-protein] reductase;Oleoyl-[acyl-carrier-protein] hydrolase	Fasn	sp|P19096|FAS_MOUSE Fatty acid synthase OS=Mus musculus OX=10090 GN=Fasn PE=1 SV=2;tr|A0A0U1RNJ1|A0A0U1RNJ1_MOUSE Fatty acid synthase OS=Mus musculus OX=10090 GN=Fasn PE=1 SV=1;tr|Q3UHT6|Q3UHT6_MOUSE Carrier domain-containing protein OS=Mus musculus OX=100	79	112	118	112	103	93	93	92	101	98	82	90
26.7038	22.3871	20.9512	27.146	21.9516	22.1088	22.2717	22.381	21.6972	22.7612	25.4555	25.255	0.64009	23.3474	23.7354	22.1167	24.4906	A0A494B9Z0;A0A494BBA8;Q642K5;Q3THB2;Q920W8;Q91V99;P62862	A0A494B9Z0;A0A494BBA8;Q642K5;Q3THB2;Q920W8;Q91V99;P62862	40S ribosomal protein S30	Fau;fau	tr|A0A494B9Z0|A0A494B9Z0_MOUSE 40S ribosomal protein S30 OS=Mus musculus OX=10090 GN=Fau PE=1 SV=1;tr|A0A494BBA8|A0A494BBA8_MOUSE 40S ribosomal protein S30 OS=Mus musculus OX=10090 GN=Fau PE=1 SV=1;tr|Q642K5|Q642K5_MOUSE 40S ribosomal protein S30 OS=Mus mu	5	6	5	4	6	5	4	4	4	7	6	8
28.9242	28.6653	28.6073	28.8616	28.6153	28.4906	28.8591	28.7451	28.7257	28.6446	28.7352	28.6665	0.703341	28.7323	28.6558	28.7766	28.6821	Q3UJS2;P35550;A0A140LIR6	Q3UJS2;P35550	rRNA 2-O-methyltransferase fibrillarin	Fbl	tr|Q3UJS2|Q3UJS2_MOUSE Uncharacterized protein OS=Mus musculus OX=10090 GN=Fbl PE=2 SV=1;sp|P35550|FBRL_MOUSE rRNA 2-O-methyltransferase fibrillarin OS=Mus musculus OX=10090 GN=Fbl PE=1 SV=2	27	32	32	35	34	38	39	33	30	38	38	44
25.6198	25.6836	25.8803	25.3374	25.5372	25.5366	25.5	25.6968	25.5395	25.547	25.4631	25.2988	0.0680128	25.7279	25.4704	25.5788	25.4363	Q71FD7;A2ADE7;A2ADE5;A2ADE6;A2ADF3;A2ADF2;A2ADF1;A2ADE8;A2ADE9;A2ADF4	Q71FD7	Filamin-binding LIM protein 1	Fblim1	sp|Q71FD7|FBLI1_MOUSE Filamin-binding LIM protein 1 OS=Mus musculus OX=10090 GN=Fblim1 PE=1 SV=2	9	14	9	9	9	7	10	11	14	11	11	10
24.8436	24.0863	24.1564	24.5583	24.2889	24.3974	24.392	24.1726	24.2106	24.2498	24.0069	24.1242	0.494815	24.3621	24.4149	24.2584	24.127	Q80WS3	Q80WS3	rRNA/tRNA 2-O-methyltransferase fibrillarin-like protein 1	Fbll1	sp|Q80WS3|FBLL1_MOUSE rRNA/tRNA 2-O-methyltransferase fibrillarin-like protein 1 OS=Mus musculus OX=10090 GN=Fbll1 PE=1 SV=1	2	3	1	3	1	3	3	2	3	2	3	1
25.2014	25.6476	25.4573	25.4764	25.5084	25.4965	25.3995	25.4052	25.5057	25.8295	25.2248	25.8376	0.650685	25.4354	25.4937	25.4368	25.6306	Q4FJN9;Q920E5;Q3US29;Q5M8R9;Q3TMB3;A0A0G2JEA5;A0A0G2JDJ5;A0A0G2JEB3;A0A0G2JE82	Q4FJN9;Q920E5;Q3US29;Q5M8R9;Q3TMB3;A0A0G2JEA5	Farnesyl pyrophosphate synthase	Fdps	tr|Q4FJN9|Q4FJN9_MOUSE Fdps protein OS=Mus musculus OX=10090 GN=Fdps PE=1 SV=1;sp|Q920E5|FPPS_MOUSE Farnesyl pyrophosphate synthase OS=Mus musculus OX=10090 GN=Fdps PE=1 SV=1;tr|Q3US29|Q3US29_MOUSE Uncharacterized protein OS=Mus musculus OX=10090 GN=Fdps P	10	9	6	5	11	7	5	7	10	9	9	9
24.0556	23.972	24.038	24.0618	24.0177	23.5491	23.9069	23.9001	23.7196	23.9833	23.8557	22.5391	0.464089	24.0219	23.8762	23.8422	23.4593	Q4FZG2;Q545P3;P46656	Q4FZG2;Q545P3;P46656	Adrenodoxin, mitochondrial	Fdx1	tr|Q4FZG2|Q4FZG2_MOUSE Fdx1 protein (Fragment) OS=Mus musculus OX=10090 GN=Fdx1 PE=2 SV=1;tr|Q545P3|Q545P3_MOUSE Ferredoxin 1 OS=Mus musculus OX=10090 GN=Fdx1 PE=1 SV=1;sp|P46656|ADX_MOUSE Adrenodoxin, mitochondrial OS=Mus musculus OX=10090 GN=Fdx1 PE=1 SV	3	1	2	5	2	1	2	2	1	2	2	0
24.2717	22.5959	23.6117	23.8556	24.0036	23.5559	21.0904	24.2224	23.7919	23.782	23.5349	23.7776	0.770171	23.4931	23.805	23.0349	23.6982	F6T2S0;Q4QRK2;Q8C3V7;A0A494BAI5;Q544X6;P22315;Q3UC49;Q91W09;A0A494B9Y8;A0A494BBL4;A0A494BAR8	F6T2S0;Q4QRK2;Q8C3V7;A0A494BAI5;Q544X6;P22315;Q3UC49;Q91W09;A0A494B9Y8	Ferrochelatase;Ferrochelatase, mitochondrial	Fech	tr|F6T2S0|F6T2S0_MOUSE Ferrochelatase OS=Mus musculus OX=10090 GN=Fech PE=1 SV=1;tr|Q4QRK2|Q4QRK2_MOUSE Fech protein (Fragment) OS=Mus musculus OX=10090 GN=Fech PE=2 SV=1;tr|Q8C3V7|Q8C3V7_MOUSE Ferrochelatase OS=Mus musculus OX=10090 GN=Fech PE=2 SV=1;tr|A	5	0	5	4	4	2	2	4	4	2	4	4
26.5682	26.441	26.626	26.5618	26.6248	26.6647	26.5259	26.5866	26.4994	26.7712	26.8899	26.7928	0.00275317	26.5451	26.6171	26.5373	26.818	Q91Z50;Q8R069;Q8C952;Q8C5X6;Q3TGH6;Q99M86;P39749	Q91Z50;Q8R069;Q8C952;Q8C5X6;Q3TGH6;Q99M86;P39749	Flap endonuclease 1	Fen1	tr|Q91Z50|Q91Z50_MOUSE Flap endonuclease 1 OS=Mus musculus OX=10090 GN=Fen1 PE=1 SV=1;tr|Q8R069|Q8R069_MOUSE Flap endonuclease 1 OS=Mus musculus OX=10090 GN=Fen1 PE=2 SV=1;tr|Q8C952|Q8C952_MOUSE Flap endonuclease 1 OS=Mus musculus OX=10090 GN=Fen1 PE=2 SV=	10	23	19	14	12	16	13	16	11	23	15	14
25.2287	25.3339	25.5046	25.3445	25.3507	25.3321	25.1928	25.6163	25.466	25.4559	25.4864	25.4308	0.661422	25.3557	25.3424	25.425	25.4577	Q3TLE2;Q8CIB5;Q3UMA4;A6X941;A6X940	Q3TLE2;Q8CIB5;Q3UMA4	Fermitin family homolog 2	Fermt2	tr|Q3TLE2|Q3TLE2_MOUSE Uncharacterized protein OS=Mus musculus OX=10090 GN=Fermt2 PE=1 SV=1;sp|Q8CIB5|FERM2_MOUSE Fermitin family homolog 2 OS=Mus musculus OX=10090 GN=Fermt2 PE=1 SV=1;tr|Q3UMA4|Q3UMA4_MOUSE B41 domain-containing protein OS=Mus musculus OX	12	9	10	10	9	8	7	8	13	7	8	8
28.821	28.847	28.6719	28.8627	28.7088	28.7237	28.8084	28.7325	28.7221	28.6879	28.762	28.728	0.81329	28.7799	28.7651	28.7543	28.7259	P97807;H3BKG7	P97807	Fumarate hydratase, mitochondrial	Fh	sp|P97807|FUMH_MOUSE Fumarate hydratase, mitochondrial OS=Mus musculus OX=10090 GN=Fh PE=1 SV=3	45	48	45	43	40	45	49	42	34	33	40	48
24.8648	24.96	25.0141	24.7211	25.0878	24.5861	24.814	25.1449	25.0525	24.6081	24.9124	24.7716	0.348325	24.9463	24.7983	25.0038	24.764	Q543D7;O70433	Q543D7;O70433	Four and a half LIM domains protein 2	Fhl2	tr|Q543D7|Q543D7_MOUSE Uncharacterized protein OS=Mus musculus OX=10090 GN=Fhl2 PE=1 SV=1;sp|O70433|FHL2_MOUSE Four and a half LIM domains protein 2 OS=Mus musculus OX=10090 GN=Fhl2 PE=1 SV=1	4	6	5	5	3	5	8	8	4	3	7	7
23.7778	23.8015	23.7539	23.6999	23.6413	23.7127	23.8789	23.6438	23.8195	22.0309	23.7392	23.6543	0.372102	23.7777	23.6846	23.7807	23.1415	Q9R059;F2Z455;D6RJ68	Q9R059;F2Z455	Four and a half LIM domains protein 3	Fhl3	sp|Q9R059|FHL3_MOUSE Four and a half LIM domains protein 3 OS=Mus musculus OX=10090 GN=Fhl3 PE=1 SV=2;tr|F2Z455|F2Z455_MOUSE Four and a half LIM domains protein 3 OS=Mus musculus OX=10090 GN=Fhl3 PE=1 SV=1	1	6	6	2	5	3	5	2	5	2	3	1
24.5717	24.6249	24.4312	24.7605	24.2307	24.0385	24.5677	24.4684	24.2906	24.5017	24.4324	24.4613	0.708619	24.5426	24.3432	24.4422	24.4651	Q9D824;D3Z3F1	Q9D824;D3Z3F1	Pre-mRNA 3-end-processing factor FIP1	Fip1l1	sp|Q9D824|FIP1_MOUSE Pre-mRNA 3-end-processing factor FIP1 OS=Mus musculus OX=10090 GN=Fip1l1 PE=1 SV=1;tr|D3Z3F1|D3Z3F1_MOUSE Pre-mRNA 3-end-processing factor FIP1 (Fragment) OS=Mus musculus OX=10090 GN=Fip1l1 PE=1 SV=2	6	4	6	3	2	3	5	4	6	6	5	6
25.1683	25.0104	25.2529	25.402	25.4158	25.1186	25.4919	25.4019	25.1341	25.3677	25.2023	25.1411	0.430249	25.1439	25.3121	25.3427	25.237	Q9CQ92;G3X9U9;D3YZ32	Q9CQ92;G3X9U9	Mitochondrial fission 1 protein	Fis1	sp|Q9CQ92|FIS1_MOUSE Mitochondrial fission 1 protein OS=Mus musculus OX=10090 GN=Fis1 PE=1 SV=1;tr|G3X9U9|G3X9U9_MOUSE Mitochondrial fission 1 protein OS=Mus musculus OX=10090 GN=Fis1 PE=1 SV=1	5	6	4	7	7	5	9	5	5	6	5	7
27.1588	27.7428	27.8557	27.3287	27.6879	27.8077	27.3132	27.6782	27.7713	27.7884	27.7676	27.8186	0.721991	27.5858	27.6081	27.5876	27.7915	P26883;Q3ULN5;Q3UBA0;Q3UKJ3;F6X9I3;Q1JUQ7;Q1JUQ8;Q1JUQ6	P26883	Peptidyl-prolyl cis-trans isomerase FKBP1A	Fkbp1a	sp|P26883|FKB1A_MOUSE Peptidyl-prolyl cis-trans isomerase FKBP1A OS=Mus musculus OX=10090 GN=Fkbp1a PE=1 SV=2	7	20	17	17	15	20	12	17	20	18	14	20
26.6301	26.5347	26.7103	26.721	26.5413	26.4235	26.8804	26.7852	26.5978	26.2435	26.6288	26.3627	0.115316	26.625	26.5619	26.7545	26.4117	Q3TND1;P45878;Q3UND3	Q3TND1;P45878;Q3UND3	Peptidyl-prolyl cis-trans isomerase;Peptidyl-prolyl cis-trans isomerase FKBP2	Fkbp2	tr|Q3TND1|Q3TND1_MOUSE Peptidylprolyl isomerase OS=Mus musculus OX=10090 GN=Fkbp2 PE=1 SV=1;sp|P45878|FKBP2_MOUSE Peptidyl-prolyl cis-trans isomerase FKBP2 OS=Mus musculus OX=10090 GN=Fkbp2 PE=1 SV=1;tr|Q3UND3|Q3UND3_MOUSE Peptidylprolyl isomerase OS=Mus m	8	9	7	9	7	7	9	11	8	4	8	6
[truncated: 1,797 more rows]
