# Supplementary material for: Quantitative Proteomics and Phosphoproteomics Reveal TNF-α-Mediated Protein Functions in Hepatocytes
Source: Molecules. 2021 Sep 8;26(18):5472. doi: 10.3390/molecules26185472 (PMC8464716; doi:10.3390/molecules26185472)
Supplement: Supplementary file 1 [file molecules-26-05472-s001.zip › supplementary information/Table S2 - Identified phosphosites.xlsx]

## Sheet: Table 2 - Phosphosites
Log2(0H-1)	Log2(0H-2)	Log2(0H-3)	Log2(2H-1)	Log2(2H-2)	Log2(2H-3)	Log2(8H-1)	Log2(8H-2)	Log2(8H-3)	Log2(24H-1)	Log2(24H-2)	Log2(24H-3)	Amino acid	Position	Charge	Multiplicity	Motifs	Localization prob	ANOVA p value	Proteins	Leading proteins	Protein	Protein names	Gene names	Sequence window	Phospho (STY) Probabilities	Fasta headers	Modification window
21.3507	23.0455	22.923	23.1951	22.8514	21.039	23.0626	23.1727	23.0909	21.2206	21.4524	22.3565	S	545	2	___1	Casein kinase II substrate motif;MDC1 BRCT domain binding motif;Plk1 PBD domain binding motif;Pyruvate dehydrogenase kinase substrate motif	0.935442	0.267803	A0A067XG53;O70589-3	A0A067XG53	A0A067XG53		Cask	SITFKIVPSYRTQSSSCEDLPSTTQPKGRQI	TQSS(0.064)S(0.935)CEDLPSTTQPK	tr|A0A067XG53|A0A067XG53_MOUSE Peripheral plasma membrane protein CASK (Fragment) OS=Mus musculus OX=10090 GN=Cask PE=1 SV=1;sp|O70589-3|CSKP_MOUSE Isoform 3 of Peripheral plasma membrane protein CASK OS=Mus musculus OX=10090 GN=Cask	X;X;X;X;X;X;X;X;X;X;X;X;X;X;X;Phospho (STY);X;X;X;X;X;X;X;X;X;X;X;X;X;X;X
20.6812	22.5434	22.8257	22.3481	22.4974	22.3737	22.1563	22.4966	22.472	22.4979	22.8209	22.7902	S	155	2	___1	Casein kinase II substrate motif	1	0.598403	A0A087WNP6;Q4VAA2-2;Q4VAA2;A0A087WRM0;F8WGL9;A0A087WS49	A0A087WNP6	A0A087WNP6	Protein CDV3	Cdv3	KREDPGDNWEEGGGGSGAEKSSGPWNKTAPV	REDPGDNWEEGGGGS(1)GAEK	tr|A0A087WNP6|A0A087WNP6_MOUSE Protein CDV3 OS=Mus musculus OX=10090 GN=Cdv3 PE=1 SV=1;sp|Q4VAA2-2|CDV3_MOUSE Isoform 2 of Protein CDV3 OS=Mus musculus OX=10090 GN=Cdv3;sp|Q4VAA2|CDV3_MOUSE Protein CDV3 OS=Mus musculus OX=10090 GN=Cdv3 PE=1 SV=2;tr|A0A087W	X;X;X;X;X;X;X;X;X;X;X;X;X;X;X;Phospho (STY);X;X;X;X;X;X;X;X;X;X;X;X;X;X;X
20.6178	21.415	21.0064	21.0337	21.6207	21.5293	21.0045	22.1634	21.6461	21.7619	21.7721	21.3562	S	131	2	___1	Casein kinase II substrate motif;G protein-coupled receptor kinase 1 substrate motif;PKA kinase substrate motif;PKC kinase substrate motif	1	0.287415	A0A087WNP6;Q4VAA2-2;Q4VAA2;A0A087WRM0	A0A087WNP6	A0A087WNP6	Protein CDV3	Cdv3	REVDYSGLRVQAMQISEKEDDDNEKREDPGD	VQAMQIS(1)EKEDDDNEK	tr|A0A087WNP6|A0A087WNP6_MOUSE Protein CDV3 OS=Mus musculus OX=10090 GN=Cdv3 PE=1 SV=1;sp|Q4VAA2-2|CDV3_MOUSE Isoform 2 of Protein CDV3 OS=Mus musculus OX=10090 GN=Cdv3;sp|Q4VAA2|CDV3_MOUSE Protein CDV3 OS=Mus musculus OX=10090 GN=Cdv3 PE=1 SV=2;tr|A0A087W	X;X;X;X;X;X;X;X;X;X;X;X;X;X;X;Phospho (STY);X;X;X;X;X;X;X;X;X;X;X;X;X;X;X
24.4934	25.8937	25.7362	25.5725	25.3327	25.7691	25.7406	26.1063	26.077	25.6658	25.5769	25.785	S	112	2	___1	ERK1,2 kinase substrate motif;GSK-3, ERK1, ERK2, CDK5 substrate motif;WW domain binding motif	1	0.401633	A0A087WRL1;A0A087WNV1;A0A087WSR7;A0A087WR52;Q8K2K6-3;Q8K2K6-2;Q8K2K6-1;Q8K2K6	A0A087WRL1	A0A087WRL1	Arf-GAP domain and FG repeat-containing protein 1	Agfg1	ESAPALHLNKGTPSQSPVVGRSQGQQQEKKQ	GT(1)PSQS(1)PVVGR	tr|A0A087WRL1|A0A087WRL1_MOUSE Arf-GAP domain and FG repeat-containing protein 1 (Fragment) OS=Mus musculus OX=10090 GN=Agfg1 PE=1 SV=6;tr|A0A087WNV1|A0A087WNV1_MOUSE Arf-GAP domain and FG repeat-containing protein 1 OS=Mus musculus OX=10090 GN=Agfg1 PE=1	X;X;X;X;X;X;X;X;X;X;X;Phospho (STY);X;X;X;Phospho (STY);X;X;X;X;X;X;X;X;X;X;X;X;X;X;X
20.9218	21.5865	20.5436	20.4738	20.9615	21.114	20.9895	21.991	21.6784	22.2101	20.4476	21.8988	S	991	2	___1	ERK1,2 kinase substrate motif;GSK-3, ERK1, ERK2, CDK5 substrate motif;MAPKAPK2 kinase substrate motif;WW domain binding motif	0.999985	0.448342	A0A087WNZ7;G5E870;A0A087WS33	A0A087WNZ7	A0A087WNZ7	E3 ubiquitin-protein ligase TRIP12	Trip12	GSPSLQHSRDDSLDLSPQGRLSDVLKRKRLP	DDSLDLS(1)PQGR	tr|A0A087WNZ7|A0A087WNZ7_MOUSE E3 ubiquitin-protein ligase TRIP12 OS=Mus musculus OX=10090 GN=Trip12 PE=1 SV=1;sp|G5E870|TRIPC_MOUSE E3 ubiquitin-protein ligase TRIP12 OS=Mus musculus OX=10090 GN=Trip12 PE=1 SV=1;tr|A0A087WS33|A0A087WS33_MOUSE E3 ubiquitin	X;X;X;X;X;X;X;X;X;X;X;X;X;X;X;Phospho (STY);X;X;X;X;X;X;X;X;X;X;X;X;X;X;X
21.689	22.7316	22.5128	22.3852	22.3465	22.1954	23.0314	22.4769	22.5235	22.5692	22.747	22.4263	S	312	3	___1	14-3-3 domain binding motif;Akt kinase substrate motif;b-Adrenergic Receptor kinase substrate motif;Calmodulin-dependent protein kinase II substrate motif;ERK1,2 kinase substrate motif;GSK-3, ERK1, ERK2, CDK5 substrate motif;MAPKAPK1 kinase substrate motif;PKA kinase substrate motif;PKC kinase substrate motif;WW domain binding motif	0.999968	0.447639	A0A087WNZ7;G5E870;A0A0B4J1N9;A0A087WP92;A0A087WSG4	A0A087WNZ7	A0A087WNZ7	E3 ubiquitin-protein ligase TRIP12	Trip12	AKLASLRKSTKKRSESPPAELPSLRRSTRQK	KRS(1)ES(1)PPAELPSLR	tr|A0A087WNZ7|A0A087WNZ7_MOUSE E3 ubiquitin-protein ligase TRIP12 OS=Mus musculus OX=10090 GN=Trip12 PE=1 SV=1;sp|G5E870|TRIPC_MOUSE E3 ubiquitin-protein ligase TRIP12 OS=Mus musculus OX=10090 GN=Trip12 PE=1 SV=1;tr|A0A0B4J1N9|A0A0B4J1N9_MOUSE HECT-type E3	X;X;X;X;X;X;X;X;X;X;X;X;X;Phospho (STY);X;Phospho (STY);X;X;X;X;X;X;X;X;X;X;X;X;X;X;X
21.6093	23.2126	20.4579	20.264	23.0047	21.9983	23.7307	21.471	21.8748	23.242	23.6836	23.6199	S	1016	3	___1	Cdc2 kinase substrate motif;CDK kinase substrate motif;CDK1,2,4,6 kinase substrate motif;ERK1,2 kinase substrate motif;GSK-3, ERK1, ERK2, CDK5 substrate motif;PKA kinase substrate motif;PKC kinase substrate motif;WW domain binding motif	0.99138	0.277366	A0A087WNZ7;G5E870	A0A087WNZ7	A0A087WNZ7	E3 ubiquitin-protein ligase TRIP12	Trip12	KRKRLPKRGPRRPKYSPPRDDDKVDNQAKSP	Y(0.009)S(0.991)PPRDDDKVDNQAK	tr|A0A087WNZ7|A0A087WNZ7_MOUSE E3 ubiquitin-protein ligase TRIP12 OS=Mus musculus OX=10090 GN=Trip12 PE=1 SV=1;sp|G5E870|TRIPC_MOUSE E3 ubiquitin-protein ligase TRIP12 OS=Mus musculus OX=10090 GN=Trip12 PE=1 SV=1	X;X;X;X;X;X;X;X;X;X;X;X;X;X;X;Phospho (STY);X;X;X;X;X;X;X;X;X;X;X;X;X;X;X
20.2593	21.5221	21.2903	20.7719	21.8723	21.7288	21.6222	21.5774	20.3071	20.7444	22.0881	21.4177	S	695	3	___1	Aurora-A kinase substrate motif;G protein-coupled receptor kinase 1 substrate motif;PAK2 kinase substrate motif;Phosphorylase kinase substrate motif;PKA kinase substrate motif;PKC kinase substrate motif	0.998937	0.83822	A0A087WP13;A0A087WRB7;E9PX43;Q7TQG1	A0A087WP13	A0A087WP13	Pleckstrin homology domain-containing family A member 6	Plekha6	RMRRHQSGSMKEKRRSLQLPASPAPEPSTRP	S(0.999)LQLPAS(0.001)PAPEPSTRPAYK	tr|A0A087WP13|A0A087WP13_MOUSE Pleckstrin homology domain-containing family A member 6 (Fragment) OS=Mus musculus OX=10090 GN=Plekha6 PE=1 SV=1;tr|A0A087WRB7|A0A087WRB7_MOUSE Pleckstrin homology domain-containing family A member 6 OS=Mus musculus OX=10090	X;X;X;X;X;X;X;X;X;X;X;X;X;X;X;Phospho (STY);X;X;X;X;X;X;X;X;X;X;X;X;X;X;X
20.476	21.6785	21.7491	21.2632	21.545	20.8641	22.3693	22.474	21.9815	21.9802	21.8483	21.8017	S	629	2	___1	14-3-3 domain binding motif;Calmodulin-dependent protein kinase II substrate motif;Casein kinase II substrate motif;ERK1,2 kinase substrate motif;Growth associated histone HI kinase substrate motif;GSK-3, ERK1, ERK2, CDK5 substrate motif;PKA kinase substrate motif;PKC kinase substrate motif;WW domain binding motif	0.980596	0.0459427	A0A087WP13;A0A087WRB7;E9PX43;Q7TQG1	A0A087WP13	A0A087WP13	Pleckstrin homology domain-containing family A member 6	Plekha6	QAALNKVGIVPPRTKSPAEEELTPSAVVRRT	T(0.019)KS(0.981)PAEEELTPSAVVR	tr|A0A087WP13|A0A087WP13_MOUSE Pleckstrin homology domain-containing family A member 6 (Fragment) OS=Mus musculus OX=10090 GN=Plekha6 PE=1 SV=1;tr|A0A087WRB7|A0A087WRB7_MOUSE Pleckstrin homology domain-containing family A member 6 OS=Mus musculus OX=10090	X;X;X;X;X;X;X;X;X;X;X;X;X;X;X;Phospho (STY);X;X;X;X;X;X;X;X;X;X;X;X;X;X;X
22.9989	24.113	24.0542	24.0437	23.7338	20.9233	24.136	24.1837	24.096	24.2078	24.4028	21.1487	S	75	3	___1	b-Adrenergic Receptor kinase substrate motif;Casein kinase II substrate motif;PKA kinase substrate motif;PKC kinase substrate motif	0.964522	0.676951	A0A087WP48;A0A087WQD0;A0A087WPW5;A0A087WQ25;A0A087WRS1;A0A087WP85;A0A087WP14;A0A087WPX0;F8VQC7;Q61595-12;Q61595-4;Q61595-8;Q61595-15;Q61595-10;Q61595-7;Q61595-11;Q61595;A0A087WQF8;A0A087WS04;A0A087WS29;A0A087WQG4;A0A087WNW3;A0A087WQI3;A0A087WS23;A0A087WQQ5;Q61595-2;Q61595-16;Q61595-3;Q61595-14;Q61595-6;Q61595-9;Q61595-13;Q61595-5;A0A087WR91;A0A087WPY8	A0A087WP48	A0A087WP48	Kinectin	Ktn1	KKNKKKEIQNGTLRESDSEHVPRDFKLSDAS	KEIQNGT(0.012)LRES(0.965)DS(0.023)EHVPR	tr|A0A087WP48|A0A087WP48_MOUSE Kinectin OS=Mus musculus OX=10090 GN=Ktn1 PE=1 SV=1;tr|A0A087WQD0|A0A087WQD0_MOUSE Kinectin OS=Mus musculus OX=10090 GN=Ktn1 PE=1 SV=1;tr|A0A087WPW5|A0A087WPW5_MOUSE Kinectin OS=Mus musculus OX=10090 GN=Ktn1 PE=1 SV=1;tr|A0A0	X;X;X;X;X;X;X;X;X;X;X;X;X;X;X;Phospho (STY);X;X;X;X;X;X;X;X;X;X;X;X;X;X;X
23.5243	24.3719	24.0604	24.1298	23.9871	23.9998	24.2431	24.4412	24.2674	24.3331	24.3025	24.0498	S	136	2	___1	ERK1,2 kinase substrate motif;G protein-coupled receptor kinase 1 substrate motif;GSK-3, ERK1, ERK2, CDK5 substrate motif;MAPKAPK2 kinase substrate motif;WW domain binding motif	0.999647	0.340128	A0A087WPL5;O70133;A0A0R4J2C3	A0A087WPL5	A0A087WPL5	ATP-dependent RNA helicase A	Dhx9	KAEENNSGVESSGYGSPGPTWDRGANLKDYY	AEENNSGVESSGYGS(1)PGPTWDR	tr|A0A087WPL5|A0A087WPL5_MOUSE RNA helicase OS=Mus musculus OX=10090 GN=Dhx9 PE=1 SV=1;sp|O70133|DHX9_MOUSE ATP-dependent RNA helicase A OS=Mus musculus OX=10090 GN=Dhx9 PE=1 SV=2;tr|A0A0R4J2C3|A0A0R4J2C3_MOUSE ATP-dependent RNA helicase A OS=Mus musculus	X;X;X;X;X;X;X;X;X;X;X;X;X;X;X;Phospho (STY);X;X;X;X;X;X;X;X;X;X;X;X;X;X;X
20.9345	22.3351	21.7267	21.4779	21.919	21.1078	21.0447	21.995	21.6846	22.2439	21.9034	21.5491	S	336	2	___1	DNA dependent Protein kinase substrate motif;ERK1,2 kinase substrate motif;Growth associated histone HI kinase substrate motif;GSK-3, ERK1, ERK2, CDK5 substrate motif;PKA kinase substrate motif;PKC kinase substrate motif;WW domain binding motif	1	0.788483	A0A087WQ61;A0A087WQU0;Q8C134;Q9ERD6-2;Q9ERD6-3;Q9ERD6-4;Q9ERD6	A0A087WQ61	A0A087WQ61	Ras-specific guanine nucleotide-releasing factor RalGPS2	Ralgps2	AAAAAEGALLPQTPPSPRNLIPHGHRKCHSL	SSAAAAAAAAAEGALLPQT(1)PPS(1)PR	tr|A0A087WQ61|A0A087WQ61_MOUSE Ras-specific guanine nucleotide-releasing factor RalGPS2 OS=Mus musculus OX=10090 GN=Ralgps2 PE=1 SV=1;tr|A0A087WQU0|A0A087WQU0_MOUSE Ras-specific guanine nucleotide-releasing factor RalGPS2 OS=Mus musculus OX=10090 GN=Ralgps	X;X;X;X;X;X;X;X;X;X;X;X;Phospho (STY);X;X;Phospho (STY);X;X;X;X;X;X;X;X;X;X;X;X;X;X;X
23.1064	23.6587	23.5891	23.7126	23.1291	23.2745	23.3745	23.5082	23.307	23.4244	23.3176	22.5239	S	885	2	___1	14-3-3 domain binding motif;Akt kinase substrate motif;Calmodulin-dependent protein kinase II substrate motif;MAPKAPK1 kinase substrate motif;PKA kinase substrate motif;PKC kinase substrate motif;ZIP kinase substrate motif	1	0.563656	A0A087WRU0;A0A087WQ94;A0A087WQM0;A0A6I8MWZ2;A0A087WQS0;A0A1D5RM59;E9Q0S6	A0A087WRU0	A0A087WRU0		Tns1	RQPAEPPGPLRRRAASDGQYENQSPEATSPR	AAS(1)DGQYENQSPEATSPR	tr|A0A087WRU0|A0A087WRU0_MOUSE Tensin 1 (Fragment) OS=Mus musculus OX=10090 GN=Tns1 PE=1 SV=1;tr|A0A087WQ94|A0A087WQ94_MOUSE Tensin 1 (Fragment) OS=Mus musculus OX=10090 GN=Tns1 PE=1 SV=1;tr|A0A087WQM0|A0A087WQM0_MOUSE Tensin 1 OS=Mus musculus OX=10090 GN=	X;X;X;X;X;X;X;X;X;X;X;X;X;X;X;Phospho (STY);X;X;X;X;X;X;X;Phospho (STY);X;X;X;X;X;X;X
22.756	23.359	23.3437	23.6023	23.2733	23.2676	24.0623	24.3639	24.1049	23.3778	23.4044	23.3084	S	893	2	___1	Casein kinase I substrate motif;Casein kinase II substrate motif;ERK1,2 kinase substrate motif;G protein-coupled receptor kinase 1 substrate motif;GSK-3, ERK1, ERK2, CDK5 substrate motif;WW domain binding motif	0.999971	0.00179829	A0A087WRU0;A0A087WQ94;A0A087WQM0;A0A6I8MWZ2;A0A087WQS0;A0A1D5RM59;E9Q0S6	A0A087WRU0	A0A087WRU0		Tns1	PLRRRAASDGQYENQSPEATSPRSPGVRSPV	AASDGQYENQS(1)PEATSPR	tr|A0A087WRU0|A0A087WRU0_MOUSE Tensin 1 (Fragment) OS=Mus musculus OX=10090 GN=Tns1 PE=1 SV=1;tr|A0A087WQ94|A0A087WQ94_MOUSE Tensin 1 (Fragment) OS=Mus musculus OX=10090 GN=Tns1 PE=1 SV=1;tr|A0A087WQM0|A0A087WQM0_MOUSE Tensin 1 OS=Mus musculus OX=10090 GN=	X;X;X;X;X;X;X;Phospho (STY);X;X;X;X;X;X;X;Phospho (STY);X;X;X;X;X;X;X;X;X;X;X;X;X;X;X
20.9257	22.3024	22.3198	21.9046	20.6466	22.2315	21.4346	21.7274	21.5889	21.7071	22.1464	22.272	S	1181	3	___1	Casein kinase II substrate motif;ERK1,2 kinase substrate motif;G protein-coupled receptor kinase 1 substrate motif;GSK3 kinase substrate motif;GSK-3, ERK1, ERK2, CDK5 substrate motif;WW domain binding motif	0.957476	0.755388	A0A087WRU0;A0A087WQ94;A0A087WQM0;A0A6I8MWZ2;A0A087WQS0;A0A1D5RM59;E9Q0S6;Q9DBT6;A0A087WPC7	A0A087WRU0	A0A087WRU0		Tns1	GFGRRAVNPTMAAPGSPSLSHRQVMGPSGPG	AVNPT(0.002)MAAPGS(0.957)PS(0.033)LS(0.007)HR	tr|A0A087WRU0|A0A087WRU0_MOUSE Tensin 1 (Fragment) OS=Mus musculus OX=10090 GN=Tns1 PE=1 SV=1;tr|A0A087WQ94|A0A087WQ94_MOUSE Tensin 1 (Fragment) OS=Mus musculus OX=10090 GN=Tns1 PE=1 SV=1;tr|A0A087WQM0|A0A087WQM0_MOUSE Tensin 1 OS=Mus musculus OX=10090 GN=	X;X;X;X;X;X;X;X;X;X;Oxidation (M);X;X;X;X;Phospho (STY);X;X;X;X;X;X;X;X;X;X;X;X;X;X;X
21.3051	22.0923	22.0091	21.9756	21.9191	21.5397	21.1656	22.1833	22.1478	21.9732	21.2088	21.7144	S	376	2	___1	b-Adrenergic Receptor kinase substrate motif;Calmodulin-dependent protein kinase II substrate motif;Chk1 kinase substrate motif;G protein-coupled receptor kinase 1 substrate motif;GSK3 kinase substrate motif;Phosphorylase kinase substrate motif;Pim1 kinase substrate sequence;PKA kinase substrate motif;PKC kinase substrate motif	0.999979	0.932682	A0A087WRU0;A0A087WQ94;A0A087WQM0;A0A6I8MWZ2;A0A087WQS0;A0A1D5RM59;E9Q0S6	A0A087WRU0	A0A087WRU0		Tns1	GPLDGSLYAKVKKKDSLNGSSGPVTTARPAL	KDS(1)LNGSSGPVTTAR	tr|A0A087WRU0|A0A087WRU0_MOUSE Tensin 1 (Fragment) OS=Mus musculus OX=10090 GN=Tns1 PE=1 SV=1;tr|A0A087WQ94|A0A087WQ94_MOUSE Tensin 1 (Fragment) OS=Mus musculus OX=10090 GN=Tns1 PE=1 SV=1;tr|A0A087WQM0|A0A087WQM0_MOUSE Tensin 1 OS=Mus musculus OX=10090 GN=	X;X;X;X;X;X;X;X;X;X;X;X;X;X;X;Phospho (STY);X;X;X;X;X;X;X;X;X;X;X;X;X;X;X
20.923	22.9371	23.2151	21.4637	22.6996	20.0202	22.7545	23.0017	22.7497	21.6886	21.9355	21.6344	S	949	3	___1	ERK1,2 kinase substrate motif;G protein-coupled receptor kinase 1 substrate motif;GSK3 kinase substrate motif;GSK-3, ERK1, ERK2, CDK5 substrate motif;MDC1 BRCT domain binding motif;Plk1 PBD domain binding motif;WW domain binding motif	0.909327	0.302352	A0A087WRU0;A0A087WQ94;A0A087WQM0;A0A6I8MWZ2;A0A087WQS0;A0A1D5RM59;E9Q0S6	A0A087WRU0	A0A087WRU0		Tns1	SYKEAFEEMEGTSPSSPPHSVARSPPGLAKT	EAFEEMEGT(0.002)S(0.014)PS(0.059)S(0.909)PPHS(0.016)VAR	tr|A0A087WRU0|A0A087WRU0_MOUSE Tensin 1 (Fragment) OS=Mus musculus OX=10090 GN=Tns1 PE=1 SV=1;tr|A0A087WQ94|A0A087WQ94_MOUSE Tensin 1 (Fragment) OS=Mus musculus OX=10090 GN=Tns1 PE=1 SV=1;tr|A0A087WQM0|A0A087WQM0_MOUSE Tensin 1 OS=Mus musculus OX=10090 GN=	X;X;X;X;X;X;X;X;X;X;X;Phospho (STY);X;X;X;Phospho (STY);X;X;X;X;X;X;X;X;X;X;X;X;X;X;X
22.3414	24.3659	23.8989	23.6648	23.8219	23.6576	23.2747	23.9778	23.6437	23.4315	23.6995	22.841	S	1286	2	___1	Casein kinase II substrate motif;ERK1,2 kinase substrate motif;GSK-3, ERK1, ERK2, CDK5 substrate motif;WW domain binding motif	0.993844	0.86947	A0A087WRU0;A0A087WQ94;A0A087WQM0;A0A6I8MWZ2;A0A087WQS0;A0A1D5RM59;E9Q0S6;Q9DBT6	A0A087WRU0	A0A087WRU0		Tns1	SLGRHLGGSGSVVPGSPSLDRHAAYGGYSTP	HLGGSGSVVPGS(0.994)PS(0.006)LDR	tr|A0A087WRU0|A0A087WRU0_MOUSE Tensin 1 (Fragment) OS=Mus musculus OX=10090 GN=Tns1 PE=1 SV=1;tr|A0A087WQ94|A0A087WQ94_MOUSE Tensin 1 (Fragment) OS=Mus musculus OX=10090 GN=Tns1 PE=1 SV=1;tr|A0A087WQM0|A0A087WQM0_MOUSE Tensin 1 OS=Mus musculus OX=10090 GN=	X;X;X;X;X;X;X;X;Phospho (STY);X;X;X;X;X;X;Phospho (STY);X;X;X;X;X;X;X;X;X;X;X;X;X;X;X
21.2357	24.0889	23.8013	23.5823	20.2272	23.6954	22.9563	23.61	23.5445	23.2788	23.5878	22.0943	S	1269	4	___1	Casein kinase II substrate motif;ERK1,2 kinase substrate motif;GSK-3, ERK1, ERK2, CDK5 substrate motif;WW domain binding motif	0.908796	0.882044	A0A087WRU0;A0A087WQ94;A0A087WQM0;A0A6I8MWZ2;A0A087WQS0;A0A1D5RM59;E9Q0S6;Q9DBT6	A0A087WRU0	A0A087WRU0		Tns1	NLASSLHSNAVISPGSPSLGRHLGGSGSVVP	HPGAHQGNLASSLHSNAVIS(0.01)PGS(0.909)PS(0.081)LGR	tr|A0A087WRU0|A0A087WRU0_MOUSE Tensin 1 (Fragment) OS=Mus musculus OX=10090 GN=Tns1 PE=1 SV=1;tr|A0A087WQ94|A0A087WQ94_MOUSE Tensin 1 (Fragment) OS=Mus musculus OX=10090 GN=Tns1 PE=1 SV=1;tr|A0A087WQM0|A0A087WQM0_MOUSE Tensin 1 OS=Mus musculus OX=10090 GN=	X;X;X;X;X;X;X;X;X;X;X;X;X;X;X;Phospho (STY);X;X;X;X;X;X;X;X;X;Phospho (STY);X;X;X;X;X
22.9003	23.714	23.6694	23.6632	23.3962	22.752	23.3795	23.4539	23.1858	23.0975	22.9896	22.8309	S	1353	2	___1	14-3-3 domain binding motif;Calmodulin-dependent protein kinase II substrate motif;Casein kinase II substrate motif;ERK1,2 kinase substrate motif;G protein-coupled receptor kinase 1 substrate motif;GSK-3, ERK1, ERK2, CDK5 substrate motif;PKA kinase substrate motif;PKC kinase substrate motif;WW domain binding motif	0.999999	0.439342	A0A087WRU0;A0A087WQ94;A0A087WQM0;A0A6I8MWZ2;A0A087WQS0;A0A1D5RM59;E9Q0S6;Q9DBT6	A0A087WRU0	A0A087WRU0		Tns1	PATSPSPDSAAFRQGSPTPALPEKRRMSVGD	QGS(1)PTPALPEKR	tr|A0A087WRU0|A0A087WRU0_MOUSE Tensin 1 (Fragment) OS=Mus musculus OX=10090 GN=Tns1 PE=1 SV=1;tr|A0A087WQ94|A0A087WQ94_MOUSE Tensin 1 (Fragment) OS=Mus musculus OX=10090 GN=Tns1 PE=1 SV=1;tr|A0A087WQM0|A0A087WQM0_MOUSE Tensin 1 OS=Mus musculus OX=10090 GN=	X;X;X;X;X;X;X;X;X;X;X;X;X;X;X;Phospho (STY);X;X;X;X;X;X;X;X;X;X;X;X;X;X;X
20.795	23.5323	21.4801	21.3762	21.4901	22.9396	21.1771	23.5503	23.6791	21.2868	22.8278	21.4058	S	667	3	___1	ERK1,2 kinase substrate motif;G protein-coupled receptor kinase 1 substrate motif;Growth associated histone HI kinase substrate motif;GSK3 kinase substrate motif;GSK-3, ERK1, ERK2, CDK5 substrate motif;WW domain binding motif	0.999563	0.72814	A0A087WRU0;A0A087WQ94;A0A087WQM0;A0A6I8MWZ2;A0A087WQS0;A0A1D5RM59;E9Q0S6	A0A087WRU0	A0A087WRU0		Tns1	WQQQQPHPPPRQQERSPLQSLARSKPSPQLS	QQERS(1)PLQSLAR	tr|A0A087WRU0|A0A087WRU0_MOUSE Tensin 1 (Fragment) OS=Mus musculus OX=10090 GN=Tns1 PE=1 SV=1;tr|A0A087WQ94|A0A087WQ94_MOUSE Tensin 1 (Fragment) OS=Mus musculus OX=10090 GN=Tns1 PE=1 SV=1;tr|A0A087WQM0|A0A087WQM0_MOUSE Tensin 1 OS=Mus musculus OX=10090 GN=	X;X;X;X;X;X;X;X;X;X;X;X;X;X;X;Phospho (STY);X;X;X;X;X;X;X;X;X;X;X;X;X;X;X
22.9359	23.3711	23.3802	23.5908	23.7672	23.8938	23.6425	23.879	23.6652	20.9275	23.4083	23.6949	S	623	2	___1	14-3-3 domain binding motif;AMP-activated protein kinase substrate motif;Calmodulin-dependent protein kinase I substrate motif;Calmodulin-dependent protein kinase II alpha substrate motif;Calmodulin-dependent protein kinase II substrate motif;Calmodulin-dependent protein kinase IV substrate motif;Casein kinase II substrate motif;Chk1 kinase substrate motif;HMGCoA Reductase kinase substrate motif;…	0.982229	0.346769	A0A087WRU0;A0A087WQ94;A0A087WQM0;A0A6I8MWZ2;A0A087WQS0;A0A1D5RM59;E9Q0S6	A0A087WRU0	A0A087WRU0		Tns1	SAHCGCDPSGLFRSQSFPDVEPQLPQAPTRG	S(0.018)QS(0.982)FPDVEPQLPQAPTR	tr|A0A087WRU0|A0A087WRU0_MOUSE Tensin 1 (Fragment) OS=Mus musculus OX=10090 GN=Tns1 PE=1 SV=1;tr|A0A087WQ94|A0A087WQ94_MOUSE Tensin 1 (Fragment) OS=Mus musculus OX=10090 GN=Tns1 PE=1 SV=1;tr|A0A087WQM0|A0A087WQM0_MOUSE Tensin 1 OS=Mus musculus OX=10090 GN=	X;X;X;X;X;X;X;X;X;X;X;X;X;X;X;Phospho (STY);X;X;X;X;X;X;X;X;X;X;X;X;X;X;X
21.9255	22.0442	22.0147	20.5739	21.9893	22.2088	21.994	21.5039	21.813	20.2922	20.8823	20.8119	S	730	2	___1	Calmodulin-dependent protein kinase II substrate motif;Chk1 kinase substrate motif;G protein-coupled receptor kinase 1 substrate motif;Phosphorylase kinase substrate motif;PKA kinase substrate motif;PKC kinase substrate motif	0.882238	0.0439893	A0A087WRU0;A0A087WQ94;A0A087WQM0;A0A6I8MWZ2;A0A087WQS0;A0A1D5RM59;E9Q0S6	A0A087WRU0	A0A087WRU0		Tns1	DLEPASAAAPLHKSQSVPGAWPGASPLSSQP	S(0.118)QS(0.882)VPGAWPGASPLSSQPLLGSSR	tr|A0A087WRU0|A0A087WRU0_MOUSE Tensin 1 (Fragment) OS=Mus musculus OX=10090 GN=Tns1 PE=1 SV=1;tr|A0A087WQ94|A0A087WQ94_MOUSE Tensin 1 (Fragment) OS=Mus musculus OX=10090 GN=Tns1 PE=1 SV=1;tr|A0A087WQM0|A0A087WQM0_MOUSE Tensin 1 OS=Mus musculus OX=10090 GN=	X;X;X;X;X;X;X;X;X;X;X;X;X;X;X;Phospho (STY);X;X;X;X;X;X;X;X;X;X;X;X;X;X;X
20.3221	21.82	21.785	21.6074	21.7265	21.0662	22.0209	21.343	21.06	21.5964	21.5406	21.279	S	435	2	___1	Casein kinase II substrate motif;ERK1,2 kinase substrate motif;GSK-3, ERK1, ERK2, CDK5 substrate motif;WW domain binding motif	0.974923	0.97436	A0A087WRU0;A0A087WQ94;A0A087WQM0;A0A6I8MWZ2;A0A087WQS0;A0A1D5RM59;E9Q0S6	A0A087WRU0	A0A087WRU0		Tns1	TDEPVSGATTAPAALSPQEKKELDRLLSGFG	TDEPVS(0.009)GAT(0.009)T(0.007)APAALS(0.975)PQEK	tr|A0A087WRU0|A0A087WRU0_MOUSE Tensin 1 (Fragment) OS=Mus musculus OX=10090 GN=Tns1 PE=1 SV=1;tr|A0A087WQ94|A0A087WQ94_MOUSE Tensin 1 (Fragment) OS=Mus musculus OX=10090 GN=Tns1 PE=1 SV=1;tr|A0A087WQM0|A0A087WQM0_MOUSE Tensin 1 OS=Mus musculus OX=10090 GN=	X;X;X;X;X;X;X;X;X;X;X;X;X;X;X;Phospho (STY);X;X;X;X;X;X;X;X;X;X;X;X;X;X;X
22.9041	22.3016	24.0692	23.8836	23.7121	20.6304	23.601	21.5701	23.9232	23.6641	23.991	23.2238	S	1164	2	___1	DNA dependent Protein kinase substrate motif;ERK1,2 kinase substrate motif;GSK-3, ERK1, ERK2, CDK5 substrate motif;WW domain binding motif	0.999991	0.842032	A0A087WRU0;A0A087WQ94;A0A087WQM0;A0A6I8MWZ2;A0A087WQS0;A0A1D5RM59;E9Q0S6;Q9DBT6;A0A087WPC7	A0A087WRU0	A0A087WRU0		Tns1	SPQARHRTVGTNTPPSPGFGRRAVNPTMAAP	TVGT(0.172)NT(0.828)PPS(1)PGFGR	tr|A0A087WRU0|A0A087WRU0_MOUSE Tensin 1 (Fragment) OS=Mus musculus OX=10090 GN=Tns1 PE=1 SV=1;tr|A0A087WQ94|A0A087WQ94_MOUSE Tensin 1 (Fragment) OS=Mus musculus OX=10090 GN=Tns1 PE=1 SV=1;tr|A0A087WQM0|A0A087WQM0_MOUSE Tensin 1 OS=Mus musculus OX=10090 GN=	X;X;X;X;X;X;X;X;X;X;Phospho (STY);X;Phospho (STY);X;X;Phospho (STY);X;X;X;X;X;X;X;X;X;X;X;Oxidation (M);X;X;X
20.7677	24.5437	24.3135	20.9263	24.2684	23.7687	21.2255	23.6903	23.8422	21.1054	24.1769	20.494	S	340	4	___1	14-3-3 domain binding motif;AMP-activated protein kinase substrate motif;b-Adrenergic Receptor kinase substrate motif;Calmodulin-dependent protein kinase I substrate motif;Calmodulin-dependent protein kinase II alpha substrate motif;Calmodulin-dependent protein kinase II substrate motif;Calmodulin-dependent protein kinase IV substrate motif;Chk1 kinase substrate motif;HMGCoA Reductase kinase subs…	0.827391	0.836494	A0A087WRU0;A0A087WQ94;A0A087WQM0;A0A6I8MWZ2;A0A087WQS0;A0A1D5RM59;E9Q0S6	A0A087WRU0	A0A087WRU0		Tns1	VSVDYNTSDPLIRWDSYDNFSGHREDGMEEV	WDS(0.827)Y(0.14)DNFS(0.032)GHREDGMEEVVGHTQGPLDGSLYAK	tr|A0A087WRU0|A0A087WRU0_MOUSE Tensin 1 (Fragment) OS=Mus musculus OX=10090 GN=Tns1 PE=1 SV=1;tr|A0A087WQ94|A0A087WQ94_MOUSE Tensin 1 (Fragment) OS=Mus musculus OX=10090 GN=Tns1 PE=1 SV=1;tr|A0A087WQM0|A0A087WQM0_MOUSE Tensin 1 OS=Mus musculus OX=10090 GN=	X;X;X;X;X;X;X;X;X;X;X;X;X;X;X;Phospho (STY);X;X;X;X;X;X;X;X;X;X;X;X;X;X;X
24.9267	26.3675	25.9859	25.6343	26.2747	25.6615	26.1536	26.3145	26.1664	26.3746	26.5374	25.6254	S	383	2	___1	Casein kinase I substrate motif;Casein kinase II substrate motif;G protein-coupled receptor kinase 1 substrate motif;GSK3 kinase substrate motif;PKA kinase substrate motif;PKC kinase substrate motif	0.999823	0.597194	A0A087WQA0;F8WI22;Q8K019-3;Q8K019-2;Q8K019;A0A087WRN1	A0A087WQA0	A0A087WQA0	Bcl-2-associated transcription factor 1	Bclaf1	RADGDWDDQEVLDYFSDKESAKQKFHDSEGD	ADGDWDDQEVLDYFS(1)DKESAK	tr|A0A087WQA0|A0A087WQA0_MOUSE Bcl-2-associated transcription factor 1 OS=Mus musculus OX=10090 GN=Bclaf1 PE=1 SV=1;tr|F8WI22|F8WI22_MOUSE Bcl-2-associated transcription factor 1 OS=Mus musculus OX=10090 GN=Bclaf1 PE=1 SV=1;sp|Q8K019-3|BCLF1_MOUSE Isoform	X;X;X;X;X;X;X;X;X;X;X;X;X;X;X;Phospho (STY);X;X;X;X;X;X;X;X;X;X;X;Phospho (STY);X;X;X
21.2917	21.1662	20.7251	22.8389	23.3294	21.7971	22.1752	23.7363	21.9043	23.1689	23.4232	21.3546	S	387	4	___1	b-Adrenergic Receptor kinase substrate motif;Casein kinase I substrate motif;MAPKAPK2 kinase substrate motif;PKA kinase substrate motif;PKC kinase substrate motif	0.763056	0.131165	A0A087WQA0;F8WI22;Q8K019-3;Q8K019-2;Q8K019;A0A087WRN1	A0A087WQA0	A0A087WQA0	Bcl-2-associated transcription factor 1	Bclaf1	DWDDQEVLDYFSDKESAKQKFHDSEGDDTEE	GRADGDWDDQEVLDY(0.001)FS(0.236)DKES(0.763)AK	tr|A0A087WQA0|A0A087WQA0_MOUSE Bcl-2-associated transcription factor 1 OS=Mus musculus OX=10090 GN=Bclaf1 PE=1 SV=1;tr|F8WI22|F8WI22_MOUSE Bcl-2-associated transcription factor 1 OS=Mus musculus OX=10090 GN=Bclaf1 PE=1 SV=1;sp|Q8K019-3|BCLF1_MOUSE Isoform	X;X;X;X;X;X;X;X;X;X;X;Phospho (STY);X;X;X;Phospho (STY);X;X;X;X;X;X;X;Phospho (STY);X;X;X;X;Phospho (STY);X;X
23.7108	25.656	25.2101	25.296	24.8774	24.9301	24.8281	25.3378	25.4019	25.4956	25.354	25.444	S	177	2	___1	b-Adrenergic Receptor kinase substrate motif;Cdc2 kinase substrate motif;CDK kinase substrate motif;CDK1,2,4,6 kinase substrate motif;ERK1,2 kinase substrate motif;G protein-coupled receptor kinase 1 substrate motif;GSK3 kinase substrate motif;GSK-3, ERK1, ERK2, CDK5 substrate motif;WW domain binding motif	1	0.63735	A0A087WQA0;F8WI22;Q8K019-3;Q8K019-2;Q8K019	A0A087WQA0	A0A087WQA0	Bcl-2-associated transcription factor 1	Bclaf1	QEKQTKKAEGEPQEESPLKSKSQEEPKDTFE	KAEGEPQEES(1)PLK	tr|A0A087WQA0|A0A087WQA0_MOUSE Bcl-2-associated transcription factor 1 OS=Mus musculus OX=10090 GN=Bclaf1 PE=1 SV=1;tr|F8WI22|F8WI22_MOUSE Bcl-2-associated transcription factor 1 OS=Mus musculus OX=10090 GN=Bclaf1 PE=1 SV=1;sp|Q8K019-3|BCLF1_MOUSE Isoform	X;X;X;X;X;X;X;X;X;X;X;X;X;X;X;Phospho (STY);X;X;X;X;X;Phospho (STY);X;X;X;X;X;X;X;X;X
23.3378	24.5089	24.1668	24.1702	24.4275	23.9786	24.307	24.5281	24.4075	24.4183	24.7769	23.9562	S	510	3	___1	ERK1,2 kinase substrate motif;GSK-3, ERK1, ERK2, CDK5 substrate motif;WW domain binding motif	1	0.562791	A0A087WQA0;F8WI22;Q8K019-3;Q8K019-2;Q8K019;A0A087WRN1	A0A087WQA0	A0A087WQA0	Bcl-2-associated transcription factor 1	Bclaf1	PEQVKSEKLKELFDYSPPLHKSLDAREKSIF	LKELFDYS(1)PPLHK	tr|A0A087WQA0|A0A087WQA0_MOUSE Bcl-2-associated transcription factor 1 OS=Mus musculus OX=10090 GN=Bclaf1 PE=1 SV=1;tr|F8WI22|F8WI22_MOUSE Bcl-2-associated transcription factor 1 OS=Mus musculus OX=10090 GN=Bclaf1 PE=1 SV=1;sp|Q8K019-3|BCLF1_MOUSE Isoform	X;X;X;X;X;X;X;X;X;X;X;X;X;X;X;Phospho (STY);X;X;X;X;X;X;X;X;X;X;X;X;X;X;X
21.0968	23.3213	22.917	22.4676	23.4463	22.3192	23.0662	23.5426	23.4377	23.1164	23.3892	23.643	S	494	2	___1	Casein kinase I substrate motif;Casein kinase II substrate motif;ERK1,2 kinase substrate motif;GSK-3, ERK1, ERK2, CDK5 substrate motif;PKA kinase substrate motif;WW domain binding motif	1	0.328224	A0A087WQA0;F8WI22;Q8K019-3;Q8K019-2;Q8K019;A0A087WRN1	A0A087WQA0	A0A087WQA0	Bcl-2-associated transcription factor 1	Bclaf1	EDKGSDRITVKKEVQSPEQVKSEKLKELFDY	KEVQS(1)PEQVK	tr|A0A087WQA0|A0A087WQA0_MOUSE Bcl-2-associated transcription factor 1 OS=Mus musculus OX=10090 GN=Bclaf1 PE=1 SV=1;tr|F8WI22|F8WI22_MOUSE Bcl-2-associated transcription factor 1 OS=Mus musculus OX=10090 GN=Bclaf1 PE=1 SV=1;sp|Q8K019-3|BCLF1_MOUSE Isoform	X;X;X;X;X;X;X;X;X;X;X;X;X;X;X;Phospho (STY);X;X;X;X;X;X;X;X;X;X;X;X;X;X;X
25.0958	26.8388	26.3068	25.6553	26.4207	25.2492	26.3237	26.7666	26.5474	26.7571	26.9195	25.9987	S	395	2	___1	b-Adrenergic Receptor kinase substrate motif;Casein kinase II substrate motif;G protein-coupled receptor kinase 1 substrate motif;PKA kinase substrate motif;Pyruvate dehydrogenase kinase substrate motif	1	0.366596	A0A087WQA0;F8WI22;Q8K019-3;Q8K019-2;Q8K019;A0A087WRN1	A0A087WQA0	A0A087WQA0	Bcl-2-associated transcription factor 1	Bclaf1	DYFSDKESAKQKFHDSEGDDTEETEDYRQFR	FHDS(1)EGDDTEETEDYR	tr|A0A087WQA0|A0A087WQA0_MOUSE Bcl-2-associated transcription factor 1 OS=Mus musculus OX=10090 GN=Bclaf1 PE=1 SV=1;tr|F8WI22|F8WI22_MOUSE Bcl-2-associated transcription factor 1 OS=Mus musculus OX=10090 GN=Bclaf1 PE=1 SV=1;sp|Q8K019-3|BCLF1_MOUSE Isoform	X;X;X;Phospho (STY);X;X;X;Phospho (STY);X;X;X;X;X;X;X;Phospho (STY);X;X;X;X;Phospho (STY);X;X;X;X;X;X;X;X;X;X
24.5974	25.8354	25.1253	25.2771	25.3015	25.1469	25.468	25.8739	25.662	25.66	25.6668	25.448	S	656	2	___1	Casein kinase II substrate motif;ERK1,2 kinase substrate motif;GSK-3, ERK1, ERK2, CDK5 substrate motif;WW domain binding motif	0.999834	0.268879	A0A087WQA0;F8WI22;Q8K019-3;Q8K019-2;Q8K019;A0A087WRN1	A0A087WQA0	A0A087WQA0	Bcl-2-associated transcription factor 1	Bclaf1	STRQKSPEIHRRIDISPSALRKHTRLAGEER	IDIS(1)PSALR	tr|A0A087WQA0|A0A087WQA0_MOUSE Bcl-2-associated transcription factor 1 OS=Mus musculus OX=10090 GN=Bclaf1 PE=1 SV=1;tr|F8WI22|F8WI22_MOUSE Bcl-2-associated transcription factor 1 OS=Mus musculus OX=10090 GN=Bclaf1 PE=1 SV=1;sp|Q8K019-3|BCLF1_MOUSE Isoform	X;X;X;X;X;X;X;X;X;X;X;X;X;X;X;Phospho (STY);X;X;X;X;X;X;X;X;X;X;X;X;X;X;X
24.8998	21.2017	23.6654	24.5879	20.8696	24.4807	21.1878	24.9313	20.8811	24.8512	24.1803	24.8572	S	267	2	___1	Casein kinase II substrate motif;Cdc2 kinase substrate motif;CDK kinase substrate motif;CDK1,2,4,6 kinase substrate motif;ERK1,2 kinase substrate motif;G protein-coupled receptor kinase 1 substrate motif;GSK3 kinase substrate motif;GSK-3, ERK1, ERK2, CDK5 substrate motif;MAPKAPK2 kinase substrate motif;WW domain binding motif	0.999842	0.52433	A0A087WQA0;F8WI22;Q8K019-3;Q8K019-2;Q8K019	A0A087WQA0	A0A087WQA0	Bcl-2-associated transcription factor 1	Bclaf1	SAKNTPSQHSHSIQHSPERSGSGSVGNGSSR	NTPSQHSHSIQHS(1)PER	tr|A0A087WQA0|A0A087WQA0_MOUSE Bcl-2-associated transcription factor 1 OS=Mus musculus OX=10090 GN=Bclaf1 PE=1 SV=1;tr|F8WI22|F8WI22_MOUSE Bcl-2-associated transcription factor 1 OS=Mus musculus OX=10090 GN=Bclaf1 PE=1 SV=1;sp|Q8K019-3|BCLF1_MOUSE Isoform	X;X;X;X;Phospho (STY);X;X;X;X;X;X;X;X;X;X;Phospho (STY);X;X;X;X;X;X;X;Phospho (STY);X;X;X;X;X;Phospho (STY);X
20.7123	22.5078	22.6426	22.9757	22.9338	22.7123	22.8711	23.0386	21.7067	22.7087	23.2764	21.3085	S	284	3	___1	Casein kinase II substrate motif;ERK1,2 kinase substrate motif;GSK-3, ERK1, ERK2, CDK5 substrate motif;MAPKAPK2 kinase substrate motif;PKA kinase substrate motif;PKC kinase substrate motif;WW domain binding motif	0.986466	0.613224	A0A087WQA0;F8WI22;Q8K019-3;Q8K019-2;Q8K019	A0A087WQA0	A0A087WQA0	Bcl-2-associated transcription factor 1	Bclaf1	ERSGSGSVGNGSSRYSPSQNSPIHHIPSRRS	Y(0.012)S(0.986)PS(0.004)QNS(0.997)PIHHIPS(0.001)RR	tr|A0A087WQA0|A0A087WQA0_MOUSE Bcl-2-associated transcription factor 1 OS=Mus musculus OX=10090 GN=Bclaf1 PE=1 SV=1;tr|F8WI22|F8WI22_MOUSE Bcl-2-associated transcription factor 1 OS=Mus musculus OX=10090 GN=Bclaf1 PE=1 SV=1;sp|Q8K019-3|BCLF1_MOUSE Isoform	X;X;X;X;X;X;X;X;X;X;X;X;X;X;Phospho (STY);Phospho (STY);X;Phospho (STY);X;X;Phospho (STY);X;X;X;X;X;X;Phospho (STY);X;X;X
24.6907	26.3971	25.8692	25.9191	25.756	25.5254	25.723	26.0611	25.6788	26.0174	26.2276	25.1248	S	529	2	___1	14-3-3 domain binding motif;AMP-activated protein kinase substrate motif;b-Adrenergic Receptor kinase substrate motif;Calmodulin-dependent protein kinase I substrate motif;Calmodulin-dependent protein kinase II substrate motif;Calmodulin-dependent protein kinase IV substrate motif;Cdc2 kinase substrate motif;CDK kinase substrate motif;CDK1,2,4,6 kinase substrate motif;Chk1 kinase substrate motif;…	1	0.981669	A0A087WQA0;F8WI22;Q8K019-3;Q8K019-2;Q8K019;A0A087WRN1	A0A087WQA0	A0A087WQA0	Bcl-2-associated transcription factor 1	Bclaf1	HKSLDAREKSIFREESPLRIKMIASDSHRPE	SIFREES(1)PLR	tr|A0A087WQA0|A0A087WQA0_MOUSE Bcl-2-associated transcription factor 1 OS=Mus musculus OX=10090 GN=Bclaf1 PE=1 SV=1;tr|F8WI22|F8WI22_MOUSE Bcl-2-associated transcription factor 1 OS=Mus musculus OX=10090 GN=Bclaf1 PE=1 SV=1;sp|Q8K019-3|BCLF1_MOUSE Isoform	X;X;X;X;X;X;X;X;X;X;X;X;X;X;X;Phospho (STY);X;X;X;X;X;X;X;X;X;X;X;X;X;X;X
21.3449	22.5824	22.0043	21.517	22.2343	20.7588	22.3012	21.8579	20.2385	21.5572	21.3571	22.5126	S	183	3	___1	ATM kinase substrate motif;Casein kinase II substrate motif;DNA dependent Protein kinase substrate motif;G protein-coupled receptor kinase 1 substrate motif;PKA kinase substrate motif;PKC kinase substrate motif	0.997784	0.830107	A0A087WQA0;F8WI22;Q8K019-3;Q8K019-2;Q8K019	A0A087WQA0	A0A087WQA0	Bcl-2-associated transcription factor 1	Bclaf1	KAEGEPQEESPLKSKSQEEPKDTFEHDPSES	S(0.998)QEEPKDT(0.002)FEHDPSESIDEFNK	tr|A0A087WQA0|A0A087WQA0_MOUSE Bcl-2-associated transcription factor 1 OS=Mus musculus OX=10090 GN=Bclaf1 PE=1 SV=1;tr|F8WI22|F8WI22_MOUSE Bcl-2-associated transcription factor 1 OS=Mus musculus OX=10090 GN=Bclaf1 PE=1 SV=1;sp|Q8K019-3|BCLF1_MOUSE Isoform	X;X;X;X;X;X;X;X;X;Phospho (STY);X;X;X;X;X;Phospho (STY);X;X;X;X;X;X;X;X;X;X;X;X;X;X;X
22.4804	23.9222	23.9713	23.5547	23.9435	24.0794	23.682	24.2383	24.2919	24.3748	24.4136	24.1248	S	85	3	___1	14-3-3 domain binding motif;Calmodulin-dependent protein kinase II alpha substrate motif;Calmodulin-dependent protein kinase II substrate motif;Calmodulin-dependent protein kinase IV substrate motif;Casein kinase II substrate motif;Chk1 kinase substrate motif;DNA dependent Protein kinase substrate motif;G protein-coupled receptor kinase 1 substrate motif;Phosphorylase kinase substrate motif;Pim1 …	0.981312	0.250261	A0A087WQD1;A0A087WSB1;Q8BH99;Q99M51	A0A087WQD1	A0A087WQD1	Cytoplasmic protein NCK1	Nck1	NLKDTLGIGKVKRKPSVPDTASPADDSFVDP	RKPS(0.981)VPDT(0.018)AS(0.001)PADDSFVDPGER	tr|A0A087WQD1|A0A087WQD1_MOUSE Cytoplasmic protein NCK1 (Fragment) OS=Mus musculus OX=10090 GN=Nck1 PE=1 SV=1;tr|A0A087WSB1|A0A087WSB1_MOUSE Cytoplasmic protein NCK1 (Fragment) OS=Mus musculus OX=10090 GN=Nck1 PE=1 SV=1;tr|Q8BH99|Q8BH99_MOUSE Cytoplasmic p	X;X;X;X;X;X;X;X;X;X;X;X;X;X;X;Phospho (STY);X;X;X;X;X;X;X;X;X;X;X;X;X;X;X
20.5345	23.3562	24.1015	23.4282	21.7387	21.9902	23.0146	24.0914	20.1672	21.1821	24.2999	21.5855	S	208	2	___1	14-3-3 domain binding motif;Aurora-A kinase substrate motif;Calmodulin-dependent protein kinase II substrate motif;Casein kinase II substrate motif;PAK2 kinase substrate motif;Phosphorylase kinase substrate motif;PKA kinase substrate motif;PKC epsilon kinase substrate motif;PKC kinase substrate motif	1	0.995572	A0A087WQT6;O89110	A0A087WQT6	A0A087WQT6	Caspase-8;Caspase-8 subunit p18;Caspase-8 subunit p10	Casp8	GKIEDYERSSTERRMSLEGREELPPSVLDEM	RMS(1)LEGR	tr|A0A087WQT6|A0A087WQT6_MOUSE Caspase-8 OS=Mus musculus OX=10090 GN=Casp8 PE=1 SV=1;sp|O89110|CASP8_MOUSE Caspase-8 OS=Mus musculus OX=10090 GN=Casp8 PE=1 SV=1	X;X;X;X;X;X;X;X;X;X;X;X;X;X;Oxidation (M);Phospho (STY);X;X;X;X;X;X;X;X;X;X;X;X;X;X;X
21.4098	25.6609	25.2431	24.8771	25.0876	24.7077	25.3818	25.3511	25.1845	22.4984	23.6001	22.0774	S	2174	3	___1	14-3-3 domain binding motif;b-Adrenergic Receptor kinase substrate motif;Calmodulin-dependent protein kinase II substrate motif;Casein kinase II substrate motif;PKA kinase substrate motif;PKC kinase substrate motif	1	0.132056	B7ZNJ1;A0A087WS56;B9EHT6;A0A087WSN6;Q3UHL6;A0A087WR50;P11276	B7ZNJ1	B7ZNJ1	Fibronectin;Anastellin	Fn1	IECFMPLDVQADRDDSRE_____________	TNTNVNCPIECFMPLDVQADRDDS(1)RE	tr|B7ZNJ1|B7ZNJ1_MOUSE Fibronectin OS=Mus musculus OX=10090 GN=Fn1 PE=1 SV=1;tr|A0A087WS56|A0A087WS56_MOUSE Fibronectin OS=Mus musculus OX=10090 GN=Fn1 PE=1 SV=1;tr|B9EHT6|B9EHT6_MOUSE Fibronectin OS=Mus musculus OX=10090 GN=Fn1 PE=1 SV=1;tr|A0A087WSN6|A0A	X;X;X;X;X;X;X;X;X;X;X;X;X;X;X;Phospho (STY);X;X;X;X;X;X;X;X;X;X;X;X;X;X;X
22.4418	22.6685	22.9301	22.3207	22.5888	22.7872	22.0764	22.6138	22.2279	22.7899	22.7485	22.76	S	447	2	___1	14-3-3 domain binding motif;Akt kinase substrate motif;AMP-activated protein kinase substrate motif;Calmodulin-dependent protein kinase II substrate motif;Casein kinase II substrate motif;HMGCoA Reductase kinase substrate motif;MAPKAPK1 kinase substrate motif;PAK2 kinase substrate motif;PKA kinase substrate motif;PKC epsilon kinase substrate motif;PKC kinase substrate motif	0.999987	0.133308	B2Z892;Q6GTL7;A0A087WRG0;A0A087WRM7;P70265	B2Z892	B2Z892	6-phosphofructo-2-kinase/fructose-2,6-bisphosphatase 2;6-phosphofructo-2-kinase;Fructose-2,6-bisphosphatase	Pfkfb2	HNFPKSQTPVRMRRNSFTPLSSSNTIRRPRN	RNS(1)FTPLSSSNTIR	tr|B2Z892|B2Z892_MOUSE 6-phosphofructo-2-kinase OS=Mus musculus OX=10090 GN=Pfkfb2 PE=1 SV=1;tr|Q6GTL7|Q6GTL7_MOUSE 6-phosphofructo-2-kinase OS=Mus musculus OX=10090 GN=Pfkfb2 PE=1 SV=1;tr|A0A087WRG0|A0A087WRG0_MOUSE 6-phosphofructo-2-kinase OS=Mus musculu	X;X;X;X;X;X;X;X;X;X;X;X;X;X;X;Phospho (STY);X;X;X;X;X;X;X;X;X;X;X;X;X;X;X
23.2687	24.5467	24.6571	24.1376	24.2152	24.6227	23.6943	24.3024	24.2672	24.5571	24.5256	23.3819	S	464	3	___1	14-3-3 domain binding motif;Akt kinase substrate motif;AMP-activated protein kinase 2 substrate motif;Calmodulin-dependent protein kinase II substrate motif;Casein kinase II substrate motif;MAPKAPK1 kinase substrate motif;p70 Ribosomal S6 kinase substrate motif;Phosphorylase kinase substrate motif;PKA kinase substrate motif;PKC kinase substrate motif	0.999997	0.957842	B2Z892;Q6GTL7;A0A087WRG0;A0A087WRM7;P70265	B2Z892	B2Z892	6-phosphofructo-2-kinase/fructose-2,6-bisphosphatase 2;6-phosphofructo-2-kinase;Fructose-2,6-bisphosphatase	Pfkfb2	TPLSSSNTIRRPRNYSVGSRPLKPLSPLRAL	NYS(1)VGS(0.012)RPLKPLS(0.988)PLR	tr|B2Z892|B2Z892_MOUSE 6-phosphofructo-2-kinase OS=Mus musculus OX=10090 GN=Pfkfb2 PE=1 SV=1;tr|Q6GTL7|Q6GTL7_MOUSE 6-phosphofructo-2-kinase OS=Mus musculus OX=10090 GN=Pfkfb2 PE=1 SV=1;tr|A0A087WRG0|A0A087WRG0_MOUSE 6-phosphofructo-2-kinase OS=Mus musculu	Phospho (STY);X;X;X;X;X;X;X;X;X;X;X;X;X;X;Phospho (STY);X;X;X;X;X;X;X;X;X;Phospho (STY);X;X;X;X;X
21.0652	21.1633	21.1816	20.6928	20.7302	20.7425	21.1891	21.3439	20.9504	20.6283	20.5479	21.2135	S	88	2	___1	G protein-coupled receptor kinase 1 substrate motif	0.891748	0.0684996	Q62347;A0A087WRI6;Q01147-2;Q01147	Q62347	Q62347	Cyclic AMP-responsive element-binding protein 1	Creb1	ILSRRPSYRKILNDLSSDAPGVPRIEEEKSE	ILNDLS(0.892)S(0.108)DAPGVPR	tr|Q62347|Q62347_MOUSE Cyclic AMP-responsive element-binding protein 1 OS=Mus musculus OX=10090 GN=Creb1 PE=1 SV=1;tr|A0A087WRI6|A0A087WRI6_MOUSE Cyclic AMP-responsive element-binding protein 1 OS=Mus musculus OX=10090 GN=Creb1 PE=1 SV=1;sp|Q01147-2|CREB1_	X;X;X;X;X;X;X;X;X;X;X;X;X;X;X;Phospho (STY);X;X;X;X;X;X;X;X;X;X;X;X;X;X;X
21.6863	21.8521	21.2496	20.7907	22.1533	20.6601	21.2716	21.8137	22.0722	21.7647	21.9909	21.5788	S	135	3	___1	b-Adrenergic Receptor kinase substrate motif;ERK1,2 kinase substrate motif;G protein-coupled receptor kinase 1 substrate motif;GSK-3, ERK1, ERK2, CDK5 substrate motif;WW domain binding motif	0.961516	0.520136	A0A0R4J2B5;A0A087WRI8;G5E8E3;Q8R3Y5-2;Q8R3Y5;A0A087WSU8;A0A087WPA4;Q8R3Y5-3	A0A0R4J2B5	A0A0R4J2B5	Uncharacterized protein C19orf47 homolog	2310022A10Rik	SSAASRMIANSLNHDSPPHTPTRRSDNSTSK	MIANS(0.01)LNHDS(0.962)PPHT(0.022)PT(0.007)R	tr|A0A0R4J2B5|A0A0R4J2B5_MOUSE RIKEN cDNA 2310022A10 gene OS=Mus musculus OX=10090 GN=2310022A10Rik PE=1 SV=1;tr|A0A087WRI8|A0A087WRI8_MOUSE RIKEN cDNA 2310022A10 gene OS=Mus musculus OX=10090 GN=2310022A10Rik PE=1 SV=1;tr|G5E8E3|G5E8E3_MOUSE RIKEN cDNA 23	X;X;X;X;X;X;Oxidation (M);X;X;X;X;X;X;X;X;Phospho (STY);X;X;X;Phospho (STY);X;X;X;X;X;X;X;X;X;X;X
27.1999	28.5051	28.4486	28.1805	28.2366	27.8447	27.9929	28.376	28.3779	28.497	28.512	28.3038	S	2	2	___1	Casein kinase II substrate motif;G protein-coupled receptor kinase 1 substrate motif	1	0.647973	A0A087WRQ4;P63166	A0A087WRQ4	A0A087WRQ4	Small ubiquitin-related modifier 1	Sumo1	______________MSDQEAKPSTEDLGDKK	S(1)DQEAKPSTEDLGDK	tr|A0A087WRQ4|A0A087WRQ4_MOUSE Small ubiquitin-related modifier 1 OS=Mus musculus OX=10090 GN=Sumo1 PE=1 SV=1;sp|P63166|SUMO1_MOUSE Small ubiquitin-related modifier 1 OS=Mus musculus OX=10090 GN=Sumo1 PE=1 SV=1	X;X;X;X;X;X;X;X;X;X;X;X;X;X;X;Phospho (STY);X;X;X;X;X;X;X;X;X;X;X;X;X;X;X
23.385	24.4233	24.4213	24.7338	24.4505	24.5599	24.1876	24.4728	25.0228	24.862	25.0566	24.6609	S	180	2	___1	Cdc2 kinase substrate motif;CDK kinase substrate motif;CDK1,2,4,6 kinase substrate motif;DNA dependent Protein kinase substrate motif;ERK1,2 kinase substrate motif;GSK-3, ERK1, ERK2, CDK5 substrate motif;WW domain binding motif	1	0.175559	A0A087WRY3;Q80XU3	A0A087WRY3	A0A087WRY3	Nuclear ubiquitous casein and cyclin-dependent kinase substrate 1	Nucks1	EKKMPKPRLKATVTPSPVKGKAKVGRPTASK	ATVT(1)PS(1)PVKGK	tr|A0A087WRY3|A0A087WRY3_MOUSE Nuclear ubiquitous casein and cyclin-dependent kinase substrate 1 OS=Mus musculus OX=10090 GN=Nucks1 PE=1 SV=1;sp|Q80XU3|NUCKS_MOUSE Nuclear ubiquitous casein and cyclin-dependent kinase substrate 1 OS=Mus musculus OX=10090 G	X;X;X;X;X;X;X;X;X;X;X;Phospho (STY);X;Phospho (STY);X;Phospho (STY);X;X;X;X;X;X;X;X;X;X;X;X;X;X;X
25.9587	27.3184	27.1677	26.3411	26.9513	26.3403	26.4944	27.156	27.2607	26.9114	26.8897	26.7212	S	19	2	___1	b-Adrenergic Receptor kinase substrate motif	1	0.727286	A0A087WRY3;Q80XU3	A0A087WRY3	A0A087WRY3	Nuclear ubiquitous casein and cyclin-dependent kinase substrate 1	Nucks1	PVRNRKVVDYSQFQESDDADEDYGRDSGPPA	VVDYSQFQES(1)DDADEDYGR	tr|A0A087WRY3|A0A087WRY3_MOUSE Nuclear ubiquitous casein and cyclin-dependent kinase substrate 1 OS=Mus musculus OX=10090 GN=Nucks1 PE=1 SV=1;sp|Q80XU3|NUCKS_MOUSE Nuclear ubiquitous casein and cyclin-dependent kinase substrate 1 OS=Mus musculus OX=10090 G	X;X;X;X;X;X;X;X;X;X;X;X;X;X;X;Phospho (STY);X;X;X;X;X;X;X;X;X;X;X;X;X;X;X
20.7944	21.1452	21.2028	20.4214	24.031	24.2809	20.3322	22.0884	23.5746	21.0575	21.7765	23.7979	S	58	2	___1	b-Adrenergic Receptor kinase substrate motif;Casein kinase II substrate motif;G protein-coupled receptor kinase 1 substrate motif;MAPKAPK2 kinase substrate motif	1	0.54838	A0A087WRY3;Q80XU3	A0A087WRY3	A0A087WRY3	Nuclear ubiquitous casein and cyclin-dependent kinase substrate 1	Nucks1	EAKNKRRSGKNSQEDSEDSEEKDVKTKKDDS	NS(1)QEDS(1)EDS(1)EEKDVK	tr|A0A087WRY3|A0A087WRY3_MOUSE Nuclear ubiquitous casein and cyclin-dependent kinase substrate 1 OS=Mus musculus OX=10090 GN=Nucks1 PE=1 SV=1;sp|Q80XU3|NUCKS_MOUSE Nuclear ubiquitous casein and cyclin-dependent kinase substrate 1 OS=Mus musculus OX=10090 G	X;X;X;X;X;X;X;X;X;X;X;Phospho (STY);X;X;X;Phospho (STY);X;X;Phospho (STY);X;X;X;X;X;X;X;X;X;X;X;X
20.145	21.6216	21.379	21.5576	21.7058	21.3687	22.3864	22.4316	20.9939	21.7528	22.9795	21.4404	S	371	3	___1	14-3-3 domain binding motif;Calmodulin-dependent protein kinase II substrate motif;Calmodulin-dependent protein kinase IV substrate motif;Casein kinase II substrate motif;Chk1 kinase substrate motif;G protein-coupled receptor kinase 1 substrate motif;GSK3 kinase substrate motif;MDC1 BRCT domain binding motif;PKA kinase substrate motif;PKC kinase substrate motif;Plk1 PBD domain binding motif	0.805218	0.353667	E9PZ64;A0A087WSU4;Q61122	E9PZ64	E9PZ64	NGFI-A-binding protein 1	Nab1	LQQERRLTAGLYRQSSGEQSPDGGLPSDSSD	QS(0.186)S(0.805)GEQS(0.009)PDGGLPSDSSDGQGERPLNLR	tr|E9PZ64|E9PZ64_MOUSE NGFI-A-binding protein 1 OS=Mus musculus OX=10090 GN=Nab1 PE=1 SV=1;tr|A0A087WSU4|A0A087WSU4_MOUSE NGFI-A-binding protein 1 OS=Mus musculus OX=10090 GN=Nab1 PE=1 SV=1;sp|Q61122|NAB1_MOUSE NGFI-A-binding protein 1 OS=Mus musculus OX=1	X;X;X;X;X;X;X;X;X;X;X;X;X;X;X;Phospho (STY);X;X;X;X;X;X;X;X;X;X;X;X;X;X;X
20.6607	23.4626	23.5237	21.2555	22.8556	23.0397	23.6013	21.5007	23.515	23.3704	23.4078	23.3604	S	375	3	___1	ERK1,2 kinase substrate motif;GSK-3, ERK1, ERK2, CDK5 substrate motif;MAPKAPK2 kinase substrate motif;WW domain binding motif	0.998162	0.719605	E9PZ64;A0A087WSU4;Q61122	E9PZ64	E9PZ64	NGFI-A-binding protein 1	Nab1	RRLTAGLYRQSSGEQSPDGGLPSDSSDGQGE	QS(0.001)S(0.001)GEQS(0.998)PDGGLPSDSSDGQGERPLNLR	tr|E9PZ64|E9PZ64_MOUSE NGFI-A-binding protein 1 OS=Mus musculus OX=10090 GN=Nab1 PE=1 SV=1;tr|A0A087WSU4|A0A087WSU4_MOUSE NGFI-A-binding protein 1 OS=Mus musculus OX=10090 GN=Nab1 PE=1 SV=1;sp|Q61122|NAB1_MOUSE NGFI-A-binding protein 1 OS=Mus musculus OX=1	X;X;X;X;X;X;X;X;X;X;X;X;X;X;X;Phospho (STY);X;X;X;X;X;X;X;X;X;X;X;X;X;X;X
20.6746	21.7299	21.1452	21.7619	21.2099	21.3472	21.354	21.6648	21.4186	21.2803	21.5153	21.2158	S	4789	2	___1	14-3-3 domain binding motif;Calmodulin-dependent protein kinase II substrate motif;ERK1,2 kinase substrate motif;G protein-coupled receptor kinase 1 substrate motif;GSK-3, ERK1, ERK2, CDK5 substrate motif;MAPKAPK2 kinase substrate motif;PKA kinase substrate motif;PKC kinase substrate motif;WW domain binding motif	1	0.689167	A0A0A0MQ73;Q6PDK2	A0A0A0MQ73	A0A0A0MQ73	Histone-lysine N-methyltransferase;Histone-lysine N-methyltransferase 2D	Kmt2d	PQLGSGRWEQDNRALSPVIPIIPRTGIPVFP	ALS(1)PVIPIIPR	tr|A0A0A0MQ73|A0A0A0MQ73_MOUSE [Histone H3]-lysine(4) N-trimethyltransferase OS=Mus musculus OX=10090 GN=Kmt2d PE=1 SV=1;sp|Q6PDK2|KMT2D_MOUSE Histone-lysine N-methyltransferase 2D OS=Mus musculus OX=10090 GN=Kmt2d PE=1 SV=2	X;X;X;X;X;X;X;X;X;X;X;X;X;X;X;Phospho (STY);X;X;X;X;X;X;X;X;X;X;X;X;X;X;X
22.0262	22.7033	20.7433	21.3239	22.6165	19.9629	22.4616	22.8169	21.0904	20.7556	23.2376	22.487	S	2318	3	___1	Casein kinase II substrate motif;DNA dependent Protein kinase substrate motif;ERK1,2 kinase substrate motif;GSK-3, ERK1, ERK2, CDK5 substrate motif;WW domain binding motif	0.945975	0.781446	A0A0A0MQ73;Q6PDK2	A0A0A0MQ73	A0A0A0MQ73	Histone-lysine N-methyltransferase;Histone-lysine N-methyltransferase 2D	Kmt2d	GLRAQEPPPAQALAPSPPSHPDVFRSGPYPD	AQEPPPAQALAPS(0.946)PPS(0.054)HPDVFR	tr|A0A0A0MQ73|A0A0A0MQ73_MOUSE [Histone H3]-lysine(4) N-trimethyltransferase OS=Mus musculus OX=10090 GN=Kmt2d PE=1 SV=1;sp|Q6PDK2|KMT2D_MOUSE Histone-lysine N-methyltransferase 2D OS=Mus musculus OX=10090 GN=Kmt2d PE=1 SV=2	X;X;X;X;X;X;X;X;X;X;X;X;X;X;X;Phospho (STY);X;X;X;X;X;X;X;X;X;X;X;X;X;X;X
20.8126	22.0133	21.2249	21.9395	21.5732	21.3375	21.4626	22.0614	21.8606	21.6278	21.8683	21.4661	S	2299	2	___1	Casein kinase I substrate motif;ERK1,2 kinase substrate motif;GSK-3, ERK1, ERK2, CDK5 substrate motif;WW domain binding motif	1	0.582174	A0A0A0MQ73;Q6PDK2	A0A0A0MQ73	A0A0A0MQ73	Histone-lysine N-methyltransferase;Histone-lysine N-methyltransferase 2D	Kmt2d	FKAPLTPRASQVEPQSPGLGLRAQEPPPAQA	ASQVEPQS(1)PGLGLR	tr|A0A0A0MQ73|A0A0A0MQ73_MOUSE [Histone H3]-lysine(4) N-trimethyltransferase OS=Mus musculus OX=10090 GN=Kmt2d PE=1 SV=1;sp|Q6PDK2|KMT2D_MOUSE Histone-lysine N-methyltransferase 2D OS=Mus musculus OX=10090 GN=Kmt2d PE=1 SV=2	X;X;X;X;X;X;X;X;X;X;X;X;X;X;X;Phospho (STY);X;X;X;X;X;X;X;X;X;X;X;X;X;X;X
21.3686	23.0572	22.4095	22.2969	22.2242	22.0287	21.4563	23.1539	22.5735	19.9318	21.1841	21.0196	S	727	2	___1	ERK1,2 kinase substrate motif;GSK-3, ERK1, ERK2, CDK5 substrate motif;WW domain binding motif	1	0.0565139	A0A0A0MQ73;Q6PDK2	A0A0A0MQ73	A0A0A0MQ73	Histone-lysine N-methyltransferase;Histone-lysine N-methyltransferase 2D	Kmt2d	PEELRLCPQPEEPYLSPQPEEPRLCPQPEEL	LCPQPEEPYLS(1)PQPEEPR	tr|A0A0A0MQ73|A0A0A0MQ73_MOUSE [Histone H3]-lysine(4) N-trimethyltransferase OS=Mus musculus OX=10090 GN=Kmt2d PE=1 SV=1;sp|Q6PDK2|KMT2D_MOUSE Histone-lysine N-methyltransferase 2D OS=Mus musculus OX=10090 GN=Kmt2d PE=1 SV=2	X;X;X;X;X;X;X;X;X;X;X;X;X;X;X;Phospho (STY);X;X;X;X;X;X;X;X;X;X;X;X;X;X;X
21.9277	21.6539	20.5703	22.1031	20.902	21.6429	22.2552	20.9371	21.6995	22.0388	21.6368	19.7952	S	3618	3	___1	Casein kinase II substrate motif;ERK1,2 kinase substrate motif;GSK-3, ERK1, ERK2, CDK5 substrate motif;WW domain binding motif	0.806857	0.899811	A0A0A0MQ73;Q6PDK2	A0A0A0MQ73	A0A0A0MQ73	Histone-lysine N-methyltransferase;Histone-lysine N-methyltransferase 2D	Kmt2d	QQQQQQQQHSAVLAVSPSQNPRVLTKLPGQL	QQQQQQQQQQQQQQQHS(0.006)AVLAVS(0.807)PS(0.187)QNPR	tr|A0A0A0MQ73|A0A0A0MQ73_MOUSE [Histone H3]-lysine(4) N-trimethyltransferase OS=Mus musculus OX=10090 GN=Kmt2d PE=1 SV=1;sp|Q6PDK2|KMT2D_MOUSE Histone-lysine N-methyltransferase 2D OS=Mus musculus OX=10090 GN=Kmt2d PE=1 SV=2	X;X;X;X;X;X;X;X;X;X;X;X;X;X;X;Phospho (STY);X;X;X;X;X;X;X;X;X;X;X;X;X;X;X
23.6921	25.3871	20.7161	24.94	24.9687	25.0653	21.1164	25.4782	25.4093	25.2762	25.4656	21.0439	S	1516	2	___1	14-3-3 domain binding motif;Calmodulin-dependent protein kinase II substrate motif;CLK1 kinase substrate motif;G protein-coupled receptor kinase 1 substrate motif;PKA kinase substrate motif;PKC kinase substrate motif	0.817564	0.800024	S4R294;S4R2J9;A0A0A0MQ79;Q3TLH4-5;Q3TLH4;S4R2L9;S4R209	S4R294	S4R294	Protein PRRC2C	Prrc2c	ESVLPPKREIAKRSFSSQRPGVDRQNRRGNN	S(0.013)FS(0.818)S(0.17)QRPGVDR	tr|S4R294|S4R294_MOUSE Protein PRRC2C OS=Mus musculus OX=10090 GN=Prrc2c PE=1 SV=1;tr|S4R2J9|S4R2J9_MOUSE Protein PRRC2C OS=Mus musculus OX=10090 GN=Prrc2c PE=1 SV=1;tr|A0A0A0MQ79|A0A0A0MQ79_MOUSE Protein PRRC2C OS=Mus musculus OX=10090 GN=Prrc2c PE=1 SV=1	X;X;X;X;X;X;X;X;X;X;X;X;X;X;X;Phospho (STY);X;X;X;X;X;X;X;X;X;X;X;X;X;X;X
21.7587	22.744	22.6332	22.6544	22.3826	22.3107	20.6784	22.7532	22.7175	22.6522	21.6535	22.7971	S	853	2	___1	Casein kinase II substrate motif;Pyruvate dehydrogenase kinase substrate motif	1	0.907424	S4R294;S4R2J9;A0A0A0MQ79;Q3TLH4-5;Q3TLH4	S4R294	S4R294	Protein PRRC2C	Prrc2c	ARDSTETEEQKFLSRSLEDVKPRHVDTNTQS	S(1)LEDVKPR	tr|S4R294|S4R294_MOUSE Protein PRRC2C OS=Mus musculus OX=10090 GN=Prrc2c PE=1 SV=1;tr|S4R2J9|S4R2J9_MOUSE Protein PRRC2C OS=Mus musculus OX=10090 GN=Prrc2c PE=1 SV=1;tr|A0A0A0MQ79|A0A0A0MQ79_MOUSE Protein PRRC2C OS=Mus musculus OX=10090 GN=Prrc2c PE=1 SV=1	X;X;X;X;X;X;X;X;X;X;X;X;X;X;X;Phospho (STY);X;X;X;X;X;X;X;X;X;X;X;X;X;X;X
22.6848	23.9626	21.2084	23.6162	21.0006	23.5737	23.6334	23.8067	23.8056	21.8697	23.8243	21.1655	S	213	2	___1	b-Adrenergic Receptor kinase substrate motif;Casein kinase I substrate motif;Casein kinase II substrate motif	0.99998	0.533389	S4R248;A0A0A0MQ95;S4R221;Q8C0D4;S4R203;B2RUJ8;S4R1B0;S4R2V0	S4R248	S4R248	Rho GTPase-activating protein 12	Arhgap12	DSAGEGSERIQQDSESGDELSSSSTEQMRAT	IQQDS(1)ES(1)GDELSSSSTEQMR	tr|S4R248|S4R248_MOUSE Rho GTPase-activating protein 12 OS=Mus musculus OX=10090 GN=Arhgap12 PE=1 SV=1;tr|A0A0A0MQ95|A0A0A0MQ95_MOUSE Rho GTPase-activating protein 12 OS=Mus musculus OX=10090 GN=Arhgap12 PE=1 SV=1;tr|S4R221|S4R221_MOUSE Rho GTPase-activati	X;Phospho (STY);X;X;X;X;X;X;X;X;X;X;X;Phospho (STY);X;Phospho (STY);X;X;X;X;X;X;X;X;X;X;X;X;X;X;Phospho (STY)
20.8243	22.2844	22.5096	21.8608	21.5035	21.3864	22.0571	22.2805	22.2261	22.0506	22.3791	22.4905	S	199	2	___1	b-Adrenergic Receptor kinase substrate motif;Casein kinase II substrate motif	0.999144	0.333521	S4R248;A0A0A0MQ95;S4R221;Q8C0D4;S4R203;B2RUJ8;S4R1B0;S4R2V0	S4R248	S4R248	Rho GTPase-activating protein 12	Arhgap12	LDIEKTSFSQEQSCDSAGEGSERIQQDSESG	TSFSQEQSCDS(0.999)AGEGS(0.001)ER	tr|S4R248|S4R248_MOUSE Rho GTPase-activating protein 12 OS=Mus musculus OX=10090 GN=Arhgap12 PE=1 SV=1;tr|A0A0A0MQ95|A0A0A0MQ95_MOUSE Rho GTPase-activating protein 12 OS=Mus musculus OX=10090 GN=Arhgap12 PE=1 SV=1;tr|S4R221|S4R221_MOUSE Rho GTPase-activati	X;X;X;X;X;X;X;X;X;X;X;X;X;X;X;Phospho (STY);X;X;X;X;X;X;X;X;X;X;X;Phospho (STY);X;Phospho (STY);X
20.7977	24.811	24.6603	24.5759	24.4854	24.5019	24.8226	25.0468	25.1358	21.5665	24.8607	24.6119	S	537	3	___1	b-Adrenergic Receptor kinase substrate motif;ERK1,2 kinase substrate motif;GSK-3, ERK1, ERK2, CDK5 substrate motif;WW domain binding motif	0.998247	0.550862	S4R248;A0A0A0MQ95;S4R221;Q8C0D4;S4R203;B2RUJ8	S4R248	S4R248	Rho GTPase-activating protein 12	Arhgap12	QVAEADEAAEEETPDSPGVEKHDKEKDQKEL	VLSSTINNQVAEADEAAEEET(0.002)PDS(0.998)PGVEK	tr|S4R248|S4R248_MOUSE Rho GTPase-activating protein 12 OS=Mus musculus OX=10090 GN=Arhgap12 PE=1 SV=1;tr|A0A0A0MQ95|A0A0A0MQ95_MOUSE Rho GTPase-activating protein 12 OS=Mus musculus OX=10090 GN=Arhgap12 PE=1 SV=1;tr|S4R221|S4R221_MOUSE Rho GTPase-activati	X;X;X;X;X;X;X;X;X;X;X;X;X;X;X;Phospho (STY);X;X;X;X;X;X;X;X;X;X;X;X;X;X;X
22.7965	23.261	23.2391	23.3244	20.5718	23.0874	23.4143	23.285	20.3966	23.5821	23.4485	23.6736	S	1969	2	___1	Cdc2 kinase substrate motif;CDK kinase substrate motif;CDK1,2,4,6 kinase substrate motif;ERK1,2 kinase substrate motif;G protein-coupled receptor kinase 1 substrate motif;GSK3 kinase substrate motif;GSK-3, ERK1, ERK2, CDK5 substrate motif;WW domain binding motif	0.99528	0.52045	A0A0A0MQ98;G3UZM1;Q69ZK6	A0A0A0MQ98	A0A0A0MQ98	Probable JmjC domain-containing histone demethylation protein 2C	Jmjd1c	SNKTSVSLPESQQQNSPQKSQTNGNSSPGSA	TSVSLPES(0.005)QQQNS(0.995)PQK	tr|A0A0A0MQ98|A0A0A0MQ98_MOUSE Probable JmjC domain-containing histone demethylation protein 2C OS=Mus musculus OX=10090 GN=Jmjd1c PE=1 SV=1;tr|G3UZM1|G3UZM1_MOUSE Probable JmjC domain-containing histone demethylation protein 2C OS=Mus musculus OX=10090 GN	X;X;X;X;X;X;X;X;X;X;X;X;X;X;X;Phospho (STY);X;X;X;X;X;X;X;X;X;X;X;X;X;X;X
22.3224	23.337	23.4418	21.5749	23.108	23.1425	22.8054	23.1604	22.9586	22.9677	23.5915	20.6422	S	4371	3	___1	14-3-3 domain binding motif;Calmodulin-dependent protein kinase II substrate motif;Casein kinase II substrate motif;MAPKAPK2 kinase substrate motif;PAK2 kinase substrate motif;PKA kinase substrate motif;PKA, PKG kinase substrate motif;PKC epsilon kinase substrate motif;PKC kinase substrate motif;PKG kinase substrate motif	0.897806	0.824068	F6Q750;A0A571BGC6;A0A571BF93;A0A0A0MQA6;F7ACR9;E9QNP1;E9QA63;B1ARU4;E9PVY8;Q9QXZ0-3;Q9QXZ0-2;Q9QXZ0-4;Q9QXZ0;F6RL59;F6RCJ3;F6YKN8	F6Q750	F6Q750	Microtubule-actin cross-linking factor 1	Macf1	RAGSRAGSRASSRRGSDASDFDLLETQSACS	RGS(0.898)DAS(0.102)DFDLLETQSACSDTSESSAAGGQGSSR	tr|F6Q750|F6Q750_MOUSE Microtubule-actin cross-linking factor 1 (Fragment) OS=Mus musculus OX=10090 GN=Macf1 PE=1 SV=1;tr|A0A571BGC6|A0A571BGC6_MOUSE Microtubule-actin cross-linking factor 1 OS=Mus musculus OX=10090 GN=Macf1 PE=1 SV=1;tr|A0A571BF93|A0A571B	X;X;X;X;X;X;X;X;X;X;X;X;X;X;X;Phospho (STY);X;X;X;X;X;X;X;X;X;X;X;X;X;X;X
21.8053	20.873	21.3716	20.7607	21.6568	20.1592	21.13	21.916	20.7891	21.4716	20.7906	21.0718	S	992	3	___1	14-3-3 domain binding motif;Calmodulin-dependent protein kinase II alpha substrate motif;Calmodulin-dependent protein kinase II substrate motif;Calmodulin-dependent protein kinase IV substrate motif;Casein kinase II substrate motif;Chk1 kinase substrate motif;PKA kinase substrate motif;PKC kinase substrate motif	0.965505	0.716846	F6Q750;A0A571BGC6;A0A571BF93;A0A0A0MQA6;F7ACR9;E9QNP1;E9QA63;B1ARU4;E9PVY8;Q9QXZ0-3;Q9QXZ0-2;Q9QXZ0-4;Q9QXZ0;F6XCT0;F6SHS0	F6Q750	F6Q750	Microtubule-actin cross-linking factor 1	Macf1	GSSPEALNSLLKRQGSFSEDVISHKGDLRFV	RQGS(0.966)FS(0.034)EDVISHK	tr|F6Q750|F6Q750_MOUSE Microtubule-actin cross-linking factor 1 (Fragment) OS=Mus musculus OX=10090 GN=Macf1 PE=1 SV=1;tr|A0A571BGC6|A0A571BGC6_MOUSE Microtubule-actin cross-linking factor 1 OS=Mus musculus OX=10090 GN=Macf1 PE=1 SV=1;tr|A0A571BF93|A0A571B	X;X;X;X;X;X;X;X;X;X;X;X;X;X;X;Phospho (STY);X;X;X;X;X;X;X;X;X;X;X;X;X;X;X
20.7546	21.2298	21.7037	20.7118	21.4763	22.1784	22.034	22.1084	20.9989	22.1264	21.0086	22.9036	S	436	2	___1	14-3-3 domain binding motif;Calmodulin-dependent protein kinase I substrate motif;Calmodulin-dependent protein kinase II substrate motif;Calmodulin-dependent protein kinase IV substrate motif;Casein kinase II substrate motif;Chk1 kinase substrate motif;MDC1 BRCT domain binding motif;PKA kinase substrate motif;PKC kinase substrate motif;Plk1 PBD domain binding motif;Pyruvate dehydrogenase kinase s…	0.77123	0.596685	F7CGP0;A0A0A0MQD7;A0A2I3BPN8;A3KGS3-2;A3KGS3	F7CGP0	F7CGP0	Ral GTPase-activating protein subunit alpha-2	Ralgapa2	CDYLVVGQQQVPRSSSTSDITERLYSDSSQG	S(0.007)S(0.007)S(0.771)T(0.169)S(0.046)DIT(0.001)ER	tr|F7CGP0|F7CGP0_MOUSE Ral GTPase-activating protein subunit alpha-2 (Fragment) OS=Mus musculus OX=10090 GN=Ralgapa2 PE=1 SV=1;tr|A0A0A0MQD7|A0A0A0MQD7_MOUSE Ral GTPase-activating protein subunit alpha-2 OS=Mus musculus OX=10090 GN=Ralgapa2 PE=1 SV=1;tr|A0	X;X;X;X;X;X;X;X;X;X;X;X;X;X;X;Phospho (STY);X;X;X;X;X;X;X;X;X;X;X;X;X;X;X
20.2202	21.0445	21.0199	20.8082	20.9449	21.1702	20.6701	21.5396	20.8298	21.2416	21.7625	21.2731	S	1133	2	___1	Casein kinase II substrate motif;ERK1,2 kinase substrate motif;G protein-coupled receptor kinase 1 substrate motif;Growth associated histone HI kinase substrate motif;GSK-3, ERK1, ERK2, CDK5 substrate motif;Pyruvate dehydrogenase kinase substrate motif;WW domain binding motif	0.970001	0.249003	A0A0A0MQE5;A2AHC3	A0A0A0MQE5	A0A0A0MQE5	Calmodulin-regulated spectrin-associated protein 1	Camsap1	TLPQSRSLPPSTHPRSPSDPGGELPEKCLFD	S(0.97)PS(0.03)DPGGELPEK	tr|A0A0A0MQE5|A0A0A0MQE5_MOUSE Calmodulin-regulated spectrin-associated protein 1 OS=Mus musculus OX=10090 GN=Camsap1 PE=1 SV=1;sp|A2AHC3|CAMP1_MOUSE Calmodulin-regulated spectrin-associated protein 1 OS=Mus musculus OX=10090 GN=Camsap1 PE=1 SV=1	X;X;X;X;X;X;X;X;X;X;X;X;X;X;X;Phospho (STY);X;X;X;X;X;X;X;X;X;X;X;X;X;X;X
20.4431	21.2943	21.3624	21.5728	21.7856	22.0542	21.6513	21.8423	22.5471	22.0683	22.413	21.2349	S	553	2	___1	DNA dependent Protein kinase substrate motif;ERK1,2 kinase substrate motif;G protein-coupled receptor kinase 1 substrate motif;GSK-3, ERK1, ERK2, CDK5 substrate motif;WW domain binding motif	0.999996	0.123008	A0A0A0MQE5;A2AHC3;A2AHC4;A2AHC3-2	A0A0A0MQE5	A0A0A0MQE5	Calmodulin-regulated spectrin-associated protein 1	Camsap1	DEELVAIIRTDVSPPSPQMPRTSPQAPGLVA	T(0.074)DVS(0.926)PPS(1)PQMPR	tr|A0A0A0MQE5|A0A0A0MQE5_MOUSE Calmodulin-regulated spectrin-associated protein 1 OS=Mus musculus OX=10090 GN=Camsap1 PE=1 SV=1;sp|A2AHC3|CAMP1_MOUSE Calmodulin-regulated spectrin-associated protein 1 OS=Mus musculus OX=10090 GN=Camsap1 PE=1 SV=1;tr|A2AHC4	X;X;X;X;X;X;X;X;X;X;X;X;Phospho (STY);X;X;Phospho (STY);X;X;Oxidation (M);X;X;Phospho (STY);Phospho (STY);X;X;X;X;X;X;X;X
22.521	23.1762	23.285	23.1071	23.2384	23.0073	22.8712	23.2536	23.2294	23.1566	23.5174	22.878	S	42	2	___1	Casein kinase I substrate motif;Casein kinase II substrate motif;ERK1,2 kinase substrate motif;GSK-3, ERK1, ERK2, CDK5 substrate motif;WW domain binding motif	0.999435	0.875271	B7ZCJ0;A0A0A0MQE8;B7ZCJ1;Q6DFV3;A2BHQ2	B7ZCJ0	B7ZCJ0	Rho GTPase-activating protein 21	Arhgap21	EVSKNKDGKDQGEPVSPSEDEPFSWPGPKTV	DQGEPVS(0.999)PS(0.001)EDEPFSWPGPK	tr|B7ZCJ0|B7ZCJ0_MOUSE Rho GTPase-activating protein 21 OS=Mus musculus OX=10090 GN=Arhgap21 PE=1 SV=1;tr|A0A0A0MQE8|A0A0A0MQE8_MOUSE Rho GTPase-activating protein 21 OS=Mus musculus OX=10090 GN=Arhgap21 PE=1 SV=1;tr|B7ZCJ1|B7ZCJ1_MOUSE Rho GTPase-activati	X;X;X;X;X;X;X;X;X;X;X;X;X;X;X;Phospho (STY);X;X;X;X;X;X;X;X;X;X;X;X;X;X;X
21.3745	19.9992	20.8832	20.4288	20.4865	21.1969	20.4412	21.6136	20.3439	21.0499	20.6461	20.3938	S	610	2	___1	ERK1,2 kinase substrate motif;Growth associated histone HI kinase substrate motif;GSK-3, ERK1, ERK2, CDK5 substrate motif;WW domain binding motif	1	0.99538	B7ZCJ0;A0A0A0MQE8;B7ZCJ1;Q6DFV3;G3UWM5	B7ZCJ0	B7ZCJ0	Rho GTPase-activating protein 21	Arhgap21	TTTGVSLQRGIAQDRSPLVKVRSNSLKVPPP	GIAQDRS(1)PLVK	tr|B7ZCJ0|B7ZCJ0_MOUSE Rho GTPase-activating protein 21 OS=Mus musculus OX=10090 GN=Arhgap21 PE=1 SV=1;tr|A0A0A0MQE8|A0A0A0MQE8_MOUSE Rho GTPase-activating protein 21 OS=Mus musculus OX=10090 GN=Arhgap21 PE=1 SV=1;tr|B7ZCJ1|B7ZCJ1_MOUSE Rho GTPase-activati	X;X;X;X;X;X;X;X;X;X;X;X;X;X;X;Phospho (STY);X;X;X;X;X;X;X;X;X;X;X;X;X;X;X
20.6814	21.5628	20.7345	21.1591	21.0201	20.7767	21.3303	21.4821	21.2698	21.279	21.2106	20.693	S	918	2	___1	14-3-3 domain binding motif;Calmodulin-dependent protein kinase II substrate motif;Casein kinase II substrate motif;MAPKAPK2 kinase substrate motif;PKA kinase substrate motif;PKC epsilon kinase substrate motif;PKC kinase substrate motif	0.950114	0.46119	B7ZCJ0;A0A0A0MQE8;B7ZCJ1;Q6DFV3;G3UWM5;G3UX38	B7ZCJ0	B7ZCJ0	Rho GTPase-activating protein 21	Arhgap21	TDSQKSSEDSGSRKGSSSEVFSDAAREGWLQ	KGS(0.95)S(0.034)S(0.012)EVFS(0.004)DAAR	tr|B7ZCJ0|B7ZCJ0_MOUSE Rho GTPase-activating protein 21 OS=Mus musculus OX=10090 GN=Arhgap21 PE=1 SV=1;tr|A0A0A0MQE8|A0A0A0MQE8_MOUSE Rho GTPase-activating protein 21 OS=Mus musculus OX=10090 GN=Arhgap21 PE=1 SV=1;tr|B7ZCJ1|B7ZCJ1_MOUSE Rho GTPase-activati	X;X;X;X;X;X;X;X;X;X;X;X;X;X;X;Phospho (STY);X;X;X;X;X;X;X;X;X;X;X;X;X;X;X
20.9925	21.9228	21.9254	19.7163	20.1535	21.6519	21.0187	22.4311	21.4789	21.5184	20.8389	21.451	S	472	3	___1	14-3-3 domain binding motif;ATM kinase substrate motif;Calmodulin-dependent protein kinase II substrate motif;DNA dependent Protein kinase substrate motif;PKA kinase substrate motif;PKC kinase substrate motif	0.929919	0.244751	B7ZCJ0;A0A0A0MQE8;B7ZCJ1;Q6DFV3;G3UWM5	B7ZCJ0	B7ZCJ0	Rho GTPase-activating protein 21	Arhgap21	RLEDSVLMKYCPRSASQGALTSPPVSFNNHR	S(0.066)AS(0.93)QGALT(0.003)S(0.001)PPVSFNNHR	tr|B7ZCJ0|B7ZCJ0_MOUSE Rho GTPase-activating protein 21 OS=Mus musculus OX=10090 GN=Arhgap21 PE=1 SV=1;tr|A0A0A0MQE8|A0A0A0MQE8_MOUSE Rho GTPase-activating protein 21 OS=Mus musculus OX=10090 GN=Arhgap21 PE=1 SV=1;tr|B7ZCJ1|B7ZCJ1_MOUSE Rho GTPase-activati	X;X;X;X;X;X;X;X;X;X;X;X;X;X;X;Phospho (STY);X;X;X;X;X;X;X;X;X;X;X;X;X;X;X
21.2406	20.5004	20.8334	20.6549	22.0397	22.1761	21.5254	22.8309	22.9795	20.6694	21.4998	21.3086	S	875	3	___1	14-3-3 domain binding motif;Calmodulin-dependent protein kinase II substrate motif;Casein kinase II substrate motif;PKA kinase substrate motif;PKC kinase substrate motif	0.946011	0.0726623	B7ZCJ0;A0A0A0MQE8;B7ZCJ1;Q6DFV3;G3UWM5	B7ZCJ0	B7ZCJ0	Rho GTPase-activating protein 21	Arhgap21	PSLDGQHSSKTERSKSYDEGLDDYREDAKLS	S(0.008)KS(0.946)Y(0.046)DEGLDDYREDAK	tr|B7ZCJ0|B7ZCJ0_MOUSE Rho GTPase-activating protein 21 OS=Mus musculus OX=10090 GN=Arhgap21 PE=1 SV=1;tr|A0A0A0MQE8|A0A0A0MQE8_MOUSE Rho GTPase-activating protein 21 OS=Mus musculus OX=10090 GN=Arhgap21 PE=1 SV=1;tr|B7ZCJ1|B7ZCJ1_MOUSE Rho GTPase-activati	X;X;X;X;X;X;X;X;X;X;X;X;X;X;X;Phospho (STY);X;X;X;X;X;X;X;X;X;X;X;X;X;X;X
20.8802	21.6724	22.9655	21.6882	23.199	23.4858	21.5739	22.3504	22.8419	21.6104	21.4722	21.1703	S	265	2	___1	Casein kinase II substrate motif;Pyruvate dehydrogenase kinase substrate motif	0.999635	0.253218	A0A0A0MQF6;P16858;S4R257;A0A0R4J0X7;S4R2G5;Q64467;S4R1W1	A0A0A0MQF6;S4R1W1	A0A0A0MQF6	Glyceraldehyde-3-phosphate dehydrogenase;Glyceraldehyde-3-phosphate dehydrogenase, testis-specific	Gapdh;Gapdhs;Gm3839	GKLTGMAFRVPTPNVSVVDLTCRLEKPAKYD;GKLTGMAFRVPTPNVSVVDLTCRLENPAKYD	VPTPNVS(1)VVDLTCR	tr|A0A0A0MQF6|A0A0A0MQF6_MOUSE Glyceraldehyde-3-phosphate dehydrogenase OS=Mus musculus OX=10090 GN=Gapdh PE=1 SV=1;sp|P16858|G3P_MOUSE Glyceraldehyde-3-phosphate dehydrogenase OS=Mus musculus OX=10090 GN=Gapdh PE=1 SV=2;tr|S4R257|S4R257_MOUSE Glyceraldehy	X;X;X;X;X;X;X;X;X;X;X;X;X;X;X;Phospho (STY);X;X;X;X;X;X;X;X;X;X;X;X;X;X;X
21.0251	21.9466	20.9212	21.3348	21.5214	20.7701	20.7439	20.6264	20.1858	21.4045	21.4389	20.62	S	82	2	___1	b-Adrenergic Receptor kinase substrate motif;Casein kinase II substrate motif;Cdc2 kinase substrate motif;CDK kinase substrate motif;CDK1,2,4,6 kinase substrate motif;ERK1,2 kinase substrate motif;GSK-3, ERK1, ERK2, CDK5 substrate motif;PKA kinase substrate motif;WW domain binding motif	1	0.197903	A0A0A6YVY5;A0A0A6YW74;Q99P69-2;Q99P69	A0A0A6YVY5	A0A0A6YVY5	Kinetochore protein Nuf2	Nuf2	SLKEVEDNLKSKIVDSPEKLKNYKDKMKGTV	IVDS(1)PEKLK	tr|A0A0A6YVY5|A0A0A6YVY5_MOUSE Kinetochore protein Nuf2 (Fragment) OS=Mus musculus OX=10090 GN=Nuf2 PE=1 SV=1;tr|A0A0A6YW74|A0A0A6YW74_MOUSE Kinetochore protein Nuf2 OS=Mus musculus OX=10090 GN=Nuf2 PE=1 SV=1;sp|Q99P69-2|NUF2_MOUSE Isoform 2 of Kinetochore	X;X;X;X;X;X;X;X;X;X;X;X;X;X;X;Phospho (STY);X;X;X;X;X;X;X;X;X;X;X;X;X;X;X
21.2744	22.6988	21.2409	21.032	20.8833	20.8622	21.3261	20.7516	21.6494	21.1457	21.131	21.316	S	289	2	___1	b-Adrenergic Receptor kinase substrate motif;Casein kinase II substrate motif;ERK1,2 kinase substrate motif;GSK-3, ERK1, ERK2, CDK5 substrate motif;PKA kinase substrate motif;WW domain binding motif	0.970859	0.28804	A0A0A6YW34;A0A0A6YY48;A2RS43;E9Q2S0;A0A0A6YY83	A0A0A6YW34	A0A0A6YW34		Pcdh7	PNGQRYDSVNEKLSDSPSMGRYRSVNGGPGS	LS(0.001)DS(0.971)PS(0.028)MGR	tr|A0A0A6YW34|A0A0A6YW34_MOUSE Protocadherin 7 (Fragment) OS=Mus musculus OX=10090 GN=Pcdh7 PE=1 SV=1;tr|A0A0A6YY48|A0A0A6YY48_MOUSE Protocadherin 7 (Fragment) OS=Mus musculus OX=10090 GN=Pcdh7 PE=1 SV=1;tr|A2RS43|A2RS43_MOUSE Protocadherin 7 OS=Mus muscul	X;X;X;X;X;X;X;X;X;X;X;X;X;X;X;Phospho (STY);X;X;X;X;X;X;X;X;X;X;X;X;X;X;Phospho (STY)
21.4704	22.1536	20.5977	22.2066	20.8	21.3333	21.7889	23.7386	21.2831	21.2488	22.5017	22.2323	S	304	2	___1	ERK1,2 kinase substrate motif;G protein-coupled receptor kinase 1 substrate motif;GSK-3, ERK1, ERK2, CDK5 substrate motif;WW domain binding motif	1	0.596935	A0A0A6YW34;A0A0A6YY48;A2RS43;E9Q2S0;A0A0A6YY83;A0A0G2JG16	A0A0A6YW34	A0A0A6YW34		Pcdh7	SPSMGRYRSVNGGPGSPDLARHYKSSSPLPT	SVNGGPGS(1)PDLAR	tr|A0A0A6YW34|A0A0A6YW34_MOUSE Protocadherin 7 (Fragment) OS=Mus musculus OX=10090 GN=Pcdh7 PE=1 SV=1;tr|A0A0A6YY48|A0A0A6YY48_MOUSE Protocadherin 7 (Fragment) OS=Mus musculus OX=10090 GN=Pcdh7 PE=1 SV=1;tr|A2RS43|A2RS43_MOUSE Protocadherin 7 OS=Mus muscul	Phospho (STY);X;X;X;X;X;X;X;X;X;X;X;X;X;X;Phospho (STY);X;X;X;X;X;X;X;X;X;X;X;X;X;X;X
20.9895	21.1962	21.703	21.4245	21.2013	21.5892	22.0469	21.4317	21.2242	21.2585	21.2121	20.9154	S	49	2	___1	ATM kinase substrate motif;Casein kinase II substrate motif;DNA dependent Protein kinase substrate motif	0.999992	0.422824	A0A0A6YW42;F6W2V3;A2AJ72	A0A0A6YW42	A0A0A6YW42		Fubp3	QAAFYGQTLGQAQAHSQEQ____________	QQAAFYGQTLGQAQAHS(1)QEQ	tr|A0A0A6YW42|A0A0A6YW42_MOUSE Far upstream element (FUSE)-binding protein 3 (Fragment) OS=Mus musculus OX=10090 GN=Fubp3 PE=1 SV=1;tr|F6W2V3|F6W2V3_MOUSE Far upstream element (FUSE)-binding protein 3 (Fragment) OS=Mus musculus OX=10090 GN=Fubp3 PE=1 SV=1;	X;X;X;X;X;X;X;X;X;X;X;X;X;X;X;Phospho (STY);X;X;X;X;X;X;X;X;X;X;X;X;X;X;X
21.103	22.6584	22.5345	20.9162	22.3854	21.0273	22.633	21.5291	22.9933	20.6265	23.0092	22.3175	S	719	2	___1	ERK1,2 kinase substrate motif;G protein-coupled receptor kinase 1 substrate motif;GSK3 kinase substrate motif;GSK-3, ERK1, ERK2, CDK5 substrate motif;MDC1 BRCT domain binding motif;Plk1 PBD domain binding motif;WW domain binding motif	0.890847	0.672331	A0A0A6YWR8;E9PVG7;A0A0A6YW53;P97820;B2RUE8;A0A0A6YWM8;B7ZNR9;F8VPL5;A0A0A6YWJ2	A0A0A6YWR8;B2RUE8	B2RUE8	Mitogen-activated protein kinase kinase kinase kinase 4	Map4k4	ADDSTSGPEDTRAASSPNLSNGETESVKTMI	AAS(0.109)S(0.891)PNLSNGETESVK	tr|A0A0A6YWR8|A0A0A6YWR8_MOUSE Mitogen-activated protein kinase kinase kinase kinase 4 OS=Mus musculus OX=10090 GN=Map4k4 PE=1 SV=1;tr|E9PVG7|E9PVG7_MOUSE Mitogen-activated protein kinase kinase kinase kinase 4 OS=Mus musculus OX=10090 GN=Map4k4 PE=1 SV=2;	X;X;X;X;X;X;X;X;X;X;X;X;X;X;X;Phospho (STY);X;X;X;Phospho (STY);X;X;X;X;X;X;X;X;X;X;X
20.8971	21.192	21.5254	21.0985	21.3293	21.631	22.1316	21.5068	21.0841	22.236	20.984	21.9874	S	882	3	___1	14-3-3 domain binding motif;Calmodulin-dependent protein kinase II substrate motif;Phosphorylase kinase substrate motif;PKA kinase substrate motif;PKC epsilon kinase substrate motif;PKC kinase substrate motif	0.999992	0.55428	A0A0A6YWR8;E9PVG7;A0A0A6YW53;P97820;B2RUE8;A0A0A6YWM8;B7ZNR9;F8VPL5	A0A0A6YWR8;B2RUE8	B2RUE8	Mitogen-activated protein kinase kinase kinase kinase 4	Map4k4	GLRPEAIRQDPTRKGSVVNVNPTNTRPQSDT	GS(1)VVNVNPTNTRPQSDTPEIR	tr|A0A0A6YWR8|A0A0A6YWR8_MOUSE Mitogen-activated protein kinase kinase kinase kinase 4 OS=Mus musculus OX=10090 GN=Map4k4 PE=1 SV=1;tr|E9PVG7|E9PVG7_MOUSE Mitogen-activated protein kinase kinase kinase kinase 4 OS=Mus musculus OX=10090 GN=Map4k4 PE=1 SV=2;	X;X;X;X;X;X;X;X;X;X;X;X;X;X;X;Phospho (STY);X;X;X;X;X;X;X;X;X;X;X;X;X;X;X
21.1173	21.8166	21.4002	21.6829	21.6652	20.9417	22.2743	22.3428	21.7865	21.6927	22.9231	20.6532	S	557	2	___1	14-3-3 domain binding motif;Calmodulin-dependent protein kinase II alpha substrate motif;Calmodulin-dependent protein kinase II substrate motif;Calmodulin-dependent protein kinase IV substrate motif;Casein kinase II substrate motif;Chk1 kinase substrate motif;G protein-coupled receptor kinase 1 substrate motif;MAPKAPK2 kinase substrate motif;PKA kinase substrate motif;PKC kinase substrate motif;P…	0.881753	0.536229	A0A0A6YWR8;E9PVG7;A0A0A6YW53;P97820;A0A0A6YXE5;A0A0A6YVR7	A0A0A6YWR8	A0A0A6YWR8	Mitogen-activated protein kinase kinase kinase kinase 4	Map4k4	LASLKNNVSPVSRSHSFSDPSPKFAHHHLRS	S(0.113)HS(0.882)FS(0.005)DPSPK	tr|A0A0A6YWR8|A0A0A6YWR8_MOUSE Mitogen-activated protein kinase kinase kinase kinase 4 OS=Mus musculus OX=10090 GN=Map4k4 PE=1 SV=1;tr|E9PVG7|E9PVG7_MOUSE Mitogen-activated protein kinase kinase kinase kinase 4 OS=Mus musculus OX=10090 GN=Map4k4 PE=1 SV=2;	X;X;X;X;X;X;X;X;X;X;X;X;X;X;X;Phospho (STY);X;X;X;X;Phospho (STY);X;X;X;X;X;X;X;X;X;X
21.7436	21.5983	21.957	20.4649	20.6981	23.4659	21.5773	21.3848	23.7322	21.4507	23.5303	23.447	S	804	2	___1	b-Adrenergic Receptor kinase substrate motif;Casein kinase II substrate motif;G protein-coupled receptor kinase 1 substrate motif	0.787693	0.611525	A0A0A6YW80;G3X8Y3;Q80UM3	A0A0A6YW80	A0A0A6YW80	N-alpha-acetyltransferase 15, NatA auxiliary subunit	Naa15	PPGYEEDMKITVNGDSSAETEELANEI____	IT(0.018)VNGDS(0.788)S(0.195)AETEELANEI	tr|A0A0A6YW80|A0A0A6YW80_MOUSE N-alpha-acetyltransferase 15, NatA auxiliary subunit OS=Mus musculus OX=10090 GN=Naa15 PE=1 SV=1;tr|G3X8Y3|G3X8Y3_MOUSE N-alpha-acetyltransferase 15, NatA auxiliary subunit OS=Mus musculus OX=10090 GN=Naa15 PE=1 SV=1;sp|Q80UM	X;X;X;X;X;X;X;X;X;X;X;X;X;X;X;Phospho (STY);X;X;X;X;X;X;X;X;X;X;X;X;X;X;X
22.6765	23.8653	23.721	23.9134	24.1938	21.8517	23.8953	23.6736	23.9007	20.3215	24.1029	21.2165	S	60	2	___1	BARD1 BRCT domain binding motif;Casein kinase I substrate motif;Casein kinase II substrate motif;G protein-coupled receptor kinase 1 substrate motif	0.999996	0.300059	Q3TQS1;A0A0A6YWC2;F6U5V1	Q3TQS1	Q3TQS1		Larp1b	KENREAKLDGPTENISEDEAQSSSQRKRGWR	LDGPTENIS(1)EDEAQSSSQR	tr|Q3TQS1|Q3TQS1_MOUSE La ribonucleoprotein domain family, member 1B OS=Mus musculus OX=10090 GN=Larp1b PE=1 SV=1;tr|A0A0A6YWC2|A0A0A6YWC2_MOUSE La ribonucleoprotein domain family, member 1B OS=Mus musculus OX=10090 GN=Larp1b PE=1 SV=1;tr|F6U5V1|F6U5V1_MOU	X;X;X;X;X;X;X;X;X;X;X;X;X;X;X;Phospho (STY);X;X;X;X;X;X;X;X;X;X;X;X;X;X;X
20.7012	20.6658	21.2757	20.9341	20.6123	20.8328	21.1062	22.0906	21.385	21.12	20.9421	21.0324	S	1020	2	___1	ERK1,2 kinase substrate motif;G protein-coupled receptor kinase 1 substrate motif;GSK-3, ERK1, ERK2, CDK5 substrate motif;PKA kinase substrate motif;WW domain binding motif	0.88063	0.0864235	E9QNQ4;A0A0A6YWG7;Q8CHG7	E9QNQ4	E9QNQ4	Rap guanine nucleotide exchange factor 2	Rapgef2	LPKNPGDKKPVKSETSPVAPRAGPQQKVQPQ	SET(0.119)S(0.881)PVAPR	tr|E9QNQ4|E9QNQ4_MOUSE Cyclic nucleotide ras GEF OS=Mus musculus OX=10090 GN=Rapgef2 PE=1 SV=1;tr|A0A0A6YWG7|A0A0A6YWG7_MOUSE Cyclic nucleotide ras GEF OS=Mus musculus OX=10090 GN=Rapgef2 PE=1 SV=1;sp|Q8CHG7|RPGF2_MOUSE Rap guanine nucleotide exchange fact	X;X;X;X;X;X;X;X;X;X;X;X;X;X;X;Phospho (STY);X;X;X;X;X;X;X;X;X;X;X;X;X;X;X
20.8157	22.1638	21.9766	22.0673	21.6673	21.7185	22.0098	22.2733	21.9355	22.2973	22.0542	21.9347	S	181	2	___1	14-3-3 domain binding motif;Calmodulin-dependent protein kinase II substrate motif;ERK1,2 kinase substrate motif;GSK-3, ERK1, ERK2, CDK5 substrate motif;PKA kinase substrate motif;PKC epsilon kinase substrate motif;PKC kinase substrate motif;WW domain binding motif	1	0.508537	D3YVN1;A0A0A6YWG8;Q9Z2N8	D3YVN1	D3YVN1	Actin-like protein 6A	Actl6a	IPPYMIASKEAVREGSPANWKRKEKLPQVTR	EAVREGS(1)PANWK	tr|D3YVN1|D3YVN1_MOUSE Actin-like protein 6A (Fragment) OS=Mus musculus OX=10090 GN=Actl6a PE=1 SV=1;tr|A0A0A6YWG8|A0A0A6YWG8_MOUSE Actin-like protein 6A (Fragment) OS=Mus musculus OX=10090 GN=Actl6a PE=1 SV=1;sp|Q9Z2N8|ACL6A_MOUSE Actin-like protein 6A OS	X;X;X;X;X;X;X;X;X;X;X;X;X;X;X;Phospho (STY);X;X;X;X;X;X;X;X;X;X;X;X;X;X;X
20.9726	22.4023	21.3792	21.1105	21.4034	21.1848	21.3346	21.4934	21.5527	21.4033	21.8974	22.1297	S	39	2	___1	14-3-3 domain binding motif;AMP-activated protein kinase substrate motif;Calmodulin-dependent protein kinase I substrate motif;Calmodulin-dependent protein kinase II substrate motif;Calmodulin-dependent protein kinase IV substrate motif;Casein kinase II substrate motif;Chk1 kinase substrate motif;PKA kinase substrate motif;PKC kinase substrate motif	0.995381	0.451537	A0A0A6YWT1;A2AQ43;A2AQ44;A2AQ42;A2AQ45;A2AQ41;Q80TY0-5;Q80TY0-4;Q80TY0-2;Q80TY0-3;Q80TY0	A0A0A6YWT1	A0A0A6YWT1	Formin-binding protein 1	Fnbp1	DIEFEDYTQPMKRTVSDNSLSSSKEGKPELR	T(0.001)VS(0.995)DNS(0.003)LSSSK	tr|A0A0A6YWT1|A0A0A6YWT1_MOUSE Formin-binding protein 1 (Fragment) OS=Mus musculus OX=10090 GN=Fnbp1 PE=1 SV=1;tr|A2AQ43|A2AQ43_MOUSE Formin-binding protein 1 OS=Mus musculus OX=10090 GN=Fnbp1 PE=1 SV=1;tr|A2AQ44|A2AQ44_MOUSE Formin-binding protein 1 OS=Mu	X;X;X;X;X;X;X;X;X;X;X;X;X;X;X;Phospho (STY);X;X;X;X;X;X;X;X;X;X;X;X;X;X;X
21.7781	20.6434	22.4783	20.8981	21.6524	21.0572	20.7192	22.5257	22.6564	22.5137	20.7863	22.4726	S	1039	3	___1	ATM kinase substrate motif;Casein kinase I substrate motif;Casein kinase II substrate motif;DNA dependent Protein kinase substrate motif	0.998223	0.710689	A0A0A6YX40;Q6ZQA6	A0A0A6YX40	A0A0A6YX40	Immunoglobulin superfamily member 3	Igsf3	LGIDEQEEEEEEEDISQEEDSEDPTERTVLL	RGSLGIDEQEEEEEEEDIS(0.998)QEEDS(0.002)EDPTER	tr|A0A0A6YX40|A0A0A6YX40_MOUSE Immunoglobulin superfamily member 3 OS=Mus musculus OX=10090 GN=Igsf3 PE=1 SV=1;sp|Q6ZQA6|IGSF3_MOUSE Immunoglobulin superfamily member 3 OS=Mus musculus OX=10090 GN=Igsf3 PE=1 SV=2	X;X;X;X;X;X;X;X;X;X;X;X;X;X;X;Phospho (STY);X;X;X;X;X;X;X;X;X;X;X;X;X;X;X
24.4337	26.1271	25.8336	25.4552	26.0199	26.0062	25.5896	26.3048	26.5342	25.2224	26.5832	22.3014	S	97	2	___1	14-3-3 domain binding motif;Aurora-A kinase substrate motif;Calmodulin-dependent protein kinase II alpha substrate motif;Calmodulin-dependent protein kinase II substrate motif;Calmodulin-dependent protein kinase IV substrate motif;PAK2 kinase substrate motif;Phosphorylase kinase substrate motif;PKA kinase substrate motif;PKC epsilon kinase substrate motif;PKC kinase substrate motif	0.999992	0.539965	A0A0A6YX73;Q8K1M3;P12367	A0A0A6YX73	A0A0A6YX73	cAMP-dependent protein kinase type II-alpha regulatory subunit	Prkar2a	ADLEVPVPSKFTRRVSVCAETFNPDEEEEDN	RVS(1)VCAETFNPDEEEEDNDPR	tr|A0A0A6YX73|A0A0A6YX73_MOUSE cAMP-dependent protein kinase type II-alpha regulatory subunit OS=Mus musculus OX=10090 GN=Prkar2a PE=1 SV=1;tr|Q8K1M3|Q8K1M3_MOUSE Protein kinase, cAMP dependent regulatory, type II alpha OS=Mus musculus OX=10090 GN=Prkar2a	X;X;X;X;X;X;X;X;X;X;X;X;X;X;X;Phospho (STY);X;X;X;X;X;X;X;X;X;X;X;X;X;X;X
20.5252	21.3373	20.7719	20.7824	21.3005	20.5012	20.5886	20.9177	21.0461	21.3133	21.1863	21.3036	S	1176	2	___1	14-3-3 domain binding motif;Calmodulin-dependent protein kinase II substrate motif;Casein kinase II substrate motif;PAK2 kinase substrate motif;PKA kinase substrate motif;PKC epsilon kinase substrate motif;PKC kinase substrate motif	0.999861	0.359191	E9PWX8;A0A0A6YXG1;E9QPR4;A0A668KMA1;Q811L6	E9PWX8	E9PWX8	Microtubule-associated serine/threonine-protein kinase 4	Mast4	APKLSGQRYRSGRRKSAGSIPLSPLARTPSP	S(1)AGSIPLSPLAR	tr|E9PWX8|E9PWX8_MOUSE Non-specific serine/threonine protein kinase OS=Mus musculus OX=10090 GN=Mast4 PE=1 SV=1;tr|A0A0A6YXG1|A0A0A6YXG1_MOUSE Non-specific serine/threonine protein kinase OS=Mus musculus OX=10090 GN=Mast4 PE=1 SV=2;tr|E9QPR4|E9QPR4_MOUSE N	X;X;X;X;X;X;X;X;X;X;X;X;X;X;X;Phospho (STY);X;X;X;X;X;X;X;X;X;X;X;X;X;X;X
21.8688	22.9641	22.7097	23.2843	22.437	22.3276	22.5286	22.8669	22.5055	22.8111	22.8083	22.5712	S	979	2	___1	14-3-3 domain binding motif;b-Adrenergic Receptor kinase substrate motif;Calmodulin-dependent protein kinase II substrate motif;Casein kinase II substrate motif;ERK1,2 kinase substrate motif;G protein-coupled receptor kinase 1 substrate motif;GSK-3, ERK1, ERK2, CDK5 substrate motif;PKA kinase substrate motif;PKC epsilon kinase substrate motif;PKC kinase substrate motif;WW domain binding motif	0.999882	0.922872	A0A1D5RM41;A0A0A6YXX3;A0A0A6YXL6;E9Q3Y4;Q9ESE1-3;Q9ESE1-2;Q9ESE1	A0A1D5RM41	A0A1D5RM41	Lipopolysaccharide-responsive and beige-like anchor protein	Lrba	GVDVSVGSQHEDRKDSPISPHFTRNSDENSS	DS(1)PISPHFTR	tr|A0A1D5RM41|A0A1D5RM41_MOUSE Lipopolysaccharide-responsive and beige-like anchor protein (Fragment) OS=Mus musculus OX=10090 GN=Lrba PE=1 SV=1;tr|A0A0A6YXX3|A0A0A6YXX3_MOUSE Lipopolysaccharide-responsive and beige-like anchor protein OS=Mus musculus OX=1	X;X;X;X;X;X;X;X;X;X;X;X;X;X;X;Phospho (STY);X;X;Phospho (STY);X;X;X;X;X;X;X;X;X;X;X;X
21.0727	21.6264	20.6408	21.0387	21.9977	22.079	22.1377	21.756	21.972	21.9961	21.9337	21.9152	S	441	2	___1	14-3-3 domain binding motif;AMP-activated protein kinase substrate motif;Aurora-A kinase substrate motif;Calmodulin-dependent protein kinase I substrate motif;Calmodulin-dependent protein kinase II alpha substrate motif;Calmodulin-dependent protein kinase II substrate motif;Calmodulin-dependent protein kinase IV substrate motif;Casein kinase II substrate motif;Chk1 kinase substrate motif;HMGCoA R…	0.99381	0.0925326	A0A0A6YY64;A2AUP3;A2AUP5;A2AUP1;Q7TS91;A2AUP4;A7UAK8;Q3U3S6;A7UAK5	A0A0A6YY64	A0A0A6YY64		Pfkfb3	SEDAKKGPNPLMRRNSVTPLASPEPTKKPRI	RNS(0.994)VT(0.006)PLASPEPTK	tr|A0A0A6YY64|A0A0A6YY64_MOUSE 6-phosphofructo-2-kinase OS=Mus musculus OX=10090 GN=Pfkfb3 PE=1 SV=1;tr|A2AUP3|A2AUP3_MOUSE 6-phosphofructo-2-kinase OS=Mus musculus OX=10090 GN=Pfkfb3 PE=1 SV=1;tr|A2AUP5|A2AUP5_MOUSE 6-phosphofructo-2-kinase OS=Mus musculu	X;X;X;X;X;X;X;X;X;X;X;X;X;X;X;Phospho (STY);X;X;X;X;X;X;X;X;X;X;X;X;X;X;X
23.0806	24.1759	23.8418	23.2825	23.6049	23.0157	23.2873	23.7882	23.7497	24.1268	24.0452	23.9066	S	30	2	___1	b-Adrenergic Receptor kinase substrate motif;BARD1 BRCT domain binding motif;Casein kinase I substrate motif;Casein kinase II substrate motif	1	0.169338	A0A0A6YY66;Q8BSN6;O70480	A0A0A6YY66	A0A0A6YY66	Vesicle-associated membrane protein 4	Vamp4	TGSVKSERRNLLEDDSDEEEDFFLRGPSGPR	RNLLEDDS(1)DEEEDFFLR	tr|A0A0A6YY66|A0A0A6YY66_MOUSE Vesicle-associated membrane protein 4 OS=Mus musculus OX=10090 GN=Vamp4 PE=1 SV=1;tr|Q8BSN6|Q8BSN6_MOUSE Vesicle-associated membrane protein 4 OS=Mus musculus OX=10090 GN=Vamp4 PE=1 SV=1;sp|O70480|VAMP4_MOUSE Vesicle-associat	X;X;X;X;X;X;X;X;X;X;X;X;X;X;X;Phospho (STY);X;X;X;X;X;X;X;X;X;X;X;X;X;X;X
20.6702	21.714	21.2787	21.3226	21.2338	21.5152	21.4299	21.8623	21.43	22.3053	22.5152	21.9363	S	584	2	___1	ERK1,2 kinase substrate motif;GSK-3, ERK1, ERK2, CDK5 substrate motif;MDC1 BRCT domain binding motif;Plk1 PBD domain binding motif;WW domain binding motif	0.97307	0.0222413	A0A0A6YY67;H7BX08;Q8C1B1;Q8C1B1-2	A0A0A6YY67	A0A0A6YY67	Calmodulin-regulated spectrin-associated protein 2	Camsap2	QDLSILNSNIKLNQSSPDNLTDTKGALSPIT	LNQS(0.026)S(0.973)PDNLT(0.001)DTK	tr|A0A0A6YY67|A0A0A6YY67_MOUSE Calmodulin-regulated spectrin-associated protein 2 OS=Mus musculus OX=10090 GN=Camsap2 PE=1 SV=1;tr|H7BX08|H7BX08_MOUSE Calmodulin-regulated spectrin-associated protein 2 OS=Mus musculus OX=10090 GN=Camsap2 PE=1 SV=1;sp|Q8C1B	X;X;X;X;X;X;X;X;X;X;X;X;X;X;X;Phospho (STY);X;X;X;X;X;X;X;X;X;X;X;X;X;X;X
21.6296	21.9328	22.4718	22.8575	22.8158	23.0006	22.4531	23.1049	23.1123	23.1709	23.2618	23.014	S	450	2	___1	14-3-3 domain binding motif;AMP-activated protein kinase substrate motif;Calmodulin-dependent protein kinase I substrate motif;Calmodulin-dependent protein kinase II substrate motif;Calmodulin-dependent protein kinase IV substrate motif;Casein kinase II substrate motif;Chk1 kinase substrate motif;HMGCoA Reductase kinase substrate motif;PKA kinase substrate motif;PKC kinase substrate motif	0.99975	0.00722591	A0A0A6YY67;H7BX08;Q8C1B1;Q8C1B1-2	A0A0A6YY67	A0A0A6YY67	Calmodulin-regulated spectrin-associated protein 2	Camsap2	SAQSSTPNRGIIRSVSNEGLTLNNSRASKHI	SVS(1)NEGLTLNNSR	tr|A0A0A6YY67|A0A0A6YY67_MOUSE Calmodulin-regulated spectrin-associated protein 2 OS=Mus musculus OX=10090 GN=Camsap2 PE=1 SV=1;tr|H7BX08|H7BX08_MOUSE Calmodulin-regulated spectrin-associated protein 2 OS=Mus musculus OX=10090 GN=Camsap2 PE=1 SV=1;sp|Q8C1B	X;X;X;X;X;X;X;X;X;X;X;X;X;X;X;Phospho (STY);X;X;X;X;X;X;X;X;X;X;X;X;X;X;X
22.2363	22.4233	22.1407	22.0418	21.6823	21.9085	22.0613	22.2511	21.979	20.8511	22.4484	21.9352	S	748	2	___1	b-Adrenergic Receptor kinase substrate motif;Calmodulin-dependent protein kinase II substrate motif;Casein kinase II substrate motif;MAPKAPK2 kinase substrate motif;PKA kinase substrate motif;PKC kinase substrate motif	1	0.495376	A0A0A6YY91;P13595;A0A0A6YY47;E9QB01;P13595-2	A0A0A6YY91	A0A0A6YY91	Neural cell adhesion molecule 1	Ncam1	GKDMEEGKAAFSKDESKEPIVEVRTEEERTP	DES(1)KEPIVEVR	tr|A0A0A6YY91|A0A0A6YY91_MOUSE Neural cell adhesion molecule 1 (Fragment) OS=Mus musculus OX=10090 GN=Ncam1 PE=1 SV=1;sp|P13595|NCAM1_MOUSE Neural cell adhesion molecule 1 OS=Mus musculus OX=10090 GN=Ncam1 PE=1 SV=3;tr|A0A0A6YY47|A0A0A6YY47_MOUSE Neural ce	X;X;X;X;X;X;X;X;X;X;X;X;X;X;X;Phospho (STY);X;X;X;X;X;X;X;X;X;X;X;X;X;X;X
21.847	21.5944	22.0909	20.7429	20.8379	20.8218	21.1115	23.121	21.6052	21.8697	22.0743	20.9563	S	861	2	___1	Casein kinase II substrate motif;ERK1,2 kinase substrate motif;G protein-coupled receptor kinase 1 substrate motif;GSK-3, ERK1, ERK2, CDK5 substrate motif;MDC1 BRCT domain binding motif;Plk1 PBD domain binding motif;WW domain binding motif	0.771633	0.173091	A0A0A6YY91;P13595	A0A0A6YY91	A0A0A6YY91	Neural cell adhesion molecule 1	Ncam1	AGQATPSKGVTASSSSPASAPKVAPLVDLSD	GVTAS(0.001)S(0.01)S(0.177)S(0.772)PAS(0.041)APK	tr|A0A0A6YY91|A0A0A6YY91_MOUSE Neural cell adhesion molecule 1 (Fragment) OS=Mus musculus OX=10090 GN=Ncam1 PE=1 SV=1;sp|P13595|NCAM1_MOUSE Neural cell adhesion molecule 1 OS=Mus musculus OX=10090 GN=Ncam1 PE=1 SV=3	X;X;X;X;X;X;X;X;X;X;X;X;X;X;X;Phospho (STY);X;X;X;X;X;X;X;X;X;X;X;X;X;X;X
21.9804	22.9458	22.6525	23.1638	22.6559	22.9555	23.0645	23.2631	22.8886	23.2199	23.3264	22.9488	S	979	2	___1	Casein kinase II substrate motif;ERK1,2 kinase substrate motif;Growth associated histone HI kinase substrate motif;GSK-3, ERK1, ERK2, CDK5 substrate motif;PKA kinase substrate motif;PKC kinase substrate motif;WW domain binding motif	0.996868	0.134701	A0A0A6YY91;P13595	A0A0A6YY91	A0A0A6YY91	Neural cell adhesion molecule 1	Ncam1	PGTVKNPPEAATAPASPKSKAATTNPSQGED	NPPEAAT(0.003)APAS(0.997)PK	tr|A0A0A6YY91|A0A0A6YY91_MOUSE Neural cell adhesion molecule 1 (Fragment) OS=Mus musculus OX=10090 GN=Ncam1 PE=1 SV=1;sp|P13595|NCAM1_MOUSE Neural cell adhesion molecule 1 OS=Mus musculus OX=10090 GN=Ncam1 PE=1 SV=3	X;X;X;X;X;X;X;X;X;X;X;X;X;X;X;Phospho (STY);X;X;X;X;X;X;X;X;X;X;X;X;X;X;X
21.0286	20.9767	21.4846	21.2385	20.4748	21.4623	20.7841	22.1733	22.3139	21.6454	21.0626	21.1065	S	224	2	___1	DNA dependent Protein kinase substrate motif;ERK1,2 kinase substrate motif;G protein-coupled receptor kinase 1 substrate motif;GSK-3, ERK1, ERK2, CDK5 substrate motif;WW domain binding motif	1	0.448571	A0A0B4J1E2;Q9CSN1	A0A0B4J1E2	A0A0B4J1E2	SNW domain-containing protein 1	Snw1	PPRFKINKKIPRGPPSPPAPVMHSPSRKMTV	GPPS(1)PPAPVMHS(0.7)PS(0.3)RK	tr|A0A0B4J1E2|A0A0B4J1E2_MOUSE SNW domain-containing protein 1 OS=Mus musculus OX=10090 GN=Snw1 PE=1 SV=1;sp|Q9CSN1|SNW1_MOUSE SNW domain-containing protein 1 OS=Mus musculus OX=10090 GN=Snw1 PE=1 SV=3	X;X;X;X;X;X;X;X;X;X;X;X;X;X;X;Phospho (STY);X;X;X;X;X;Oxidation (M);X;Phospho (STY);X;X;X;X;X;X;X
21.106	22.5927	22.209	21.5301	22.7649	19.9098	20.2887	20.9869	20.7747	22.925	20.944	23.226	S	800	3	___1	DNA dependent Protein kinase substrate motif;ERK1,2 kinase substrate motif;G protein-coupled receptor kinase 1 substrate motif;GSK-3, ERK1, ERK2, CDK5 substrate motif;MAPKAPK2 kinase substrate motif;WW domain binding motif	0.95494	0.290382	D3Z5P5;A0A0B4J1E3;P40694	D3Z5P5	D3Z5P5	DNA-binding protein SMUBP-2	Ighmbp2	PASSGSVAPQPSSPPSPAQAEPEPRAEEPVT	RS(0.001)PAS(0.001)S(0.001)GS(0.001)VAPQPS(0.021)S(0.021)PPS(0.955)PAQAEPEPR	tr|D3Z5P5|D3Z5P5_MOUSE DNA-binding protein SMUBP-2 OS=Mus musculus OX=10090 GN=Ighmbp2 PE=1 SV=1;tr|A0A0B4J1E3|A0A0B4J1E3_MOUSE DNA-binding protein SMUBP-2 OS=Mus musculus OX=10090 GN=Ighmbp2 PE=1 SV=1;sp|P40694|SMBP2_MOUSE DNA-binding protein SMUBP-2 OS=M	X;X;X;X;X;X;X;X;X;X;X;Phospho (STY);X;X;X;Phospho (STY);X;X;X;X;X;X;X;X;X;X;X;X;X;X;X
22.6865	23.5758	23.603	23.7773	23.9747	23.2522	23.7919	23.984	24.0814	23.3605	24.2325	21.7616	S	162	2	___1	b-Adrenergic Receptor kinase substrate motif;Casein kinase II substrate motif;Pyruvate dehydrogenase kinase substrate motif	1	0.506762	A0A0B4J1E7;O35343;D3YTN1	A0A0B4J1E7	A0A0B4J1E7	Importin subunit alpha-3	Kpna4	LLKRRNVPQEDICEDSDIDGDYRVQNTSLEA	NVPQEDICEDS(1)DIDGDYR	tr|A0A0B4J1E7|A0A0B4J1E7_MOUSE Importin subunit alpha-3 OS=Mus musculus OX=10090 GN=Kpna4 PE=1 SV=1;sp|O35343|IMA3_MOUSE Importin subunit alpha-3 OS=Mus musculus OX=10090 GN=Kpna4 PE=1 SV=1;tr|D3YTN1|D3YTN1_MOUSE Importin subunit alpha-3 (Fragment) OS=Mus	X;X;X;X;X;X;X;X;X;X;X;X;X;X;X;Phospho (STY);X;X;X;X;X;X;X;X;X;X;X;X;X;X;X
24.5129	25.6253	25.2991	25.2608	25.2499	24.957	25.5309	25.3078	25.1812	23.9636	25.2768	22.9654	S	274	2	___1	Casein kinase II substrate motif;MDC1 BRCT domain binding motif;Plk1 PBD domain binding motif	0.928558	0.151027	A0A0B4J1E9;Q9D2J4-2;Q9D2J4	A0A0B4J1E9	A0A0B4J1E9	V-set and immunoglobulin domain-containing protein 1	Vsig1	ARNKVKSKQQKNLNSSTELEPMTKVHHPQQS	NLNS(0.002)S(0.929)T(0.069)ELEPMTK	tr|A0A0B4J1E9|A0A0B4J1E9_MOUSE V-set and immunoglobulin domain-containing protein 1 OS=Mus musculus OX=10090 GN=Vsig1 PE=1 SV=1;sp|Q9D2J4-2|VSIG1_MOUSE Isoform 2 of V-set and immunoglobulin domain-containing protein 1 OS=Mus musculus OX=10090 GN=Vsig1;sp|Q	X;X;X;X;X;X;X;X;X;X;X;X;X;X;Phospho (STY);Phospho (STY);X;X;X;X;X;Oxidation (M);X;X;X;X;X;X;X;X;X
20.9738	21.0674	21.83	21.4011	21.4255	20.528	21.4495	21.0076	21.8309	20.5794	23.4663	22.8839	S	88	2	___1	DNA dependent Protein kinase substrate motif;G protein-coupled receptor kinase 1 substrate motif;GSK3 kinase substrate motif;PKA kinase substrate motif;PKC kinase substrate motif	0.800082	0.392106	A0A0G2JEF6;A0A0G2JDR6;A0A0G2JEP4;A0A1L1SSC0;A0A668KLE1;A0A0G2JGZ1;A0A1L1SVG1;A0A0R4J169;A0A1L1SQW1;E9QN52;A0A0G2JFV5;Q91WK0-2;Q91WK0	A0A0G2JEF6	A0A0G2JEF6	Leucine-rich repeat flightless-interacting protein 2	Lrrfip2	DEKSDKQYAENYTRPSSRNSASATTPLSGNS	QYAENY(0.015)T(0.017)RPS(0.8)S(0.168)R	tr|A0A0G2JEF6|A0A0G2JEF6_MOUSE Leucine-rich repeat flightless-interacting protein 2 (Fragment) OS=Mus musculus OX=10090 GN=Lrrfip2 PE=1 SV=2;tr|A0A0G2JDR6|A0A0G2JDR6_MOUSE Leucine-rich repeat flightless-interacting protein 2 (Fragment) OS=Mus musculus OX=1	X;X;X;X;X;X;X;X;X;X;X;X;X;X;X;Phospho (STY);X;X;X;X;X;X;X;X;Phospho (STY);X;X;Phospho (STY);X;X;Phospho (STY)
23.1281	23.6098	23.2684	23.5062	23.451	23.1198	23.4138	23.8736	23.1815	23.1693	21.7031	22.7713	S	108	2	___1	14-3-3 domain binding motif;Calmodulin-dependent protein kinase II substrate motif;Casein kinase II substrate motif;G protein-coupled receptor kinase 1 substrate motif;GSK3 kinase substrate motif;MAPKAPK2 kinase substrate motif;PAK2 kinase substrate motif;PKA kinase substrate motif;PKC epsilon kinase substrate motif;PKC kinase substrate motif	0.999816	0.11277	A0A0G2JEF6;A0A0G2JDR6;A0A0G2JEP4;A0A1L1SSC0;A0A668KLE1;A0A0G2JGZ1;A0A1L1SVG1;A0A0R4J169;A0A1L1SQW1;E9QN52;A0A0G2JFV5;Q91WK0-2;Q91WK0	A0A0G2JEF6	A0A0G2JEF6	Leucine-rich repeat flightless-interacting protein 2	Lrrfip2	ASATTPLSGNSSRRGSGDTSSLIDPDTSLSE	RGS(1)GDTSSLIDPDTSLSELR	tr|A0A0G2JEF6|A0A0G2JEF6_MOUSE Leucine-rich repeat flightless-interacting protein 2 (Fragment) OS=Mus musculus OX=10090 GN=Lrrfip2 PE=1 SV=2;tr|A0A0G2JDR6|A0A0G2JDR6_MOUSE Leucine-rich repeat flightless-interacting protein 2 (Fragment) OS=Mus musculus OX=1	X;X;X;X;Phospho (STY);X;X;Phospho (STY);X;X;Phospho (STY);Phospho (STY);X;X;X;Phospho (STY);X;X;X;X;X;X;X;X;X;X;X;X;X;X;X
25.107	26.3565	26.246	26.0815	26.0124	25.9362	25.9273	26.2902	26.0776	26.6242	26.8184	26.27	S	609	2	___1	Cdc2 kinase substrate motif;CDK kinase substrate motif;CDK1,2,4,6 kinase substrate motif;ERK1,2 kinase substrate motif;Growth associated histone HI kinase substrate motif;GSK-3, ERK1, ERK2, CDK5 substrate motif;MAPKAPK2 kinase substrate motif;MDC1 BRCT domain binding motif;Plk1 PBD domain binding motif;WW domain binding motif	0.999904	0.233917	A0A0H2UH17;A0A0G2JDV6;Q80X50-2;Q80X50-3;Q80X50-4;Q80X50;Q80X50-5;A0A0G2JFN7	A0A0H2UH17	A0A0H2UH17	Ubiquitin-associated protein 2-like	Ubap2l	QRSTQTRRYPSSISSSPQKDLTQAKNGFSSV	RYPSSISSS(1)PQK	tr|A0A0H2UH17|A0A0H2UH17_MOUSE Ubiquitin-associated protein 2-like OS=Mus musculus OX=10090 GN=Ubap2l PE=1 SV=1;tr|A0A0G2JDV6|A0A0G2JDV6_MOUSE Ubiquitin-associated protein 2-like OS=Mus musculus OX=10090 GN=Ubap2l PE=1 SV=1;sp|Q80X50-2|UBP2L_MOUSE Isoform	X;X;X;X;X;X;X;X;X;X;X;Phospho (STY);X;X;X;Phospho (STY);X;X;X;X;X;X;X;X;X;X;X;X;X;X;X
21.4942	21.3114	21.256	20.8051	21.6442	20.7843	21.5902	21.1827	21.7957	21.961	22.2256	21.2848	S	416	2	___1	Casein kinase II substrate motif;ERK1,2 kinase substrate motif;GSK-3, ERK1, ERK2, CDK5 substrate motif;MAPKAPK2 kinase substrate motif;WW domain binding motif	0.907655	0.194462	A0A0H2UH17;A0A0G2JDV6;Q80X50-2;Q80X50-3;Q80X50-4;Q80X50;Q80X50-5	A0A0H2UH17	A0A0H2UH17	Ubiquitin-associated protein 2-like	Ubap2l	LVQYDLKSANDSTVHSPFTKRQAFTPSSTMM	SANDS(0.005)T(0.086)VHS(0.908)PFT(0.001)K	tr|A0A0H2UH17|A0A0H2UH17_MOUSE Ubiquitin-associated protein 2-like OS=Mus musculus OX=10090 GN=Ubap2l PE=1 SV=1;tr|A0A0G2JDV6|A0A0G2JDV6_MOUSE Ubiquitin-associated protein 2-like OS=Mus musculus OX=10090 GN=Ubap2l PE=1 SV=1;sp|Q80X50-2|UBP2L_MOUSE Isoform	X;X;X;X;X;X;X;X;X;X;X;X;X;X;X;Phospho (STY);X;X;X;X;X;X;X;X;X;X;X;X;X;X;X
21.0397	24.5085	24.434	24.07	24.3371	24.2155	24.352	24.742	20.8327	24.762	24.7409	23.9996	S	467	2	___1	Casein kinase II substrate motif;ERK1,2 kinase substrate motif;G protein-coupled receptor kinase 1 substrate motif;GSK3 kinase substrate motif;GSK-3, ERK1, ERK2, CDK5 substrate motif;WW domain binding motif	0.999729	0.686892	A0A0H2UH17;A0A0G2JDV6;Q80X50-2;Q80X50-3;Q80X50-4;Q80X50;Q80X50-5	A0A0H2UH17	A0A0H2UH17	Ubiquitin-associated protein 2-like	Ubap2l	PSSPLPSKSTSAPQMSPGSSDNQSSSPQPAQ	STSAPQMS(1)PGSSDNQSSSPQPAQQK	tr|A0A0H2UH17|A0A0H2UH17_MOUSE Ubiquitin-associated protein 2-like OS=Mus musculus OX=10090 GN=Ubap2l PE=1 SV=1;tr|A0A0G2JDV6|A0A0G2JDV6_MOUSE Ubiquitin-associated protein 2-like OS=Mus musculus OX=10090 GN=Ubap2l PE=1 SV=1;sp|Q80X50-2|UBP2L_MOUSE Isoform	X;Phospho (STY);X;X;X;X;X;X;X;X;X;X;X;X;X;Phospho (STY);X;X;X;X;X;X;X;X;Phospho (STY);Phospho (STY);X;X;X;X;X
20.3504	23.4838	20.2301	23.9349	23.5826	21.628	23.7843	23.8368	21.8088	21.7751	20.7327	20.6436	S	477	3	___1	ERK1,2 kinase substrate motif;G protein-coupled receptor kinase 1 substrate motif;GSK-3, ERK1, ERK2, CDK5 substrate motif;MDC1 BRCT domain binding motif;Plk1 PBD domain binding motif;WW domain binding motif	0.818182	0.168625	A0A0H2UH17;A0A0G2JDV6;Q80X50-2;Q80X50-3;Q80X50-4;Q80X50;Q80X50-5	A0A0H2UH17	A0A0H2UH17	Ubiquitin-associated protein 2-like	Ubap2l	SAPQMSPGSSDNQSSSPQPAQQKLKQQKKKT	S(0.026)T(0.028)S(0.245)APQMS(0.468)PGS(0.109)S(0.123)DNQS(0.027)S(0.157)S(0.818)PQPAQQK	tr|A0A0H2UH17|A0A0H2UH17_MOUSE Ubiquitin-associated protein 2-like OS=Mus musculus OX=10090 GN=Ubap2l PE=1 SV=1;tr|A0A0G2JDV6|A0A0G2JDV6_MOUSE Ubiquitin-associated protein 2-like OS=Mus musculus OX=10090 GN=Ubap2l PE=1 SV=1;sp|Q80X50-2|UBP2L_MOUSE Isoform	Phospho (STY);X;X;X;X;Phospho (STY);X;X;X;X;X;X;X;X;X;Phospho (STY);X;X;X;X;X;X;X;X;X;X;X;X;X;X;X
22.0482	23.8709	23.7177	23.4031	23.3578	23.1769	23.2019	23.8213	23.7242	23.9271	24.105	23.5443	S	9	2	___1	Casein kinase II substrate motif;DNA dependent Protein kinase substrate motif;ERK1,2 kinase substrate motif;GSK-3, ERK1, ERK2, CDK5 substrate motif;WW domain binding motif	1	0.516748	A0A0G2JDW7;Q6ZWU9;A0A0G2JG29	A0A0G2JDW7	A0A0G2JDW7	40S ribosomal protein S27	Rps27	_______LAKDLLHPSPEEEKRKHKKKRLVQ	DLLHPS(1)PEEEK	tr|A0A0G2JDW7|A0A0G2JDW7_MOUSE 40S ribosomal protein S27 (Fragment) OS=Mus musculus OX=10090 GN=Rps27 PE=1 SV=1;sp|Q6ZWU9|RS27_MOUSE 40S ribosomal protein S27 OS=Mus musculus OX=10090 GN=Rps27 PE=1 SV=3;tr|A0A0G2JG29|A0A0G2JG29_MOUSE 40S ribosomal protein	X;X;X;X;X;X;X;X;X;X;X;X;X;X;X;Phospho (STY);X;X;X;X;X;X;X;X;X;X;X;X;X;X;X
19.7031	20.9923	20.7752	20.6476	20.1447	20.5593	20.9772	20.6801	20.1505	20.8838	20.8969	20.292	S	78	2	___1	Casein kinase I substrate motif;PKA kinase substrate motif;PKC kinase substrate motif	1	0.913804	A0A0G2JDW7;Q6ZWU9;A0A0G2JEX7;Q6ZWY3	A0A0G2JDW7;Q6ZWY3	Q6ZWY3	40S ribosomal protein S27;40S ribosomal protein S27-like	Rps27;Rps27l	LCQPTGGKARLTEGCSFRRKQH_________	LTEGCS(1)FR	tr|A0A0G2JDW7|A0A0G2JDW7_MOUSE 40S ribosomal protein S27 (Fragment) OS=Mus musculus OX=10090 GN=Rps27 PE=1 SV=1;sp|Q6ZWU9|RS27_MOUSE 40S ribosomal protein S27 OS=Mus musculus OX=10090 GN=Rps27 PE=1 SV=3;tr|A0A0G2JEX7|A0A0G2JEX7_MOUSE 40S ribosomal protein	X;X;X;X;X;X;X;X;X;X;X;X;X;X;X;Phospho (STY);X;X;X;X;X;X;X;X;X;X;X;X;X;X;X
22.6852	24.2659	24.0699	23.9105	23.9996	24.0651	23.9401	24.3475	24.3058	24.4998	24.3594	24.3167	S	2150	3	___1	14-3-3 domain binding motif;Calmodulin-dependent protein kinase II substrate motif;DNA dependent Protein kinase substrate motif;ERK1,2 kinase substrate motif;G protein-coupled receptor kinase 1 substrate motif;GSK3 kinase substrate motif;GSK-3, ERK1, ERK2, CDK5 substrate motif;PKA kinase substrate motif;PKC kinase substrate motif;WW domain binding motif	0.999921	0.311504	E9QKG6;A0A0G2JDZ9;E9Q804;Q99NH0	E9QKG6	E9QKG6	Ankyrin repeat domain-containing protein 17	Ankrd17	NESPAQSVSSGVRAPSPAPSSVPLGSEKPSS	APS(1)PAPSSVPLGSEKPSSVSQDR	tr|E9QKG6|E9QKG6_MOUSE Ankyrin repeat domain-containing protein 17 OS=Mus musculus OX=10090 GN=Ankrd17 PE=1 SV=1;tr|A0A0G2JDZ9|A0A0G2JDZ9_MOUSE Ankyrin repeat domain-containing protein 17 OS=Mus musculus OX=10090 GN=Ankrd17 PE=1 SV=1;tr|E9Q804|E9Q804_MOUSE	X;X;X;X;X;X;X;X;X;X;X;X;X;X;X;Phospho (STY);X;X;X;X;X;X;X;X;X;X;X;X;X;X;X
21.1454	21.4852	21.2049	20.5926	20.818	20.6255	22.201	22.2387	21.2957	21.5476	21.355	21.3726	S	1454	2	___1	Cdc2 kinase substrate motif;CDK kinase substrate motif;CDK1,2,4,6 kinase substrate motif;ERK1,2 kinase substrate motif;Growth associated histone HI kinase substrate motif;GSK-3, ERK1, ERK2, CDK5 substrate motif;PKA kinase substrate motif;PKC kinase substrate motif;WW domain binding motif	0.999805	0.0060725	E9QKG6;A0A0G2JDZ9;E9Q804;Q99NH0;Q99NH0-2;E9PUF1;Q8BUE7	E9QKG6	E9QKG6	Ankyrin repeat domain-containing protein 17;Mucin-20	Ankrd17;Muc20	GPSPLSSPNGKLTVASPKRGPKREEGWKEVV	LTVAS(1)PK	tr|E9QKG6|E9QKG6_MOUSE Ankyrin repeat domain-containing protein 17 OS=Mus musculus OX=10090 GN=Ankrd17 PE=1 SV=1;tr|A0A0G2JDZ9|A0A0G2JDZ9_MOUSE Ankyrin repeat domain-containing protein 17 OS=Mus musculus OX=10090 GN=Ankrd17 PE=1 SV=1;tr|E9Q804|E9Q804_MOUSE	X;X;Phospho (STY);X;X;Phospho (STY);Phospho (STY);X;X;X;X;X;X;X;X;Phospho (STY);X;X;X;X;X;X;X;X;X;X;X;X;X;X;X
22.1421	23.0129	21.735	22.8932	22.8993	22.8155	22.9597	23.3939	20.673	23.3757	23.6872	23.1003	S	1812	2	___1	Cdc2 kinase substrate motif;CDK kinase substrate motif;CDK1,2,4,6 kinase substrate motif;ERK1,2 kinase substrate motif;GSK-3, ERK1, ERK2, CDK5 substrate motif;WW domain binding motif	0.971909	0.372633	E9QKG6;A0A0G2JDZ9;E9Q804;Q99NH0	E9QKG6	E9QKG6	Ankyrin repeat domain-containing protein 17	Ankrd17	PGGVSRNSPLDCGSASPNKGASASEQEASSP	NSPLDCGS(0.028)AS(0.972)PNK	tr|E9QKG6|E9QKG6_MOUSE Ankyrin repeat domain-containing protein 17 OS=Mus musculus OX=10090 GN=Ankrd17 PE=1 SV=1;tr|A0A0G2JDZ9|A0A0G2JDZ9_MOUSE Ankyrin repeat domain-containing protein 17 OS=Mus musculus OX=10090 GN=Ankrd17 PE=1 SV=1;tr|E9Q804|E9Q804_MOUSE	X;X;X;X;X;X;X;X;X;X;X;X;X;X;X;Phospho (STY);X;X;X;X;X;X;X;X;X;X;X;X;X;X;X
20.1894	21.0309	21.8471	21.7557	20.8611	21.259	20.8105	21.6589	21.5722	21.6803	21.9941	20.3688	S	28	3	___1	Casein kinase I substrate motif;Casein kinase II substrate motif;ERK1,2 kinase substrate motif;GSK-3, ERK1, ERK2, CDK5 substrate motif;MAPKAPK2 kinase substrate motif;WW domain binding motif	0.986029	0.922317	A0A0G2JE56;A0A0G2JEF7;A0A0G2JEM1;F7AFH2;Q6P8W7;Q9CZP3	A0A0G2JE56	A0A0G2JE56		Zfp655	PRGHFQPLENQSECLSPELRFLQDTDMEQGF	GHFQPLENQS(0.014)ECLS(0.986)PELR	tr|A0A0G2JE56|A0A0G2JE56_MOUSE Zinc finger protein 655 OS=Mus musculus OX=10090 GN=Zfp655 PE=1 SV=1;tr|A0A0G2JEF7|A0A0G2JEF7_MOUSE Zinc finger protein 655 OS=Mus musculus OX=10090 GN=Zfp655 PE=1 SV=1;tr|A0A0G2JEM1|A0A0G2JEM1_MOUSE Zinc finger protein 655 O	X;X;X;X;X;X;X;X;X;X;X;X;X;X;X;Phospho (STY);X;X;X;X;X;X;X;X;X;X;X;X;X;X;X
22.0844	22.5911	22.7654	22.748	22.9875	22.5283	22.7149	22.7673	22.8331	20.2141	22.7248	20.9583	S	12	2	___1	b-Adrenergic Receptor kinase substrate motif;ERK1,2 kinase substrate motif;Growth associated histone HI kinase substrate motif;GSK-3, ERK1, ERK2, CDK5 substrate motif;PKA kinase substrate motif;PKC kinase substrate motif;WW domain binding motif	1	0.0853813	A0A0G2JE56;A0A0G2JEF7;A0A0G2JEM1;F7AFH2;Q6P8W7;Q9CZP3	A0A0G2JE56	A0A0G2JE56		Zfp655	____MEEVTSQEAAESPRGHFQPLENQSECL	MEEVTSQEAAES(1)PR	tr|A0A0G2JE56|A0A0G2JE56_MOUSE Zinc finger protein 655 OS=Mus musculus OX=10090 GN=Zfp655 PE=1 SV=1;tr|A0A0G2JEF7|A0A0G2JEF7_MOUSE Zinc finger protein 655 OS=Mus musculus OX=10090 GN=Zfp655 PE=1 SV=1;tr|A0A0G2JEM1|A0A0G2JEM1_MOUSE Zinc finger protein 655 O	X;X;X;X;X;X;X;X;X;X;X;X;X;X;X;Phospho (STY);X;X;X;X;X;X;X;X;X;X;X;Phospho (STY);X;X;X
21.5102	23.8003	23.7118	23.6526	23.5686	21.9926	21.5403	23.5992	23.4772	20.7443	21.6066	20.1277	S	5	3	___1	ERK1,2 kinase substrate motif;G protein-coupled receptor kinase 1 substrate motif;GSK-3, ERK1, ERK2, CDK5 substrate motif;WW domain binding motif	0.997894	0.0857732	A0A0G2JGW4;A0A0G2JEW4;Q80SY5	A0A0G2JGW4	A0A0G2JGW4	Pre-mRNA-splicing factor 38B	Prpf38b	___________MANNSPALTGNSQPQHQAAA	ANNS(0.998)PALT(0.001)GNS(0.001)QPQHQAAAAVTQQQQQCGGGGGATKPAVSGK	tr|A0A0G2JGW4|A0A0G2JGW4_MOUSE Pre-mRNA-splicing factor 38B OS=Mus musculus OX=10090 GN=Prpf38b PE=1 SV=1;tr|A0A0G2JEW4|A0A0G2JEW4_MOUSE Pre-mRNA-splicing factor 38B OS=Mus musculus OX=10090 GN=Prpf38b PE=1 SV=1;sp|Q80SY5|PR38B_MOUSE Pre-mRNA-splicing fact	X;X;X;X;X;X;X;X;X;X;X;X;X;X;X;Phospho (STY);X;X;X;X;X;X;X;X;X;X;X;X;X;X;X
20.2734	22.1101	21.3298	21.6899	22.0792	21.6752	21.0652	22.1994	21.5525	21.4407	21.6507	21.389	S	48	3	___1	Casein kinase II substrate motif;ERK1,2 kinase substrate motif;G protein-coupled receptor kinase 1 substrate motif;GSK3 kinase substrate motif;GSK-3, ERK1, ERK2, CDK5 substrate motif;WW domain binding motif	0.99677	0.658097	A0A0G2JEY4;Q9CXL3	A0A0G2JEY4	A0A0G2JEY4	Uncharacterized protein C7orf50 homolog		AGPDKETASTLVQEASPELSPEERRVLERKL	TSEAGPDKETASTLVQEAS(0.997)PELS(0.003)PEER	tr|A0A0G2JEY4|A0A0G2JEY4_MOUSE RIKEN cDNA 3110082I17 gene OS=Mus musculus OX=10090 GN=3110082I17Rik PE=1 SV=1;sp|Q9CXL3|CG050_MOUSE Uncharacterized protein C7orf50 homolog OS=Mus musculus OX=10090 PE=1 SV=3	X;X;X;X;X;X;X;X;X;X;X;X;X;X;X;Phospho (STY);X;X;X;X;X;X;X;X;X;X;X;X;X;X;X
20.8016	21.4181	22.0304	21.4827	21.4588	21.2926	21.9039	22.3968	22.0516	21.6604	21.2125	21.817	S	14	2	___1		0.994846	0.139715	A0A0G2JF47;Q7TSV4	A0A0G2JF47	A0A0G2JF47	Phosphoglucomutase-2	Pgm2	__XHLKLCAGIMITASHNPKQDNGYKVYWDN	LCAGIMIT(0.005)AS(0.995)HNPK	tr|A0A0G2JF47|A0A0G2JF47_MOUSE Phosphoglucomutase-2 (Fragment) OS=Mus musculus OX=10090 GN=Pgm2 PE=1 SV=1;sp|Q7TSV4|PGM2_MOUSE Phosphoglucomutase-2 OS=Mus musculus OX=10090 GN=Pgm2 PE=1 SV=1	X;X;X;X;X;X;X;X;X;X;X;X;X;X;X;Phospho (STY);X;X;X;X;X;X;X;X;X;X;X;X;X;X;X
20.5382	21.903	21.447	23.2904	23.2334	20.7385	21.1593	21.8475	23.122	23.0343	23.0238	21.3951	S	72	2	___1	b-Adrenergic Receptor kinase substrate motif;Casein kinase II substrate motif;Cdc2 kinase substrate motif;CDK kinase substrate motif;CDK1,2,4,6 kinase substrate motif;ERK1,2 kinase substrate motif;GSK-3, ERK1, ERK2, CDK5 substrate motif;WW domain binding motif	0.994425	0.529276	A0A0G2JF68;Q99MP8-2;Q99MP8	A0A0G2JF68	A0A0G2JF68	BRCA1-associated protein	Brap	QRSREQSESVNTAPESPSKQLPDQISFFSGN	SREQSESVNTAPES(0.994)PS(0.005)K	tr|A0A0G2JF68|A0A0G2JF68_MOUSE BRCA1-associated protein (Fragment) OS=Mus musculus OX=10090 GN=Brap PE=1 SV=1;sp|Q99MP8-2|BRAP_MOUSE Isoform 2 of BRCA1-associated protein OS=Mus musculus OX=10090 GN=Brap;sp|Q99MP8|BRAP_MOUSE BRCA1-associated protein OS=Mus	X;X;X;X;X;X;X;X;X;X;X;X;X;X;X;Phospho (STY);X;X;X;X;X;X;X;X;X;X;X;X;X;X;X
21.2844	20.2601	20.6328	19.0988	19.3486	19.5027	21.1396	20.8782	20.196	20.8802	20.9002	21.8173	S	992	2	___1	G protein-coupled receptor kinase 1 substrate motif;GSK3 kinase substrate motif;PKA kinase substrate motif	0.766894	0.00503697	A0A0G2JFJ6;Q7TPD0	A0A0G2JFJ6	A0A0G2JFJ6	Integrator complex subunit 3	Ints3	DSSTKPPKSRRKAALSSPRSRKNATQPPNAE	AALS(0.767)S(0.233)PR	tr|A0A0G2JFJ6|A0A0G2JFJ6_MOUSE Integrator complex subunit 3 OS=Mus musculus OX=10090 GN=Ints3 PE=1 SV=1;sp|Q7TPD0|INT3_MOUSE Integrator complex subunit 3 OS=Mus musculus OX=10090 GN=Ints3 PE=1 SV=2	X;X;X;X;X;X;X;X;X;X;X;X;X;X;X;Phospho (STY);X;X;X;X;X;X;X;X;X;X;X;X;X;X;X
21.8415	22.1256	20.8751	19.0988	19.3486	19.5027	20.9052	21.3729	20.196	20.8802	20.6235	20.5243	S	993	2	___1	Casein kinase II substrate motif;ERK1,2 kinase substrate motif;Growth associated histone HI kinase substrate motif;GSK-3, ERK1, ERK2, CDK5 substrate motif;MDC1 BRCT domain binding motif;PKA kinase substrate motif;PKC kinase substrate motif;Plk1 PBD domain binding motif;WW domain binding motif	0.76749	0.00203873	A0A0G2JFJ6;Q7TPD0	A0A0G2JFJ6	A0A0G2JFJ6	Integrator complex subunit 3	Ints3	SSTKPPKSRRKAALSSPRSRKNATQPPNAEE	AALS(0.233)S(0.767)PR	tr|A0A0G2JFJ6|A0A0G2JFJ6_MOUSE Integrator complex subunit 3 OS=Mus musculus OX=10090 GN=Ints3 PE=1 SV=1;sp|Q7TPD0|INT3_MOUSE Integrator complex subunit 3 OS=Mus musculus OX=10090 GN=Ints3 PE=1 SV=2	X;X;X;X;X;X;X;X;X;X;X;X;X;X;X;Phospho (STY);X;X;X;X;X;X;X;X;X;X;X;X;X;X;X
21.3185	24.0968	23.8682	23.5965	24.1222	20.793	23.8401	23.8835	24.1799	23.6783	23.8073	20.9345	S	535	2	___1	BARD1 BRCT domain binding motif;Casein kinase II substrate motif	1	0.737823	A0A0G2JFJ6;Q7TPD0	A0A0G2JFJ6	A0A0G2JFJ6	Integrator complex subunit 3	Ints3	SDKDESCYDNAEAAFSDDEEDLNSKGKKREF	DESCYDNAEAAFS(1)DDEEDLNSK	tr|A0A0G2JFJ6|A0A0G2JFJ6_MOUSE Integrator complex subunit 3 OS=Mus musculus OX=10090 GN=Ints3 PE=1 SV=1;sp|Q7TPD0|INT3_MOUSE Integrator complex subunit 3 OS=Mus musculus OX=10090 GN=Ints3 PE=1 SV=2	X;X;X;X;X;X;X;X;X;X;X;X;X;X;X;Phospho (STY);X;X;X;X;X;X;X;X;X;X;X;X;X;X;X
20.3294	21.4587	20.9415	21.6804	21.1581	21.3135	20.9096	21.5323	21.0844	21.3942	21.1604	20.206	S	334	3	___1	14-3-3 domain binding motif;Calmodulin-dependent protein kinase II substrate motif;PAK2 kinase substrate motif;PKA kinase substrate motif;PKC epsilon kinase substrate motif;PKC kinase substrate motif	0.851896	0.580528	A0A0G2JFM9;E9PUK3;A0A5F8MPQ8;E9PUI5;Q8K012-2;Q8K012	A0A0G2JFM9	A0A0G2JFM9	Formin-binding protein 1-like	Fnbp1l	SEVEGKTGIRGDRRHSSDINHLVTQGRESPE	RHS(0.852)S(0.14)DINHLVT(0.028)QGRES(0.073)PEGS(0.243)Y(0.377)T(0.287)DDANQEVR	tr|A0A0G2JFM9|A0A0G2JFM9_MOUSE Formin-binding protein 1-like (Fragment) OS=Mus musculus OX=10090 GN=Fnbp1l PE=1 SV=1;tr|E9PUK3|E9PUK3_MOUSE Formin-binding protein 1-like OS=Mus musculus OX=10090 GN=Fnbp1l PE=1 SV=1;tr|A0A5F8MPQ8|A0A5F8MPQ8_MOUSE Formin-bin	X;X;X;X;X;X;X;X;X;X;X;X;X;X;X;Phospho (STY);X;X;X;X;X;X;X;Phospho (STY);X;X;X;X;Phospho (STY);X;X
22.2717	23.0271	23.0953	22.9043	23.0921	23.2044	22.9941	23.4182	23.2795	23.4695	23.4034	23.2995	S	141	2	___1	14-3-3 domain binding motif;Calmodulin-dependent protein kinase I substrate motif;Calmodulin-dependent protein kinase II substrate motif;Calmodulin-dependent protein kinase IV substrate motif;Casein kinase II substrate motif;Chk1 kinase substrate motif;PKA kinase substrate motif;PKC kinase substrate motif	0.99999	0.117346	A0A0G2JFM9;E9PUK3;A0A5F8MPQ8;E9PUI5;Q8K012-2;Q8K012	A0A0G2JFM9	A0A0G2JFM9	Formin-binding protein 1-like	Fnbp1l	DFPFEDYSQHIYRTISDGTISAAKQESGKMD	TIS(1)DGTISAAK	tr|A0A0G2JFM9|A0A0G2JFM9_MOUSE Formin-binding protein 1-like (Fragment) OS=Mus musculus OX=10090 GN=Fnbp1l PE=1 SV=1;tr|E9PUK3|E9PUK3_MOUSE Formin-binding protein 1-like OS=Mus musculus OX=10090 GN=Fnbp1l PE=1 SV=1;tr|A0A5F8MPQ8|A0A5F8MPQ8_MOUSE Formin-bin	X;X;X;X;X;X;X;X;X;X;X;X;X;X;X;Phospho (STY);X;X;X;X;X;X;X;X;X;X;X;X;X;X;X
20.7647	22.2765	20.6723	21.337	21.3826	21.2933	21.9134	22.5531	22.7893	23.0976	22.6664	22.5516	S	2701	2	___1	14-3-3 domain binding motif;ATM kinase substrate motif;Calmodulin-dependent protein kinase II substrate motif;Casein kinase II substrate motif;DNA dependent Protein kinase substrate motif;G protein-coupled receptor kinase 1 substrate motif;GSK3 kinase substrate motif;MAPKAPK2 kinase substrate motif;PAK2 kinase substrate motif;PKA kinase substrate motif;PKC epsilon kinase substrate motif;PKC kinas…	0.999973	0.0157407	A0A0G2JFQ4;E9Q9L6;Q6ZQA0;Q6ZQA0-2;F6VTL9;F6ZZB1	A0A0G2JFQ4	A0A0G2JFQ4	Neurobeachin-like protein 2	Nbeal2	SSQFARRLWRSSRRISQVSSGETEYNPGEAR	RIS(1)QVSSGETEYNPGEAR	tr|A0A0G2JFQ4|A0A0G2JFQ4_MOUSE Neurobeachin-like protein 2 OS=Mus musculus OX=10090 GN=Nbeal2 PE=1 SV=1;tr|E9Q9L6|E9Q9L6_MOUSE Neurobeachin-like protein 2 OS=Mus musculus OX=10090 GN=Nbeal2 PE=1 SV=1;sp|Q6ZQA0|NBEL2_MOUSE Neurobeachin-like protein 2 OS=Mus	X;X;X;X;X;X;X;X;X;X;X;X;X;X;X;Phospho (STY);X;X;Phospho (STY);X;X;X;X;X;X;X;X;X;X;X;X
22.8924	23.2441	21.218	23.8125	21.7959	21.3075	20.6031	23.6476	23.8275	20.7422	20.7901	22.0778	S	731	3	___1	14-3-3 domain binding motif;Calmodulin-dependent protein kinase II alpha substrate motif;Calmodulin-dependent protein kinase II substrate motif;Calmodulin-dependent protein kinase IV substrate motif;Chk1 kinase substrate motif;G protein-coupled receptor kinase 1 substrate motif;GSK3 kinase substrate motif;Phosphorylase kinase substrate motif;PKA kinase substrate motif;PKC kinase substrate motif	0.761249	0.543157	A0A0G2JFQ4;E9Q9L6;Q6ZQA0;Q6ZQA0-2;F6VTL9	A0A0G2JFQ4	A0A0G2JFQ4	Neurobeachin-like protein 2	Nbeal2	STALAHTHPSLTRSQSVPASTGLGWGPGLGT	S(0.202)QS(0.761)VPAS(0.015)T(0.018)GLGWGPGLGT(0.004)PLQEGSVSSTLAGTQDTR	tr|A0A0G2JFQ4|A0A0G2JFQ4_MOUSE Neurobeachin-like protein 2 OS=Mus musculus OX=10090 GN=Nbeal2 PE=1 SV=1;tr|E9Q9L6|E9Q9L6_MOUSE Neurobeachin-like protein 2 OS=Mus musculus OX=10090 GN=Nbeal2 PE=1 SV=1;sp|Q6ZQA0|NBEL2_MOUSE Neurobeachin-like protein 2 OS=Mus	X;X;X;X;X;X;X;X;X;X;X;X;X;X;X;Phospho (STY);X;X;X;X;X;X;X;X;X;X;X;X;X;X;X
20.7395	21.6836	20.9252	21.8916	20.973	20.427	20.5984	21.3678	21.0558	20.9142	21.1924	20.6724	S	27	2	___1	14-3-3 domain binding motif;Calmodulin-dependent protein kinase II substrate motif;DNA dependent Protein kinase substrate motif;G protein-coupled receptor kinase 1 substrate motif;PAK2 kinase substrate motif;PKA kinase substrate motif;PKC epsilon kinase substrate motif;PKC kinase substrate motif	1	0.963163	Q9D394-4;Q9D394-2;A0A0G2JFT8	Q9D394-4	Q9D394-4			ESCGEEQERGGERRPSEPLEPRGASARGADR	RPS(1)EPLEPR	sp|Q9D394-4|RUFY3_MOUSE Isoform 4 of Protein RUFY3 OS=Mus musculus OX=10090 GN=Rufy3;sp|Q9D394-2|RUFY3_MOUSE Isoform 2 of Protein RUFY3 OS=Mus musculus OX=10090 GN=Rufy3;tr|A0A0G2JFT8|A0A0G2JFT8_MOUSE Protein RUFY3 OS=Mus musculus OX=10090 GN=Rufy3 PE=1 SV	X;X;X;X;X;X;X;X;X;X;X;X;X;X;X;Phospho (STY);X;X;X;X;X;X;X;X;X;X;X;X;X;X;X
21.2262	22.5416	21.8815	21.0245	22.2449	20.9189	21.9859	22.5858	22.1802	21.5409	22.4015	21.8723	S	309	2	___1	Casein kinase II substrate motif	0.995094	0.373164	A0A0G2JFW6;Q6NXI6-2;Q6NXI6;A0A0G2JFN1	A0A0G2JFW6	A0A0G2JFW6	Regulation of nuclear pre-mRNA domain-containing protein 2	Rprd2	PEPVTDNRDVEDMELSDVEDDGSKIIVEDRK	DVEDMELS(0.995)DVEDDGS(0.005)K	tr|A0A0G2JFW6|A0A0G2JFW6_MOUSE Regulation of nuclear pre-mRNA domain-containing protein 2 (Fragment) OS=Mus musculus OX=10090 GN=Rprd2 PE=1 SV=1;sp|Q6NXI6-2|RPRD2_MOUSE Isoform 2 of Regulation of nuclear pre-mRNA domain-containing protein 2 OS=Mus musculus	X;X;X;X;X;X;X;X;X;X;X;X;X;X;X;Phospho (STY);X;X;X;X;X;X;X;X;X;X;X;X;X;X;X
22.641	22.7585	21.4889	22.4452	21.7659	22.6608	22.438	22.8598	22.5437	22.2768	20.9544	22.0096	S	529	2	___1	Casein kinase II substrate motif;ERK1,2 kinase substrate motif;G protein-coupled receptor kinase 1 substrate motif;GSK3 kinase substrate motif;GSK-3, ERK1, ERK2, CDK5 substrate motif;MAPKAPK2 kinase substrate motif;WW domain binding motif	0.815645	0.355607	A0A0G2JFW6;Q6NXI6-2;Q6NXI6	A0A0G2JFW6	A0A0G2JFW6	Regulation of nuclear pre-mRNA domain-containing protein 2	Rprd2	LLSSTQSFIPKSFNYSPSSSTSEVSSTSASK	S(0.001)FNY(0.172)S(0.816)PS(0.009)S(0.002)STSEVSSTSASK	tr|A0A0G2JFW6|A0A0G2JFW6_MOUSE Regulation of nuclear pre-mRNA domain-containing protein 2 (Fragment) OS=Mus musculus OX=10090 GN=Rprd2 PE=1 SV=1;sp|Q6NXI6-2|RPRD2_MOUSE Isoform 2 of Regulation of nuclear pre-mRNA domain-containing protein 2 OS=Mus musculus	X;X;X;X;X;X;X;X;X;X;X;X;X;X;X;Phospho (STY);X;X;X;X;X;X;X;X;X;X;X;X;X;X;X
22.6089	24.3456	23.7813	20.1817	20.7243	23.8622	21.3042	23.5144	21.0971	21.3236	21.0089	21.2865	S	628	3	___1	ERK1,2 kinase substrate motif;GSK-3, ERK1, ERK2, CDK5 substrate motif;WW domain binding motif	0.924702	0.194231	Q3TUE1;A0A0G2JGW9;A0A0G2JE55	Q3TUE1	Q3TUE1		Fubp1	WAEYYRQQAAYYAQTSPQGMPQHPPAPQGQ_	QQAAY(0.001)Y(0.014)AQT(0.06)S(0.925)PQGMPQHPPAPQGQ	tr|Q3TUE1|Q3TUE1_MOUSE Far upstream element-binding protein 1 OS=Mus musculus OX=10090 GN=Fubp1 PE=1 SV=1;tr|A0A0G2JGW9|A0A0G2JGW9_MOUSE Far upstream element-binding protein 1 OS=Mus musculus OX=10090 GN=Fubp1 PE=1 SV=1;tr|A0A0G2JE55|A0A0G2JE55_MOUSE Far u	X;X;X;X;X;X;X;X;X;X;X;X;X;X;X;Phospho (STY);X;X;X;Oxidation (M);X;X;X;X;X;X;X;X;X;X;X
21.3708	20.419	21.4423	21.5627	22.9501	21.8833	21.6979	22.277	20.8524	21.5945	20.4905	21.5005	S	1345	2	___1	14-3-3 domain binding motif;b-Adrenergic Receptor kinase substrate motif;Calmodulin-dependent protein kinase II substrate motif;Casein kinase II substrate motif;G protein-coupled receptor kinase 1 substrate motif;PAK2 kinase substrate motif;PKA kinase substrate motif;PKC epsilon kinase substrate motif;PKC kinase substrate motif	0.964499	0.271192	K3W4P2;A0A0G2JH17;Q6P4S8	K3W4P2	K3W4P2	Integrator complex subunit 1	Ints1	TFHSLLTASLPPRRDSTEAPKPESSPEPPPG	RDS(0.964)T(0.854)EAPKPES(0.093)S(0.088)PEPPPGQGR	tr|K3W4P2|K3W4P2_MOUSE Integrator complex subunit 1 OS=Mus musculus OX=10090 GN=Ints1 PE=1 SV=2;tr|A0A0G2JH17|A0A0G2JH17_MOUSE Integrator complex subunit 1 OS=Mus musculus OX=10090 GN=Ints1 PE=1 SV=1;sp|Q6P4S8|INT1_MOUSE Integrator complex subunit 1 OS=Mus	X;X;X;X;X;X;X;X;X;X;X;X;X;X;X;Phospho (STY);Phospho (STY);X;X;X;X;X;X;Phospho (STY);Phospho (STY);X;X;X;X;X;X
22.7062	24.1365	23.9671	23.5658	23.6681	23.3565	23.7129	23.7627	23.656	22.5912	23.908	20.498	S	334	2	___1	Casein kinase I substrate motif;Casein kinase II substrate motif;ERK1,2 kinase substrate motif;GSK-3, ERK1, ERK2, CDK5 substrate motif;PKA kinase substrate motif;PKC kinase substrate motif;WW domain binding motif	1	0.314553	K3W4P2;A0A0G2JH17;Q6P4S8	K3W4P2	K3W4P2	Integrator complex subunit 1	Ints1	EEDSQTELLIAEEKLSPEQEGQLMPRYDELT	LS(1)PEQEGQLMPR	tr|K3W4P2|K3W4P2_MOUSE Integrator complex subunit 1 OS=Mus musculus OX=10090 GN=Ints1 PE=1 SV=2;tr|A0A0G2JH17|A0A0G2JH17_MOUSE Integrator complex subunit 1 OS=Mus musculus OX=10090 GN=Ints1 PE=1 SV=1;sp|Q6P4S8|INT1_MOUSE Integrator complex subunit 1 OS=Mus	X;X;X;Phospho (STY);X;X;X;X;X;X;X;X;X;X;X;Phospho (STY);X;X;X;X;X;X;X;X;X;X;X;X;X;X;X
22.603	25.1453	24.3063	23.1924	24.2862	23.0036	24.0123	25.1168	24.7553	24.7421	24.4029	24.9773	S	47	2	___1	b-Adrenergic Receptor kinase substrate motif;Casein kinase I substrate motif;Casein kinase II substrate motif;G protein-coupled receptor kinase 1 substrate motif;PKA kinase substrate motif;PKC kinase substrate motif	1	0.282379	A0A0H2UH20;E9PUD0;D3Z4U0;Q9R020-2;Q9R020	A0A0H2UH20	A0A0H2UH20	Zinc finger Ran-binding domain-containing protein 2	Zranb2	AVGPASILKEVEDKESEGEEEDEDEDLSKYK	EVEDKES(1)EGEEEDEDEDLSK	tr|A0A0H2UH20|A0A0H2UH20_MOUSE Zinc finger Ran-binding domain-containing protein 2 (Fragment) OS=Mus musculus OX=10090 GN=Zranb2 PE=1 SV=1;tr|E9PUD0|E9PUD0_MOUSE Zinc finger Ran-binding domain-containing protein 2 OS=Mus musculus OX=10090 GN=Zranb2 PE=1 SV	X;X;X;X;X;X;X;X;X;X;X;X;X;X;X;Phospho (STY);X;X;X;X;X;X;X;X;X;X;X;X;X;X;X
21.0523	22.4241	22.1694	21.3253	21.8864	20.636	21.6663	22.0228	22.589	22.1087	22.349	22.1694	S	14	3	___1	14-3-3 domain binding motif;b-Adrenergic Receptor kinase substrate motif;Calmodulin-dependent protein kinase II substrate motif;Calmodulin-dependent protein kinase IV substrate motif;Casein kinase II substrate motif;Chk1 kinase substrate motif;PKA kinase substrate motif;PKC epsilon kinase substrate motif;PKC kinase substrate motif	1	0.231804	A0A0H2UH20;E9PUD0;D3Z4U0;Q9R020-2;Q9R020	A0A0H2UH20	A0A0H2UH20	Zinc finger Ran-binding domain-containing protein 2	Zranb2	__XERENVEYIEREESDGEYDEFGRKKKKYR	ENVEYIEREES(1)DGEYDEFGR	tr|A0A0H2UH20|A0A0H2UH20_MOUSE Zinc finger Ran-binding domain-containing protein 2 (Fragment) OS=Mus musculus OX=10090 GN=Zranb2 PE=1 SV=1;tr|E9PUD0|E9PUD0_MOUSE Zinc finger Ran-binding domain-containing protein 2 OS=Mus musculus OX=10090 GN=Zranb2 PE=1 SV	X;X;X;X;X;X;X;X;X;X;X;X;X;X;X;Phospho (STY);X;X;X;X;X;X;X;X;X;X;X;X;X;X;X
22.315	24.2411	23.6813	22.6673	23.7391	22.6753	23.6022	24.0903	23.9933	23.914	24.1459	23.9766	S	82	2	___1	BARD1 BRCT domain binding motif;Casein kinase II substrate motif;G protein-coupled receptor kinase 1 substrate motif	0.99998	0.240299	A0A0H2UH20;E9PUD0;D3Z4U0;Q9R020-2;Q9R020	A0A0H2UH20	A0A0H2UH20	Zinc finger Ran-binding domain-containing protein 2	Zranb2	EDEDDADLSKYNLDASEEEDSNKKKSNRRSR	YNLDAS(1)EEEDSNKK	tr|A0A0H2UH20|A0A0H2UH20_MOUSE Zinc finger Ran-binding domain-containing protein 2 (Fragment) OS=Mus musculus OX=10090 GN=Zranb2 PE=1 SV=1;tr|E9PUD0|E9PUD0_MOUSE Zinc finger Ran-binding domain-containing protein 2 OS=Mus musculus OX=10090 GN=Zranb2 PE=1 SV	X;X;X;X;X;X;X;X;X;X;X;X;X;X;X;Phospho (STY);X;X;X;X;X;X;X;X;X;X;X;X;X;X;X
20.3456	21.1857	20.6756	21.5999	19.9944	19.8462	21.5661	21.3446	21.2687	21.9993	20.6287	20.698	S	41	3	___1	ERK1,2 kinase substrate motif;Growth associated histone HI kinase substrate motif;GSK-3, ERK1, ERK2, CDK5 substrate motif;PKA kinase substrate motif;PKC kinase substrate motif;WW domain binding motif	0.999864	0.398382	A0A0J9YTQ7;D3Z780;Q61749;Q61749-2	A0A0J9YTQ7	A0A0J9YTQ7	Translation initiation factor eIF-2B subunit delta	Eif2b4	LFSDAESRSEMKTELSPRPGAAGRELTQEEK	TELS(1)PRPGAAGR	tr|A0A0J9YTQ7|A0A0J9YTQ7_MOUSE Translation initiation factor eIF-2B subunit delta (Fragment) OS=Mus musculus OX=10090 GN=Eif2b4 PE=1 SV=1;tr|D3Z780|D3Z780_MOUSE Translation initiation factor eIF-2B subunit delta OS=Mus musculus OX=10090 GN=Eif2b4 PE=1 SV=1	X;X;X;X;X;X;X;X;X;X;X;X;X;X;X;Phospho (STY);X;X;X;X;X;X;X;X;X;X;X;X;X;X;X
23.0874	23.7111	23.6793	23.6077	23.9933	23.3564	23.6673	23.7614	23.3644	23.8576	24.0758	23.487	S	275	2	___1	Casein kinase II substrate motif;ERK1,2 kinase substrate motif;G protein-coupled receptor kinase 1 substrate motif;GSK3 kinase substrate motif;GSK-3, ERK1, ERK2, CDK5 substrate motif;MAPKAPK2 kinase substrate motif;PKA kinase substrate motif;PKC kinase substrate motif;WW domain binding motif	0.997209	0.647346	A0A0J9YUR2;A0A0J9YTU3;Q5SXY1-3;Q5SXY1;A0A0J9YV86;A0A0J9YUF8;Q5SXY1-2	A0A0J9YUR2	A0A0J9YUR2	Cytospin-B	Specc1	RPLSATSNPFKSSKGSPTGSSPNNASELSLA	GS(0.997)PT(0.004)GS(0.042)S(0.957)PNNASELSLASLTEK	tr|A0A0J9YUR2|A0A0J9YUR2_MOUSE Cytospin-B OS=Mus musculus OX=10090 GN=Specc1 PE=1 SV=1;tr|A0A0J9YTU3|A0A0J9YTU3_MOUSE Cytospin-B OS=Mus musculus OX=10090 GN=Specc1 PE=1 SV=1;sp|Q5SXY1-3|CYTSB_MOUSE Isoform 4 of Cytospin-B OS=Mus musculus OX=10090 GN=Specc1	X;X;X;Phospho (STY);X;Phospho (STY);Phospho (STY);X;X;X;X;X;X;X;X;Phospho (STY);X;Phospho (STY);X;X;Phospho (STY);X;X;X;X;X;X;X;X;X;X
22.3917	23.1522	23.194	23.49	23.188	23.1082	23.4939	24.0099	23.6889	23.6472	23.887	23.5385	S	53	2	___1	Casein kinase II substrate motif;ERK1,2 kinase substrate motif;G protein-coupled receptor kinase 1 substrate motif;GSK3 kinase substrate motif;GSK-3, ERK1, ERK2, CDK5 substrate motif;MDC1 BRCT domain binding motif;PKA kinase substrate motif;Plk1 PBD domain binding motif;WW domain binding motif	0.99724	0.0272323	A0A0J9YUR2;A0A0J9YTU3;Q5SXY1-3;Q5SXY1;A0A0J9YV86;A0A0J9YUF8;Q5SXY1-2	A0A0J9YUR2	A0A0J9YUR2	Cytospin-B	Specc1	RSVPRGPSSSKKLGSSPTSSCNPTPTKHLRT	LGS(0.003)S(0.997)PTSSCNPTPTK	tr|A0A0J9YUR2|A0A0J9YUR2_MOUSE Cytospin-B OS=Mus musculus OX=10090 GN=Specc1 PE=1 SV=1;tr|A0A0J9YTU3|A0A0J9YTU3_MOUSE Cytospin-B OS=Mus musculus OX=10090 GN=Specc1 PE=1 SV=1;sp|Q5SXY1-3|CYTSB_MOUSE Isoform 4 of Cytospin-B OS=Mus musculus OX=10090 GN=Specc1	X;X;X;X;X;X;X;X;X;X;X;X;X;X;X;Phospho (STY);X;X;X;X;X;X;X;X;X;X;X;X;X;X;X
20.018	22.14	21.8126	20.8809	21.4515	21.0241	20.3776	21.4814	21.911	22.7393	20.6063	20.7128	S	825	3	___1	AMP-activated protein kinase substrate motif;Calmodulin-dependent protein kinase II substrate motif;Casein kinase II substrate motif;Chk1 kinase substrate motif;DNA dependent Protein kinase substrate motif;Phosphorylase kinase substrate motif;PKA kinase substrate motif;PKC kinase substrate motif	0.970296	0.989511	A0A0J9YUR2;A0A0J9YTU3;Q5SXY1-3;Q5SXY1;A0A0J9YUG8	A0A0J9YUR2	A0A0J9YUR2	Cytospin-B	Specc1	RAEDRKSDPYLRKSPSLESLSRPPSLGFGNT	KS(0.021)PS(0.97)LES(0.007)LS(0.001)RPPSLGFGNTR	tr|A0A0J9YUR2|A0A0J9YUR2_MOUSE Cytospin-B OS=Mus musculus OX=10090 GN=Specc1 PE=1 SV=1;tr|A0A0J9YTU3|A0A0J9YTU3_MOUSE Cytospin-B OS=Mus musculus OX=10090 GN=Specc1 PE=1 SV=1;sp|Q5SXY1-3|CYTSB_MOUSE Isoform 4 of Cytospin-B OS=Mus musculus OX=10090 GN=Specc1	X;X;X;X;X;X;X;X;X;X;X;X;X;X;X;Phospho (STY);X;X;X;X;X;X;X;X;X;X;X;X;X;X;X
21.1246	22.3806	22.6102	21.5793	22.2597	21.4891	20.4615	22.0415	21.9526	22.2173	23.0109	21.8945	S	293	2	___1	Calmodulin-dependent protein kinase II substrate motif;Casein kinase II substrate motif;Phosphorylase kinase substrate motif;PKA kinase substrate motif;PKC kinase substrate motif	0.999976	0.487022	A0A0J9YU82;F8WIY7;Q923Q2	A0A0J9YU82	A0A0J9YU82	StAR-related lipid transfer protein 13	Stard13	HIPKDHKPGTFPKALSIESLSPTDNSNGVNW	ALS(1)IESLSPTDNSNGVNWR	tr|A0A0J9YU82|A0A0J9YU82_MOUSE StAR-related lipid transfer protein 13 OS=Mus musculus OX=10090 GN=Stard13 PE=1 SV=1;tr|F8WIY7|F8WIY7_MOUSE StAR-related lipid transfer protein 13 OS=Mus musculus OX=10090 GN=Stard13 PE=1 SV=1;sp|Q923Q2|STA13_MOUSE StAR-relat	X;X;X;X;X;X;X;X;X;X;X;X;X;X;X;Phospho (STY);X;X;X;X;X;X;X;X;X;X;X;X;X;X;X
20.5349	22.0873	22.4579	20.4628	21.6785	20.6596	21.3783	22.4108	22.2041	22.1134	22.7364	20.4694	S	15	2	___1	b-Adrenergic Receptor kinase substrate motif;BARD1 BRCT domain binding motif;Casein kinase II substrate motif;PKA kinase substrate motif	1	0.519695	A0A0J9YU82;F8WIY7;Q923Q2;A0A0J9YTR8	A0A0J9YU82	A0A0J9YU82	StAR-related lipid transfer protein 13	Stard13	_MRLDVNFQRKKGDDSDEEDLCISNKWTFQR	KGDDS(1)DEEDLCISNK	tr|A0A0J9YU82|A0A0J9YU82_MOUSE StAR-related lipid transfer protein 13 OS=Mus musculus OX=10090 GN=Stard13 PE=1 SV=1;tr|F8WIY7|F8WIY7_MOUSE StAR-related lipid transfer protein 13 OS=Mus musculus OX=10090 GN=Stard13 PE=1 SV=1;sp|Q923Q2|STA13_MOUSE StAR-relat	X;X;X;X;X;X;X;X;X;X;X;X;X;X;X;Phospho (STY);X;X;X;X;X;X;X;X;X;X;X;X;X;X;X
23.2727	24.2814	24.0719	23.8982	23.6384	23.4235	23.888	24.4009	23.9942	23.9328	23.9134	23.766	S	90	2	___1	14-3-3 domain binding motif;Calmodulin-dependent protein kinase II substrate motif;Casein kinase II substrate motif;ERK1,2 kinase substrate motif;G protein-coupled receptor kinase 1 substrate motif;GSK3 kinase substrate motif;GSK-3, ERK1, ERK2, CDK5 substrate motif;PKA kinase substrate motif;PKC kinase substrate motif;WW domain binding motif	0.999006	0.472499	A0A0J9YUK4;O55033	A0A0J9YUK4	A0A0J9YUK4	Cytoplasmic protein NCK2	Nck2	LGLGKTRRKPSARDASPTPSTDAEYPANGSG	DAS(0.999)PT(0.001)PSTDAEYPANGSGADR	tr|A0A0J9YUK4|A0A0J9YUK4_MOUSE Cytoplasmic protein NCK2 (Fragment) OS=Mus musculus OX=10090 GN=Nck2 PE=1 SV=1;sp|O55033|NCK2_MOUSE Cytoplasmic protein NCK2 OS=Mus musculus OX=10090 GN=Nck2 PE=1 SV=1	X;X;X;X;X;X;X;X;X;X;X;X;X;X;X;Phospho (STY);X;X;X;Phospho (STY);Phospho (STY);X;X;X;X;X;X;X;X;X;X
23.0933	24.6523	24.1929	23.4828	23.8425	24.0086	23.4764	24.1609	24.0483	24.6677	23.8372	24.0747	S	584	3	___1	b-Adrenergic Receptor kinase substrate motif;BARD1 BRCT domain binding motif;Casein kinase I substrate motif;Casein kinase II substrate motif;G protein-coupled receptor kinase 1 substrate motif;GSK3 kinase substrate motif	0.999871	0.785729	A0A0J9YV20;A0A0R4J0B7;Q80UZ2-2;Q80UZ2	A0A0J9YV20	A0A0J9YV20	Protein SDA1 homolog	Sdad1	AAPGKAQKRKYLEIDSDEESRGELLSLRDIE	YLEIDS(1)DEESRGELLSLR	tr|A0A0J9YV20|A0A0J9YV20_MOUSE Protein SDA1 OS=Mus musculus OX=10090 GN=Sdad1 PE=1 SV=1;tr|A0A0R4J0B7|A0A0R4J0B7_MOUSE Protein SDA1 OS=Mus musculus OX=10090 GN=Sdad1 PE=1 SV=1;sp|Q80UZ2-2|SDA1_MOUSE Isoform 2 of Protein SDA1 homolog OS=Mus musculus OX=1009	X;X;X;X;X;X;X;X;X;X;X;X;X;X;X;Phospho (STY);X;X;X;X;X;X;X;X;X;X;X;X;X;X;X
20.2774	22.4181	22.8699	23.1338	22.5425	22.7365	23.3947	21.4585	23.3247	23.1894	23.4264	23.3512	S	100	2	___1	b-Adrenergic Receptor kinase substrate motif;Casein kinase I substrate motif;Casein kinase II substrate motif	0.986096	0.318407	A0A494BB98;A0A494BBI7;A0A0N4SUH4;Q8BKS9	A0A494BB98	A0A494BB98	Pumilio domain-containing protein KIAA0020	Kiaa0020	ANKFSKKRKFQPDGESDESGAKKPKWDDFKK	FQPDGES(0.986)DES(0.014)GAK	tr|A0A494BB98|A0A494BB98_MOUSE Pumilio homolog 3 OS=Mus musculus OX=10090 GN=Pum3 PE=1 SV=1;tr|A0A494BBI7|A0A494BBI7_MOUSE Pumilio homolog 3 (Fragment) OS=Mus musculus OX=10090 GN=Pum3 PE=1 SV=1;tr|A0A0N4SUH4|A0A0N4SUH4_MOUSE Pumilio homolog 3 OS=Mus muscu	X;X;X;X;X;X;X;X;X;X;X;X;X;X;X;Phospho (STY);X;X;X;X;X;X;X;X;X;X;X;X;X;X;X
22.6611	24.1571	23.5381	23.7922	24.1413	23.7537	23.7894	23.9345	24.2989	24.046	24.4699	23.7602	S	447	2	___1	BARD1 BRCT domain binding motif;Casein kinase II substrate motif;PKA kinase substrate motif	1	0.368159	A0A0N4SUJ0;Q6PGL7;Q6PGL7-2;A0A0N4SV74	A0A0N4SUJ0	A0A0N4SUJ0	WASH complex subunit FAM21	Fam21	NLKLVSETKTQKGLFSDEEDSEDLFSSQSSS	GLFS(1)DEEDSEDLFSSQSSSKPK	tr|A0A0N4SUJ0|A0A0N4SUJ0_MOUSE WASH complex subunit 2 (Fragment) OS=Mus musculus OX=10090 GN=Washc2 PE=1 SV=1;sp|Q6PGL7|WASC2_MOUSE WASH complex subunit 2 OS=Mus musculus OX=10090 GN=Washc2 PE=1 SV=1;sp|Q6PGL7-2|WASC2_MOUSE Isoform 2 of WASH complex subuni	X;X;X;X;X;X;X;X;X;X;X;X;X;X;X;Phospho (STY);X;X;X;X;X;X;X;X;X;X;X;X;X;X;X
21.3516	23.9297	23.577	20.6636	20.3436	23.097	23.121	20.4294	21.018	23.147	20.9743	20.3051	S	528	3	___1	BARD1 BRCT domain binding motif;Casein kinase II substrate motif;MDC1 BRCT domain binding motif;Plk1 PBD domain binding motif	0.999999	0.526095	A0A0N4SUJ0;Q6PGL7;Q6PGL7-2;A0A0N4SV74	A0A0N4SUJ0	A0A0N4SUJ0	WASH complex subunit FAM21	Fam21	PSEQPSKKTSALLFSSDEEDQWNIADSHTKL	TSALLFS(1)S(1)DEEDQWNIADSHTK	tr|A0A0N4SUJ0|A0A0N4SUJ0_MOUSE WASH complex subunit 2 (Fragment) OS=Mus musculus OX=10090 GN=Washc2 PE=1 SV=1;sp|Q6PGL7|WASC2_MOUSE WASH complex subunit 2 OS=Mus musculus OX=10090 GN=Washc2 PE=1 SV=1;sp|Q6PGL7-2|WASC2_MOUSE Isoform 2 of WASH complex subuni	X;X;X;X;X;X;X;X;X;X;X;X;X;X;Phospho (STY);Phospho (STY);X;X;X;X;X;X;X;X;X;X;X;X;X;X;X
20.8354	20.5416	23.3732	22.5901	21.0325	22.8007	20.9391	20.9458	23.0329	23.296	21.5938	22.7596	S	661	3	___1	Casein kinase II substrate motif;ERK1,2 kinase substrate motif;GSK-3, ERK1, ERK2, CDK5 substrate motif;PKA kinase substrate motif;PKC kinase substrate motif;WW domain binding motif	0.999993	0.72549	A0A0N4SUJ0;Q6PGL7;Q6PGL7-2;A0A0N4SV74	A0A0N4SUJ0	A0A0N4SUJ0	WASH complex subunit FAM21	Fam21	SGVKPEDLKVDNARVSPEVGSADVASIAQKE	VDNARVS(1)PEVGSADVASIAQK	tr|A0A0N4SUJ0|A0A0N4SUJ0_MOUSE WASH complex subunit 2 (Fragment) OS=Mus musculus OX=10090 GN=Washc2 PE=1 SV=1;sp|Q6PGL7|WASC2_MOUSE WASH complex subunit 2 OS=Mus musculus OX=10090 GN=Washc2 PE=1 SV=1;sp|Q6PGL7-2|WASC2_MOUSE Isoform 2 of WASH complex subuni	X;X;X;X;X;X;X;X;X;X;X;X;X;X;X;Phospho (STY);X;X;X;X;X;X;X;X;X;X;X;X;X;X;X
20.147	22.5946	20.1465	22.1693	22.7011	20.4799	20.9618	22.9792	22.6123	22.553	23.1346	22.5906	S	637	3	___1	BARD1 BRCT domain binding motif;Casein kinase II substrate motif	0.99165	0.29035	A0A0N4SUJ0;Q6PGL7;Q6PGL7-2;A0A0N4SV74	A0A0N4SUJ0	A0A0N4SUJ0	WASH complex subunit FAM21	Fam21	ATTKKESVPKVPLLFSDEEDSEVPSGVKPED	VPLLFS(0.992)DEEDS(0.008)EVPSGVKPEDLK	tr|A0A0N4SUJ0|A0A0N4SUJ0_MOUSE WASH complex subunit 2 (Fragment) OS=Mus musculus OX=10090 GN=Washc2 PE=1 SV=1;sp|Q6PGL7|WASC2_MOUSE WASH complex subunit 2 OS=Mus musculus OX=10090 GN=Washc2 PE=1 SV=1;sp|Q6PGL7-2|WASC2_MOUSE Isoform 2 of WASH complex subuni	X;X;X;X;X;X;X;X;X;X;X;X;X;X;X;Phospho (STY);X;X;X;X;X;X;X;X;X;X;X;X;X;X;X
23.0233	24.2582	23.8812	23.5946	24.1185	21.7897	23.9944	20.7971	20.9591	24.438	24.294	24.36	S	16	2	___1	14-3-3 domain binding motif;Akt kinase substrate motif;Aurora-A kinase substrate motif;Calmodulin-dependent protein kinase II substrate motif;Casein kinase II substrate motif;DMPK1 kinase substrate motif;MAPKAPK1 kinase substrate motif;p70 Ribosomal S6 kinase substrate motif;PAK2 kinase substrate motif;Phosphorylase kinase substrate motif;PKA kinase substrate motif;PKC epsilon kinase substrate mo…	1	0.131599	A0A0N4SUL6;O35130	A0A0N4SUL6	A0A0N4SUL6	Ribosomal RNA small subunit methyltransferase NEP1	Emg1	MSAASGGFQPRERRFSVQEQDWETTPPKKLR	RFS(1)VQEQDWETTPPK	tr|A0A0N4SUL6|A0A0N4SUL6_MOUSE Ribosomal RNA small subunit methyltransferase NEP1 (Fragment) OS=Mus musculus OX=10090 GN=Emg1 PE=1 SV=1;sp|O35130|NEP1_MOUSE Ribosomal RNA small subunit methyltransferase NEP1 OS=Mus musculus OX=10090 GN=Emg1 PE=1 SV=1	X;X;X;X;X;X;X;X;X;X;X;X;X;X;X;Phospho (STY);X;X;X;X;X;X;X;Phospho (STY);Phospho (STY);X;X;X;X;X;X
21.0485	23.8626	21.5961	22.7194	23.0691	21.779	21.8386	23.5943	23.1806	21.0237	23.0442	21.3548	S	120	3	___1	BARD1 BRCT domain binding motif;Casein kinase I substrate motif;Casein kinase II substrate motif;G protein-coupled receptor kinase 1 substrate motif	0.999725	0.670597	B2RRD7;A0A0N4SVG7;E9PXP1;Q80XK2;Q3U109;A0A0N4SUT9;A0A0N4SUS4	B2RRD7	B2RRD7		Brpf1	GRVHRISIFDNLDVVSEDEEAPEEAPENGSN	ISIFDNLDVVS(1)EDEEAPEEAPENGSNKENTETPAATPK	sp|B2RRD7|BRPF1_MOUSE Peregrin OS=Mus musculus OX=10090 GN=Brpf1 PE=1 SV=1;tr|A0A0N4SVG7|A0A0N4SVG7_MOUSE Peregrin OS=Mus musculus OX=10090 GN=Brpf1 PE=1 SV=1;tr|E9PXP1|E9PXP1_MOUSE Peregrin OS=Mus musculus OX=10090 GN=Brpf1 PE=1 SV=2;tr|Q80XK2|Q80XK2_MOUS	X;X;X;X;X;X;X;X;X;X;X;X;X;X;X;Phospho (STY);X;X;X;X;X;X;X;X;X;X;X;X;X;X;X
19.9657	22.3611	21.9068	21.8727	21.3927	21.5499	20.7663	21.0322	21.9347	21.0828	22.1269	22.2621	S	1569	2	___1	Casein kinase II substrate motif;ERK1,2 kinase substrate motif;GSK-3, ERK1, ERK2, CDK5 substrate motif;PKA kinase substrate motif;PKC kinase substrate motif;WW domain binding motif	1	0.822292	A0A0N4SV80;E9QML5;Q61464-4;Q61464	A0A0N4SV80	A0A0N4SV80	Zinc finger protein 638	Zfml;Znf638	KQNPLKGKRKEALKISPSPELNLKKKKGKTS	EALKIS(1)PS(1)PELNLK	tr|A0A0N4SV80|A0A0N4SV80_MOUSE Zinc finger protein 638 OS=Mus musculus OX=10090 GN=Zfp638 PE=1 SV=1;tr|E9QML5|E9QML5_MOUSE Zinc finger protein 638 OS=Mus musculus OX=10090 GN=Zfp638 PE=1 SV=2;sp|Q61464-4|ZN638_MOUSE Isoform 4 of Zinc finger protein 638 OS=	X;X;X;X;X;X;X;X;X;X;X;X;X;X;X;Phospho (STY);X;Phospho (STY);X;X;X;X;X;X;X;X;X;X;X;X;X
21.6609	21.3355	21.5093	21.8918	21.0634	21.2515	21.4626	21.6068	22.0471	21.9374	21.9514	21.2932	S	1099	2	___1	ERK1,2 kinase substrate motif;GSK-3, ERK1, ERK2, CDK5 substrate motif;WW domain binding motif	0.99997	0.594651	A0A0N4SV80;E9QML5;Q61464-4;Q61464;A0A0N4SV38;A0A0N4SVI8;E9QKZ7;Q61464-7;Q61464-2;Q61464-5	A0A0N4SV80	A0A0N4SV80	Zinc finger protein 638	Zfml;Znf638	VQRKNDLELGKGSTFSPDLKNSPVDESEVQT	GSTFS(1)PDLK	tr|A0A0N4SV80|A0A0N4SV80_MOUSE Zinc finger protein 638 OS=Mus musculus OX=10090 GN=Zfp638 PE=1 SV=1;tr|E9QML5|E9QML5_MOUSE Zinc finger protein 638 OS=Mus musculus OX=10090 GN=Zfp638 PE=1 SV=2;sp|Q61464-4|ZN638_MOUSE Isoform 4 of Zinc finger protein 638 OS=	X;X;X;X;X;X;X;X;X;X;X;X;X;X;X;Phospho (STY);X;X;X;X;X;X;X;X;X;X;X;X;X;X;X
21.0976	22.0937	22.5559	21.6607	21.9325	21.3113	22.0096	21.5446	22.3066	21.0124	22.3548	20.2316	S	128	2	___1	ERK1,2 kinase substrate motif;Growth associated histone HI kinase substrate motif;GSK-3, ERK1, ERK2, CDK5 substrate motif;PKA kinase substrate motif;PKC kinase substrate motif;WW domain binding motif	0.95395	0.555485	A0A0N4SV80;E9QML5;Q61464-4;Q61464;A0A0N4SV38;A0A0N4SVI8;E9QKZ7;Q61464-7;Q61464-2;Q61464-5;A0A0N4SVM8;Q3TZK9;Q61464-3	A0A0N4SV80	A0A0N4SV80	Zinc finger protein 638	Zfml;Znf638	PVEVKQSSVTQVTEQSPKVQSRYTKESASSI	QSSVTQVT(0.046)EQS(0.954)PK	tr|A0A0N4SV80|A0A0N4SV80_MOUSE Zinc finger protein 638 OS=Mus musculus OX=10090 GN=Zfp638 PE=1 SV=1;tr|E9QML5|E9QML5_MOUSE Zinc finger protein 638 OS=Mus musculus OX=10090 GN=Zfp638 PE=1 SV=2;sp|Q61464-4|ZN638_MOUSE Isoform 4 of Zinc finger protein 638 OS=	X;X;X;X;X;X;X;X;X;X;X;X;X;X;X;Phospho (STY);X;X;X;X;X;X;X;X;X;X;X;X;X;X;X
21.6134	23.0486	22.8511	23.3108	20.5998	22.9657	23.1815	23.3277	23.3905	23.7048	20.8171	23.8	S	308	3	___1	Casein kinase II substrate motif;DNA dependent Protein kinase substrate motif;ERK1,2 kinase substrate motif;GSK-3, ERK1, ERK2, CDK5 substrate motif;WW domain binding motif	0.982864	0.756026	A0A0N4SVA6;Q3U3K9;P70295	A0A0N4SVA6	A0A0N4SVA6	Ancient ubiquitous protein 1	Aup1	RLRPQSVQSSFPSPPSPSSDVQLTTLAHRVK	LRPQSVQSSFPSPPS(0.983)PS(0.014)S(0.003)DVQLTTLAHR	tr|A0A0N4SVA6|A0A0N4SVA6_MOUSE Ancient ubiquitous protein 1 (Fragment) OS=Mus musculus OX=10090 GN=Aup1 PE=1 SV=1;tr|Q3U3K9|Q3U3K9_MOUSE Ancient ubiquitous protein 1 OS=Mus musculus OX=10090 GN=Aup1 PE=1 SV=1;sp|P70295|AUP1_MOUSE Ancient ubiquitous protein	X;X;X;X;X;X;X;X;X;X;X;X;Phospho (STY);X;X;Phospho (STY);X;X;X;X;X;X;X;X;X;X;X;X;X;X;X
22.1427	22.4212	21.9278	21.8261	21.5182	21.7468	22.098	22.4643	22.54	22.3934	22.6283	22.5569	S	2	2	___1	Casein kinase II substrate motif	1	0.00456967	A0A0N4SVC2;E9QP00;Q6PFR5;A0A0N4SV13	A0A0N4SVC2	A0A0N4SVC2	Transformer-2 protein homolog alpha	Tra2a	______________MSDVEENNFEGRESRSQ	S(1)DVEENNFEGR	tr|A0A0N4SVC2|A0A0N4SVC2_MOUSE Transformer-2 protein homolog alpha OS=Mus musculus OX=10090 GN=Tra2a PE=1 SV=1;tr|E9QP00|E9QP00_MOUSE Transformer-2 protein homolog alpha OS=Mus musculus OX=10090 GN=Tra2a PE=1 SV=1;sp|Q6PFR5|TRA2A_MOUSE Transformer-2 protei	X;X;X;X;X;X;X;X;X;X;X;X;X;X;X;Phospho (STY);X;X;X;X;X;X;X;X;X;X;X;X;X;X;X
23.4461	24.2495	23.8473	23.6181	23.7461	23.5046	23.571	23.6948	23.9612	23.9791	23.9319	23.902	S	9	2	___1	b-Adrenergic Receptor kinase substrate motif;Casein kinase I substrate motif;Casein kinase II substrate motif;ERK1,2 kinase substrate motif;G protein-coupled receptor kinase 1 substrate motif;GSK-3, ERK1, ERK2, CDK5 substrate motif;WW domain binding motif	0.997057	0.434106	D3YWF9;A0A0N4SWC5;A0A0N4SVK2;Q9CWX9	D3YWF9	D3YWF9	Probable ATP-dependent RNA helicase DDX47	Ddx47	_______MAADEEPDSPSGALQTAAEEEETK	AADEEPDS(0.997)PS(0.003)GALQTAAEEEETK	tr|D3YWF9|D3YWF9_MOUSE Probable ATP-dependent RNA helicase DDX47 (Fragment) OS=Mus musculus OX=10090 GN=Ddx47 PE=1 SV=1;tr|A0A0N4SWC5|A0A0N4SWC5_MOUSE RNA helicase (Fragment) OS=Mus musculus OX=10090 GN=Ddx47 PE=1 SV=3;tr|A0A0N4SVK2|A0A0N4SVK2_MOUSE RNA he	X;X;X;X;X;X;X;X;X;X;X;X;X;X;X;Phospho (STY);X;X;X;X;X;X;X;X;X;X;X;X;X;X;X
20.1539	21.5725	21.2952	20.744	20.0465	21.1028	20.8349	21.5162	21.0529	21.744	21.7756	20.8932	S	480	2	___1	b-Adrenergic Receptor kinase substrate motif;Casein kinase II substrate motif;G protein-coupled receptor kinase 1 substrate motif;PKA kinase substrate motif;PKC kinase substrate motif;Pyruvate dehydrogenase kinase substrate motif	0.999991	0.376912	A2AMI6;Z4YKC4;A0A0R4J112;A2AMI2;A0A0N4SVL0;Q80XI3-2;Q80XI3-4;Q80XI3;Q80XI3-3	A2AMI6	A2AMI6	Eukaryotic translation initiation factor 4 gamma 3	Eif4g3	TCLSKDAKEMQDKAESESDGQAEETADPQSL	AES(1)ES(1)DGQAEETADPQSLHSGR	tr|A2AMI6|A2AMI6_MOUSE Eukaryotic translation initiation factor 4 gamma 3 OS=Mus musculus OX=10090 GN=Eif4g3 PE=1 SV=1;tr|Z4YKC4|Z4YKC4_MOUSE Eukaryotic translation initiation factor 4 gamma 3 OS=Mus musculus OX=10090 GN=Eif4g3 PE=1 SV=1;tr|A0A0R4J112|A0A0	X;X;X;X;X;X;X;X;X;X;X;X;X;X;X;Phospho (STY);X;Phospho (STY);X;X;X;X;X;X;Phospho (STY);X;X;X;X;X;X
20.0709	21.7471	22.3554	22.4116	21.9541	20.5834	21.0559	21.3082	22.2049	19.862	22.6637	20.6675	S	482	2	___1	b-Adrenergic Receptor kinase substrate motif;Casein kinase I substrate motif;G protein-coupled receptor kinase 1 substrate motif	0.999991	0.920264	A2AMI6;Z4YKC4;A0A0R4J112;A2AMI2;A0A0N4SVL0;Q80XI3-2;Q80XI3-4;Q80XI3;Q80XI3-3	A2AMI6	A2AMI6	Eukaryotic translation initiation factor 4 gamma 3	Eif4g3	LSKDAKEMQDKAESESDGQAEETADPQSLHS	AES(1)ES(1)DGQAEETADPQSLHSGR	tr|A2AMI6|A2AMI6_MOUSE Eukaryotic translation initiation factor 4 gamma 3 OS=Mus musculus OX=10090 GN=Eif4g3 PE=1 SV=1;tr|Z4YKC4|Z4YKC4_MOUSE Eukaryotic translation initiation factor 4 gamma 3 OS=Mus musculus OX=10090 GN=Eif4g3 PE=1 SV=1;tr|A0A0R4J112|A0A0	X;X;X;X;X;X;X;X;X;X;X;X;X;Phospho (STY);X;Phospho (STY);X;X;X;X;X;X;X;X;X;X;X;X;X;X;X
22.7894	23.5636	23.5912	23.3687	23.4901	23.3001	23.5146	23.705	23.5777	23.6387	23.5948	23.275	S	277	2	___1	14-3-3 domain binding motif;Calmodulin-dependent protein kinase II substrate motif;Casein kinase II substrate motif;ERK1,2 kinase substrate motif;GSK-3, ERK1, ERK2, CDK5 substrate motif;MDC1 BRCT domain binding motif;PKA kinase substrate motif;PKC kinase substrate motif;Plk1 PBD domain binding motif;WW domain binding motif	0.997395	0.570324	A2AMI6;Z4YKC4;A0A0R4J112;A2AMI2;A0A0N4SVL0;Q80XI3-2;Q80XI3-4;Q80XI3;Q80XI3-3	A2AMI6	A2AMI6	Eukaryotic translation initiation factor 4 gamma 3	Eif4g3	ETAAGEPTPEPPRTSSPTSLPPLARSSLPSP	T(0.001)S(0.001)S(0.997)PTSLPPLAR	tr|A2AMI6|A2AMI6_MOUSE Eukaryotic translation initiation factor 4 gamma 3 OS=Mus musculus OX=10090 GN=Eif4g3 PE=1 SV=1;tr|Z4YKC4|Z4YKC4_MOUSE Eukaryotic translation initiation factor 4 gamma 3 OS=Mus musculus OX=10090 GN=Eif4g3 PE=1 SV=1;tr|A0A0R4J112|A0A0	X;X;X;X;X;X;X;X;X;X;X;X;X;X;X;Phospho (STY);X;X;X;X;X;X;X;X;X;X;X;X;X;X;X
20.803	22.975	22.5404	21.0481	21.6355	21.5593	21.7296	21.571	20.834	21.3938	23.1711	21.6854	S	147	3	___1	b-Adrenergic Receptor kinase substrate motif;Casein kinase II substrate motif;ERK1,2 kinase substrate motif;G protein-coupled receptor kinase 1 substrate motif;GSK-3, ERK1, ERK2, CDK5 substrate motif;PKA kinase substrate motif;PKC kinase substrate motif;WW domain binding motif	0.793321	0.545394	F7BP94;A0A0N4SVS8;Q8QZV7	F7BP94	F7BP94	Protein asunder homolog	Asun	ERGKEELAEAEVIKDSPDSPEPPNKKPLVET	DS(0.793)PDS(0.207)PEPPNKKPLVETDETPHMEK	tr|F7BP94|F7BP94_MOUSE Integrator complex subunit 13 (Fragment) OS=Mus musculus OX=10090 GN=Ints13 PE=1 SV=1;tr|A0A0N4SVS8|A0A0N4SVS8_MOUSE Integrator complex subunit 13 (Fragment) OS=Mus musculus OX=10090 GN=Ints13 PE=1 SV=1;sp|Q8QZV7|INT13_MOUSE Integrat	X;X;X;X;X;X;X;X;X;X;X;X;X;X;X;Phospho (STY);X;X;X;X;X;X;X;X;X;X;X;X;X;X;X
22.7906	24.3546	24.0544	24.0297	23.8152	23.4287	23.5581	24.1085	23.8247	23.6123	24.2631	21.4455	S	150	4	___1	b-Adrenergic Receptor kinase substrate motif;Casein kinase II substrate motif;ERK1,2 kinase substrate motif;G protein-coupled receptor kinase 1 substrate motif;GSK-3, ERK1, ERK2, CDK5 substrate motif;WW domain binding motif	0.998653	0.726504	F7BP94;A0A0N4SVS8;Q8QZV7	F7BP94	F7BP94	Protein asunder homolog	Asun	KEELAEAEVIKDSPDSPEPPNKKPLVETDET	DS(0.001)PDS(0.999)PEPPNKKPLVET(0.001)DETPHMEK	tr|F7BP94|F7BP94_MOUSE Integrator complex subunit 13 (Fragment) OS=Mus musculus OX=10090 GN=Ints13 PE=1 SV=1;tr|A0A0N4SVS8|A0A0N4SVS8_MOUSE Integrator complex subunit 13 (Fragment) OS=Mus musculus OX=10090 GN=Ints13 PE=1 SV=1;sp|Q8QZV7|INT13_MOUSE Integrat	X;X;X;X;X;X;X;X;X;X;X;X;X;X;X;Phospho (STY);X;X;X;X;X;X;X;X;X;X;X;X;X;X;X
21.0667	21.2722	21.1239	20.8692	21.0509	20.8033	20.8471	21.3124	21.2999	21.1481	21.6749	21.5754	S	307	2	___1	14-3-3 domain binding motif;Calmodulin-dependent protein kinase II substrate motif;Casein kinase II substrate motif;G protein-coupled receptor kinase 1 substrate motif;GSK3 kinase substrate motif;PKA kinase substrate motif;PKC kinase substrate motif	0.999806	0.0670033	A0A0N4SW73;Q8R361	A0A0N4SW73	A0A0N4SW73	Rab11 family-interacting protein 5	Rab11fip5	DSIQSPKLLTHKRTYSDEASQLRAAPPRALL	TYS(1)DEASQLR	tr|A0A0N4SW73|A0A0N4SW73_MOUSE Rab11 family-interacting protein 5 OS=Mus musculus OX=10090 GN=Rab11fip5 PE=1 SV=1;sp|Q8R361|RFIP5_MOUSE Rab11 family-interacting protein 5 OS=Mus musculus OX=10090 GN=Rab11fip5 PE=1 SV=2	X;X;X;X;X;X;X;X;X;X;X;X;X;X;X;Phospho (STY);X;X;X;X;X;X;X;X;X;X;X;X;X;X;X
20.6677	21.8214	21.1655	21.5177	21.2665	21.294	21.3981	21.268	21.7636	21.2901	21.4418	21.1747	S	199	2	___1	PKA kinase substrate motif;PKC kinase substrate motif	1	0.809287	A0A0N4SWB9;F8WJ98;Q69ZZ6-3;Q69ZZ6-2;Q69ZZ6	A0A0N4SWB9	A0A0N4SWB9	Transmembrane and coiled-coil domains protein 1	Tmcc1	SKPREIASLIRNKFGSADNIPNLKDSLEEGQ	FGS(1)ADNIPNLK	tr|A0A0N4SWB9|A0A0N4SWB9_MOUSE Transmembrane and coiled-coil domains protein 1 OS=Mus musculus OX=10090 GN=Tmcc1 PE=1 SV=1;tr|F8WJ98|F8WJ98_MOUSE Transmembrane and coiled-coil domains protein 1 (Fragment) OS=Mus musculus OX=10090 GN=Tmcc1 PE=1 SV=2;sp|Q69Z	X;X;X;X;X;X;X;X;X;X;X;X;X;X;X;Phospho (STY);X;X;X;X;X;X;X;X;X;X;X;X;X;X;X
24.3282	25.511	25.2132	25.0023	25.2081	24.9448	24.9316	25.4143	25.3041	25.3403	25.5857	25.1241	S	121	2	___1	Casein kinase II substrate motif	1	0.6597	H3BKV3;H3BK68;D3Z413;H3BL70;H3BKB8;H3BKS8;E9PWD4;A0A0R4IZW7;Q3TX08	H3BKV3	H3BKV3	tRNA (guanine(26)-N(2))-dimethyltransferase	Trmt1	KVPGEKDSEKIAVDLSDQEEETAGKNENLAP	IAVDLS(1)DQEEETAGK	tr|H3BKV3|H3BKV3_MOUSE tRNA (guanine(26)-N(2))-dimethyltransferase (Fragment) OS=Mus musculus OX=10090 GN=Trmt1 PE=1 SV=8;tr|H3BK68|H3BK68_MOUSE tRNA (guanine(26)-N(2))-dimethyltransferase (Fragment) OS=Mus musculus OX=10090 GN=Trmt1 PE=1 SV=1;tr|D3Z413|D3	X;X;X;X;X;X;X;X;X;X;X;X;X;X;X;Phospho (STY);X;X;X;X;X;X;X;X;X;X;X;X;X;X;X
22.6983	23.6357	21.7223	23.1746	23.3557	23.1378	23.4524	23.7809	23.7864	24.0273	23.7192	23.5456	S	439	2	___1	Casein kinase II substrate motif;ERK1,2 kinase substrate motif;Growth associated histone HI kinase substrate motif;GSK-3, ERK1, ERK2, CDK5 substrate motif;MDC1 BRCT domain binding motif;PKA kinase substrate motif;PKC kinase substrate motif;Plk1 PBD domain binding motif;WW domain binding motif	0.883378	0.104293	A0A5F8MPU2;A0A0R4IZZ6;Q6ZQ03-2;Q6ZQ03-3;Q6ZQ03	A0A5F8MPU2	A0A5F8MPU2	Formin-binding protein 4	Fnbp4	ELRALEEGDGSVSGSSPRSDISQPASQDGVR	ALEEGDGSVS(0.002)GS(0.115)S(0.883)PR	tr|A0A5F8MPU2|A0A5F8MPU2_MOUSE Formin-binding protein 4 OS=Mus musculus OX=10090 GN=Fnbp4 PE=1 SV=1;tr|A0A0R4IZZ6|A0A0R4IZZ6_MOUSE Formin-binding protein 4 OS=Mus musculus OX=10090 GN=Fnbp4 PE=1 SV=1;sp|Q6ZQ03-2|FNBP4_MOUSE Isoform 2 of Formin-binding prot	X;X;X;X;X;X;X;X;X;X;X;X;X;X;X;Phospho (STY);X;X;X;X;X;X;X;X;X;X;X;X;X;X;X
23.391	24.5787	24.3097	23.5707	23.976	23.6755	23.829	24.1152	24.5809	23.4979	24.3016	20.6658	S	119	2	___1	b-Adrenergic Receptor kinase substrate motif;Casein kinase II substrate motif;Pyruvate dehydrogenase kinase substrate motif	0.999987	0.406678	A0A5F8MPU2;A0A0R4IZZ6;Q6ZQ03-2;Q6ZQ03-3;Q6ZQ03	A0A5F8MPU2	A0A5F8MPU2	Formin-binding protein 4	Fnbp4	VKATGGLCLLGAYADSDDDESDVSEKTAQSK	ATGGLCLLGAYADS(1)DDDESDVSEK	tr|A0A5F8MPU2|A0A5F8MPU2_MOUSE Formin-binding protein 4 OS=Mus musculus OX=10090 GN=Fnbp4 PE=1 SV=1;tr|A0A0R4IZZ6|A0A0R4IZZ6_MOUSE Formin-binding protein 4 OS=Mus musculus OX=10090 GN=Fnbp4 PE=1 SV=1;sp|Q6ZQ03-2|FNBP4_MOUSE Isoform 2 of Formin-binding prot	X;X;X;X;X;X;X;X;X;X;X;X;X;X;X;Phospho (STY);X;X;X;X;X;X;X;X;X;X;X;X;X;X;X
20.6982	22.0419	21.125	21.4851	20.7044	21.7036	21.0979	21.1024	21.3686	22.0129	21.7162	21.1529	S	506	2	___1	Casein kinase I substrate motif;Casein kinase II substrate motif;G protein-coupled receptor kinase 1 substrate motif;PKA kinase substrate motif;PKC kinase substrate motif	0.998101	0.721852	A0A5F8MPU2;A0A0R4IZZ6;Q6ZQ03-2;Q6ZQ03-3;Q6ZQ03	A0A5F8MPU2	A0A5F8MPU2	Formin-binding protein 4	Fnbp4	ETAIGAEDSEKIDEISDKETEVEESSEKIKV	IDEIS(0.998)DKET(0.002)EVEESSEK	tr|A0A5F8MPU2|A0A5F8MPU2_MOUSE Formin-binding protein 4 OS=Mus musculus OX=10090 GN=Fnbp4 PE=1 SV=1;tr|A0A0R4IZZ6|A0A0R4IZZ6_MOUSE Formin-binding protein 4 OS=Mus musculus OX=10090 GN=Fnbp4 PE=1 SV=1;sp|Q6ZQ03-2|FNBP4_MOUSE Isoform 2 of Formin-binding prot	X;X;X;X;X;X;X;X;X;X;X;X;X;X;X;Phospho (STY);X;X;X;X;X;X;X;X;X;X;X;X;X;X;X
21.0421	22.9796	22.7468	22.0298	22.6691	20.6816	22.3212	22.9492	22.6388	23.1135	23.3325	22.9596	S	486	2	___1	b-Adrenergic Receptor kinase substrate motif;Casein kinase II substrate motif;ERK1,2 kinase substrate motif;GSK-3, ERK1, ERK2, CDK5 substrate motif;PKA kinase substrate motif;PKC kinase substrate motif;WW domain binding motif	0.97027	0.242737	A0A5F8MPU2;A0A0R4IZZ6;Q6ZQ03-2;Q6ZQ03-3;Q6ZQ03	A0A5F8MPU2	A0A5F8MPU2	Formin-binding protein 4	Fnbp4	SPESTSRSSSKTGRDSPENGETAIGAEDSEK	T(0.03)GRDS(0.97)PENGETAIGAEDSEK	tr|A0A5F8MPU2|A0A5F8MPU2_MOUSE Formin-binding protein 4 OS=Mus musculus OX=10090 GN=Fnbp4 PE=1 SV=1;tr|A0A0R4IZZ6|A0A0R4IZZ6_MOUSE Formin-binding protein 4 OS=Mus musculus OX=10090 GN=Fnbp4 PE=1 SV=1;sp|Q6ZQ03-2|FNBP4_MOUSE Isoform 2 of Formin-binding prot	X;X;X;X;X;X;X;X;X;X;X;X;X;X;X;Phospho (STY);X;X;X;X;X;X;X;X;X;X;X;X;X;X;X
23.3772	24.8454	24.9284	24.8514	23.9968	24.2679	24.0179	23.8672	24.4067	23.2291	24.6111	21.1622	S	394	3	___1	b-Adrenergic Receptor kinase substrate motif;Casein kinase II substrate motif	1	0.346985	A0A0R4J008;P70288	A0A0R4J008	A0A0R4J008	Histone deacetylase 2	Hdac2	GVQMQAIPEDAVHEDSGDEDGEDPDKRISIR	MLPHAPGVQMQAIPEDAVHEDS(1)GDEDGEDPDKR	tr|A0A0R4J008|A0A0R4J008_MOUSE Histone deacetylase 2 OS=Mus musculus OX=10090 GN=Hdac2 PE=1 SV=1;sp|P70288|HDAC2_MOUSE Histone deacetylase 2 OS=Mus musculus OX=10090 GN=Hdac2 PE=1 SV=1	X;X;X;Oxidation (M);X;X;X;X;X;X;X;X;X;X;X;Phospho (STY);X;X;X;X;X;X;X;X;X;X;X;X;X;X;X
20.641	22.0198	21.9632	22.4885	21.4887	21.7274	20.0624	20.4591	21.3521	22.0447	20.7277	20.9661	S	905	2	___1	Casein kinase II substrate motif	0.91367	0.20242	A0A0R4J015;J3QML2;B2RX12-3;B2RX12-2;B2RX12	A0A0R4J015	A0A0R4J015	Canalicular multispecific organic anion transporter 2	Abcc3	IYEVRKQFMREMSSLSSEGEVQNRTMPKKHT	EMSSLS(0.914)S(0.086)EGEVQNR	tr|A0A0R4J015|A0A0R4J015_MOUSE Canalicular multispecific organic anion transporter 2 OS=Mus musculus OX=10090 GN=Abcc3 PE=1 SV=1;tr|J3QML2|J3QML2_MOUSE Canalicular multispecific organic anion transporter 2 OS=Mus musculus OX=10090 GN=Abcc3 PE=1 SV=1;sp|B2R	X;X;X;X;X;X;X;X;X;X;X;Oxidation (M);Phospho (STY);Phospho (STY);X;Phospho (STY);X;X;X;X;X;X;X;X;X;X;X;X;X;X;X
20.6596	22.8366	22.7704	20.838	21.407	20.9958	22.6491	21.855	23.1116	23.1973	21.8417	21.5857	S	736	3	___1	Casein kinase I substrate motif	0.850742	0.241785	A0A0R4J034;Q99K01;Q99K01-2;Q99K01-4	A0A0R4J034	A0A0R4J034	Pyridoxal-dependent decarboxylase domain-containing protein 1	Pdxdc1	SSVSHIEDLEKVEQLSSGLEHDNLEAHSPEQ	VEQLS(0.851)S(0.149)GLEHDNLEAHSPEQPPR	tr|A0A0R4J034|A0A0R4J034_MOUSE Pyridoxal-dependent decarboxylase domain-containing protein 1 OS=Mus musculus OX=10090 GN=Pdxdc1 PE=1 SV=1;sp|Q99K01|PDXD1_MOUSE Pyridoxal-dependent decarboxylase domain-containing protein 1 OS=Mus musculus OX=10090 GN=Pdxdc1	Phospho (STY);Phospho (STY);X;Phospho (STY);X;X;X;X;X;X;X;X;X;X;X;Phospho (STY);X;X;X;X;X;X;X;X;X;X;X;X;X;X;X
20.8207	22.1287	21.5725	22.1029	20.8956	20.6459	21.8356	20.6698	21.5986	21.6907	21.7479	21.3876	S	748	3	___1	Casein kinase I substrate motif;Casein kinase II substrate motif;ERK1,2 kinase substrate motif;G protein-coupled receptor kinase 1 substrate motif;GSK-3, ERK1, ERK2, CDK5 substrate motif;WW domain binding motif	0.975612	0.864842	A0A0R4J034;Q99K01;Q99K01-2;Q99K01-4	A0A0R4J034	A0A0R4J034	Pyridoxal-dependent decarboxylase domain-containing protein 1	Pdxdc1	EQLSSGLEHDNLEAHSPEQPPRATDLTARQT	VEQLS(0.012)S(0.012)GLEHDNLEAHS(0.976)PEQPPR	tr|A0A0R4J034|A0A0R4J034_MOUSE Pyridoxal-dependent decarboxylase domain-containing protein 1 OS=Mus musculus OX=10090 GN=Pdxdc1 PE=1 SV=1;sp|Q99K01|PDXD1_MOUSE Pyridoxal-dependent decarboxylase domain-containing protein 1 OS=Mus musculus OX=10090 GN=Pdxdc1	X;X;X;X;X;X;X;X;X;X;X;X;X;X;X;Phospho (STY);X;X;X;X;X;X;X;X;X;X;X;X;X;X;X
21.0262	22.4701	21.9348	20.9936	21.9548	21.6041	21.4013	22.4057	22.008	21.6914	22.1016	21.4092	S	383	2	___1	b-Adrenergic Receptor kinase substrate motif;BARD1 BRCT domain binding motif;Casein kinase II substrate motif;G protein-coupled receptor kinase 1 substrate motif	1	0.80683	A0A0R4J065;Q8BGE6	A0A0R4J065	A0A0R4J065	Cysteine protease ATG4B	Atg4b	SLDSSDVERLERFFDSEDEDFEILSL_____	FFDS(1)EDEDFEILSL	tr|A0A0R4J065|A0A0R4J065_MOUSE Cysteine protease OS=Mus musculus OX=10090 GN=Atg4b PE=1 SV=1;sp|Q8BGE6|ATG4B_MOUSE Cysteine protease ATG4B OS=Mus musculus OX=10090 GN=Atg4b PE=1 SV=2	X;X;X;X;X;X;X;X;X;X;X;X;X;X;X;Phospho (STY);X;X;X;X;X;X;X;X;X;X;X;X;X;X;X
21.366	22.1782	21.9967	21.9845	21.9406	21.9637	21.8666	22.4142	22.4605	22.7385	23.0121	22.4955	S	379	2	___1	Cdc2 kinase substrate motif;CDK kinase substrate motif;CDK1,2,4,6 kinase substrate motif;ERK1,2 kinase substrate motif;G protein-coupled receptor kinase 1 substrate motif;Growth associated histone HI kinase substrate motif;GSK3 kinase substrate motif;GSK-3, ERK1, ERK2, CDK5 substrate motif;WW domain binding motif	1	0.0251047	E9Q577;A0A0R4J073;Q5U5Q9;E9PWM5;Q5U5Q9-2	E9Q577	E9Q577	BRCA1-A complex subunit RAP80	Uimc1	SRASVWHSETKDFQKSPIKSLKQKLLLEEEP	DFQKS(1)PIK	tr|E9Q577|E9Q577_MOUSE BRCA1-A complex subunit RAP80 OS=Mus musculus OX=10090 GN=Uimc1 PE=1 SV=1;tr|A0A0R4J073|A0A0R4J073_MOUSE BRCA1-A complex subunit RAP80 OS=Mus musculus OX=10090 GN=Uimc1 PE=1 SV=1;sp|Q5U5Q9|UIMC1_MOUSE BRCA1-A complex subunit RAP80 OS	X;X;X;X;X;X;X;X;X;X;X;X;X;X;X;Phospho (STY);X;X;X;X;X;X;X;X;X;X;X;X;X;X;X
20.7407	21.6778	21.9701	21.5913	22.0838	20.9077	21.3983	20.8927	21.2345	21.2944	21.9628	21.8548	S	689	2	___1	b-Adrenergic Receptor kinase substrate motif;Cdc2 kinase substrate motif;CDK kinase substrate motif;CDK1,2,4,6 kinase substrate motif;ERK1,2 kinase substrate motif;G protein-coupled receptor kinase 1 substrate motif;GSK3 kinase substrate motif;GSK-3, ERK1, ERK2, CDK5 substrate motif;WW domain binding motif	1	0.629251	E9Q577;A0A0R4J073;Q5U5Q9;A0A0R4J183;Q5U5Q9-3	E9Q577	E9Q577	BRCA1-A complex subunit RAP80	Uimc1	SREMQSTLSQLNLNESPIKSFVPVSEATNCL	EMQSTLSQLNLNES(1)PIK	tr|E9Q577|E9Q577_MOUSE BRCA1-A complex subunit RAP80 OS=Mus musculus OX=10090 GN=Uimc1 PE=1 SV=1;tr|A0A0R4J073|A0A0R4J073_MOUSE BRCA1-A complex subunit RAP80 OS=Mus musculus OX=10090 GN=Uimc1 PE=1 SV=1;sp|Q5U5Q9|UIMC1_MOUSE BRCA1-A complex subunit RAP80 OS	X;X;X;X;X;X;X;X;X;X;X;X;X;X;X;Phospho (STY);X;X;X;X;X;X;X;X;X;X;X;X;X;X;X
23.688	24.3626	24.1136	24.2241	24.3149	20.8267	20.2224	24.3731	24.9428	24.3629	24.8209	21.2533	S	181	2	___1	Casein kinase II substrate motif;Cdc2 kinase substrate motif;CDK kinase substrate motif;CDK1,2,4,6 kinase substrate motif;ERK1,2 kinase substrate motif;G protein-coupled receptor kinase 1 substrate motif;Growth associated histone HI kinase substrate motif;GSK-3, ERK1, ERK2, CDK5 substrate motif;WW domain binding motif	0.974634	0.926035	D3YXQ7;A0A0R4J098;O88291-2;O88291	D3YXQ7	D3YXQ7	DBIRD complex subunit ZNF326	Zfp326;Znf326	KPKLAKPMDKMNLSKSPTKTDPKNEEEEKRR	MNLS(0.022)KS(0.975)PT(0.003)K	tr|D3YXQ7|D3YXQ7_MOUSE Zinc finger protein 326 (Fragment) OS=Mus musculus OX=10090 GN=Zfp326 PE=1 SV=1;tr|A0A0R4J098|A0A0R4J098_MOUSE Zinc finger protein 326 OS=Mus musculus OX=10090 GN=Zfp326 PE=1 SV=1;sp|O88291-2|ZN326_MOUSE Isoform 2 of DBIRD complex su	X;X;X;X;X;X;X;X;X;X;X;X;X;X;X;Phospho (STY);X;X;X;X;X;X;X;X;X;X;X;X;X;X;X
23.241	24.6683	24.461	23.8724	23.8937	23.6393	24.1812	24.5904	24.1496	24.4902	24.744	24.3376	S	483	2	___1	ERK1,2 kinase substrate motif;GSK-3, ERK1, ERK2, CDK5 substrate motif;PKA kinase substrate motif;PKC kinase substrate motif;WW domain binding motif	0.999998	0.272305	E9Q9N6;E9PYX3;A0A0R4J227;A0A0R4J0B1;Q3T9A3;F6ZS70;E9QMP6;Q05512-3;Q05512-4;Q05512-2;Q05512;F7A3Q3;F6ZEX4;F6UY70;F7CVZ7	E9Q9N6	E9Q9N6	Serine/threonine-protein kinase MARK2	Mark2	STNSVLSTSTNRSRNSPLLDRASLGQASIQN	SRNS(1)PLLDR	tr|E9Q9N6|E9Q9N6_MOUSE Non-specific serine/threonine protein kinase OS=Mus musculus OX=10090 GN=Mark2 PE=1 SV=1;tr|E9PYX3|E9PYX3_MOUSE Non-specific serine/threonine protein kinase OS=Mus musculus OX=10090 GN=Mark2 PE=1 SV=1;tr|A0A0R4J227|A0A0R4J227_MOUSE N	X;X;X;X;X;X;X;X;X;X;X;X;X;X;X;Phospho (STY);X;X;X;X;X;X;X;X;X;X;X;X;X;X;X
20.2551	22.991	22.4956	21.543	22.1879	22.2551	21.9015	22.1733	22.5975	22.5682	22.2152	21.8168	S	453	2	___1	ERK1,2 kinase substrate motif;GSK-3, ERK1, ERK2, CDK5 substrate motif;PKA kinase substrate motif;WW domain binding motif	1	0.951912	E9Q9N6;E9PYX3;A0A0R4J227;A0A0R4J0B1;Q3T9A3;F6ZS70;E9QMP6;Q05512-3;Q05512-4;Q05512-2;Q05512;F7A3Q3;F6ZEX4;F6Z4Q6	E9Q9N6	E9Q9N6	Serine/threonine-protein kinase MARK2	Mark2	EETGRKASSTAKVPASPLPGLDRKKTTPAPS	VPAS(1)PLPGLDR	tr|E9Q9N6|E9Q9N6_MOUSE Non-specific serine/threonine protein kinase OS=Mus musculus OX=10090 GN=Mark2 PE=1 SV=1;tr|E9PYX3|E9PYX3_MOUSE Non-specific serine/threonine protein kinase OS=Mus musculus OX=10090 GN=Mark2 PE=1 SV=1;tr|A0A0R4J227|A0A0R4J227_MOUSE N	X;X;X;X;X;X;X;X;X;X;X;X;X;X;X;Phospho (STY);X;X;X;X;X;X;X;X;X;X;X;X;X;X;X
20.6677	21.7391	21.2217	21.3283	21.0861	21.4011	21.6271	20.6778	21.7088	21.464	21.3081	21.5387	S	512	3	___1	Casein kinase II substrate motif;ERK1,2 kinase substrate motif;GSK-3, ERK1, ERK2, CDK5 substrate motif;WW domain binding motif	0.800684	0.911731	E9Q9N6;E9PYX3;A0A0R4J227;A0A0R4J0B1;Q3T9A3;F6ZS70;E9QMP6;Q05512-3;Q05512-4;Q05512-2;Q05512;F7A3Q3;F6ZEX4;F6UY70;F7CVZ7;F7CRG8	E9Q9N6	E9Q9N6	Serine/threonine-protein kinase MARK2	Mark2	QNGKDSTAPQRVPVASPSAHNISSSSGAPDR	VPVAS(0.801)PS(0.191)AHNIS(0.003)S(0.003)S(0.001)S(0.001)GAPDR	tr|E9Q9N6|E9Q9N6_MOUSE Non-specific serine/threonine protein kinase OS=Mus musculus OX=10090 GN=Mark2 PE=1 SV=1;tr|E9PYX3|E9PYX3_MOUSE Non-specific serine/threonine protein kinase OS=Mus musculus OX=10090 GN=Mark2 PE=1 SV=1;tr|A0A0R4J227|A0A0R4J227_MOUSE N	X;X;X;X;X;X;X;X;X;X;X;X;X;X;X;Phospho (STY);X;X;X;X;X;X;X;X;X;X;X;X;X;X;X
20.8567	22.9064	23.2293	21.5621	22.9676	23.1293	22.1148	23.2272	23.3193	22.8976	22.908	22.4987	S	514	2	___1	DNA dependent Protein kinase substrate motif	0.995421	0.860047	E9Q9N6;E9PYX3;A0A0R4J227;A0A0R4J0B1;Q3T9A3;F6ZS70;E9QMP6;Q05512-3;Q05512-4;Q05512-2;Q05512;F7A3Q3;F6ZEX4;F6UY70;F7CVZ7;F7CRG8	E9Q9N6	E9Q9N6	Serine/threonine-protein kinase MARK2	Mark2	GKDSTAPQRVPVASPSAHNISSSSGAPDRTN	VPVAS(0.004)PS(0.995)AHNISSSSGAPDR	tr|E9Q9N6|E9Q9N6_MOUSE Non-specific serine/threonine protein kinase OS=Mus musculus OX=10090 GN=Mark2 PE=1 SV=1;tr|E9PYX3|E9PYX3_MOUSE Non-specific serine/threonine protein kinase OS=Mus musculus OX=10090 GN=Mark2 PE=1 SV=1;tr|A0A0R4J227|A0A0R4J227_MOUSE N	X;X;X;X;X;X;X;X;X;X;X;X;X;X;X;Phospho (STY);X;X;X;X;X;X;X;X;X;X;X;X;X;X;X
20.4061	21.6916	20.9352	21.4392	21.1457	21.0111	21.4461	21.8039	21.6762	21.3809	22.1365	21.0457	S	450	2	___1	Casein kinase II substrate motif;ERK1,2 kinase substrate motif;GSK-3, ERK1, ERK2, CDK5 substrate motif;WW domain binding motif	0.912977	0.355935	A0A0R4J0B3;Q6PB82;O70405	A0A0R4J0B3	A0A0R4J0B3	Serine/threonine-protein kinase ULK1	Ulk1	PTQVHNYQRIEQNLQSPTQQQTARSSAIRRS	IEQNLQS(0.913)PT(0.078)QQQT(0.01)AR	tr|A0A0R4J0B3|A0A0R4J0B3_MOUSE Serine/threonine-protein kinase OS=Mus musculus OX=10090 GN=Ulk1 PE=1 SV=1;tr|Q6PB82|Q6PB82_MOUSE Serine/threonine-protein kinase OS=Mus musculus OX=10090 GN=Ulk1 PE=1 SV=1;sp|O70405|ULK1_MOUSE Serine/threonine-protein kinase	X;X;X;X;X;X;X;X;X;X;X;X;X;X;X;Phospho (STY);X;X;X;X;X;X;X;X;X;X;X;X;X;X;X
21.7716	21.2997	21.6478	21.3584	20.6356	20.6127	21.4149	21.2929	20.7321	20.6167	21.0846	21.1087	S	622	2	___1	Casein kinase II substrate motif;Cdc2 kinase substrate motif;CDK kinase substrate motif;CDK1,2,4,6 kinase substrate motif;ERK1,2 kinase substrate motif;G protein-coupled receptor kinase 1 substrate motif;GSK-3, ERK1, ERK2, CDK5 substrate motif;WW domain binding motif	0.851777	0.11702	A0A0R4J0B3;Q6PB82;O70405	A0A0R4J0B3	A0A0R4J0B3	Serine/threonine-protein kinase ULK1	Ulk1	LPDFLQRSPLPPILGSPTKAGPSFDFPKTPS	SPLPPILGS(0.852)PT(0.148)K	tr|A0A0R4J0B3|A0A0R4J0B3_MOUSE Serine/threonine-protein kinase OS=Mus musculus OX=10090 GN=Ulk1 PE=1 SV=1;tr|Q6PB82|Q6PB82_MOUSE Serine/threonine-protein kinase OS=Mus musculus OX=10090 GN=Ulk1 PE=1 SV=1;sp|O70405|ULK1_MOUSE Serine/threonine-protein kinase	X;X;X;X;X;X;X;X;X;X;X;X;X;X;X;Phospho (STY);X;X;X;X;X;X;X;X;X;X;X;X;X;X;X
21.8166	21.3117	21.0288	20.811	21.7113	20.9886	20.9255	20.5401	21.2284	21.3653	21.3615	22.2212	S	340	2	___1	ERK1,2 kinase substrate motif;G protein-coupled receptor kinase 1 substrate motif;GSK-3, ERK1, ERK2, CDK5 substrate motif;WW domain binding motif	0.999999	0.258495	A0A0R4J0C7;Q99PT3	A0A0R4J0C7	A0A0R4J0C7	INO80 complex subunit B	Ino80b	RINLQLRLGGPEGPGSPLLAT__________	LGGPEGPGS(1)PLLAT	tr|A0A0R4J0C7|A0A0R4J0C7_MOUSE INO80 complex subunit B OS=Mus musculus OX=10090 GN=Ino80b PE=1 SV=1;sp|Q99PT3|IN80B_MOUSE INO80 complex subunit B OS=Mus musculus OX=10090 GN=Ino80b PE=1 SV=2	X;X;X;X;X;X;X;X;X;X;X;X;X;X;X;Phospho (STY);X;X;X;X;X;X;X;X;X;X;X;X;X;X;X
21.2138	20.783	21.2023	21.7527	21.7105	21.9563	21.499	20.8017	21.6621	21.5805	21.9745	22.3498	S	495	2	___1	b-Adrenergic Receptor kinase substrate motif;Casein kinase II substrate motif	1	0.0329462	A0A0R4J0D3;Q3TDQ1	A0A0R4J0D3	A0A0R4J0D3	Dolichyl-diphosphooligosaccharide--protein glycosyltransferase subunit STT3B	Stt3b	YLGDDMKRENPPVEDSSDEDDKRNPGNLYDK	RENPPVEDS(1)S(1)DEDDK	tr|A0A0R4J0D3|A0A0R4J0D3_MOUSE Dolichyl-diphosphooligosaccharide--protein glycotransferase OS=Mus musculus OX=10090 GN=Stt3b PE=1 SV=1;sp|Q3TDQ1|STT3B_MOUSE Dolichyl-diphosphooligosaccharide--protein glycosyltransferase subunit STT3B OS=Mus musculus OX=100	X;X;X;X;X;X;X;X;X;X;X;X;X;X;X;Phospho (STY);Phospho (STY);X;X;X;X;X;X;X;X;X;X;X;X;X;X
21.2138	21.0391	21.2023	21.7527	21.7105	21.9563	21.499	20.8017	21.6621	21.5429	21.5647	22.3498	S	496	2	___1	Casein kinase I substrate motif;Casein kinase II substrate motif;MDC1 BRCT domain binding motif;Plk1 PBD domain binding motif;Pyruvate dehydrogenase kinase substrate motif	1	0.0890154	A0A0R4J0D3;Q3TDQ1	A0A0R4J0D3	A0A0R4J0D3	Dolichyl-diphosphooligosaccharide--protein glycosyltransferase subunit STT3B	Stt3b	LGDDMKRENPPVEDSSDEDDKRNPGNLYDKA	RENPPVEDS(1)S(1)DEDDK	tr|A0A0R4J0D3|A0A0R4J0D3_MOUSE Dolichyl-diphosphooligosaccharide--protein glycotransferase OS=Mus musculus OX=10090 GN=Stt3b PE=1 SV=1;sp|Q3TDQ1|STT3B_MOUSE Dolichyl-diphosphooligosaccharide--protein glycosyltransferase subunit STT3B OS=Mus musculus OX=100	X;X;X;X;X;X;X;X;X;X;X;X;X;X;Phospho (STY);Phospho (STY);X;X;X;X;X;X;X;X;X;X;X;X;X;X;X
20.8736	23.1855	23.2235	22.3691	22.8455	20.8372	22.4523	23.0336	23.2335	21.5666	22.7485	21.1844	S	31	3	___1	14-3-3 domain binding motif;b-Adrenergic Receptor kinase substrate motif;Calmodulin-dependent protein kinase II substrate motif;Calmodulin-dependent protein kinase IV substrate motif;Casein kinase II substrate motif;Chk1 kinase substrate motif;ERK1,2 kinase substrate motif;GSK-3, ERK1, ERK2, CDK5 substrate motif;PKA kinase substrate motif;PKC kinase substrate motif;WW domain binding motif	0.987004	0.563005	A0A0R4J2D4;A0A0R4J0D5;Q6PDG8-2;Q6PDG8	A0A0R4J2D4	A0A0R4J2D4	Vacuolar fusion protein MON1 homolog A	Mon1a	GTLAPSNGQSVERAESPTPGLTQGTEPGAGQ	AES(0.987)PT(0.013)PGLTQGTEPGAGQEGAMFVHTR	tr|A0A0R4J2D4|A0A0R4J2D4_MOUSE Vacuolar fusion protein MON1 homolog OS=Mus musculus OX=10090 GN=Mon1a PE=1 SV=1;tr|A0A0R4J0D5|A0A0R4J0D5_MOUSE Vacuolar fusion protein MON1 homolog OS=Mus musculus OX=10090 GN=Mon1a PE=1 SV=1;sp|Q6PDG8-2|MON1A_MOUSE Isoform	X;X;X;X;X;X;X;X;X;X;X;X;X;X;X;Phospho (STY);X;X;X;X;X;X;X;X;X;X;X;X;X;X;X
20.2675	21.3836	21.6475	21.5388	22.0532	21.5002	22.1016	21.6951	21.9846	21.7155	21.4735	21.3441	S	56	2	___1	AMP-activated protein kinase substrate motif;Casein kinase II substrate motif;HMGCoA Reductase kinase substrate motif;Pyruvate dehydrogenase kinase substrate motif	0.99982	0.182684	A0A0R4J2D4;A0A0R4J0D5;Q6PDG8-2;Q6PDG8	A0A0R4J2D4	A0A0R4J2D4	Vacuolar fusion protein MON1 homolog A	Mon1a	EPGAGQEGAMFVHTRSYEDLTELEDREASGD	S(1)YEDLTELEDR	tr|A0A0R4J2D4|A0A0R4J2D4_MOUSE Vacuolar fusion protein MON1 homolog OS=Mus musculus OX=10090 GN=Mon1a PE=1 SV=1;tr|A0A0R4J0D5|A0A0R4J0D5_MOUSE Vacuolar fusion protein MON1 homolog OS=Mus musculus OX=10090 GN=Mon1a PE=1 SV=1;sp|Q6PDG8-2|MON1A_MOUSE Isoform	X;X;X;X;X;X;X;X;X;Oxidation (M);X;X;X;X;X;Phospho (STY);X;X;X;X;X;X;X;X;X;X;X;X;X;X;X
21.6826	22.1756	21.7697	20.2164	20.7588	21.5633	21.2351	22.1184	21.8659	22.0337	22.2569	21.1476	S	518	3	___1	Casein kinase I substrate motif;Casein kinase II substrate motif;MDC1 BRCT domain binding motif;Plk1 kinase substrate motif;Plk1 PBD domain binding motif;Pyruvate dehydrogenase kinase substrate motif	0.780827	0.123361	A0A0R4J0G4;Q6VN19	A0A0R4J0G4	A0A0R4J0G4	Ran-binding protein 10	Ranbp10	VNGAYKHDDLQTDESSMDDGHPRRQLCGGNQ	HDDLQT(0.005)DES(0.215)S(0.781)MDDGHPR	tr|A0A0R4J0G4|A0A0R4J0G4_MOUSE Ran-binding protein 10 OS=Mus musculus OX=10090 GN=Ranbp10 PE=1 SV=1;sp|Q6VN19|RBP10_MOUSE Ran-binding protein 10 OS=Mus musculus OX=10090 GN=Ranbp10 PE=1 SV=2	X;X;X;X;X;X;X;X;X;X;X;X;X;X;X;Phospho (STY);X;X;X;X;X;X;X;X;X;X;X;X;X;X;X
21.5128	21.6884	21.7946	23.3167	23.3748	20.6557	21.1021	23.7272	23.2113	22.9546	21.9442	20.1934	S	680	3	___1	Casein kinase II substrate motif;MDC1 BRCT domain binding motif;Plk1 PBD domain binding motif	0.795786	0.685788	A0A2I3BPW9;A0A0R4J0G7;Q8K4R9-2;Q8K4R9;J3QPN1	A0A2I3BPW9	A0A2I3BPW9	Disks large-associated protein 5	Dlgap5	RCHVEDTPCPGEQDSSDIEHDVNKINVKMDC	CHVEDTPCPGEQDS(0.204)S(0.796)DIEHDVNK	tr|A0A2I3BPW9|A0A2I3BPW9_MOUSE Disks large-associated protein 5 OS=Mus musculus OX=10090 GN=Dlgap5 PE=1 SV=1;tr|A0A0R4J0G7|A0A0R4J0G7_MOUSE Disks large-associated protein 5 OS=Mus musculus OX=10090 GN=Dlgap5 PE=1 SV=1;sp|Q8K4R9-2|DLGP5_MOUSE Isoform 2 of D	X;X;X;X;X;X;X;X;X;X;X;X;X;X;X;Phospho (STY);X;X;X;X;X;X;X;X;X;X;X;X;X;X;X
20.7223	22.2277	22.2326	21.9944	22.063	22.1224	21.7447	22.4755	22.5992	22.7196	22.8847	22.4881	S	328	2	___1	Casein kinase II substrate motif;ERK1,2 kinase substrate motif;G protein-coupled receptor kinase 1 substrate motif;Growth associated histone HI kinase substrate motif;GSK-3, ERK1, ERK2, CDK5 substrate motif;PKA kinase substrate motif;PKC kinase substrate motif;WW domain binding motif	1	0.199943	A0A2I3BPW9;A0A0R4J0G7;Q8K4R9-2;Q8K4R9;A0A2I3BQS1;Q8K4R9-3;E9QQ48	A0A2I3BPW9	A0A2I3BPW9	Disks large-associated protein 5	Dlgap5	FQPPCGLKSYQVAPLSPRSANAFLTPNCDWN	SYQVAPLS(1)PR	tr|A0A2I3BPW9|A0A2I3BPW9_MOUSE Disks large-associated protein 5 OS=Mus musculus OX=10090 GN=Dlgap5 PE=1 SV=1;tr|A0A0R4J0G7|A0A0R4J0G7_MOUSE Disks large-associated protein 5 OS=Mus musculus OX=10090 GN=Dlgap5 PE=1 SV=1;sp|Q8K4R9-2|DLGP5_MOUSE Isoform 2 of D	X;X;X;X;X;X;X;X;X;X;X;X;X;X;X;Phospho (STY);X;X;X;X;X;X;X;X;X;X;X;X;X;X;X
21.1706	22.7385	22.3195	21.3589	21.5188	21.6279	21.6906	22.2719	21.9739	22.4272	22.8778	22.4376	S	1323	2	___1	b-Adrenergic Receptor kinase substrate motif;Casein kinase II substrate motif;Pyruvate dehydrogenase kinase substrate motif	0.999924	0.10598	A0A0R4J0H7;Q8K2Z4;Q8K2Z4-2	A0A0R4J0H7	A0A0R4J0H7	Condensin complex subunit 1	Ncapd2	KPSAVSRLQPLTSVDSDNDFVTPKPRRTKPG	LQPLTSVDS(1)DNDFVTPKPR	tr|A0A0R4J0H7|A0A0R4J0H7_MOUSE Condensin complex subunit 1 OS=Mus musculus OX=10090 GN=Ncapd2 PE=1 SV=1;sp|Q8K2Z4|CND1_MOUSE Condensin complex subunit 1 OS=Mus musculus OX=10090 GN=Ncapd2 PE=1 SV=2;sp|Q8K2Z4-2|CND1_MOUSE Isoform 2 of Condensin complex subu	X;X;X;X;X;X;X;X;X;X;X;X;X;X;X;Phospho (STY);X;X;X;X;X;X;X;X;X;X;X;X;X;X;X
21.3751	22.0434	20.9505	20.6808	21.3005	21.461	22.2244	22.6461	22.3526	20.999	22.6361	20.7016	S	208	2	___1	14-3-3 domain binding motif;Calmodulin-dependent protein kinase II substrate motif;Casein kinase II substrate motif;ERK1,2 kinase substrate motif;G protein-coupled receptor kinase 1 substrate motif;GSK-3, ERK1, ERK2, CDK5 substrate motif;PKA kinase substrate motif;PKC kinase substrate motif;WW domain binding motif	0.997405	0.160359	A0A0R4J0H8;Q6NWW9	A0A0R4J0H8	A0A0R4J0H8	Fibronectin type III domain-containing protein 3B	Fndc3b	KKLKDRQIDRQNRLNSPPSTIYKNSCATVYN	LNS(0.997)PPS(0.001)T(0.001)IYK	tr|A0A0R4J0H8|A0A0R4J0H8_MOUSE Fibronectin type III domain-containing protein 3B OS=Mus musculus OX=10090 GN=Fndc3b PE=1 SV=1;sp|Q6NWW9|FND3B_MOUSE Fibronectin type III domain-containing protein 3B OS=Mus musculus OX=10090 GN=Fndc3b PE=1 SV=1	X;X;X;X;X;X;X;X;X;X;X;X;X;X;X;Phospho (STY);X;X;X;X;X;X;X;X;X;X;X;X;X;X;X
20.7587	22.0148	21.7393	21.8167	21.7452	21.7485	21.719	22.4886	22.2328	21.2736	21.1781	20.9256	S	370	2	___1	Casein kinase II substrate motif;Cdc2 kinase substrate motif;CDK kinase substrate motif;CDK1,2,4,6 kinase substrate motif;ERK1,2 kinase substrate motif;G protein-coupled receptor kinase 1 substrate motif;GSK-3, ERK1, ERK2, CDK5 substrate motif;WW domain binding motif	0.991382	0.0666063	Q3UVT7;A0A0R4J0J0;Q9JHU2	Q3UVT7	Q3UVT7	Palmdelphin	Palmd	SNRQNEHEVSPRMELSPSRASPGKSGPQCSS	MELS(0.991)PS(0.089)RAS(0.92)PGK	tr|Q3UVT7|Q3UVT7_MOUSE Palmdelphin OS=Mus musculus OX=10090 GN=Palmd PE=1 SV=1;tr|A0A0R4J0J0|A0A0R4J0J0_MOUSE Palmdelphin OS=Mus musculus OX=10090 GN=Palmd PE=1 SV=1;sp|Q9JHU2|PALMD_MOUSE Palmdelphin OS=Mus musculus OX=10090 GN=Palmd PE=1 SV=1	X;X;X;X;X;X;X;X;X;X;X;X;X;X;X;Phospho (STY);X;X;X;X;Phospho (STY);X;X;X;X;X;X;X;X;Phospho (STY);Phospho (STY)
24.2332	25.3655	25.3422	24.7704	20.4274	24.6543	24.8744	25.3604	25.0799	24.0138	24.2438	23.6867	S	385	2	___1	Casein kinase II substrate motif;ERK1,2 kinase substrate motif;GSK-3, ERK1, ERK2, CDK5 substrate motif;MDC1 BRCT domain binding motif;Plk1 PBD domain binding motif;WW domain binding motif	0.999821	0.327992	Q3UVT7;A0A0R4J0J0;Q9JHU2	Q3UVT7	Q3UVT7	Palmdelphin	Palmd	SPSRASPGKSGPQCSSPTCQEETEDVRYNIV	SGPQCSS(1)PTCQEETEDVR	tr|Q3UVT7|Q3UVT7_MOUSE Palmdelphin OS=Mus musculus OX=10090 GN=Palmd PE=1 SV=1;tr|A0A0R4J0J0|A0A0R4J0J0_MOUSE Palmdelphin OS=Mus musculus OX=10090 GN=Palmd PE=1 SV=1;sp|Q9JHU2|PALMD_MOUSE Palmdelphin OS=Mus musculus OX=10090 GN=Palmd PE=1 SV=1	Phospho (STY);X;Phospho (STY);X;X;Phospho (STY);X;X;X;X;X;X;X;X;X;Phospho (STY);X;X;X;X;X;X;X;X;X;X;X;X;X;X;X
22.8511	24.1383	23.8179	21.815	23.1596	20.4643	22.9528	23.8022	23.651	22.8178	22.635	22.9815	S	278	2	___1	14-3-3 domain binding motif;Akt kinase substrate motif;Calmodulin-dependent protein kinase II substrate motif;ERK1,2 kinase substrate motif;GSK-3, ERK1, ERK2, CDK5 substrate motif;MAPKAPK1 kinase substrate motif;PKA kinase substrate motif;PKC kinase substrate motif;WW domain binding motif	1	0.0833736	Q3UVT7;A0A0R4J0J0;Q9JHU2	Q3UVT7	Q3UVT7	Palmdelphin	Palmd	NPFCRPVTPQRERVISPGPNFQERIMMKTNG	VIS(1)PGPNFQER	tr|Q3UVT7|Q3UVT7_MOUSE Palmdelphin OS=Mus musculus OX=10090 GN=Palmd PE=1 SV=1;tr|A0A0R4J0J0|A0A0R4J0J0_MOUSE Palmdelphin OS=Mus musculus OX=10090 GN=Palmd PE=1 SV=1;sp|Q9JHU2|PALMD_MOUSE Palmdelphin OS=Mus musculus OX=10090 GN=Palmd PE=1 SV=1	X;X;X;X;X;X;X;Phospho (STY);X;X;X;X;X;X;X;Phospho (STY);X;X;X;X;X;X;X;X;X;X;X;X;X;X;X
22.0527	23.2008	20.2894	21.7051	22.6129	23.9978	22.3522	22.717	22.6686	22.3971	23.1362	20.9004	S	402	2	___1	14-3-3 domain binding motif;Akt kinase substrate motif;Calmodulin-dependent protein kinase II substrate motif;G protein-coupled receptor kinase 1 substrate motif;MAPKAPK1 kinase substrate motif;MAPKAPK2 kinase substrate motif;PKA kinase substrate motif;PKC epsilon kinase substrate motif;PKC kinase substrate motif	0.999121	0.733869	A0A0R4J0J8;Q2KN98	A0A0R4J0J8	A0A0R4J0J8	Cytospin-A	Specc1l	SESEGVPSIERSRKGSSGNASEVSVACLTER	GS(0.999)S(0.999)GNAS(0.002)EVSVACLTER	tr|A0A0R4J0J8|A0A0R4J0J8_MOUSE Cytospin-A OS=Mus musculus OX=10090 GN=Specc1l PE=1 SV=1;sp|Q2KN98|CYTSA_MOUSE Cytospin-A OS=Mus musculus OX=10090 GN=Specc1l PE=1 SV=1	X;X;X;X;X;X;X;X;X;X;X;X;X;X;X;Phospho (STY);Phospho (STY);X;X;X;X;X;X;X;X;X;X;X;X;X;X
22.0527	23.2008	21.7945	21.8083	22.6129	23.9978	22.3522	22.717	22.6686	22.3971	23.1362	21.445	S	403	2	___1	G protein-coupled receptor kinase 1 substrate motif;GSK3 kinase substrate motif;MDC1 BRCT domain binding motif;PKA kinase substrate motif;PKC kinase substrate motif;Plk1 PBD domain binding motif	0.999121	0.866728	A0A0R4J0J8;Q2KN98	A0A0R4J0J8	A0A0R4J0J8	Cytospin-A	Specc1l	ESEGVPSIERSRKGSSGNASEVSVACLTERI	GS(0.999)S(0.999)GNAS(0.002)EVSVACLTER	tr|A0A0R4J0J8|A0A0R4J0J8_MOUSE Cytospin-A OS=Mus musculus OX=10090 GN=Specc1l PE=1 SV=1;sp|Q2KN98|CYTSA_MOUSE Cytospin-A OS=Mus musculus OX=10090 GN=Specc1l PE=1 SV=1	X;X;X;X;X;X;X;X;X;X;X;X;X;X;Phospho (STY);Phospho (STY);X;X;X;X;X;X;X;X;X;X;X;X;X;X;X
19.8873	20.9877	19.6394	20.5094	24.1781	23.9173	23.7458	21.393	24.4091	21.6222	21.2019	20.9616	S	850	2	___1	14-3-3 domain binding motif;Calmodulin-dependent protein kinase II substrate motif;Calmodulin-dependent protein kinase IV substrate motif;Casein kinase II substrate motif;Chk1 kinase substrate motif;MAPKAPK2 kinase substrate motif;MDC1 BRCT domain binding motif;PAK2 kinase substrate motif;PKA kinase substrate motif;PKC epsilon kinase substrate motif;PKC kinase substrate motif;Plk1 PBD domain bind…	0.829856	0.0805378	A0A0R4J0J8;Q2KN98	A0A0R4J0J8	A0A0R4J0J8	Cytospin-A	Specc1l	DLAALRQGMGLSRRSSTSSEPTPTVKTLIKS	RS(0.066)S(0.83)T(0.066)S(0.019)S(0.019)EPTPTVK	tr|A0A0R4J0J8|A0A0R4J0J8_MOUSE Cytospin-A OS=Mus musculus OX=10090 GN=Specc1l PE=1 SV=1;sp|Q2KN98|CYTSA_MOUSE Cytospin-A OS=Mus musculus OX=10090 GN=Specc1l PE=1 SV=1	X;X;X;X;X;X;X;X;X;X;X;X;X;X;X;Phospho (STY);X;X;X;X;X;X;X;X;X;X;X;X;X;X;X
20.2871	21.5275	20.7095	19.9528	21.0115	20.8358	20.9811	21.1526	21.9965	20.4612	21.8188	21.1139	S	767	2	___1	Casein kinase II substrate motif;ERK1,2 kinase substrate motif;G protein-coupled receptor kinase 1 substrate motif;GSK3 kinase substrate motif;GSK-3, ERK1, ERK2, CDK5 substrate motif;PKA kinase substrate motif;WW domain binding motif	0.903374	0.468936	A0A0R4J0M9;Q8CDG3;Q8CDG3-2	A0A0R4J0M9	A0A0R4J0M9	Deubiquitinating protein VCIP135	Vcpip1	DGPSSAPATPTKAPYSPTTSKEKKIRITTND	APY(0.008)S(0.903)PT(0.065)T(0.018)S(0.005)K	tr|A0A0R4J0M9|A0A0R4J0M9_MOUSE Ubiquitinyl hydrolase 1 OS=Mus musculus OX=10090 GN=Vcpip1 PE=1 SV=1;sp|Q8CDG3|VCIP1_MOUSE Deubiquitinating protein VCIP135 OS=Mus musculus OX=10090 GN=Vcpip1 PE=1 SV=1;sp|Q8CDG3-2|VCIP1_MOUSE Isoform 2 of Deubiquitinating pr	X;X;X;X;X;X;X;X;X;X;X;X;X;X;X;Phospho (STY);X;X;X;X;X;X;X;X;X;X;X;X;X;X;X
20.4213	20.7045	21.2366	20.8184	20.6015	21.2731	21.2677	21.1047	21.2028	20.6061	21.5306	21.4317	S	746	2	___1	14-3-3 domain binding motif;Calmodulin-dependent protein kinase II substrate motif;Casein kinase II substrate motif;ERK1,2 kinase substrate motif;GSK-3, ERK1, ERK2, CDK5 substrate motif;PKA kinase substrate motif;PKC kinase substrate motif;WW domain binding motif	0.994646	0.473857	A0A0R4J0M9;Q8CDG3;Q8CDG3-2	A0A0R4J0M9	A0A0R4J0M9	Deubiquitinating protein VCIP135	Vcpip1	TEKLKQEQKGQPRTVSPSTIRDGPSSAPATP	TVS(0.995)PS(0.003)T(0.003)IR	tr|A0A0R4J0M9|A0A0R4J0M9_MOUSE Ubiquitinyl hydrolase 1 OS=Mus musculus OX=10090 GN=Vcpip1 PE=1 SV=1;sp|Q8CDG3|VCIP1_MOUSE Deubiquitinating protein VCIP135 OS=Mus musculus OX=10090 GN=Vcpip1 PE=1 SV=1;sp|Q8CDG3-2|VCIP1_MOUSE Isoform 2 of Deubiquitinating pr	X;X;X;X;X;X;X;X;X;X;X;X;X;X;X;Phospho (STY);X;X;X;X;X;X;X;X;X;X;X;X;X;X;X
20.8254	22.1273	21.8098	22.1249	21.616	22.0258	22.2897	22.3914	22.3509	22.065	22.477	22.505	S	556	2	___1	14-3-3 domain binding motif;Calmodulin-dependent protein kinase II substrate motif;ERK1,2 kinase substrate motif;GSK-3, ERK1, ERK2, CDK5 substrate motif;PKA kinase substrate motif;PKC kinase substrate motif;WW domain binding motif	0.999681	0.114534	A0A0R4J0P6;Q8VDG3	A0A0R4J0P6	A0A0R4J0P6	Poly(A)-specific ribonuclease PARN	Parn	SNSFTAAGMLGKRTLSPDPREAALEDRESEE	TLS(1)PDPR	tr|A0A0R4J0P6|A0A0R4J0P6_MOUSE Poly(A)-specific ribonuclease PARN OS=Mus musculus OX=10090 GN=Parn PE=1 SV=1;sp|Q8VDG3|PARN_MOUSE Poly(A)-specific ribonuclease PARN OS=Mus musculus OX=10090 GN=Parn PE=1 SV=1	X;X;X;X;X;X;X;X;X;X;X;X;X;X;X;Phospho (STY);X;X;X;X;X;X;X;X;X;X;X;X;Phospho (STY);X;X
19.9604	21.8461	21.1392	21.3898	21.1503	21.1054	20.6454	20.7825	21.101	21.1286	20.9182	21.4647	S	376	2	___1	Casein kinase II substrate motif;ERK1,2 kinase substrate motif;G protein-coupled receptor kinase 1 substrate motif;Growth associated histone HI kinase substrate motif;GSK3 kinase substrate motif;GSK-3, ERK1, ERK2, CDK5 substrate motif;PKA kinase substrate motif;PKC kinase substrate motif;Pyruvate dehydrogenase kinase substrate motif;WW domain binding motif	1	0.799685	A0A0R4J0Q6;Q80VI1	A0A0R4J0Q6	A0A0R4J0Q6	E3 ubiquitin-protein ligase TRIM56	Trim56	KNCHLLRLIFEEPKQSPKDSGKGGAGTQGGD	LIFEEPKQS(1)PK	tr|A0A0R4J0Q6|A0A0R4J0Q6_MOUSE E3 ubiquitin-protein ligase TRIM56 OS=Mus musculus OX=10090 GN=Trim56 PE=1 SV=1;sp|Q80VI1|TRI56_MOUSE E3 ubiquitin-protein ligase TRIM56 OS=Mus musculus OX=10090 GN=Trim56 PE=1 SV=1	X;X;X;X;X;X;X;X;X;X;X;X;X;X;X;Phospho (STY);X;X;X;X;X;X;X;X;X;X;X;X;X;X;X
20.7945	21.9349	20.2822	20.8682	20.4812	21.8605	21.4214	22.0272	21.9417	21.5851	21.238	21.0244	S	55	2	___1	Casein kinase I substrate motif;G protein-coupled receptor kinase 1 substrate motif	0.855416	0.404252	A0A0R4J0R1;O70404;A0A0U1RPE8	A0A0R4J0R1	A0A0R4J0R1	Vesicle-associated membrane protein 8	Vamp8	NLDHLRNKTEDLEATSEHFKTTSQKVARKFW	TEDLEAT(0.145)S(0.855)EHFK	tr|A0A0R4J0R1|A0A0R4J0R1_MOUSE Vesicle-associated membrane protein 8 OS=Mus musculus OX=10090 GN=Vamp8 PE=1 SV=1;sp|O70404|VAMP8_MOUSE Vesicle-associated membrane protein 8 OS=Mus musculus OX=10090 GN=Vamp8 PE=1 SV=1;tr|A0A0U1RPE8|A0A0U1RPE8_MOUSE Vesicle-	X;X;X;X;X;X;X;X;X;X;X;X;X;X;X;Phospho (STY);X;X;X;X;X;X;X;X;X;X;X;X;X;X;X
20.6983	21.8593	20.8085	21.138	21.5023	20.8573	20.4871	21.0986	21.3761	20.3072	20.804	21.2378	S	672	2	___1	Casein kinase II substrate motif;ERK1,2 kinase substrate motif;GSK-3, ERK1, ERK2, CDK5 substrate motif;WW domain binding motif	0.924425	0.77129	A0A0R4J0T4;Q5D0E0;O88351	A0A0R4J0T4	A0A0R4J0T4	Inhibitor of nuclear factor kappa-B kinase subunit beta	Ikbkb	LLKIACSKVRGPVSGSPDSMNVSRLSHPGQL	GPVS(0.032)GS(0.924)PDS(0.032)MNVS(0.012)R	tr|A0A0R4J0T4|A0A0R4J0T4_MOUSE I-kappa-B kinase OS=Mus musculus OX=10090 GN=Ikbkb PE=1 SV=1;tr|Q5D0E0|Q5D0E0_MOUSE I-kappa-B kinase OS=Mus musculus OX=10090 GN=Ikbkb PE=1 SV=1;sp|O88351|IKKB_MOUSE Inhibitor of nuclear factor kappa-B kinase subunit beta OS=	X;X;X;X;X;X;X;X;X;X;X;X;X;X;X;Phospho (STY);X;X;X;X;X;X;X;X;X;X;X;X;X;X;X
20.9699	20.2591	21.3892	21.6537	22.2673	22.1376	21.8307	21.0827	22.3939	22.6509	21.7268	22.8186	S	226	2	___1	Cdc2 kinase substrate motif;CDK kinase substrate motif;CDK1,2,4,6 kinase substrate motif;ERK1,2 kinase substrate motif;GSK-3, ERK1, ERK2, CDK5 substrate motif;WW domain binding motif	0.999347	0.0470331	A0A0R4J0U2;Q0VGB7;A0A0N4SV05	A0A0R4J0U2	A0A0R4J0U2	Serine/threonine-protein phosphatase 4 regulatory subunit 2	Ppp4r2	GHSDSSASESEVSLLSPVKNKHPDEDAVESE	GHSDSSASESEVS(0.001)LLS(0.999)PVK	tr|A0A0R4J0U2|A0A0R4J0U2_MOUSE Serine/threonine-protein phosphatase 4 regulatory subunit 2 OS=Mus musculus OX=10090 GN=Ppp4r2 PE=1 SV=1;sp|Q0VGB7|PP4R2_MOUSE Serine/threonine-protein phosphatase 4 regulatory subunit 2 OS=Mus musculus OX=10090 GN=Ppp4r2 PE=	X;X;X;X;X;X;X;X;X;X;X;X;X;X;X;Phospho (STY);X;X;X;X;X;X;X;X;X;X;X;X;X;X;X
20.2288	23.2096	22.9616	22.9293	23.4034	22.7914	23.2029	23.4746	23.1949	21.2925	23.4522	20.1898	S	159	2	___1	Casein kinase II substrate motif;ERK1,2 kinase substrate motif;G protein-coupled receptor kinase 1 substrate motif;GSK-3, ERK1, ERK2, CDK5 substrate motif;WW domain binding motif	0.997444	0.348917	A0A0R4J0U2;Q0VGB7	A0A0R4J0U2	A0A0R4J0U2	Serine/threonine-protein phosphatase 4 regulatory subunit 2	Ppp4r2	SNSLNRMNGVMFPGNSPNYTDRSNINGPGTP	MNGVMFPGNS(0.997)PNYT(0.003)DR	tr|A0A0R4J0U2|A0A0R4J0U2_MOUSE Serine/threonine-protein phosphatase 4 regulatory subunit 2 OS=Mus musculus OX=10090 GN=Ppp4r2 PE=1 SV=1;sp|Q0VGB7|PP4R2_MOUSE Serine/threonine-protein phosphatase 4 regulatory subunit 2 OS=Mus musculus OX=10090 GN=Ppp4r2 PE=	X;X;X;X;X;X;Oxidation (M);X;X;X;Oxidation (M);X;X;X;X;Phospho (STY);X;X;X;X;X;X;X;X;X;X;X;X;X;X;X
21.0943	21.9974	22.8888	19.8549	21.7671	22.934	23.0147	23.1114	23.0434	21.8368	23.3994	20.8649	S	231	2	___1	Casein kinase I substrate motif;Casein kinase II substrate motif;Cdc2 kinase substrate motif;CDK kinase substrate motif;CDK1,2,4,6 kinase substrate motif;ERK1,2 kinase substrate motif;GSK-3, ERK1, ERK2, CDK5 substrate motif;MAPKAPK2 kinase substrate motif;WW domain binding motif	0.959345	0.427293	E9Q361;E9Q360;A0A0R4J0V1;Q8K2A7	E9Q361	E9Q361	Integrator complex subunit 10	Ints10	SENQHQGAQDTSDLMSPSKRSSQKYIIEGLT	STQSENQHQGAQDT(0.002)S(0.002)DLMS(0.959)PS(0.036)K	tr|E9Q361|E9Q361_MOUSE Integrator complex subunit 10 OS=Mus musculus OX=10090 GN=Ints10 PE=1 SV=1;tr|E9Q360|E9Q360_MOUSE Integrator complex subunit 10 OS=Mus musculus OX=10090 GN=Ints10 PE=1 SV=1;tr|A0A0R4J0V1|A0A0R4J0V1_MOUSE Integrator complex subunit 10	X;X;X;X;X;X;X;X;X;X;X;X;X;X;X;Phospho (STY);X;X;X;X;X;X;X;X;X;X;X;X;X;X;X
25.0118	21.6769	20.6347	24.903	24.8742	24.5879	21.0373	21.6446	25.2405	25.0577	24.9721	25.3025	S	1928	3	___1	b-Adrenergic Receptor kinase substrate motif;BARD1 BRCT domain binding motif;Casein kinase II substrate motif;MAPKAPK2 kinase substrate motif	0.986243	0.159948	A0A0R4J0V5;P08775	A0A0R4J0V5	A0A0R4J0V5	DNA-directed RNA polymerase II subunit RPB1	Polr2a	SPTYSLTSPAISPDDSDEEN___________	GSTYSPTSPGYSPTSPTYSLTSPAIS(0.013)PDDS(0.986)DEEN	tr|A0A0R4J0V5|A0A0R4J0V5_MOUSE DNA-directed RNA polymerase subunit OS=Mus musculus OX=10090 GN=Polr2a PE=1 SV=1;sp|P08775|RPB1_MOUSE DNA-directed RNA polymerase II subunit RPB1 OS=Mus musculus OX=10090 GN=Polr2a PE=1 SV=3	X;X;X;X;X;X;X;X;X;X;X;X;X;X;X;Phospho (STY);X;X;X;X;X;X;X;X;X;X;X;X;X;X;X
21.9246	21.7116	21.1824	21.6026	21.7805	20.9301	20.0487	21.0595	21.0164	22.455	21.6512	22.3062	S	1798	2	___1	Casein kinase II substrate motif;ERK1,2 kinase substrate motif;G protein-coupled receptor kinase 1 substrate motif;Growth associated histone HI kinase substrate motif;GSK-3, ERK1, ERK2, CDK5 substrate motif;PKA kinase substrate motif;PKC kinase substrate motif;WW domain binding motif	0.837468	0.0324591	A0A0R4J0V5;P08775	A0A0R4J0V5	A0A0R4J0V5	DNA-directed RNA polymerase II subunit RPB1	Polr2a	SSPSYSPSSPSYSPTSPKYTPTSPSYSPSSP	Y(0.004)S(0.007)PT(0.151)S(0.837)PK	tr|A0A0R4J0V5|A0A0R4J0V5_MOUSE DNA-directed RNA polymerase subunit OS=Mus musculus OX=10090 GN=Polr2a PE=1 SV=1;sp|P08775|RPB1_MOUSE DNA-directed RNA polymerase II subunit RPB1 OS=Mus musculus OX=10090 GN=Polr2a PE=1 SV=3	X;X;X;X;X;X;X;X;X;X;X;X;X;X;X;Phospho (STY);X;X;X;Phospho (STY);X;X;X;X;Phospho (STY);Phospho (STY);Phospho (STY);X;Phospho (STY);X;X
20.7752	22.1259	21.6972	22.0953	22.0508	21.9416	21.4651	22.2773	22.5949	22.3243	22.1861	22.6389	S	1875	2	___1	Casein kinase II substrate motif;ERK1,2 kinase substrate motif;G protein-coupled receptor kinase 1 substrate motif;GSK3 kinase substrate motif;GSK-3, ERK1, ERK2, CDK5 substrate motif;WW domain binding motif	0.969842	0.238915	A0A0R4J0V5;P08775	A0A0R4J0V5	A0A0R4J0V5	DNA-directed RNA polymerase II subunit RPB1	Polr2a	TSPVYTPTSPKYSPTSPTYSPTSPKYSPTSP	YSPT(0.03)S(0.97)PTYS(0.007)PT(0.387)S(0.606)PK	tr|A0A0R4J0V5|A0A0R4J0V5_MOUSE DNA-directed RNA polymerase subunit OS=Mus musculus OX=10090 GN=Polr2a PE=1 SV=1;sp|P08775|RPB1_MOUSE DNA-directed RNA polymerase II subunit RPB1 OS=Mus musculus OX=10090 GN=Polr2a PE=1 SV=3	X;Phospho (STY);X;X;Phospho (STY);X;X;Phospho (STY);Phospho (STY);X;X;X;X;X;X;Phospho (STY);X;X;X;Phospho (STY);X;Phospho (STY);Phospho (STY);X;X;X;X;X;X;X;X
21.3888	22.0943	21.9765	21.8082	22.092	21.9061	22.0733	22.4699	21.9684	22.3851	22.4395	21.6941	S	1840	2	___1	Casein kinase II substrate motif;ERK1,2 kinase substrate motif;G protein-coupled receptor kinase 1 substrate motif;GSK3 kinase substrate motif;GSK-3, ERK1, ERK2, CDK5 substrate motif;WW domain binding motif	0.984346	0.474848	A0A0R4J0V5;P08775	A0A0R4J0V5	A0A0R4J0V5	DNA-directed RNA polymerase II subunit RPB1	Polr2a	TSPKYSPTSPKYSPTSPTYSPTTPKYSPTSP	YSPT(0.008)S(0.984)PT(0.008)YSPTTPK	tr|A0A0R4J0V5|A0A0R4J0V5_MOUSE DNA-directed RNA polymerase subunit OS=Mus musculus OX=10090 GN=Polr2a PE=1 SV=1;sp|P08775|RPB1_MOUSE DNA-directed RNA polymerase II subunit RPB1 OS=Mus musculus OX=10090 GN=Polr2a PE=1 SV=3	X;Phospho (STY);X;X;X;Phospho (STY);X;X;X;X;X;X;X;X;X;Phospho (STY);X;Phospho (STY);X;Phospho (STY);X;X;X;X;X;Phospho (STY);Phospho (STY);X;Phospho (STY);Phospho (STY);X
22.8396	23.7956	23.6362	23.3135	23.3347	23.3464	23.4476	23.8405	23.4539	21.7118	23.5571	21.2867	S	340	2	___1	MAPKAPK2 kinase substrate motif;PKA kinase substrate motif;PKC kinase substrate motif	1	0.111321	A0A0R4J0X8;Q9ES28-8;D3Z0V2;Q9ES28-4;Q9ES28-3;Q9ES28-2;Q9ES28-7;Q9ES28;Q9ES28-6;Q9ES28-5	A0A0R4J0X8	A0A0R4J0X8	Rho guanine nucleotide exchange factor 7	Arhgef7	LFPNLLLMLSASPRMSGFIYQGKLPTTGMTI	MS(1)GFIYQGK	tr|A0A0R4J0X8|A0A0R4J0X8_MOUSE Rho guanine nucleotide exchange factor 7 OS=Mus musculus OX=10090 GN=Arhgef7 PE=1 SV=1;sp|Q9ES28-8|ARHG7_MOUSE Isoform H of Rho guanine nucleotide exchange factor 7 OS=Mus musculus OX=10090 GN=Arhgef7;tr|D3Z0V2|D3Z0V2_MOUSE R	X;X;X;X;X;X;X;X;X;X;X;X;X;X;Oxidation (M);Phospho (STY);X;X;X;X;X;X;X;X;X;X;X;X;X;X;X
23.5229	22.7132	23.5377	23.4044	23.2687	23.7204	23.3348	23.1273	23.1478	22.8525	23.3863	22.917	S	7	2	___1	ATM kinase substrate motif;DNA dependent Protein kinase substrate motif	0.999994	0.467928	A0A0R4J0X8;Q9ES28-8;D3Z0V2;Q9ES28-4;Q9ES28-3;Q9ES28-2;Q9ES28-7;Q9ES28;Q9ES28-6;Q9ES28-5;A0A1B0GRS3	A0A0R4J0X8	A0A0R4J0X8	Rho guanine nucleotide exchange factor 7	Arhgef7	_________MTDNTNSQLVVRAKFNFQQTNE	TDNTNS(1)QLVVR	tr|A0A0R4J0X8|A0A0R4J0X8_MOUSE Rho guanine nucleotide exchange factor 7 OS=Mus musculus OX=10090 GN=Arhgef7 PE=1 SV=1;sp|Q9ES28-8|ARHG7_MOUSE Isoform H of Rho guanine nucleotide exchange factor 7 OS=Mus musculus OX=10090 GN=Arhgef7;tr|D3Z0V2|D3Z0V2_MOUSE R	X;X;X;X;X;X;X;X;X;X;X;X;X;X;X;Phospho (STY);X;X;X;X;X;X;X;X;X;X;X;X;X;X;X
21.3641	21.7025	20.3163	21.2947	19.9297	20.0294	20.7614	21.8363	21.9807	20.4975	20.3753	20.8786	S	184	3	___1	Casein kinase II substrate motif;Pyruvate dehydrogenase kinase substrate motif	0.905443	0.204617	A0A0R4J107;Q8R146-2;Q8R146	A0A0R4J107	A0A0R4J107	Acylamino-acid-releasing enzyme	Apeh	RPKAESFFQTKALDVSASDEEMARPKKPDQA	ALDVS(0.905)AS(0.095)DEEMARPK	tr|A0A0R4J107|A0A0R4J107_MOUSE Acyl-peptide hydrolase (Fragment) OS=Mus musculus OX=10090 GN=Apeh PE=1 SV=1;sp|Q8R146-2|APEH_MOUSE Isoform 2 of Acylamino-acid-releasing enzyme OS=Mus musculus OX=10090 GN=Apeh;sp|Q8R146|APEH_MOUSE Acylamino-acid-releasing e	X;X;X;X;X;X;X;X;X;X;X;X;X;X;X;Phospho (STY);X;X;X;X;X;X;X;X;X;X;X;X;X;X;X
21.2782	20.8363	22.9463	22.8629	22.8033	22.7261	22.6196	23.2864	23.0621	23.3164	23.5042	23.0956	S	1287	2	___1	Casein kinase I substrate motif;Casein kinase II substrate motif;ERK1,2 kinase substrate motif;G protein-coupled receptor kinase 1 substrate motif;GSK-3, ERK1, ERK2, CDK5 substrate motif;WW domain binding motif	0.996165	0.0452873	Z4YLI8;A0A0R4J140;Q5SW19-3;Q5SW19	Z4YLI8	Z4YLI8	Clustered mitochondria protein homolog	Cluh	PEPEPEPERAVEDMGSPQTAKEGPSSLNLQG	AVEDMGS(0.996)PQT(0.004)AK	tr|Z4YLI8|Z4YLI8_MOUSE Clustered mitochondria protein homolog OS=Mus musculus OX=10090 GN=Cluh PE=1 SV=1;tr|A0A0R4J140|A0A0R4J140_MOUSE Clustered mitochondria protein homolog OS=Mus musculus OX=10090 GN=Cluh PE=1 SV=1;sp|Q5SW19-3|CLU_MOUSE Isoform 3 of Clu	X;X;X;X;X;X;X;X;X;X;X;X;X;X;X;Phospho (STY);X;X;X;X;X;X;X;X;X;X;X;X;X;X;X
19.9379	21.5828	21.6176	20.4668	21.0317	20.666	20.8085	21.4549	21.0656	21.9631	21.6843	21.285	S	1349	2	___1	b-Adrenergic Receptor kinase substrate motif;Casein kinase II substrate motif	0.863579	0.303694	A0A0R4J170;Q3TKT4;Q3TKT4-2;G3UX35	A0A0R4J170	A0A0R4J170	Transcription activator BRG1	Smarca4	FGRGSRHRKEVDYSDSLTEKQWLKTLKAIEE	EVDY(0.009)S(0.021)DS(0.864)LT(0.106)EK	tr|A0A0R4J170|A0A0R4J170_MOUSE Transcription activator BRG1 OS=Mus musculus OX=10090 GN=Smarca4 PE=1 SV=1;sp|Q3TKT4|SMCA4_MOUSE Transcription activator BRG1 OS=Mus musculus OX=10090 GN=Smarca4 PE=1 SV=1;sp|Q3TKT4-2|SMCA4_MOUSE Isoform 2 of Transcription ac	X;X;X;X;X;X;X;X;X;X;X;X;X;X;X;Phospho (STY);X;X;X;X;X;X;X;X;X;X;X;X;X;X;X
23.5773	24.5878	24.4403	24.5937	24.3848	24.3251	24.5277	24.6919	24.5315	24.5631	24.5607	24.3304	S	1422	2	___1	Casein kinase I substrate motif;ERK1,2 kinase substrate motif;G protein-coupled receptor kinase 1 substrate motif;GSK-3, ERK1, ERK2, CDK5 substrate motif;PKA kinase substrate motif;PKC kinase substrate motif;WW domain binding motif	1	0.476592	A0A0R4J170;Q3TKT4;Q3TKT4-2	A0A0R4J170	A0A0R4J170	Transcription activator BRG1	Smarca4	SKKQKKRGRPPAEKLSPNPPNLTKKMKKIVD	LS(1)PNPPNLTK	tr|A0A0R4J170|A0A0R4J170_MOUSE Transcription activator BRG1 OS=Mus musculus OX=10090 GN=Smarca4 PE=1 SV=1;sp|Q3TKT4|SMCA4_MOUSE Transcription activator BRG1 OS=Mus musculus OX=10090 GN=Smarca4 PE=1 SV=1;sp|Q3TKT4-2|SMCA4_MOUSE Isoform 2 of Transcription ac	X;X;X;X;X;X;X;X;X;X;X;X;X;X;X;Phospho (STY);X;X;X;X;X;X;X;X;X;X;X;X;X;X;X
21.2502	21.7645	21.4926	21.5219	21.7514	20.0451	21.3267	21.2153	20.4972	21.8637	21.5346	20.3338	S	103	2	___1	b-Adrenergic Receptor kinase substrate motif;Casein kinase II substrate motif;G protein-coupled receptor kinase 1 substrate motif	1	0.820096	A0A0R4J175;Q3UQU0;A0A1Y7VN62;A0A1Y7VJ63	A0A0R4J175	A0A0R4J175	Bromodomain-containing protein 9	Brd9	RKEEKKRKREKEHCDSEGEADAFDPGKKVEV	EHCDS(1)EGEADAFDPGK	tr|A0A0R4J175|A0A0R4J175_MOUSE Bromodomain-containing protein 9 OS=Mus musculus OX=10090 GN=Brd9 PE=1 SV=1;sp|Q3UQU0|BRD9_MOUSE Bromodomain-containing protein 9 OS=Mus musculus OX=10090 GN=Brd9 PE=1 SV=1;tr|A0A1Y7VN62|A0A1Y7VN62_MOUSE Bromodomain-containin	X;X;X;X;X;X;X;X;X;X;X;X;X;X;X;Phospho (STY);X;X;X;X;X;X;X;X;X;X;X;X;X;X;X
20.7894	23.4466	21.8497	22.8018	23.0606	22.6866	22.0361	21.6368	21.3264	23.5918	23.4881	22.9384	S	35	2	___1	Casein kinase I substrate motif;ERK1, ERK2, SAPK, CDK5 and GSK3 kinase substrate motif;ERK1,2 kinase substrate motif;Growth associated histone HI kinase substrate motif;GSK-3, ERK1, ERK2, CDK5 substrate motif;WW domain binding motif	0.991726	0.0759678	F6YB25;A0A0R4J195;Q9CSU0-3;Q9CSU0-2;Q9CSU0	F6YB25	F6YB25	Regulation of nuclear pre-mRNA domain-containing protein 1B	Rprd1b	GEFIQQLKLSMEDSKSPPPKAEEKKSLKRTF	LSMEDS(0.008)KS(0.992)PPPK	tr|F6YB25|F6YB25_MOUSE Regulation of nuclear pre-mRNA domain-containing protein 1B (Fragment) OS=Mus musculus OX=10090 GN=Rprd1b PE=1 SV=1;tr|A0A0R4J195|A0A0R4J195_MOUSE Regulation of nuclear pre-mRNA domain-containing protein 1B OS=Mus musculus OX=10090 G	X;X;X;X;X;X;X;X;X;X;X;X;X;X;X;Phospho (STY);X;X;X;X;X;X;X;X;X;X;X;X;X;X;X
24.9459	20.8931	26.0177	25.4583	21.58	25.5778	22.0585	21.7556	21.559	25.3135	20.8619	25.2828	S	66	3	___1	Casein kinase II substrate motif;ERK1,2 kinase substrate motif;G protein-coupled receptor kinase 1 substrate motif;GSK-3, ERK1, ERK2, CDK5 substrate motif;Pyruvate dehydrogenase kinase substrate motif;WW domain binding motif	0.973186	0.538907	F6YB25;A0A0R4J195;Q9CSU0-3;Q9CSU0-2;Q9CSU0	F6YB25	F6YB25	Regulation of nuclear pre-mRNA domain-containing protein 1B	Rprd1b	QQIQEEEDDDYPGSYSPQDPSAGPLLTEELI	RTFQQIQEEEDDDYPGS(0.014)Y(0.012)S(0.973)PQDPSAGPLLTEELIK	tr|F6YB25|F6YB25_MOUSE Regulation of nuclear pre-mRNA domain-containing protein 1B (Fragment) OS=Mus musculus OX=10090 GN=Rprd1b PE=1 SV=1;tr|A0A0R4J195|A0A0R4J195_MOUSE Regulation of nuclear pre-mRNA domain-containing protein 1B OS=Mus musculus OX=10090 G	X;X;X;X;X;X;X;X;X;X;X;X;X;X;X;Phospho (STY);X;X;X;X;X;X;X;X;X;X;X;X;X;X;X
21.0114	23.4241	23.1371	23.1746	22.8607	22.8775	23.2285	23.7908	23.4191	23.2591	23.4133	22.9341	S	142	2	___1	14-3-3 domain binding motif;Calmodulin-dependent protein kinase II substrate motif;Calmodulin-dependent protein kinase IV substrate motif;Chk1 kinase substrate motif;ERK1,2 kinase substrate motif;GSK-3, ERK1, ERK2, CDK5 substrate motif;MDC1 BRCT domain binding motif;PKA kinase substrate motif;PKC kinase substrate motif;Plk1 PBD domain binding motif;WW domain binding motif	0.99998	0.430771	A0A0R4J1E3;Q9QXS6-3;Q9QXS6;F7CPL2;Q9QXS6-2	A0A0R4J1E3	A0A0R4J1E3	Drebrin	Dbn1	GAIGQRLSNGLARLSSPVLHRLRLREDENAE	LSS(1)PVLHR	tr|A0A0R4J1E3|A0A0R4J1E3_MOUSE Drebrin OS=Mus musculus OX=10090 GN=Dbn1 PE=1 SV=1;sp|Q9QXS6-3|DREB_MOUSE Isoform E2 of Drebrin OS=Mus musculus OX=10090 GN=Dbn1;sp|Q9QXS6|DREB_MOUSE Drebrin OS=Mus musculus OX=10090 GN=Dbn1 PE=1 SV=4;tr|F7CPL2|F7CPL2_MOUSE D	X;X;X;X;X;X;X;X;X;X;X;X;X;X;X;Phospho (STY);X;X;X;X;X;X;X;X;X;X;X;X;X;X;X
23.069	24.7992	24.6633	24.4227	24.3046	24.1979	24.0902	24.4923	24.6188	24.6161	25.055	24.498	S	784	3	___1	BARD1 BRCT domain binding motif;Casein kinase I substrate motif;Casein kinase II substrate motif;G protein-coupled receptor kinase 1 substrate motif	1	0.638559	A0A0R4J1F8;A0A2K6EDP7;P59328-3;P59328	A0A0R4J1F8	A0A0R4J1F8	WD repeat and HMG-box DNA-binding protein 1	Wdhd1	SELAAEKAAELAETQSEEEKEEDFREKLNAG	AAELAET(1)QS(1)EEEKEEDFREK	tr|A0A0R4J1F8|A0A0R4J1F8_MOUSE WD repeat and HMG-box DNA-binding protein 1 OS=Mus musculus OX=10090 GN=Wdhd1 PE=1 SV=1;tr|A0A2K6EDP7|A0A2K6EDP7_MOUSE WD repeat and HMG-box DNA-binding protein 1 OS=Mus musculus OX=10090 GN=Wdhd1 PE=1 SV=1;sp|P59328-3|WDHD1_	X;X;X;X;X;X;X;X;X;X;X;X;X;Phospho (STY);X;Phospho (STY);X;X;X;X;X;X;X;X;X;X;X;X;X;X;X
20.2108	22.6305	22.7253	21.3283	21.8988	20.4815	22.5786	22.3743	22.7409	22.5093	22.3054	21.244	S	341	3	___1	Casein kinase I substrate motif;Casein kinase II substrate motif;G protein-coupled receptor kinase 1 substrate motif;GSK3 kinase substrate motif;PKA kinase substrate motif;PKC kinase substrate motif;Pyruvate dehydrogenase kinase substrate motif	1	0.375723	A0A0R4J1H6;E9QP99;P55937-1;P55937	A0A0R4J1H6	A0A0R4J1H6	Golgin subfamily A member 3	Golga3	AQHQDQNQEANGEVRSRRDSICSSVSMESSL	DVLQAAAAQHQDQNQEANGEVRS(1)R	tr|A0A0R4J1H6|A0A0R4J1H6_MOUSE Golgin subfamily A member 3 OS=Mus musculus OX=10090 GN=Golga3 PE=1 SV=1;tr|E9QP99|E9QP99_MOUSE Golgin subfamily A member 3 OS=Mus musculus OX=10090 GN=Golga3 PE=1 SV=1;sp|P55937-1|GOGA3_MOUSE Isoform 1 of Golgin subfamily A	X;X;X;X;X;X;X;X;X;X;X;X;X;X;X;Phospho (STY);X;X;X;X;X;X;X;X;X;X;X;X;X;X;X
20.3372	22.766	22.4094	21.1101	22.5647	22.3201	22.6161	22.6356	22.4672	22.4215	22.2859	22.9949	S	41	3	___1	ERK1,2 kinase substrate motif;GSK-3, ERK1, ERK2, CDK5 substrate motif;WW domain binding motif	0.999916	0.573729	F7CJP6;D3YZC2;F8WHD9;A0A0R4J1I3;O88559-2;O88559	F7CJP6	F7CJP6	Menin	Men1	GQEVGNAAQAPAPAASPPPEGPVLTFQSEKM	GGQEVGNAAQAPAPAAS(1)PPPEGPVLTFQSEK	tr|F7CJP6|F7CJP6_MOUSE Menin (Fragment) OS=Mus musculus OX=10090 GN=Men1 PE=1 SV=1;tr|D3YZC2|D3YZC2_MOUSE Menin OS=Mus musculus OX=10090 GN=Men1 PE=1 SV=1;tr|F8WHD9|F8WHD9_MOUSE Menin OS=Mus musculus OX=10090 GN=Men1 PE=1 SV=1;tr|A0A0R4J1I3|A0A0R4J1I3_MOUS	X;X;X;X;X;X;X;X;X;X;X;X;X;X;X;Phospho (STY);X;X;X;X;X;X;X;X;X;X;X;X;X;X;X
23.4229	20.8366	21.4437	23.7045	23.828	21.5923	22.3026	21.9351	20.7661	21.6519	21.3146	24.0622	S	298	3	___1	Casein kinase I substrate motif;DNA dependent Protein kinase substrate motif;ERK1,2 kinase substrate motif;GSK-3, ERK1, ERK2, CDK5 substrate motif;MAPKAPK2 kinase substrate motif;WW domain binding motif	0.837573	0.580226	Q05BG1;A0A0R4J1K1;Q8BT14-2	Q05BG1	Q05BG1	CCR4-NOT transcription complex subunit 4	Cnot4	GNGDNSQQISNSDTPSPPPGLSKSNPVIPIS	VTPLQSPIDKPSDS(0.001)LS(0.002)IGNGDNS(0.002)QQIS(0.004)NS(0.02)DT(0.121)PS(0.838)PPPGLS(0.013)K	tr|Q05BG1|Q05BG1_MOUSE CCR4-NOT transcription complex subunit 4 OS=Mus musculus OX=10090 GN=Cnot4 PE=1 SV=1;tr|A0A0R4J1K1|A0A0R4J1K1_MOUSE CCR4-NOT transcription complex subunit 4 OS=Mus musculus OX=10090 GN=Cnot4 PE=1 SV=1;sp|Q8BT14-2|CNOT4_MOUSE Isoform	X;X;X;X;X;X;X;X;X;X;X;X;X;X;X;Phospho (STY);X;X;X;X;X;X;X;X;X;X;X;X;X;X;X
25.2016	25.7582	25.6526	25.7773	25.7757	25.8611	25.3632	25.6596	25.8146	26.2116	26.155	26.392	S	133	2	___1	Cdc2 kinase substrate motif;CDK kinase substrate motif;CDK1,2,4,6 kinase substrate motif;ERK1,2 kinase substrate motif;GSK-3, ERK1, ERK2, CDK5 substrate motif;WW domain binding motif	1	0.00910382	A0A0R4J1L2;F6ZFU0;P57776-2;D3Z7N2;Q80T06;A0A0R4J1E2;P57776;P57776-3;E9QN08;D3YUQ9;Q91VK2	A0A0R4J1L2;Q80T06;Q91VK2	Q80T06	Elongation factor 1-delta	Eef1d	SSPTPRATAPQTQHVSPMRQVEPPTKKGATP	ATAPQTQHVS(1)PMR	tr|A0A0R4J1L2|A0A0R4J1L2_MOUSE Elongation factor 1-delta OS=Mus musculus OX=10090 GN=Eef1d PE=1 SV=1;tr|F6ZFU0|F6ZFU0_MOUSE Elongation factor 1-delta (Fragment) OS=Mus musculus OX=10090 GN=Eef1d PE=1 SV=1;sp|P57776-2|EF1D_MOUSE Isoform 2 of Elongation fact	X;X;X;X;X;X;X;X;X;X;X;X;X;X;X;Phospho (STY);X;Oxidation (M);X;X;X;X;X;X;X;X;X;X;X;Phospho (STY);X
27.6094	29.3704	28.8601	28.3126	28.8097	28.4661	28.7509	29.4882	29.1152	29.3274	29.4964	29.1408	S	162	3	___1	BARD1 BRCT domain binding motif;Casein kinase II substrate motif	1	0.245939	A0A0R4J1L2;F6ZFU0;P57776-2;D3YY68;Q80T06;A0A0R4J1E2;P57776;P57776-3;E9QN08;D3YUQ9;Q91VK2	A0A0R4J1L2;Q80T06;Q91VK2	Q80T06	Elongation factor 1-delta	Eef1d	TPAEDDEDKDIDLFGSDEEEEDKEAARLREE	GAT(1)PAEDDEDKDIDLFGS(1)DEEEEDKEAAR	tr|A0A0R4J1L2|A0A0R4J1L2_MOUSE Elongation factor 1-delta OS=Mus musculus OX=10090 GN=Eef1d PE=1 SV=1;tr|F6ZFU0|F6ZFU0_MOUSE Elongation factor 1-delta (Fragment) OS=Mus musculus OX=10090 GN=Eef1d PE=1 SV=1;sp|P57776-2|EF1D_MOUSE Isoform 2 of Elongation fact	Phospho (STY);X;X;X;X;X;X;X;X;X;X;X;X;X;X;Phospho (STY);X;X;X;X;X;X;X;X;X;X;X;X;X;X;X
26.0735	26.8851	21.0862	26.8104	21.5062	26.7384	26.9037	26.8749	26.9167	27.0274	27.0038	26.7777	S	822	2	___1	Casein kinase II substrate motif;MAPKAPK2 kinase substrate motif;Pyruvate dehydrogenase kinase substrate motif	0.998807	0.479912	D6RE33;A0A0R4J1Q0;G5E896;Q3UJB9-2;Q3UJB9	D6RE33	D6RE33	Enhancer of mRNA-decapping protein 4	Edc4	HLLQQRDSQDTSAEQSDHDDEVASLASASGG	DSQDTS(0.001)AEQS(0.999)DHDDEVASLASASGGFGSK	tr|D6RE33|D6RE33_MOUSE Enhancer of mRNA-decapping protein 4 OS=Mus musculus OX=10090 GN=Edc4 PE=1 SV=1;tr|A0A0R4J1Q0|A0A0R4J1Q0_MOUSE Enhancer of mRNA-decapping protein 4 OS=Mus musculus OX=10090 GN=Edc4 PE=1 SV=1;tr|G5E896|G5E896_MOUSE Enhancer of mRNA-de	X;X;X;X;X;X;X;X;X;X;X;Phospho (STY);X;X;X;Phospho (STY);X;X;X;X;X;X;X;X;X;X;X;X;X;X;X
24.4216	25.9535	25.4612	25.3333	25.2841	25.2323	25.2112	25.7881	25.5202	25.4529	25.6061	25.4096	S	667	3	___1	Casein kinase II substrate motif;Cdc2 kinase substrate motif;CDK kinase substrate motif;CDK1,2,4,6 kinase substrate motif;ERK1,2 kinase substrate motif;G protein-coupled receptor kinase 1 substrate motif;GSK-3, ERK1, ERK2, CDK5 substrate motif;WW domain binding motif	0.815063	0.84757	D6RE33;A0A0R4J1Q0;G5E896;Q3UJB9-2;Q3UJB9;F6ZJ27	D6RE33	D6RE33	Enhancer of mRNA-decapping protein 4	Edc4	SLDLQEVEPLGLPQASPSRTRSPDVISSAST	GPGQVSTAASALSLDLQEVEPLGLPQAS(0.815)PS(0.185)R	tr|D6RE33|D6RE33_MOUSE Enhancer of mRNA-decapping protein 4 OS=Mus musculus OX=10090 GN=Edc4 PE=1 SV=1;tr|A0A0R4J1Q0|A0A0R4J1Q0_MOUSE Enhancer of mRNA-decapping protein 4 OS=Mus musculus OX=10090 GN=Edc4 PE=1 SV=1;tr|G5E896|G5E896_MOUSE Enhancer of mRNA-de	X;X;X;X;X;X;X;X;X;X;X;X;X;X;X;Phospho (STY);X;X;X;Phospho (STY);X;X;X;X;X;X;X;X;X;X;X
22.9614	24.0781	24.0981	23.8778	23.9697	23.6342	23.9214	24.1252	24.0145	24.2828	24.1755	24.5173	S	324	2	___1	ATM kinase substrate motif;b-Adrenergic Receptor kinase substrate motif;Casein kinase II substrate motif;DNA dependent Protein kinase substrate motif	1	0.235488	A0A0R4J1T3;Q8BYC6	A0A0R4J1T3	A0A0R4J1T3	Serine/threonine-protein kinase TAO3	Taok3	KKILFQETRNGPLNESQEEEEDGEQGSNLNR	NGPLNES(1)QEEEEDGEQGSNLNR	tr|A0A0R4J1T3|A0A0R4J1T3_MOUSE Serine/threonine-protein kinase TAO3 (Fragment) OS=Mus musculus OX=10090 GN=Taok3 PE=1 SV=1;sp|Q8BYC6|TAOK3_MOUSE Serine/threonine-protein kinase TAO3 OS=Mus musculus OX=10090 GN=Taok3 PE=1 SV=2	X;X;X;X;X;X;X;X;X;X;X;X;X;X;X;Phospho (STY);X;X;X;X;X;X;X;X;X;X;X;X;X;X;X
21.6752	22.9969	22.6595	22.161	22.2994	22.6736	22.1603	22.7684	22.1081	22.6079	22.8691	22.1888	S	588	2	___1	14-3-3 domain binding motif;Calmodulin-dependent protein kinase II substrate motif;ERK1,2 kinase substrate motif;GSK-3, ERK1, ERK2, CDK5 substrate motif;PAK2 kinase substrate motif;PKA kinase substrate motif;PKC epsilon kinase substrate motif;PKC kinase substrate motif;WW domain binding motif	0.999999	0.939935	A0A0R4J1W7;Q8BGZ4-2;Q8BGZ4	A0A0R4J1W7	A0A0R4J1W7	Cell division cycle protein 23 homolog	Cdc23	LPASLSANNTPTRRVSPLNLSSVTP______	RVS(1)PLNLSSVT(1)P	tr|A0A0R4J1W7|A0A0R4J1W7_MOUSE Cell division cycle protein 23 homolog OS=Mus musculus OX=10090 GN=Cdc23 PE=1 SV=1;sp|Q8BGZ4-2|CDC23_MOUSE Isoform 2 of Cell division cycle protein 23 homolog OS=Mus musculus OX=10090 GN=Cdc23;sp|Q8BGZ4|CDC23_MOUSE Cell divis	X;X;X;X;X;X;X;X;X;X;X;X;X;X;X;Phospho (STY);X;X;X;X;X;X;X;Phospho (STY);X;X;X;X;X;X;X
20.8853	21.5812	21.7773	20.7625	21.1096	20.3281	21.778	21.533	21.8984	21.5356	21.5261	20.9381	S	636	2	___1	ATM kinase substrate motif;Casein kinase II substrate motif;DNA dependent Protein kinase substrate motif;PKA kinase substrate motif;PKC kinase substrate motif	1	0.0516905	A0A0R4J1X4;Q60I26-2;Q60I26	A0A0R4J1X4	A0A0R4J1X4	ALS2 C-terminal-like protein	Als2cl	ALLGFHTQSSRELRKSQECLCCERSHPEDCV	S(1)QECLCCER	tr|A0A0R4J1X4|A0A0R4J1X4_MOUSE ALS2 C-terminal-like protein OS=Mus musculus OX=10090 GN=Als2cl PE=1 SV=1;sp|Q60I26-2|AL2CL_MOUSE Isoform 2 of ALS2 C-terminal-like protein OS=Mus musculus OX=10090 GN=Als2cl;sp|Q60I26|AL2CL_MOUSE ALS2 C-terminal-like protein	X;X;X;X;X;X;X;X;X;X;X;X;X;X;X;Phospho (STY);X;X;X;X;X;X;X;X;X;X;X;X;X;X;X
21.5354	21.4712	21.2564	20.4157	21.9037	21.3027	20.8743	21.7097	22.3988	21.7057	22.3657	21.8052	S	326	2	___1	ERK1,2 kinase substrate motif;GSK-3, ERK1, ERK2, CDK5 substrate motif;MDC1 BRCT domain binding motif;Plk1 PBD domain binding motif;WW domain binding motif	0.82131	0.453261	A0A0R4J205;Q8C1Z8	A0A0R4J205	A0A0R4J205	tRNA methyltransferase 10 homolog A	Trmt10a	DNPVSPQKDEQGQQSSPVLQ___________	DEQGQQS(0.179)S(0.821)PVLQ	tr|A0A0R4J205|A0A0R4J205_MOUSE RNA (guanine-9-)-methyltransferase domain-containing protein 2 OS=Mus musculus OX=10090 GN=Trmt10a PE=1 SV=1;sp|Q8C1Z8|TM10A_MOUSE tRNA methyltransferase 10 homolog A OS=Mus musculus OX=10090 GN=Trmt10a PE=2 SV=2	X;X;X;X;X;X;X;X;X;X;X;X;X;X;X;Phospho (STY);X;X;X;X;X;X;X;X;X;X;X;X;X;X;X
21.3712	22.3432	22.3504	21.9587	22.0578	21.942	22.3482	22.1996	22.2433	21.8626	22.0034	21.1377	S	521	3	___1	Casein kinase II substrate motif;ERK1,2 kinase substrate motif;G protein-coupled receptor kinase 1 substrate motif;GSK3 kinase substrate motif;GSK-3, ERK1, ERK2, CDK5 substrate motif;WW domain binding motif	0.99975	0.332844	A0A0R4J254;Q9ESJ0	A0A0R4J254	A0A0R4J254	Exportin-4	Xpo4	RLHGQLQRHQQQFLASPGSSTIDNKMLDDLY	HQQQFLAS(1)PGSSTIDNK	tr|A0A0R4J254|A0A0R4J254_MOUSE Exportin-4 OS=Mus musculus OX=10090 GN=Xpo4 PE=1 SV=1;sp|Q9ESJ0|XPO4_MOUSE Exportin-4 OS=Mus musculus OX=10090 GN=Xpo4 PE=1 SV=2	X;X;X;X;X;X;X;X;X;X;X;X;X;X;X;Phospho (STY);X;X;X;X;X;X;X;X;X;X;X;X;X;X;X
20.7708	22.4406	21.6706	21.6183	21.0394	21.5867	22.08	21.4195	21.6259	20.987	21.2716	21.5475	S	1015	2	___1	b-Adrenergic Receptor kinase substrate motif;Casein kinase II substrate motif;PKA kinase substrate motif;PKC kinase substrate motif;Pyruvate dehydrogenase kinase substrate motif	1	0.703447	A0A0R4J260;B2RRE7	A0A0R4J260	A0A0R4J260	OTU domain-containing protein 4	Otud4	PGANSVDRLQRPKEESSEDENEVSNILRSGR	EES(1)S(1)EDENEVSNILR	tr|A0A0R4J260|A0A0R4J260_MOUSE Ubiquitinyl hydrolase 1 OS=Mus musculus OX=10090 GN=Otud4 PE=1 SV=1;sp|B2RRE7|OTUD4_MOUSE OTU domain-containing protein 4 OS=Mus musculus OX=10090 GN=Otud4 PE=1 SV=1	X;X;X;X;X;X;X;X;X;X;X;X;X;X;X;Phospho (STY);Phospho (STY);X;X;X;X;X;X;X;X;X;X;X;X;X;X
21.3308	20.7837	21.6706	21.6183	20.7377	21.5867	21.2321	21.6328	21.6259	21.2205	21.6296	20.7837	S	1016	2	___1	BARD1 BRCT domain binding motif;Casein kinase I substrate motif;Casein kinase II substrate motif;G protein-coupled receptor kinase 1 substrate motif;MDC1 BRCT domain binding motif;PKA kinase substrate motif;Plk1 PBD domain binding motif	1	0.843024	A0A0R4J260;B2RRE7	A0A0R4J260	A0A0R4J260	OTU domain-containing protein 4	Otud4	GANSVDRLQRPKEESSEDENEVSNILRSGRS	EES(1)S(1)EDENEVSNILR	tr|A0A0R4J260|A0A0R4J260_MOUSE Ubiquitinyl hydrolase 1 OS=Mus musculus OX=10090 GN=Otud4 PE=1 SV=1;sp|B2RRE7|OTUD4_MOUSE OTU domain-containing protein 4 OS=Mus musculus OX=10090 GN=Otud4 PE=1 SV=1	X;X;X;X;X;X;X;X;X;X;X;X;X;X;Phospho (STY);Phospho (STY);X;X;X;X;X;X;X;X;X;X;X;X;X;X;X
20.7438	20.7945	19.9006	20.2974	21.0112	20.6434	20.5076	20.8481	20.439	21.1512	21.4521	20.8047	S	441	2	___1	Casein kinase II substrate motif;ERK1,2 kinase substrate motif;GSK-3, ERK1, ERK2, CDK5 substrate motif;WW domain binding motif	0.999974	0.211214	A0A0R4J260;B2RRE7	A0A0R4J260	A0A0R4J260	OTU domain-containing protein 4	Otud4	EDFDHVSRESYYFGLSPEERREKQAIEESRL	ESYYFGLS(1)PEER	tr|A0A0R4J260|A0A0R4J260_MOUSE Ubiquitinyl hydrolase 1 OS=Mus musculus OX=10090 GN=Otud4 PE=1 SV=1;sp|B2RRE7|OTUD4_MOUSE OTU domain-containing protein 4 OS=Mus musculus OX=10090 GN=Otud4 PE=1 SV=1	X;X;X;X;X;X;X;X;X;X;X;X;X;X;X;Phospho (STY);X;X;X;X;X;X;X;X;X;X;X;X;X;X;X
20.7639	21.7278	21.5208	22.1769	21.806	21.3265	21.6091	22.0119	22.2135	22.3619	22.2878	22.0996	S	999	2	___1	Casein kinase I substrate motif;ERK1,2 kinase substrate motif;GSK-3, ERK1, ERK2, CDK5 substrate motif;WW domain binding motif	0.999954	0.0861328	A0A0R4J260;B2RRE7	A0A0R4J260	A0A0R4J260	OTU domain-containing protein 4	Otud4	KPEKVKDPKTAADVVSPGANSVDRLQRPKEE	TAADVVS(1)PGANSVDR	tr|A0A0R4J260|A0A0R4J260_MOUSE Ubiquitinyl hydrolase 1 OS=Mus musculus OX=10090 GN=Otud4 PE=1 SV=1;sp|B2RRE7|OTUD4_MOUSE OTU domain-containing protein 4 OS=Mus musculus OX=10090 GN=Otud4 PE=1 SV=1	X;X;X;X;X;X;X;X;X;X;X;X;X;X;X;Phospho (STY);X;X;X;X;X;X;X;X;X;X;X;X;X;X;X
20.2869	22.1876	22.4756	22.4887	22.2118	22.3276	22.2691	22.9903	22.5898	23.0001	22.6516	22.4743	S	450	2	___1	14-3-3 domain binding motif;Calmodulin-dependent protein kinase II substrate motif;Calmodulin-dependent protein kinase IV substrate motif;Casein kinase II substrate motif;Chk1 kinase substrate motif;G protein-coupled receptor kinase 1 substrate motif;PAK2 kinase substrate motif;PKA kinase substrate motif;PKC epsilon kinase substrate motif;PKC kinase substrate motif	0.983416	0.247228	A0A0U1RNZ3;Q8C5X1	A0A0U1RNZ3	A0A0U1RNZ3		4931406P16Rik	MGQSHQGSPLVTRRNSTATAMVTEQKTGTMQ	RNS(0.983)T(0.014)AT(0.003)AMVTEQK	tr|A0A0U1RNZ3|A0A0U1RNZ3_MOUSE Granule-associated Rac and RHOG effector 1 OS=Mus musculus OX=10090 GN=Garre1 PE=1 SV=1;tr|Q8C5X1|Q8C5X1_MOUSE Granule-associated Rac and RHOG effector 1 OS=Mus musculus OX=10090 GN=Garre1 PE=1 SV=1	X;X;X;X;X;X;X;X;X;X;X;X;X;X;X;Phospho (STY);X;X;X;X;X;X;X;X;X;X;X;X;X;X;X
21.2062	21.137	21.0774	20.5329	20.7168	20.4701	20.6097	22.0892	21.4397	20.5715	21.6576	21.4018	S	22	3	___1	Casein kinase I substrate motif	0.999898	0.254977	A0A0U1RP87;Q9Z2P8	A0A0U1RP87	A0A0U1RP87	Vesicle-associated membrane protein 5	Vamp5	KVLERHGKLAELEQRSDQLLDMSSAFSKTTK	LAELEQRS(1)DQLLDMSSAFSK	tr|A0A0U1RP87|A0A0U1RP87_MOUSE Vesicle-associated membrane protein 5 OS=Mus musculus OX=10090 GN=Vamp5 PE=1 SV=1;sp|Q9Z2P8|VAMP5_MOUSE Vesicle-associated membrane protein 5 OS=Mus musculus OX=10090 GN=Vamp5 PE=1 SV=1	X;X;X;X;X;X;X;X;X;X;X;X;X;X;X;Phospho (STY);X;X;X;X;X;X;X;X;X;X;X;X;X;X;X
24.5261	25.9293	25.5018	25.6026	25.7641	25.7367	25.7075	26.0466	25.8323	25.8414	26.1002	25.2428	S	107	2	___1	ERK1,2 kinase substrate motif;G protein-coupled receptor kinase 1 substrate motif;Growth associated histone HI kinase substrate motif;GSK-3, ERK1, ERK2, CDK5 substrate motif;PKA kinase substrate motif;PKC kinase substrate motif;WW domain binding motif	1	0.494061	A0A0U1RP90;Q8K2F8	A0A0U1RP90	A0A0U1RP90	Protein LSM14 homolog A	Lsm14a	TASAHLPAPAPVGRRSPVPARPLPPTSQKAI	S(1)PVPARPLPPTSQK	tr|A0A0U1RP90|A0A0U1RP90_MOUSE Protein LSM14 homolog A (Fragment) OS=Mus musculus OX=10090 GN=Lsm14a PE=1 SV=1;sp|Q8K2F8|LS14A_MOUSE Protein LSM14 homolog A OS=Mus musculus OX=10090 GN=Lsm14a PE=1 SV=1	X;X;X;X;X;X;X;X;X;X;X;X;X;X;X;Phospho (STY);X;X;X;X;X;X;X;X;X;X;X;X;X;X;X
20.6333	24.9585	25.0265	24.3718	24.9938	24.5886	21.0117	21.2232	24.6781	21.0634	21.9539	21.8434	S	83	2	___1	Casein kinase II substrate motif;ERK1,2 kinase substrate motif;Growth associated histone HI kinase substrate motif;GSK-3, ERK1, ERK2, CDK5 substrate motif;PKA kinase substrate motif;PKC kinase substrate motif;WW domain binding motif	0.95543	0.19545	A0A0U1RP90;Q8K2F8	A0A0U1RP90	A0A0U1RP90	Protein LSM14 homolog A	Lsm14a	LAQGRSSPQLDPLRKSPTMEQAVQTASAHLP	S(0.955)PT(0.045)MEQAVQTASAHLPAPAPVGR	tr|A0A0U1RP90|A0A0U1RP90_MOUSE Protein LSM14 homolog A (Fragment) OS=Mus musculus OX=10090 GN=Lsm14a PE=1 SV=1;sp|Q8K2F8|LS14A_MOUSE Protein LSM14 homolog A OS=Mus musculus OX=10090 GN=Lsm14a PE=1 SV=1	X;X;X;X;X;Phospho (STY);Phospho (STY);X;X;X;X;X;X;X;X;Phospho (STY);X;Phospho (STY);Oxidation (M);X;X;X;X;X;X;X;X;X;X;X;X
20.6592	21.562	21.63	21.7146	21.5758	21.7034	19.7145	21.1768	20.7408	20.7984	21.778	20.9233	S	452	3	___1	14-3-3 domain binding motif;Calmodulin-dependent protein kinase II substrate motif;Casein kinase II substrate motif;ERK1,2 kinase substrate motif;G protein-coupled receptor kinase 1 substrate motif;GSK-3, ERK1, ERK2, CDK5 substrate motif;PKA kinase substrate motif;PKC kinase substrate motif;WW domain binding motif	0.955322	0.158204	A0A0U1RPA0;Q3UIL6-3;Q3UIL6-5;Q3UIL6;Q3UIL6-6;Q3UIL6-2;Q3UIL6-4;A0A1L1SQ79	A0A0U1RPA0	A0A0U1RPA0	Pleckstrin homology domain-containing family A member 7	Plekha7	WQLYEWQQRQQFRHGSPTAPIGAGSPEFTEQ	HGS(0.955)PT(0.045)APIGAGS(1)PEFTEQGR	tr|A0A0U1RPA0|A0A0U1RPA0_MOUSE Pleckstrin homology domain-containing family A member 7 (Fragment) OS=Mus musculus OX=10090 GN=Plekha7 PE=1 SV=1;sp|Q3UIL6-3|PKHA7_MOUSE Isoform 3 of Pleckstrin homology domain-containing family A member 7 OS=Mus musculus OX=	X;X;X;X;X;X;X;X;X;X;X;X;X;X;X;Phospho (STY);X;X;X;X;X;X;X;X;Phospho (STY);X;X;X;X;X;X
21.5203	21.8857	21.2862	21.5956	21.5758	21.4345	20.9335	22.0024	21.7583	21.2223	21.2737	21.409	S	388	2	___1	G protein-coupled receptor kinase 1 substrate motif;GSK3 kinase substrate motif	0.999367	0.717468	A0A0U1RPA0;Q3UIL6-3;Q3UIL6-5;Q3UIL6;Q3UIL6-6;Q3UIL6-2;Q3UIL6-4;A0A1L1SQ79	A0A0U1RPA0	A0A0U1RPA0	Pleckstrin homology domain-containing family A member 7	Plekha7	RQGPSQPLSFPENYQSLPKSTRHLSGSSSPP	QGPSQPLSFPENYQS(0.999)LPK	tr|A0A0U1RPA0|A0A0U1RPA0_MOUSE Pleckstrin homology domain-containing family A member 7 (Fragment) OS=Mus musculus OX=10090 GN=Plekha7 PE=1 SV=1;sp|Q3UIL6-3|PKHA7_MOUSE Isoform 3 of Pleckstrin homology domain-containing family A member 7 OS=Mus musculus OX=	X;X;X;X;X;X;X;X;X;X;X;X;X;X;X;Phospho (STY);X;X;X;X;X;X;X;X;X;X;X;X;X;X;X
21.0363	20.2142	20.5998	19.817	20.0458	20.4973	19.9291	21.1176	20.8157	20.8454	20.9062	20.5507	S	528	2	___1	Cdc2 kinase substrate motif;CDK kinase substrate motif;CDK1,2,4,6 kinase substrate motif;ERK1,2 kinase substrate motif;G protein-coupled receptor kinase 1 substrate motif;Growth associated histone HI kinase substrate motif;GSK-3, ERK1, ERK2, CDK5 substrate motif;MAPKAPK2 kinase substrate motif;PKA kinase substrate motif;PKC kinase substrate motif;WW domain binding motif	0.999198	0.322738	A0A0U1RPA0;Q3UIL6-3;Q3UIL6-5;Q3UIL6;Q3UIL6-6;Q3UIL6-2;Q3UIL6-4;A0A1L1SQ79	A0A0U1RPA0	A0A0U1RPA0	Pleckstrin homology domain-containing family A member 7	Plekha7	KPPEQRRSVDISLGGSPRKARGHAAKNSSHV	SVDIS(0.001)LGGS(0.999)PR	tr|A0A0U1RPA0|A0A0U1RPA0_MOUSE Pleckstrin homology domain-containing family A member 7 (Fragment) OS=Mus musculus OX=10090 GN=Plekha7 PE=1 SV=1;sp|Q3UIL6-3|PKHA7_MOUSE Isoform 3 of Pleckstrin homology domain-containing family A member 7 OS=Mus musculus OX=	X;X;X;X;X;X;X;X;X;X;X;X;X;X;X;Phospho (STY);X;X;X;X;X;X;X;X;X;X;X;X;X;X;X
20.8865	22.4431	21.2699	22.2033	22.1407	21.7772	22.1467	22.4964	22.4485	22.5352	22.3543	22.3002	S	60	2	___1	Casein kinase I substrate motif;ERK1,2 kinase substrate motif;GSK-3, ERK1, ERK2, CDK5 substrate motif;WW domain binding motif	0.953711	0.130937	A0A0U1RPD5;Q3U1J1-2;Q3U1J1	A0A0U1RPD5	A0A0U1RPD5	TCF3 fusion partner homolog	Tfpt	GLSPSQRTTATLDPTSPAPGEGPSGRKRRRA	TTATLDPT(0.044)S(0.954)PAPGEGPS(0.002)GR	tr|A0A0U1RPD5|A0A0U1RPD5_MOUSE TCF3 fusion partner homolog (Fragment) OS=Mus musculus OX=10090 GN=Tfpt PE=1 SV=1;sp|Q3U1J1-2|TFPT_MOUSE Isoform 2 of TCF3 fusion partner homolog OS=Mus musculus OX=10090 GN=Tfpt;sp|Q3U1J1|TFPT_MOUSE TCF3 fusion partner homol	X;X;X;X;X;X;X;X;X;X;X;X;X;X;X;Phospho (STY);X;X;X;X;X;X;X;X;X;X;X;X;X;X;X
20.869	21.0588	23.1221	22.6816	22.7637	22.7868	21.0869	23.296	21.7141	22.7302	22.9029	22.5616	S	1794	3	___1	ERK1,2 kinase substrate motif;Growth associated histone HI kinase substrate motif;GSK-3, ERK1, ERK2, CDK5 substrate motif;PKA kinase substrate motif;PKC kinase substrate motif;WW domain binding motif	1	0.384365	A0A0U1RPD8;Q8K284-2;Q8K284	A0A0U1RPD8	A0A0U1RPD8	General transcription factor 3C polypeptide 1	Gtf3c1	LPAKKPTLQDVRVAASPRPGAEEQAEAQAPA	VAAS(1)PRPGAEEQAEAQAPAQLAAPEDADAGGPR	tr|A0A0U1RPD8|A0A0U1RPD8_MOUSE General transcription factor 3C polypeptide 1 OS=Mus musculus OX=10090 GN=Gtf3c1 PE=1 SV=1;sp|Q8K284-2|TF3C1_MOUSE Isoform 2 of General transcription factor 3C polypeptide 1 OS=Mus musculus OX=10090 GN=Gtf3c1;sp|Q8K284|TF3C1_	X;X;X;X;X;X;X;X;X;X;X;X;X;X;X;Phospho (STY);X;X;X;X;X;X;X;X;X;X;X;X;X;X;X
21.0887	25.6873	25.5317	25.3217	20.6923	25.3367	25.2262	25.7317	25.6521	24.8367	25.8677	21.3079	S	631	3	___1	ERK1,2 kinase substrate motif;GSK-3, ERK1, ERK2, CDK5 substrate motif;MAPKAPK2 kinase substrate motif;WW domain binding motif	0.880158	0.766057	A0A0U1RPL0;Q7TQH0-3;Q7TQH0;Q7TQH0-2;Q3TGG2;E9Q5Q0	A0A0U1RPL0	A0A0U1RPL0	Ataxin-2-like protein	Atxn2l	EGPEQLPAPCPSQTGSPPVGLIKGDEKEEGP	EDKVPMAGVGGTEGPEQLPAPCPS(0.014)QT(0.106)GS(0.88)PPVGLIK	tr|A0A0U1RPL0|A0A0U1RPL0_MOUSE Ataxin-2-like protein OS=Mus musculus OX=10090 GN=Atxn2l PE=1 SV=1;sp|Q7TQH0-3|ATX2L_MOUSE Isoform 3 of Ataxin-2-like protein OS=Mus musculus OX=10090 GN=Atxn2l;sp|Q7TQH0|ATX2L_MOUSE Ataxin-2-like protein OS=Mus musculus OX=1	X;X;X;X;X;X;X;X;X;X;X;X;X;X;X;Phospho (STY);X;X;X;X;X;X;X;X;X;X;X;X;X;X;X
22.0151	23.1621	22.7297	23.0932	23.1768	22.9602	23.4112	23.5078	23.1272	21.7439	23.67	20.9622	S	591	2	___1	Casein kinase II substrate motif;ERK1,2 kinase substrate motif;G protein-coupled receptor kinase 1 substrate motif;GSK3 kinase substrate motif;GSK-3, ERK1, ERK2, CDK5 substrate motif;WW domain binding motif	0.99362	0.292471	A0A0U1RPL0;Q7TQH0-3;Q7TQH0;Q7TQH0-2;Q3TGG2;E9Q5Q0	A0A0U1RPL0	A0A0U1RPL0	Ataxin-2-like protein	Atxn2l	KEKEVDGLLTSDPMGSPVSSKTESILDKEDK	EKEVDGLLTSDPMGS(0.994)PVS(0.005)S(0.001)K	tr|A0A0U1RPL0|A0A0U1RPL0_MOUSE Ataxin-2-like protein OS=Mus musculus OX=10090 GN=Atxn2l PE=1 SV=1;sp|Q7TQH0-3|ATX2L_MOUSE Isoform 3 of Ataxin-2-like protein OS=Mus musculus OX=10090 GN=Atxn2l;sp|Q7TQH0|ATX2L_MOUSE Ataxin-2-like protein OS=Mus musculus OX=1	X;X;X;X;X;X;X;X;X;X;X;X;X;Oxidation (M);X;Phospho (STY);X;X;X;X;X;X;X;X;X;X;X;X;X;X;X
23.8466	24.7768	24.425	24.7105	24.8289	24.7228	25.0094	25.3724	25.1886	24.9782	25.1812	24.7425	S	109	2	___1	ERK1,2 kinase substrate motif;GSK-3, ERK1, ERK2, CDK5 substrate motif;WW domain binding motif	1	0.0302001	A0A0U1RPL0;Q7TQH0-3;Q7TQH0;Q7TQH0-2;Q3TGG2;J3QP59	A0A0U1RPL0	A0A0U1RPL0	Ataxin-2-like protein	Atxn2l	IGSVRGQTTGKGPPQSPVFEGVYNNSRMLHF	GPPQS(1)PVFEGVYNNSR	tr|A0A0U1RPL0|A0A0U1RPL0_MOUSE Ataxin-2-like protein OS=Mus musculus OX=10090 GN=Atxn2l PE=1 SV=1;sp|Q7TQH0-3|ATX2L_MOUSE Isoform 3 of Ataxin-2-like protein OS=Mus musculus OX=10090 GN=Atxn2l;sp|Q7TQH0|ATX2L_MOUSE Ataxin-2-like protein OS=Mus musculus OX=1	X;X;X;X;X;X;X;X;X;X;X;X;X;X;X;Phospho (STY);X;X;X;X;X;X;X;X;X;X;X;X;X;X;X
22.4592	23.0349	21.8305	23.472	20.4411	20.7052	23.0451	23.503	23.5553	23.6055	23.7599	23.4321	S	556	2	___1	Casein kinase II substrate motif;ERK1,2 kinase substrate motif;GSK-3, ERK1, ERK2, CDK5 substrate motif;MDC1 BRCT domain binding motif;Plk1 PBD domain binding motif;WW domain binding motif	0.85461	0.0815684	A0A0U1RPL0;Q7TQH0-3;Q7TQH0;Q7TQH0-2;Q3TGG2;E9Q5Q0	A0A0U1RPL0	A0A0U1RPL0	Ataxin-2-like protein	Atxn2l	ELRKFGAQFKLQPSSSPETGLDPFPSRILKE	LQPS(0.004)S(0.138)S(0.855)PET(0.004)GLDPFPSR	tr|A0A0U1RPL0|A0A0U1RPL0_MOUSE Ataxin-2-like protein OS=Mus musculus OX=10090 GN=Atxn2l PE=1 SV=1;sp|Q7TQH0-3|ATX2L_MOUSE Isoform 3 of Ataxin-2-like protein OS=Mus musculus OX=10090 GN=Atxn2l;sp|Q7TQH0|ATX2L_MOUSE Ataxin-2-like protein OS=Mus musculus OX=1	X;X;X;X;X;X;X;X;X;X;X;X;X;X;X;Phospho (STY);X;X;X;X;X;X;X;X;X;X;X;X;X;X;X
21.0887	21.7069	25.2374	25.3569	25.088	20.6441	21.5943	25.5972	25.2574	25.7661	25.8213	25.2514	S	337	2	___1	b-Adrenergic Receptor kinase substrate motif;Casein kinase II substrate motif;ERK1,2 kinase substrate motif;GSK-3, ERK1, ERK2, CDK5 substrate motif;MAPKAPK2 kinase substrate motif;PKA kinase substrate motif;PKC kinase substrate motif;WW domain binding motif	0.999325	0.423113	A0A0U1RPL0;Q7TQH0-3;Q7TQH0;Q7TQH0-2;Q3TGG2;E9Q5Q0	A0A0U1RPL0	A0A0U1RPL0	Ataxin-2-like protein	Atxn2l	EEKHSAVQRQGSGRESPSLVSREGKYIPLPQ	QGSGRES(0.999)PS(0.001)LVSR	tr|A0A0U1RPL0|A0A0U1RPL0_MOUSE Ataxin-2-like protein OS=Mus musculus OX=10090 GN=Atxn2l PE=1 SV=1;sp|Q7TQH0-3|ATX2L_MOUSE Isoform 3 of Ataxin-2-like protein OS=Mus musculus OX=10090 GN=Atxn2l;sp|Q7TQH0|ATX2L_MOUSE Ataxin-2-like protein OS=Mus musculus OX=1	X;X;X;X;X;X;X;X;X;X;X;X;X;X;X;Phospho (STY);X;X;X;X;X;X;X;X;X;X;X;X;X;X;X
23.5495	23.9167	20.4258	21.5685	23.7043	20.6861	21.1461	23.9241	20.9421	24.0346	24.1366	20.9231	S	493	3	___1	ERK1,2 kinase substrate motif;G protein-coupled receptor kinase 1 substrate motif;Growth associated histone HI kinase substrate motif;GSK3 kinase substrate motif;GSK-3, ERK1, ERK2, CDK5 substrate motif;PKA kinase substrate motif;PKC kinase substrate motif;WW domain binding motif	0.865259	0.855443	A0A0U1RPL0;Q7TQH0-3;Q7TQH0;Q7TQH0-2;Q3TGG2;E9Q5Q0	A0A0U1RPL0	A0A0U1RPL0	Ataxin-2-like protein	Atxn2l	TSSVVDPGAGSISPASPKLSLTPTDVKELPT	SAAPAPVSASCPEPPIGSAVASSASIPVTSSVVDPGAGS(0.031)IS(0.102)PAS(0.865)PK	tr|A0A0U1RPL0|A0A0U1RPL0_MOUSE Ataxin-2-like protein OS=Mus musculus OX=10090 GN=Atxn2l PE=1 SV=1;sp|Q7TQH0-3|ATX2L_MOUSE Isoform 3 of Ataxin-2-like protein OS=Mus musculus OX=10090 GN=Atxn2l;sp|Q7TQH0|ATX2L_MOUSE Ataxin-2-like protein OS=Mus musculus OX=1	X;X;X;X;X;X;X;X;X;X;X;X;Phospho (STY);X;X;Phospho (STY);X;X;X;X;X;Phospho (STY);X;X;X;X;X;X;X;X;X
20.4932	20.7863	21.0296	21.4244	24.3486	24.3023	22.1807	24.1585	21.1378	21.2939	25.172	20.8515	S	681	2	___1	ERK1,2 kinase substrate motif;GSK-3, ERK1, ERK2, CDK5 substrate motif;MAPKAPK2 kinase substrate motif;WW domain binding motif	0.869361	0.341989	A0A0U1RPL0;Q7TQH0-3;Q7TQH0;Q7TQH0-2;Q3TGG2;E9Q5Q0	A0A0U1RPL0	A0A0U1RPL0	Ataxin-2-like protein	Atxn2l	TKPLLSVNKSTSTPTSPGPRTHSTPSIPVLT	STS(0.026)T(0.013)PT(0.092)S(0.869)PGPR	tr|A0A0U1RPL0|A0A0U1RPL0_MOUSE Ataxin-2-like protein OS=Mus musculus OX=10090 GN=Atxn2l PE=1 SV=1;sp|Q7TQH0-3|ATX2L_MOUSE Isoform 3 of Ataxin-2-like protein OS=Mus musculus OX=10090 GN=Atxn2l;sp|Q7TQH0|ATX2L_MOUSE Ataxin-2-like protein OS=Mus musculus OX=1	X;X;X;X;X;X;X;X;X;X;X;Phospho (STY);X;X;X;Phospho (STY);X;X;X;X;X;X;X;X;X;X;X;X;X;X;X
20.7864	21.3727	21.2801	20.6718	21.5444	20.7324	21.7881	21.5001	21.4226	21.0987	21.1817	21.2229	S	613	2	___1	Casein kinase II substrate motif;ERK1,2 kinase substrate motif;G protein-coupled receptor kinase 1 substrate motif;GSK-3, ERK1, ERK2, CDK5 substrate motif;MAPKAPK2 kinase substrate motif;WW domain binding motif	0.849113	0.195621	A0A0U1RPL2;A0A0U1RQB6;F8VPR5;P45481	A0A0U1RPL2	A0A0U1RPL2	CREB-binding protein	Crebbp	EEEENSSNDTASQSTSPSQPRKKIFKPEELR	EEEENSSNDTAS(0.001)QS(0.017)T(0.017)S(0.849)PS(0.117)QPR	tr|A0A0U1RPL2|A0A0U1RPL2_MOUSE Histone acetyltransferase (Fragment) OS=Mus musculus OX=10090 GN=Crebbp PE=1 SV=1;tr|A0A0U1RQB6|A0A0U1RQB6_MOUSE Histone acetyltransferase OS=Mus musculus OX=10090 GN=Crebbp PE=1 SV=1;tr|F8VPR5|F8VPR5_MOUSE Histone acetyltran	X;X;X;X;X;X;X;X;X;X;X;X;X;X;X;Phospho (STY);X;X;X;X;X;X;X;X;X;X;X;X;X;X;X
22.3691	22.9631	22.8839	22.9156	22.5062	22.873	22.9482	22.8337	22.8881	21.8484	23.051	22.1515	S	86	2	___1	Casein kinase II substrate motif;ERK1,2 kinase substrate motif;G protein-coupled receptor kinase 1 substrate motif;Growth associated histone HI kinase substrate motif;GSK-3, ERK1, ERK2, CDK5 substrate motif;WW domain binding motif	0.986687	0.373353	A0A0U1RPV7;Q3TZX8-3;Q3TZX8-2;Q3TZX8	A0A0U1RPV7	A0A0U1RPV7	Polynucleotide 5'-hydroxyl-kinase NOL9	Nol9	AVKCKLRARSRPAPRSPPTPSVPPAPCTASA	S(0.987)PPT(0.011)PS(0.002)VPPAPCTASATCSLLNPR	tr|A0A0U1RPV7|A0A0U1RPV7_MOUSE Polynucleotide 5'-hydroxyl-kinase NOL9 (Fragment) OS=Mus musculus OX=10090 GN=Nol9 PE=1 SV=1;sp|Q3TZX8-3|NOL9_MOUSE Isoform 3 of Polynucleotide 5'-hydroxyl-kinase NOL9 OS=Mus musculus OX=10090 GN=Nol9;sp|Q3TZX8-2|NOL9_MOUSE I	X;X;X;X;X;X;X;X;X;X;X;X;X;X;X;Phospho (STY);X;X;X;X;X;X;X;X;X;X;X;X;X;X;X
20.9535	22.0583	21.0634	20.6906	21.0871	20.8259	21.376	21.2736	20.8559	20.1465	20.5867	20.0675	S	41	2	___1	Casein kinase I substrate motif;ERK1,2 kinase substrate motif;G protein-coupled receptor kinase 1 substrate motif;GSK-3, ERK1, ERK2, CDK5 substrate motif;PKA kinase substrate motif;PKC kinase substrate motif;WW domain binding motif	1	0.0332311	H3BJI1;A0A140LHE2;A0A140LIQ9;Q9D007;A0A140LI14;H3BKJ3;A0A140LIM0;H3BK47;A0A140LHP6;H3BJK2;F2Z4A9;H3BLH0;Q6DIC0;A0A140LHJ8;A0A140LHL7;H3BJM2;A0A140LJK1;A0A140LIV3;A0A140LHZ8;H3BLI4;A0A140LID0;A0A140LHF4;H3BKN5;E9QAB8	H3BJI1	H3BJI1	Probable global transcription activator SNF2L2	Smarca2	EKAKKRRGRPPAEKLSPNPPKLTKQMNAIID	LS(1)PNPPK	tr|H3BJI1|H3BJI1_MOUSE Probable global transcription activator SNF2L2 (Fragment) OS=Mus musculus OX=10090 GN=Smarca2 PE=1 SV=2;tr|A0A140LHE2|A0A140LHE2_MOUSE Probable global transcription activator SNF2L2 (Fragment) OS=Mus musculus OX=10090 GN=Smarca2 PE=1	X;X;X;X;X;X;X;X;X;X;X;X;X;X;X;Phospho (STY);X;X;X;X;X;X;X;X;X;X;X;X;X;X;X
20.8956	22.3733	22.1483	21.3635	21.3038	21.4639	21.599	22.0342	22.2392	22.3079	22.5641	22.0312	S	123	2	___1	Casein kinase II substrate motif;ERK1,2 kinase substrate motif;GSK-3, ERK1, ERK2, CDK5 substrate motif;WW domain binding motif	0.999869	0.171827	A0A140LHE6;P70671	A0A140LHE6	A0A140LHE6	Interferon regulatory factor 3	Irf3	EFVTPGARDFVHLGASPDTNGKSSLPHSQEN	DFVHLGAS(1)PDTNGK	tr|A0A140LHE6|A0A140LHE6_MOUSE Interferon regulatory factor 3 (Fragment) OS=Mus musculus OX=10090 GN=Irf3 PE=1 SV=1;sp|P70671|IRF3_MOUSE Interferon regulatory factor 3 OS=Mus musculus OX=10090 GN=Irf3 PE=1 SV=1	X;X;X;X;X;X;X;X;X;X;X;X;X;X;X;Phospho (STY);X;X;X;X;X;X;X;Phospho (STY);X;X;X;Phospho (STY);X;X;X
23.6461	25.139	24.8387	24.5055	24.6862	24.7046	24.4174	24.9032	24.8368	25.0433	25.1256	24.91	S	135	2	___1	ATM kinase substrate motif;Casein kinase II substrate motif;DNA dependent Protein kinase substrate motif;MAPKAPK2 kinase substrate motif	0.999999	0.55596	A0A140LHE6;P70671	A0A140LHE6	A0A140LHE6	Interferon regulatory factor 3	Irf3	LGASPDTNGKSSLPHSQENLPKLFDGLILGP	S(0.429)S(0.571)LPHS(1)QENLPK	tr|A0A140LHE6|A0A140LHE6_MOUSE Interferon regulatory factor 3 (Fragment) OS=Mus musculus OX=10090 GN=Irf3 PE=1 SV=1;sp|P70671|IRF3_MOUSE Interferon regulatory factor 3 OS=Mus musculus OX=10090 GN=Irf3 PE=1 SV=1	X;X;X;Phospho (STY);X;X;X;X;X;X;X;Phospho (STY);X;X;X;Phospho (STY);X;X;X;X;X;X;X;X;X;X;X;X;X;X;X
21.3151	22.4859	21.7445	22.0424	21.9784	21.5782	22.2838	22.0471	21.9542	21.6352	22.1929	20.8493	S	84	2	___1	b-Adrenergic Receptor kinase substrate motif;Casein kinase II substrate motif;ERK1,2 kinase substrate motif;GSK-3, ERK1, ERK2, CDK5 substrate motif;WW domain binding motif	0.915896	0.608112	A0A140LHY3;Q99J21	A0A140LHY3	A0A140LHY3	Mucolipin-1	Mcoln1	TEKSELQAYIEQCQDSPTSGKFRRGSGSACS	SELQAYIEQCQDS(0.916)PT(0.039)S(0.046)GK	tr|A0A140LHY3|A0A140LHY3_MOUSE Mucolipin-1 (Fragment) OS=Mus musculus OX=10090 GN=Mcoln1 PE=1 SV=1;sp|Q99J21|MCLN1_MOUSE Mucolipin-1 OS=Mus musculus OX=10090 GN=Mcoln1 PE=1 SV=1	X;X;X;X;X;X;X;X;X;X;X;X;X;X;X;Phospho (STY);X;X;X;X;X;X;X;X;X;X;X;X;X;X;X
20.997	21.2083	21.0117	20.956	20.6802	20.9959	20.7183	21.8188	21.1477	21.3908	21.3462	20.974	S	115	2	___1	Calmodulin-dependent protein kinase II substrate motif;Casein kinase II substrate motif;Chk1 kinase substrate motif;G protein-coupled receptor kinase 1 substrate motif;PKA kinase substrate motif;PKC kinase substrate motif	0.979622	0.505638	A0A140LJF3;A0A140LI56;A0A140LIM2;Q9DCH6	A0A140LJF3	A0A140LJF3	AN1-type zinc finger protein 6	Zfand6	VAPSQVDSTSVDKAVSETEDLQGPRAEGLVP	AVS(0.98)ET(0.02)EDLQGPR	tr|A0A140LJF3|A0A140LJF3_MOUSE AN1-type zinc finger protein 6 (Fragment) OS=Mus musculus OX=10090 GN=Zfand6 PE=1 SV=1;tr|A0A140LI56|A0A140LI56_MOUSE AN1-type zinc finger protein 6 (Fragment) OS=Mus musculus OX=10090 GN=Zfand6 PE=1 SV=1;tr|A0A140LIM2|A0A140	X;X;X;X;X;X;X;X;X;X;X;X;X;X;X;Phospho (STY);X;X;X;X;X;X;X;X;X;X;X;X;X;X;X
20.1896	21.2472	22.538	21.8931	19.9587	22.189	21.2125	22.4859	22.5903	22.7189	22.3713	21.1696	S	2345	3	___1	Casein kinase II substrate motif;ERK1,2 kinase substrate motif;Growth associated histone HI kinase substrate motif;GSK-3, ERK1, ERK2, CDK5 substrate motif;MAPKAPK2 kinase substrate motif;PKA kinase substrate motif;PKC kinase substrate motif;WW domain binding motif	0.979189	0.657884	A0A140LI86;E9Q9Z4;Q9JJG0;A0A668KLD4;A0A140LJA0;E9QL08;Q9JJG0-3;Q9JJG0-2;A0A140LIQ6;A0A140LIQ1;A0A140LIJ2;A0A140LJ29;Q9JJG0-4;E9Q8T1	A0A140LI86;E9Q8T1	E9Q8T1	Transforming acidic coiled-coil-containing protein 2	Tacc2	CSLFDTFRVKKSPKRSPLSDPPSQDPTPAAT	RS(0.979)PLS(0.422)DPPS(0.377)QDPT(0.104)PAAT(0.117)PEAPS(0.001)AISTVVHATDEEK	tr|A0A140LI86|A0A140LI86_MOUSE Transforming acidic coiled-coil-containing protein 2 OS=Mus musculus OX=10090 GN=Tacc2 PE=1 SV=1;tr|E9Q9Z4|E9Q9Z4_MOUSE Transforming acidic coiled-coil-containing protein 2 OS=Mus musculus OX=10090 GN=Tacc2 PE=1 SV=1;sp|Q9JJG	X;X;X;X;X;X;X;X;X;X;X;X;X;X;X;Phospho (STY);X;X;Phospho (STY);X;X;X;X;X;X;X;X;X;X;X;X
22.6326	23.4847	23.2396	23.137	23.2444	23.1731	23.4394	24.0401	23.5917	23.4015	23.508	23.3534	S	2122	2	___1	ERK1,2 kinase substrate motif;GSK-3, ERK1, ERK2, CDK5 substrate motif;WW domain binding motif	1	0.116683	A0A140LI86;E9Q9Z4;Q9JJG0;A0A668KLD4;A0A140LJA0;E9QL08;Q9JJG0-3;Q9JJG0-2;A0A140LIQ6;E9Q8T1	A0A140LI86;E9Q8T1	E9Q8T1	Transforming acidic coiled-coil-containing protein 2	Tacc2	EDVSPLVSGGGRVQNSPPVGRKSVPLTTASE	VQNS(1)PPVGRK	tr|A0A140LI86|A0A140LI86_MOUSE Transforming acidic coiled-coil-containing protein 2 OS=Mus musculus OX=10090 GN=Tacc2 PE=1 SV=1;tr|E9Q9Z4|E9Q9Z4_MOUSE Transforming acidic coiled-coil-containing protein 2 OS=Mus musculus OX=10090 GN=Tacc2 PE=1 SV=1;sp|Q9JJG	X;X;X;X;X;X;X;X;X;X;X;X;X;X;X;Phospho (STY);X;X;X;X;X;X;X;X;X;X;X;X;X;X;X
22.484	23.8986	20.9687	23.4408	23.3214	23.1528	23.5321	23.4192	23.4206	23.2519	23.7026	23.7045	S	73	3	___1	14-3-3 domain binding motif;Akt kinase substrate motif;AMP-activated protein kinase 2 substrate motif;Calmodulin-dependent protein kinase II substrate motif;Casein kinase II substrate motif;ERK1,2 kinase substrate motif;GSK-3, ERK1, ERK2, CDK5 substrate motif;MAPKAPK1 kinase substrate motif;MDC1 BRCT domain binding motif;PKA kinase substrate motif;PKC kinase substrate motif;Plk1 PBD domain bindin…	0.999112	0.321739	A0A140LIS5;Q3UL36-2;Q3UL36	A0A140LIS5	A0A140LIS5	Arginine and glutamate-rich protein 1	Arglu1	STNAAASRRERERASSPPDRIDIFGRTVSKR	AS(0.001)S(0.999)PPDRIDIFGR	tr|A0A140LIS5|A0A140LIS5_MOUSE Arginine and glutamate-rich protein 1 (Fragment) OS=Mus musculus OX=10090 GN=Arglu1 PE=1 SV=1;sp|Q3UL36-2|ARGL1_MOUSE Isoform 2 of Arginine and glutamate-rich protein 1 OS=Mus musculus OX=10090 GN=Arglu1;sp|Q3UL36|ARGL1_MOUSE	X;X;X;X;X;X;X;X;X;X;X;X;X;X;X;Phospho (STY);X;X;X;X;X;X;X;X;X;X;X;X;X;X;X
20.9469	20.8042	21.9506	21.1215	21.3348	20.7346	21.3856	21.9745	21.9928	22.1983	22.4795	22.2382	S	1109	2	___1	14-3-3 domain binding motif;Calmodulin-dependent protein kinase II substrate motif;G protein-coupled receptor kinase 1 substrate motif;PKA kinase substrate motif;PKC epsilon kinase substrate motif;PKC kinase substrate motif	0.999992	0.0183451	A0A140LIZ7;Q8CAF4-3;Q8CAF4	A0A140LIZ7	A0A140LIZ7	NHS-like protein 1	Nhsl1	TEALQMVQLRPVRKNSGAGAVLFSEPSAQEQ	NS(1)GAGAVLFSEPSAQEQR	tr|A0A140LIZ7|A0A140LIZ7_MOUSE NHS-like protein 1 OS=Mus musculus OX=10090 GN=Nhsl1 PE=1 SV=1;sp|Q8CAF4-3|NHSL1_MOUSE Isoform 3 of NHS-like protein 1 OS=Mus musculus OX=10090 GN=Nhsl1;sp|Q8CAF4|NHSL1_MOUSE NHS-like protein 1 OS=Mus musculus OX=10090 GN=Nhs	X;X;X;X;X;X;X;X;X;X;X;X;X;X;X;Phospho (STY);X;X;X;X;X;X;X;X;X;X;X;X;X;X;X
20.4399	21.9955	22.255	22.1309	21.0773	21.7027	21.6727	22.4796	22.1964	21.6676	22.6133	20.8762	S	1515	3	___1	Casein kinase I substrate motif;Casein kinase II substrate motif;DNA dependent Protein kinase substrate motif;ERK1,2 kinase substrate motif;G protein-coupled receptor kinase 1 substrate motif;GSK-3, ERK1, ERK2, CDK5 substrate motif;WW domain binding motif	0.980599	0.799724	E9Q5W5;A0A140LJ04;Q5SSH7-2;Q5SSH7	E9Q5W5	E9Q5W5	Zinc finger ZZ-type and EF-hand domain-containing protein 1	Zzef1	SSGPCVAEVSTAEEPSPPSTPTRRPPFTRGR	LLPS(0.003)S(0.003)GPCVAEVS(0.002)T(0.002)AEEPS(0.981)PPS(0.004)T(0.004)PT(0.001)R	tr|E9Q5W5|E9Q5W5_MOUSE Zinc finger ZZ-type and EF-hand domain-containing protein 1 OS=Mus musculus OX=10090 GN=Zzef1 PE=1 SV=1;tr|A0A140LJ04|A0A140LJ04_MOUSE Zinc finger ZZ-type and EF-hand domain-containing protein 1 OS=Mus musculus OX=10090 GN=Zzef1 PE=1	X;X;X;X;X;X;X;X;X;X;X;X;X;X;X;Phospho (STY);X;X;X;X;X;X;X;X;X;X;X;X;X;X;X
21.6098	23.8137	23.225	23.4257	23.6867	23.803	23.5314	23.9786	24.4008	24.1919	24.1612	21.7135	S	1538	2	___1	Casein kinase II substrate motif;G protein-coupled receptor kinase 1 substrate motif	0.999788	0.569274	E9Q5W5;A0A140LJ04;Q5SSH7-2;Q5SSH7	E9Q5W5	E9Q5W5	Zinc finger ZZ-type and EF-hand domain-containing protein 1	Zzef1	RPPFTRGRLRLLSFRSMEETRPVPTVKEKYP	S(1)MEETRPVPTVK	tr|E9Q5W5|E9Q5W5_MOUSE Zinc finger ZZ-type and EF-hand domain-containing protein 1 OS=Mus musculus OX=10090 GN=Zzef1 PE=1 SV=1;tr|A0A140LJ04|A0A140LJ04_MOUSE Zinc finger ZZ-type and EF-hand domain-containing protein 1 OS=Mus musculus OX=10090 GN=Zzef1 PE=1	X;X;X;X;X;X;X;X;X;X;X;X;Phospho (STY);X;X;Phospho (STY);X;X;X;X;X;X;X;X;X;X;X;X;X;X;X
20.9447	22.0187	21.2371	21.4993	21.2504	21.4703	21.6409	22.2066	22.3371	21.7216	21.5738	21.2233	S	469	3	___1	14-3-3 domain binding motif;ATM kinase substrate motif;Calmodulin-dependent protein kinase II substrate motif;Casein kinase II substrate motif;DNA dependent Protein kinase substrate motif;PKA kinase substrate motif;PKC epsilon kinase substrate motif;PKC kinase substrate motif	0.996477	0.158702	A0A140LJB7;Q3MIA8;G3UXW9;Q99LD4	A0A140LJB7	A0A140LJB7	COP9 signalosome complex subunit 1	Gps1	VLRNQIHVKSPPREGSQGELTPANSQSRMST	S(0.003)PPREGS(0.996)QGELTPANSQSR	tr|A0A140LJB7|A0A140LJB7_MOUSE COP9 signalosome complex subunit 1 OS=Mus musculus OX=10090 GN=Gps1 PE=1 SV=1;tr|Q3MIA8|Q3MIA8_MOUSE COP9 signalosome complex subunit 1 OS=Mus musculus OX=10090 GN=Gps1 PE=1 SV=1;tr|G3UXW9|G3UXW9_MOUSE COP9 signalosome comple	X;X;X;X;X;X;X;X;X;X;X;X;X;X;X;Phospho (STY);X;X;X;X;X;X;X;X;X;X;X;X;X;X;X
20.751	23.409	20.6915	23.1657	22.864	21.0278	21.5009	23.7502	23.5769	21.2157	21.4641	20.9094	S	1870	2	___1	Casein kinase II substrate motif	0.891306	0.328929	E9Q394-2;E9Q394;A0A140LJJ5;A0A140LHG3	E9Q394-2	E9Q394-2		Akap13	GNDENMSNTWKFLSHSTDSLNKICKVNESTE	FLSHS(0.891)T(0.108)DSLNK	sp|E9Q394-2|AKP13_MOUSE Isoform 2 of A-kinase anchor protein 13 OS=Mus musculus OX=10090 GN=Akap13;sp|E9Q394|AKP13_MOUSE A-kinase anchor protein 13 OS=Mus musculus OX=10090 GN=Akap13 PE=1 SV=1;tr|A0A140LJJ5|A0A140LJJ5_MOUSE A-kinase anchor protein 13 OS=Mu	X;X;X;X;X;X;X;X;X;X;X;X;X;X;X;Phospho (STY);Phospho (STY);X;Phospho (STY);X;X;X;X;X;X;X;X;X;X;X;X
21.4851	21.9397	21.734	20.2657	21.6465	20.8148	21.2218	21.4796	21.5849	20.4064	20.9988	21.5113	S	1591	2	___1	Casein kinase II substrate motif;G protein-coupled receptor kinase 1 substrate motif	0.995369	0.18748	E9Q394-2;E9Q394;A0A140LJJ5;A0A140LID7;A0A140LIX0;A0A140LHQ3	E9Q394-2	E9Q394-2		Akap13	NPFGGEEQRNSLMSLSEEHLEPDQRQHHRMF	NS(0.063)LMS(0.942)LS(0.995)EEHLEPDQR	sp|E9Q394-2|AKP13_MOUSE Isoform 2 of A-kinase anchor protein 13 OS=Mus musculus OX=10090 GN=Akap13;sp|E9Q394|AKP13_MOUSE A-kinase anchor protein 13 OS=Mus musculus OX=10090 GN=Akap13 PE=1 SV=1;tr|A0A140LJJ5|A0A140LJJ5_MOUSE A-kinase anchor protein 13 OS=Mu	X;X;X;X;X;X;X;X;X;X;X;X;X;Phospho (STY);X;Phospho (STY);X;X;X;X;X;X;X;X;X;X;X;X;X;X;X
21.3563	22.2965	21.6154	21.8437	21.6186	21.6056	21.755	22.2831	21.9333	22.1382	22.0627	21.3663	S	2670	2	___1	Cdc2 kinase substrate motif;CDK kinase substrate motif;CDK1,2,4,6 kinase substrate motif;ERK1,2 kinase substrate motif;Growth associated histone HI kinase substrate motif;GSK-3, ERK1, ERK2, CDK5 substrate motif;PKA kinase substrate motif;PKC kinase substrate motif;WW domain binding motif	0.977642	0.752896	E9Q394-2;E9Q394;A0A140LJJ5	E9Q394-2	E9Q394-2		Akap13	PSVTKSGSLDSELSVSPKRNSISRTQKDKGP	SGSLDSELS(0.022)VS(0.978)PK	sp|E9Q394-2|AKP13_MOUSE Isoform 2 of A-kinase anchor protein 13 OS=Mus musculus OX=10090 GN=Akap13;sp|E9Q394|AKP13_MOUSE A-kinase anchor protein 13 OS=Mus musculus OX=10090 GN=Akap13 PE=1 SV=1;tr|A0A140LJJ5|A0A140LJJ5_MOUSE A-kinase anchor protein 13 OS=Mu	X;X;X;X;X;X;X;X;X;X;X;X;X;X;X;Phospho (STY);X;X;X;X;X;X;X;X;X;X;X;X;X;X;X
20.5576	22.4632	22.8095	20.8282	22.5613	22.1839	21.9565	22.5315	22.6695	19.8638	22.1503	21.2097	S	1847	2	___1	Calmodulin-dependent protein kinase II substrate motif;Chk1 kinase substrate motif;MAPKAPK2 kinase substrate motif;Phosphorylase kinase substrate motif;PKA kinase substrate motif;PKC kinase substrate motif	0.848986	0.461968	E9Q394-2;E9Q394;A0A140LJJ5;A0A140LHG3	E9Q394-2	E9Q394-2		Akap13	TNRRSQQSVSLSKSVSIQNITGVGNDENMSN	S(0.151)VS(0.849)IQNITGVGNDENMSNTWK	sp|E9Q394-2|AKP13_MOUSE Isoform 2 of A-kinase anchor protein 13 OS=Mus musculus OX=10090 GN=Akap13;sp|E9Q394|AKP13_MOUSE A-kinase anchor protein 13 OS=Mus musculus OX=10090 GN=Akap13 PE=1 SV=1;tr|A0A140LJJ5|A0A140LJJ5_MOUSE A-kinase anchor protein 13 OS=Mu	X;X;X;X;X;X;X;X;X;X;X;X;X;X;X;Phospho (STY);X;X;X;X;X;X;X;X;X;X;X;X;X;X;X
19.7311	20.9303	20.3575	20.6463	20.9508	20.5919	20.7393	21.0022	21.0286	21.2144	21.4185	21.9472	S	822	2	___1	Cdc2 kinase substrate motif;CDK kinase substrate motif;CDK1,2,4,6 kinase substrate motif;ERK1,2 kinase substrate motif;Growth associated histone HI kinase substrate motif;GSK-3, ERK1, ERK2, CDK5 substrate motif;WW domain binding motif	1	0.0278082	B2RQL0;A0A140T8J8;A0A1B0GSX7;Q6PFD9;A0A1B0GRB5;A0A1B0GRA7	B2RQL0	B2RQL0	Nuclear pore complex protein Nup98-Nup96;Nuclear pore complex protein Nup98;Nuclear pore complex protein Nup96	Nup98	DGVWPTDKTSRCLIKSPDRLADINYEGRLEA	CLIKS(1)PDR	tr|B2RQL0|B2RQL0_MOUSE Nuclear pore complex protein Nup98-Nup96 OS=Mus musculus OX=10090 GN=Nup98 PE=1 SV=1;tr|A0A140T8J8|A0A140T8J8_MOUSE Nuclear pore complex protein Nup98-Nup96 OS=Mus musculus OX=10090 GN=Nup98 PE=1 SV=1;tr|A0A1B0GSX7|A0A1B0GSX7_MOUSE N	X;X;X;X;X;X;X;X;X;X;X;X;X;X;X;Phospho (STY);X;X;X;X;X;X;X;X;X;X;X;X;X;X;X
20.798	22.2146	22.0333	22.559	21.7345	21.4703	21.9853	22.4092	21.8403	22.3136	22.6339	21.7407	S	1010	2	___1	Casein kinase I substrate motif;ERK1,2 kinase substrate motif;G protein-coupled receptor kinase 1 substrate motif;Growth associated histone HI kinase substrate motif;GSK-3, ERK1, ERK2, CDK5 substrate motif;PKA kinase substrate motif;PKC kinase substrate motif;WW domain binding motif	1	0.66634	B2RQL0;A0A140T8J8;A0A1B0GSX7;Q6PFD9	B2RQL0	B2RQL0	Nuclear pore complex protein Nup98-Nup96;Nuclear pore complex protein Nup98;Nuclear pore complex protein Nup96	Nup98	FGHIPSKGETVQEICSPRLPISASHSSKSRS	GETVQEICS(1)PR	tr|B2RQL0|B2RQL0_MOUSE Nuclear pore complex protein Nup98-Nup96 OS=Mus musculus OX=10090 GN=Nup98 PE=1 SV=1;tr|A0A140T8J8|A0A140T8J8_MOUSE Nuclear pore complex protein Nup98-Nup96 OS=Mus musculus OX=10090 GN=Nup98 PE=1 SV=1;tr|A0A1B0GSX7|A0A1B0GSX7_MOUSE N	X;X;X;X;X;X;X;X;X;X;X;X;X;X;X;Phospho (STY);X;X;X;X;X;X;X;X;X;X;X;X;X;X;X
20.8652	21.2848	25.6459	25.8505	21.3183	25.8097	25.8812	26.2549	26.2031	26.2993	26.4219	25.9387	S	606	3	___1	Casein kinase I substrate motif;Casein kinase II substrate motif;ERK1,2 kinase substrate motif;GSK-3, ERK1, ERK2, CDK5 substrate motif;WW domain binding motif	0.973224	0.13019	B2RQL0;A0A140T8J8;A0A1B0GSX7;Q6PFD9;A0A1B0GRB5;A0A1B0GRA7	B2RQL0	B2RQL0	Nuclear pore complex protein Nup98-Nup96;Nuclear pore complex protein Nup98;Nuclear pore complex protein Nup96	Nup98	SNLFSPVNHDSEDLASPSEYPENGERFSFLS	NLNNSNLFSPVNHDSEDLAS(0.973)PS(0.026)EYPENGER	tr|B2RQL0|B2RQL0_MOUSE Nuclear pore complex protein Nup98-Nup96 OS=Mus musculus OX=10090 GN=Nup98 PE=1 SV=1;tr|A0A140T8J8|A0A140T8J8_MOUSE Nuclear pore complex protein Nup98-Nup96 OS=Mus musculus OX=10090 GN=Nup98 PE=1 SV=1;tr|A0A1B0GSX7|A0A1B0GSX7_MOUSE N	X;X;X;X;Phospho (STY);X;X;X;X;X;Phospho (STY);X;X;X;X;Phospho (STY);X;X;X;X;X;X;X;X;X;X;X;X;X;X;X
21.3877	23.5808	22.7119	22.9871	21.1449	22.7257	21.5999	23.1708	22.8606	23.2008	21.1449	21.4288	S	917	2	___1	Casein kinase II substrate motif;ERK1,2 kinase substrate motif;GSK-3, ERK1, ERK2, CDK5 substrate motif;WW domain binding motif	0.890462	0.855477	B2RQL0;A0A140T8J8;A0A1B0GSX7;Q6PFD9	B2RQL0	B2RQL0	Nuclear pore complex protein Nup98-Nup96;Nuclear pore complex protein Nup98;Nuclear pore complex protein Nup96	Nup98	QMTLNGKPAPPPQSQSPEVEQLGRVVELDSD	PAPPPQS(0.11)QS(0.89)PEVEQLGR	tr|B2RQL0|B2RQL0_MOUSE Nuclear pore complex protein Nup98-Nup96 OS=Mus musculus OX=10090 GN=Nup98 PE=1 SV=1;tr|A0A140T8J8|A0A140T8J8_MOUSE Nuclear pore complex protein Nup98-Nup96 OS=Mus musculus OX=10090 GN=Nup98 PE=1 SV=1;tr|A0A1B0GSX7|A0A1B0GSX7_MOUSE N	X;X;X;X;X;X;X;X;X;X;X;X;X;X;X;Phospho (STY);X;X;X;X;X;X;X;X;X;X;X;X;X;X;X
24.5616	25.7563	25.6827	25.4716	25.1276	24.8926	25.7056	26.0472	25.734	25.7958	25.7298	25.4712	S	871	2	___1	b-Adrenergic Receptor kinase substrate motif;BARD1 BRCT domain binding motif;Casein kinase II substrate motif	1	0.216901	B2RQL0;A0A140T8J8;A0A1B0GSX7;Q6PFD9;A0A1B0GRB5;A0A1B0GRA7	B2RQL0	B2RQL0	Nuclear pore complex protein Nup98-Nup96;Nuclear pore complex protein Nup98;Nuclear pore complex protein Nup96	Nup98	WVFKVSHFSKYGLQDSDEEEEEHPPKTTSKK	YGLQDS(1)DEEEEEHPPK	tr|B2RQL0|B2RQL0_MOUSE Nuclear pore complex protein Nup98-Nup96 OS=Mus musculus OX=10090 GN=Nup98 PE=1 SV=1;tr|A0A140T8J8|A0A140T8J8_MOUSE Nuclear pore complex protein Nup98-Nup96 OS=Mus musculus OX=10090 GN=Nup98 PE=1 SV=1;tr|A0A1B0GSX7|A0A1B0GSX7_MOUSE N	X;X;X;X;X;X;X;X;X;X;X;X;X;X;X;Phospho (STY);X;X;X;X;X;X;X;X;X;X;X;X;X;X;X
21.3134	20.399	21.5899	21.748	21.8356	21.3171	20.4783	20.9965	21.0816	20.8068	21.9161	21.8158	S	579	3	___1	ERK1,2 kinase substrate motif;G protein-coupled receptor kinase 1 substrate motif;Growth associated histone HI kinase substrate motif;GSK-3, ERK1, ERK2, CDK5 substrate motif;PKA kinase substrate motif;PKC kinase substrate motif;WW domain binding motif	1	0.251102	A0A140T8R5;Q6IE82	A0A140T8R5	A0A140T8R5	Protein Jade-3	Jade3	QLSSPGSSSPGHSKRSPQMPEEPLDMNVKIY	RS(1)PQMPEEPLDMNVK	tr|A0A140T8R5|A0A140T8R5_MOUSE Protein Jade-3 OS=Mus musculus OX=10090 GN=Jade3 PE=1 SV=1;sp|Q6IE82|JADE3_MOUSE Protein Jade-3 OS=Mus musculus OX=10090 GN=Jade3 PE=1 SV=1	X;X;X;X;X;X;X;X;X;X;X;X;X;X;X;Phospho (STY);X;X;X;X;X;X;X;X;X;X;X;X;X;X;X
21.8481	22.581	22.3624	21.8913	21.7351	21.4773	22.8676	22.6202	22.2722	22.4856	22.6678	21.0878	S	356	3	___1	Casein kinase II substrate motif;ERK1,2 kinase substrate motif;G protein-coupled receptor kinase 1 substrate motif;Growth associated histone HI kinase substrate motif;GSK3 kinase substrate motif;GSK-3, ERK1, ERK2, CDK5 substrate motif;PKA kinase substrate motif;WW domain binding motif	0.952561	0.263571	A0A140T8R7;Q8CFE3	A0A140T8R7	A0A140T8R7	REST corepressor 1	Rcor1	GKDETNGPANQKPVKSPESSIKIPEEEDEAA	DETNGPANQKPVKS(0.953)PES(0.024)S(0.024)IK	tr|A0A140T8R7|A0A140T8R7_MOUSE REST corepressor 1 OS=Mus musculus OX=10090 GN=Rcor1 PE=1 SV=1;sp|Q8CFE3|RCOR1_MOUSE REST corepressor 1 OS=Mus musculus OX=10090 GN=Rcor1 PE=1 SV=3	X;X;X;X;X;X;X;X;X;X;X;X;X;X;X;Phospho (STY);X;X;X;X;X;X;X;X;X;X;X;X;X;X;X
21.2105	21.7157	20.1271	21.4012	22.0363	20.7835	21.8745	21.8945	21.529	21.5366	21.4638	20.3501	S	23	3	___1	ATM kinase substrate motif;Casein kinase II substrate motif;DNA dependent Protein kinase substrate motif;PKA kinase substrate motif;PKC kinase substrate motif	0.997367	0.489826	A0A140T8R7;Q8CFE3	A0A140T8R7	A0A140T8R7	REST corepressor 1	Rcor1	QAAVPDFDPAKLARRSQERDNLGMLVWSPNQ	S(0.997)QERDNLGMLVWS(0.003)PNQSLSEAK	tr|A0A140T8R7|A0A140T8R7_MOUSE REST corepressor 1 OS=Mus musculus OX=10090 GN=Rcor1 PE=1 SV=1;sp|Q8CFE3|RCOR1_MOUSE REST corepressor 1 OS=Mus musculus OX=10090 GN=Rcor1 PE=1 SV=3	X;X;X;X;X;X;X;X;X;X;X;X;X;X;X;Phospho (STY);X;X;X;X;X;X;X;X;X;X;X;X;X;X;X
21.8648	21.5565	20.4271	20.9285	20.4602	20.498	21.9514	21.3019	21.3053	21.473	21.6635	21.2428	S	274	2	___1	ERK1,2 kinase substrate motif;G protein-coupled receptor kinase 1 substrate motif;GSK3 kinase substrate motif;GSK-3, ERK1, ERK2, CDK5 substrate motif;WW domain binding motif	0.997234	0.140584	A0A171EBL2;E9Q555	A0A171EBL2	A0A171EBL2	E3 ubiquitin-protein ligase RNF213	Rnf213	KETGEDVRKPKPSPVSPVASKHGDQEAELKG	PSPVS(0.997)PVAS(0.003)K	tr|A0A171EBL2|A0A171EBL2_MOUSE E3 ubiquitin-protein ligase RNF213 OS=Mus musculus OX=10090 GN=Rnf213 PE=1 SV=1;sp|E9Q555|RN213_MOUSE E3 ubiquitin-protein ligase RNF213 OS=Mus musculus OX=10090 GN=Rnf213 PE=1 SV=2	X;X;X;X;X;X;X;X;X;X;X;X;X;X;X;Phospho (STY);X;X;X;X;X;X;X;X;X;X;X;X;X;X;X
21.3279	21.4709	21.8068	21.4547	20.2939	20.7202	21.11	21.3142	20.9455	21.1933	21.2211	20.674	S	282	2	___1	G protein-coupled receptor kinase 1 substrate motif;PKA kinase substrate motif;PKC kinase substrate motif	1	0.191059	A0A1B0GR11;Q93092	A0A1B0GR11	A0A1B0GR11	Transaldolase	Taldo1	NYYKKFGYKTIVMGASFRNTGEIKALAGCDF	TIVMGAS(1)FR	tr|A0A1B0GR11|A0A1B0GR11_MOUSE Transaldolase OS=Mus musculus OX=10090 GN=Taldo1 PE=1 SV=1;sp|Q93092|TALDO_MOUSE Transaldolase OS=Mus musculus OX=10090 GN=Taldo1 PE=1 SV=2	X;X;X;X;X;X;X;X;X;X;X;X;X;X;X;Phospho (STY);X;X;X;X;X;X;X;X;X;X;X;X;X;X;X
21.645	23.0171	22.5258	22.4058	22.2795	22.0634	22.6009	23.0146	20.6551	21.4553	20.3706	20.8951	S	880	2	___1	Casein kinase I substrate motif;Cdc2 kinase substrate motif;CDK kinase substrate motif;CDK1,2,4,6 kinase substrate motif;ERK1,2 kinase substrate motif;Growth associated histone HI kinase substrate motif;GSK-3, ERK1, ERK2, CDK5 substrate motif;PKA kinase substrate motif;PKC kinase substrate motif;WW domain binding motif	0.955084	0.151652	A0A1B0GR85	A0A1B0GR85	A0A1B0GR85			IEPCDSQVQTGPDSLSPKRGSLMVASEDNPR	ANIEPCDSQVQTGPDS(0.045)LS(0.955)PK	tr|A0A1B0GR85|A0A1B0GR85_MOUSE RIKEN cDNA 2900026A02 gene OS=Mus musculus OX=10090 GN=2900026A02Rik PE=1 SV=1	X;X;X;X;X;X;X;X;X;X;X;X;X;X;X;Phospho (STY);X;X;X;X;X;X;X;X;X;X;X;X;X;X;X
21.8889	22.7894	22.7419	22.9065	22.2077	22.2783	22.5898	22.8169	22.7644	22.5615	22.8574	22.3996	S	1132	2	___1	ERK1,2 kinase substrate motif;GSK-3, ERK1, ERK2, CDK5 substrate motif;WW domain binding motif	0.953668	0.767258	A0A1B0GR85	A0A1B0GR85	A0A1B0GR85			DLKIGASSERDAPQTSPVLRQRPRSLLVRRR	DAPQT(0.046)S(0.954)PVLR	tr|A0A1B0GR85|A0A1B0GR85_MOUSE RIKEN cDNA 2900026A02 gene OS=Mus musculus OX=10090 GN=2900026A02Rik PE=1 SV=1	X;X;X;X;X;X;X;X;X;X;X;X;X;X;X;Phospho (STY);X;X;X;X;X;X;X;X;X;X;X;X;X;X;X
20.7146	21.5248	21.41	22.0173	21.0561	20.3158	20.9176	21.131	20.65	20.7637	21.2213	21.2753	S	1454	2	___1	14-3-3 domain binding motif;Calmodulin-dependent protein kinase II substrate motif;ERK1,2 kinase substrate motif;G protein-coupled receptor kinase 1 substrate motif;GSK3 kinase substrate motif;GSK-3, ERK1, ERK2, CDK5 substrate motif;PKA kinase substrate motif;PKC kinase substrate motif;WW domain binding motif	0.996921	0.891403	A0A1B0GR85	A0A1B0GR85	A0A1B0GR85			RRDSQQDSQQPQRQVSPVASVPRRSHSFCKD	QVS(0.997)PVAS(0.003)VPR	tr|A0A1B0GR85|A0A1B0GR85_MOUSE RIKEN cDNA 2900026A02 gene OS=Mus musculus OX=10090 GN=2900026A02Rik PE=1 SV=1	X;X;X;X;X;X;X;X;X;X;X;X;X;X;X;Phospho (STY);X;X;X;X;X;X;X;X;X;X;X;X;X;X;X
21.7187	22.6445	22.6604	22.9372	22.8014	22.4374	22.9002	23.2373	23.1088	22.3105	22.8052	22.6718	S	600	2	___1	Casein kinase II substrate motif;ERK1,2 kinase substrate motif;GSK-3, ERK1, ERK2, CDK5 substrate motif;Pyruvate dehydrogenase kinase substrate motif;WW domain binding motif	0.999739	0.131036	A0A1B0GR85	A0A1B0GR85	A0A1B0GR85			CWGARSAGDAGPSEVSPEDDGSFQKVWATVF	SAGDAGPSEVS(1)PEDDGSFQK	tr|A0A1B0GR85|A0A1B0GR85_MOUSE RIKEN cDNA 2900026A02 gene OS=Mus musculus OX=10090 GN=2900026A02Rik PE=1 SV=1	X;X;X;X;X;X;X;X;X;X;X;X;X;X;X;Phospho (STY);X;X;X;X;X;X;X;X;X;X;X;X;X;X;X
22.4345	22.3749	22.0296	21.5877	21.3303	20.1755	20.5945	21.0183	21.2721	20.2752	22.769	20.6404	S	1194	2	___1	b-Adrenergic Receptor kinase substrate motif;ERK1,2 kinase substrate motif;GSK-3, ERK1, ERK2, CDK5 substrate motif;WW domain binding motif	0.999777	0.229574	A0A1B0GR85	A0A1B0GR85	A0A1B0GR85			ERSSRITSKTQQQQDSPPAEPSSSPQERSGW	TQQQQDS(1)PPAEPS(0.141)S(0.122)S(0.737)PQER	tr|A0A1B0GR85|A0A1B0GR85_MOUSE RIKEN cDNA 2900026A02 gene OS=Mus musculus OX=10090 GN=2900026A02Rik PE=1 SV=1	X;X;X;X;X;X;X;X;X;X;X;X;X;X;X;Phospho (STY);X;X;X;X;X;Phospho (STY);X;Phospho (STY);X;X;X;X;X;X;X
20.7618	20.7812	21.128	21.3294	20.9535	21.1549	20.8721	21.8738	20.8245	21.8982	21.9991	21.4848	S	23	2	___1	Cdc2 kinase substrate motif;CDK kinase substrate motif;CDK1,2,4,6 kinase substrate motif;ERK1,2 kinase substrate motif;GSK-3, ERK1, ERK2, CDK5 substrate motif;WW domain binding motif	1	0.0697137	A0A1B0GRI4;A0A1B0GSS4;Q08639	A0A1B0GRI4	A0A1B0GRI4	Transcription factor Dp-1	Tfdp1	IEANGELKVFIDQNLSPGKGVVSLVAVHPST	VFIDQNLS(1)PGK	tr|A0A1B0GRI4|A0A1B0GRI4_MOUSE Transcription factor Dp-1 OS=Mus musculus OX=10090 GN=Tfdp1 PE=1 SV=1;tr|A0A1B0GSS4|A0A1B0GSS4_MOUSE Transcription factor Dp-1 (Fragment) OS=Mus musculus OX=10090 GN=Tfdp1 PE=1 SV=1;sp|Q08639|TFDP1_MOUSE Transcription factor	X;X;X;X;X;X;X;X;X;X;X;X;X;X;X;Phospho (STY);X;X;X;X;X;X;X;X;X;X;X;X;X;X;X
23.7031	25.0259	20.9241	24.5478	24.5345	24.6038	24.7733	24.8164	20.8972	25.0331	25.0449	24.6792	S	204	3	___1	b-Adrenergic Receptor kinase substrate motif;BARD1 BRCT domain binding motif;Casein kinase II substrate motif;G protein-coupled receptor kinase 1 substrate motif;GSK3 kinase substrate motif	0.984108	0.504456	A0A1B0GRJ0;E9Q8L9;Q9D620	A0A1B0GRJ0	A0A1B0GRJ0	Rab11 family-interacting protein 1	Rab11fip1	DTASAIVPSVTPSVDSDDESFSKDKKKKSKI	DSASDTASAIVPSVTPS(0.001)VDS(0.984)DDES(0.011)FS(0.004)KDK	tr|A0A1B0GRJ0|A0A1B0GRJ0_MOUSE Rab11 family-interacting protein 1 OS=Mus musculus OX=10090 GN=Rab11fip1 PE=1 SV=1;tr|E9Q8L9|E9Q8L9_MOUSE Rab11 family-interacting protein 1 OS=Mus musculus OX=10090 GN=Rab11fip1 PE=1 SV=1;sp|Q9D620|RFIP1_MOUSE Rab11 family-i	X;X;X;X;X;X;X;X;X;X;X;X;X;X;X;Phospho (STY);X;X;X;X;X;X;X;X;X;X;X;X;X;X;X
19.4885	20.6396	21.0523	21.8445	21.5872	20.5663	20.9964	21.5805	21.6336	21.8116	21.807	21.1765	S	340	2	___1	14-3-3 domain binding motif;Calmodulin-dependent protein kinase II substrate motif;Casein kinase II substrate motif;ERK1,2 kinase substrate motif;G protein-coupled receptor kinase 1 substrate motif;GSK3 kinase substrate motif;GSK-3, ERK1, ERK2, CDK5 substrate motif;MDC1 BRCT domain binding motif;PKA kinase substrate motif;PKC epsilon kinase substrate motif;PKC kinase substrate motif;Plk1 PBD doma…	0.982935	0.131008	A0A1B0GRJ0;E9Q8L9;Q9D620	A0A1B0GRJ0	A0A1B0GRJ0	Rab11 family-interacting protein 1	Rab11fip1	VYMEQPEARSEIRESSPSNSPSPQGFRRKHL	ES(0.012)S(0.983)PS(0.005)NS(0.758)PS(0.242)PQGFR	tr|A0A1B0GRJ0|A0A1B0GRJ0_MOUSE Rab11 family-interacting protein 1 OS=Mus musculus OX=10090 GN=Rab11fip1 PE=1 SV=1;tr|E9Q8L9|E9Q8L9_MOUSE Rab11 family-interacting protein 1 OS=Mus musculus OX=10090 GN=Rab11fip1 PE=1 SV=1;sp|Q9D620|RFIP1_MOUSE Rab11 family-i	X;X;X;X;X;X;X;X;X;X;X;X;X;X;X;Phospho (STY);X;Phospho (STY);X;Phospho (STY);X;Phospho (STY);X;X;X;X;X;X;X;X;X
20.8294	21.0881	21.0279	20.8837	20.1303	20.9754	21.0315	21.5069	20.6799	21.3117	21.5693	21.7315	S	346	2	___1	DNA dependent Protein kinase substrate motif;ERK1,2 kinase substrate motif;GSK-3, ERK1, ERK2, CDK5 substrate motif;MAPKAPK2 kinase substrate motif;WW domain binding motif	0.99941	0.0704088	A0A1B0GRJ0;E9Q8L9;Q9D620	A0A1B0GRJ0	A0A1B0GRJ0	Rab11 family-interacting protein 1	Rab11fip1	EARSEIRESSPSNSPSPQGFRRKHLFSSTEN	S(0.003)EIRES(0.177)S(0.817)PS(0.05)NS(0.955)PS(0.999)PQGFR	tr|A0A1B0GRJ0|A0A1B0GRJ0_MOUSE Rab11 family-interacting protein 1 OS=Mus musculus OX=10090 GN=Rab11fip1 PE=1 SV=1;tr|E9Q8L9|E9Q8L9_MOUSE Rab11 family-interacting protein 1 OS=Mus musculus OX=10090 GN=Rab11fip1 PE=1 SV=1;sp|Q9D620|RFIP1_MOUSE Rab11 family-i	X;X;X;X;X;X;X;X;Phospho (STY);Phospho (STY);X;Phospho (STY);X;Phospho (STY);X;Phospho (STY);X;X;X;X;X;X;X;X;X;X;Phospho (STY);Phospho (STY);X;X;X
20.5106	23.8795	23.7585	23.5432	23.492	23.2908	23.4314	23.9146	23.8542	23.468	23.6557	23.2164	S	358	2	___1	Casein kinase II substrate motif;MDC1 BRCT domain binding motif;Plk1 PBD domain binding motif	0.993466	0.634449	A0A1B0GRJ0;E9Q8L9;Q9D620	A0A1B0GRJ0	A0A1B0GRJ0	Rab11 family-interacting protein 1	Rab11fip1	NSPSPQGFRRKHLFSSTENLAARSPKEPGEG	HLFS(0.004)S(0.993)T(0.002)ENLAAR	tr|A0A1B0GRJ0|A0A1B0GRJ0_MOUSE Rab11 family-interacting protein 1 OS=Mus musculus OX=10090 GN=Rab11fip1 PE=1 SV=1;tr|E9Q8L9|E9Q8L9_MOUSE Rab11 family-interacting protein 1 OS=Mus musculus OX=10090 GN=Rab11fip1 PE=1 SV=1;sp|Q9D620|RFIP1_MOUSE Rab11 family-i	X;Phospho (STY);X;Phospho (STY);X;X;X;X;X;X;X;X;X;X;X;Phospho (STY);X;X;X;X;X;X;X;X;X;X;X;X;X;X;X
21.1839	21.6649	20.9762	21.1095	21.2713	21.6825	21.6283	21.6665	21.5911	21.2347	21.4271	20.8809	S	541	2	___1	Casein kinase II substrate motif;ERK1,2 kinase substrate motif;GSK-3, ERK1, ERK2, CDK5 substrate motif;WW domain binding motif	1	0.27829	A0A1B0GRJ0;E9Q8L9	A0A1B0GRJ0	A0A1B0GRJ0		Rab11fip1	ARVPQTKAVKPRLEVSPEAQPKARLPSPDSA	LEVS(1)PEAQPK	tr|A0A1B0GRJ0|A0A1B0GRJ0_MOUSE Rab11 family-interacting protein 1 OS=Mus musculus OX=10090 GN=Rab11fip1 PE=1 SV=1;tr|E9Q8L9|E9Q8L9_MOUSE Rab11 family-interacting protein 1 OS=Mus musculus OX=10090 GN=Rab11fip1 PE=1 SV=1	X;X;X;X;X;X;X;X;X;X;X;X;X;X;X;Phospho (STY);X;X;X;X;X;X;X;X;X;X;X;X;X;X;X
21.6733	21.5644	21.4917	21.1538	21.673	21.8493	21.6035	21.9647	21.39	21.4398	21.266	21.2522	S	236	2	___1	Casein kinase II substrate motif	0.941251	0.416671	A0A1B0GRJ0;E9Q8L9;Q9D620	A0A1B0GRJ0	A0A1B0GRJ0	Rab11 family-interacting protein 1	Rab11fip1	TLFSKSSLQKTPLSQSMSVLPTSKSDKVLLR	TPLS(0.001)QS(0.941)MS(0.058)VLPTSK	tr|A0A1B0GRJ0|A0A1B0GRJ0_MOUSE Rab11 family-interacting protein 1 OS=Mus musculus OX=10090 GN=Rab11fip1 PE=1 SV=1;tr|E9Q8L9|E9Q8L9_MOUSE Rab11 family-interacting protein 1 OS=Mus musculus OX=10090 GN=Rab11fip1 PE=1 SV=1;sp|Q9D620|RFIP1_MOUSE Rab11 family-i	X;X;X;X;X;X;X;X;X;X;X;X;X;X;X;Phospho (STY);X;X;X;X;X;X;X;X;X;X;X;X;X;X;X
20.9291	21.4274	21.5012	21.5368	21.4435	21.2521	20.9537	21.4897	21.6281	20.8146	21.9821	20.9434	S	627	2	___1	14-3-3 domain binding motif;Calmodulin-dependent protein kinase II substrate motif;G protein-coupled receptor kinase 1 substrate motif;Phosphorylase kinase substrate motif;PKA kinase substrate motif;PKC epsilon kinase substrate motif;PKC kinase substrate motif	1	0.958856	Q8K4L2;A0A1B0GS91;Q8K4L3;E9Q3Z5;F6R6A4;Q8K4L3-3	Q8K4L2;Q8K4L3-3	Q8K4L3-3	Supervillin	Svil	GETTSEQTEVAARKASVQMATPGAWKQQESS	AS(1)VQMATPGAWK	tr|Q8K4L2|Q8K4L2_MOUSE Archvillin OS=Mus musculus OX=10090 GN=Svil PE=1 SV=1;tr|A0A1B0GS91|A0A1B0GS91_MOUSE Supervillin OS=Mus musculus OX=10090 GN=Svil PE=1 SV=1;sp|Q8K4L3|SVIL_MOUSE Supervillin OS=Mus musculus OX=10090 GN=Svil PE=1 SV=1;tr|E9Q3Z5|E9Q3Z5_	X;X;Phospho (STY);X;X;X;X;X;X;X;X;X;X;X;X;Phospho (STY);X;X;X;X;X;X;X;X;X;X;X;X;X;X;X
21.4222	20.9222	21.1552	21.2143	20.8031	20.9915	21.3806	21.4343	21.3971	20.7235	21.6171	21.2885	S	777	2	___1	Casein kinase II substrate motif;ERK1,2 kinase substrate motif;GSK-3, ERK1, ERK2, CDK5 substrate motif;PKA kinase substrate motif;WW domain binding motif	0.998347	0.420984	Q8K4L2;A0A1B0GS91;Q8K4L3;E9Q3Z5;F6R6A4;Q8K4L3-3	Q8K4L2;Q8K4L3-3	Q8K4L3-3	Supervillin	Svil	TQFTVAGRMVKKGLASPTSITPISSPLCSKS	GLAS(0.998)PT(0.002)SITPISSPLCSK	tr|Q8K4L2|Q8K4L2_MOUSE Archvillin OS=Mus musculus OX=10090 GN=Svil PE=1 SV=1;tr|A0A1B0GS91|A0A1B0GS91_MOUSE Supervillin OS=Mus musculus OX=10090 GN=Svil PE=1 SV=1;sp|Q8K4L3|SVIL_MOUSE Supervillin OS=Mus musculus OX=10090 GN=Svil PE=1 SV=1;tr|E9Q3Z5|E9Q3Z5_	X;X;X;X;X;X;X;X;X;X;X;X;X;X;X;Phospho (STY);X;X;X;X;X;X;X;X;X;X;X;X;X;X;X
22.2964	22.8591	22.9661	22.2771	22.6229	22.689	22.5214	23.2264	22.8105	23.2532	23.6457	22.862	S	453	2	___1	14-3-3 domain binding motif;Calmodulin-dependent protein kinase II substrate motif;MAPKAPK2 kinase substrate motif;Phosphorylase kinase substrate motif;PKA kinase substrate motif;PKC epsilon kinase substrate motif;PKC kinase substrate motif	1	0.134145	Q8K4L2;A0A1B0GS91;Q8K4L3;E9Q3Z5;Q8K4L3-3	Q8K4L2;Q8K4L3-3	Q8K4L3-3	Supervillin	Svil	ASAVAPTYAGDLRKLSVDNNTSATDYKSPPA	KLS(1)VDNNTSATDYK	tr|Q8K4L2|Q8K4L2_MOUSE Archvillin OS=Mus musculus OX=10090 GN=Svil PE=1 SV=1;tr|A0A1B0GS91|A0A1B0GS91_MOUSE Supervillin OS=Mus musculus OX=10090 GN=Svil PE=1 SV=1;sp|Q8K4L3|SVIL_MOUSE Supervillin OS=Mus musculus OX=10090 GN=Svil PE=1 SV=1;tr|E9Q3Z5|E9Q3Z5_	X;X;X;X;X;X;X;X;X;X;X;X;X;X;X;Phospho (STY);X;X;X;X;X;X;X;X;X;X;X;X;X;X;X
20.7778	21.9689	21.6733	20.9541	20.2722	21.3025	21.7487	20.4201	20.2028	21.598	21.5476	20.4753	S	473	2	___1	b-Adrenergic Receptor kinase substrate motif;Cdc2 kinase substrate motif;CDK kinase substrate motif;CDK1,2,4,6 kinase substrate motif;ERK1,2 kinase substrate motif;G protein-coupled receptor kinase 1 substrate motif;GSK3 kinase substrate motif;GSK-3, ERK1, ERK2, CDK5 substrate motif;WW domain binding motif	0.851282	0.574962	Q8K4L2;A0A1B0GS91;Q8K4L3;E9Q3Z5;Q8K4L3-3	Q8K4L2;Q8K4L3-3	Q8K4L3-3	Supervillin	Svil	TSATDYKSPPAENSDSPVRSILKPQAWRPLV	SPPAENS(0.149)DS(0.851)PVR	tr|Q8K4L2|Q8K4L2_MOUSE Archvillin OS=Mus musculus OX=10090 GN=Svil PE=1 SV=1;tr|A0A1B0GS91|A0A1B0GS91_MOUSE Supervillin OS=Mus musculus OX=10090 GN=Svil PE=1 SV=1;sp|Q8K4L3|SVIL_MOUSE Supervillin OS=Mus musculus OX=10090 GN=Svil PE=1 SV=1;tr|E9Q3Z5|E9Q3Z5_	X;X;X;X;X;X;X;X;X;X;X;X;X;X;X;Phospho (STY);X;X;X;X;X;X;X;X;X;X;X;X;X;X;X
24.338	25.0929	24.7438	24.8289	24.5858	24.5381	21.3446	25.0576	24.9383	24.9054	25.0944	24.9425	S	241	3	___1	ERK1,2 kinase substrate motif;G protein-coupled receptor kinase 1 substrate motif;GSK-3, ERK1, ERK2, CDK5 substrate motif;WW domain binding motif	0.999975	0.574431	Q8K4L2;A0A1B0GS91;Q8K4L3;E9Q3Z5;Q8K4L3-3	Q8K4L2;Q8K4L3-3	Q8K4L3-3	Supervillin	Svil	RSPKQIPSSPLQQPASPNHPGDSPLPTEARA	QIPS(0.457)S(0.543)PLQQPAS(1)PNHPGDSPLPTEAR	tr|Q8K4L2|Q8K4L2_MOUSE Archvillin OS=Mus musculus OX=10090 GN=Svil PE=1 SV=1;tr|A0A1B0GS91|A0A1B0GS91_MOUSE Supervillin OS=Mus musculus OX=10090 GN=Svil PE=1 SV=1;sp|Q8K4L3|SVIL_MOUSE Supervillin OS=Mus musculus OX=10090 GN=Svil PE=1 SV=1;tr|E9Q3Z5|E9Q3Z5_	X;Phospho (STY);X;X;X;X;X;Phospho (STY);Phospho (STY);X;X;X;X;X;X;Phospho (STY);X;X;X;X;X;X;Phospho (STY);X;X;X;X;X;X;X;X
23.5114	24.4124	24.1465	24.1341	24.2781	23.8161	23.8572	24.5665	24.3958	24.6507	24.8461	23.7913	S	556	3	___1	14-3-3 domain binding motif;Aurora-A kinase substrate motif;Calmodulin-dependent protein kinase II alpha substrate motif;Calmodulin-dependent protein kinase II substrate motif;Calmodulin-dependent protein kinase IV substrate motif;Casein kinase II substrate motif;Chk1 kinase substrate motif;PAK2 kinase substrate motif;Phosphorylase kinase substrate motif;PKA kinase substrate motif;PKC epsilon kin…	1	0.645118	Q8K4L2;A0A1B0GS91;Q8K4L3;E9Q3Z5;Q8K4L3-3	Q8K4L2;Q8K4L3-3	Q8K4L3-3	Supervillin	Svil	GDGQKEPKHVVLRRGSLELGNPSAAHLGDEL	RGS(1)LELGNPSAAHLGDELK	tr|Q8K4L2|Q8K4L2_MOUSE Archvillin OS=Mus musculus OX=10090 GN=Svil PE=1 SV=1;tr|A0A1B0GS91|A0A1B0GS91_MOUSE Supervillin OS=Mus musculus OX=10090 GN=Svil PE=1 SV=1;sp|Q8K4L3|SVIL_MOUSE Supervillin OS=Mus musculus OX=10090 GN=Svil PE=1 SV=1;tr|E9Q3Z5|E9Q3Z5_	X;X;X;X;X;X;X;X;X;X;X;X;X;X;X;Phospho (STY);X;X;X;X;X;X;X;X;X;X;X;X;X;X;X
22.0299	23.3162	23.2007	23.5873	22.5346	22.7991	23.1426	22.8326	23.2869	23.6022	23.8118	23.2038	S	294	2	___1	Casein kinase II substrate motif	0.999997	0.391053	Q8K4L2;A0A1B0GS91;Q8K4L3;E9Q3Z5;Q8K4L3-3	Q8K4L2;Q8K4L3-3	Q8K4L3-3	Supervillin	Svil	LSVAAKRLLFREMEKSFDEHTVPKRHSRNAA	S(1)FDEHTVPK	tr|Q8K4L2|Q8K4L2_MOUSE Archvillin OS=Mus musculus OX=10090 GN=Svil PE=1 SV=1;tr|A0A1B0GS91|A0A1B0GS91_MOUSE Supervillin OS=Mus musculus OX=10090 GN=Svil PE=1 SV=1;sp|Q8K4L3|SVIL_MOUSE Supervillin OS=Mus musculus OX=10090 GN=Svil PE=1 SV=1;tr|E9Q3Z5|E9Q3Z5_	X;X;X;X;X;X;X;X;X;X;X;X;X;X;X;Phospho (STY);X;X;X;X;X;X;X;X;X;X;X;X;X;X;X
23.1541	24.0796	23.6427	23.7247	23.5439	23.1708	23.8689	24.0235	23.74	24.1665	24.4276	24.0398	S	227	2	___1	ERK1,2 kinase substrate motif;Growth associated histone HI kinase substrate motif;GSK-3, ERK1, ERK2, CDK5 substrate motif;PKA kinase substrate motif;PKC kinase substrate motif;WW domain binding motif	1	0.0700489	Q8K4L2;A0A1B0GS91;Q8K4L3;E9Q3Z5;Q8K4L3-3	Q8K4L2;Q8K4L3-3	Q8K4L3-3	Supervillin	Svil	AFFSERSISFPEVPRSPKQIPSSPLQQPASP	SIS(1)FPEVPRS(1)PK	tr|Q8K4L2|Q8K4L2_MOUSE Archvillin OS=Mus musculus OX=10090 GN=Svil PE=1 SV=1;tr|A0A1B0GS91|A0A1B0GS91_MOUSE Supervillin OS=Mus musculus OX=10090 GN=Svil PE=1 SV=1;sp|Q8K4L3|SVIL_MOUSE Supervillin OS=Mus musculus OX=10090 GN=Svil PE=1 SV=1;tr|E9Q3Z5|E9Q3Z5_	X;X;X;X;X;X;X;X;Phospho (STY);X;X;X;X;X;X;Phospho (STY);X;X;X;X;X;Phospho (STY);Phospho (STY);X;X;X;X;X;X;Phospho (STY);X
21.171	22.2864	21.7731	21.8466	22.0902	22.0136	21.7563	22.3598	22.06	20.9609	22.5922	21.4251	S	510	2	___1	14-3-3 domain binding motif;Calmodulin-dependent protein kinase II substrate motif;Calmodulin-dependent protein kinase IV substrate motif;Casein kinase II substrate motif;Chk1 kinase substrate motif;PKA kinase substrate motif;PKC kinase substrate motif	0.997133	0.766305	Q8K4L2;A0A1B0GS91;Q8K4L3;E9Q3Z5	Q8K4L2	Q8K4L2	Supervillin	Svil	KEASPKKRKVLARSLSDYTGPPQLQVPRHKD	S(0.003)LS(0.997)DYTGPPQLQVPR	tr|Q8K4L2|Q8K4L2_MOUSE Archvillin OS=Mus musculus OX=10090 GN=Svil PE=1 SV=1;tr|A0A1B0GS91|A0A1B0GS91_MOUSE Supervillin OS=Mus musculus OX=10090 GN=Svil PE=1 SV=1;sp|Q8K4L3|SVIL_MOUSE Supervillin OS=Mus musculus OX=10090 GN=Svil PE=1 SV=1;tr|E9Q3Z5|E9Q3Z5_	X;X;X;X;X;X;X;X;X;X;X;X;X;X;X;Phospho (STY);X;X;X;X;X;X;X;X;X;X;X;X;X;X;X
20.8028	20.7583	21.0448	21.1737	21.7144	21.4087	21.4489	20.7356	20.8373	20.8893	20.9662	20.9815	S	88	2	___1	Casein kinase II substrate motif;G protein-coupled receptor kinase 1 substrate motif;Pyruvate dehydrogenase kinase substrate motif	0.996642	0.0906766	A0A1B0GT26;O55003	A0A1B0GT26	A0A1B0GT26	BCL2/adenovirus E1B 19 kDa protein-interacting protein 3	Bnip3	AEIDSHSFGEKNSTLSEEDYIERRREVESIL	NS(0.457)T(0.545)LS(0.997)EEDY(0.001)IER	tr|A0A1B0GT26|A0A1B0GT26_MOUSE BCL2/adenovirus E1B 19 kDa protein-interacting protein 3 OS=Mus musculus OX=10090 GN=Bnip3 PE=1 SV=1;sp|O55003|BNIP3_MOUSE BCL2/adenovirus E1B 19 kDa protein-interacting protein 3 OS=Mus musculus OX=10090 GN=Bnip3 PE=1 SV=1	X;X;X;X;X;X;X;X;X;X;X;X;X;Phospho (STY);X;Phospho (STY);X;X;X;X;X;X;X;X;X;X;X;X;X;X;X
21.6345	22.1837	20.2573	23.304	23.0866	22.9461	21.7399	21.0322	20.9554	22.206	23.2591	21.1209	S	368	2	___1	ATM kinase substrate motif;Casein kinase II substrate motif;DNA dependent Protein kinase substrate motif;PKA kinase substrate motif;PKC kinase substrate motif	0.998669	0.0565787	A0A1C7CYU3;Q02819;A0A1B0GR41	A0A1C7CYU3	A0A1C7CYU3	Nucleobindin-1	Nucb1	LAAREAELNARAQRLSQETEALGRSQDRLEA	AQRLS(0.999)QET(0.001)EALGR	tr|A0A1C7CYU3|A0A1C7CYU3_MOUSE Nucleobindin-1 OS=Mus musculus OX=10090 GN=Nucb1 PE=1 SV=1;sp|Q02819|NUCB1_MOUSE Nucleobindin-1 OS=Mus musculus OX=10090 GN=Nucb1 PE=1 SV=2;tr|A0A1B0GR41|A0A1B0GR41_MOUSE Nucleobindin-1 (Fragment) OS=Mus musculus OX=10090 GN=	X;X;X;X;X;X;X;X;X;X;X;X;X;X;X;Phospho (STY);X;X;X;X;X;X;X;X;X;X;X;X;X;X;X
23.5321	24.5576	24.223	24.2078	24.1517	23.7874	24.2207	24.4881	24.4195	24.0465	24.2821	23.4687	S	85	2	___1	ATM kinase substrate motif;Casein kinase II substrate motif;DNA dependent Protein kinase substrate motif;MAPKAPK2 kinase substrate motif;PKA kinase substrate motif;PKC kinase substrate motif	1	0.520693	A0A1C7CYU3;Q02819;A0A1B0GT83;A0A1B0GS16;A0A1B0GR92	A0A1C7CYU3	A0A1C7CYU3	Nucleobindin-1	Nucb1	KLQAANAEDIKSGKLSQELDFVSHNVRTKLD	LS(1)QELDFVSHNVR	tr|A0A1C7CYU3|A0A1C7CYU3_MOUSE Nucleobindin-1 OS=Mus musculus OX=10090 GN=Nucb1 PE=1 SV=1;sp|Q02819|NUCB1_MOUSE Nucleobindin-1 OS=Mus musculus OX=10090 GN=Nucb1 PE=1 SV=2;tr|A0A1B0GT83|A0A1B0GT83_MOUSE Nucleobindin-1 (Fragment) OS=Mus musculus OX=10090 GN=	X;X;X;X;X;X;X;X;X;X;X;X;X;X;X;Phospho (STY);X;X;X;X;X;X;X;X;X;X;X;X;X;X;X
20.3732	21.521	21.4689	22.1195	21.7154	22.1163	21.6608	22.4794	22.0234	21.8609	21.7312	21.4371	S	510	2	___1	14-3-3 domain binding motif;Calmodulin-dependent protein kinase II alpha substrate motif;Calmodulin-dependent protein kinase II substrate motif;Calmodulin-dependent protein kinase IV substrate motif;G protein-coupled receptor kinase 1 substrate motif;GSK3 kinase substrate motif;Phosphorylase kinase substrate motif;PKA kinase substrate motif;PKC kinase substrate motif	0.999999	0.0868278	F8WHJ1;A0A1C7CYU5;Q3U2I3-3;Q3U2I3-2;Q3U2I3	F8WHJ1	F8WHJ1	FTS and Hook-interacting protein	Fam160a2	RPSTPSRLALFLRQQSLGGSESPGPVPRSPG	QQS(1)LGGSESPGPVPR	tr|F8WHJ1|F8WHJ1_MOUSE FTS and Hook-interacting protein OS=Mus musculus OX=10090 GN=Fam160a2 PE=1 SV=1;tr|A0A1C7CYU5|A0A1C7CYU5_MOUSE FTS and Hook-interacting protein OS=Mus musculus OX=10090 GN=Fam160a2 PE=1 SV=1;sp|Q3U2I3-3|F16A2_MOUSE Isoform 3 of FTS a	X;X;X;X;X;X;X;X;X;X;X;X;X;X;X;Phospho (STY);X;X;X;X;X;X;X;X;X;X;X;X;X;X;X
21.1854	22.1634	22.0258	22.5987	21.474	21.7368	21.9146	22.1132	21.9539	21.4995	21.0444	21.4367	S	936	2	___1	G protein-coupled receptor kinase 1 substrate motif	0.999865	0.270355	A0A1D5RLE0;A0A5F8MPL9;E9QMR2;A0A1D5RMM1;F8VPN7;Q8BIK4;Q8BIK4-2	A0A1D5RLE0	A0A1D5RLE0	Dedicator of cytokinesis protein 9	Dock9	RSYVKFAYKAEPYVASEYKTVHEELTKSMTT	AEPYVAS(1)EYK	tr|A0A1D5RLE0|A0A1D5RLE0_MOUSE Dedicator of cytokinesis protein 9 OS=Mus musculus OX=10090 GN=Dock9 PE=1 SV=1;tr|A0A5F8MPL9|A0A5F8MPL9_MOUSE Dedicator of cytokinesis protein 9 OS=Mus musculus OX=10090 GN=Dock9 PE=1 SV=1;tr|E9QMR2|E9QMR2_MOUSE Dedicator of	X;X;X;X;X;X;X;X;X;X;X;X;X;X;X;Phospho (STY);X;X;X;X;X;X;X;X;X;X;X;X;X;X;X
20.5486	21.9611	20.9212	21.1719	21.5038	21.7352	21.7105	21.566	20.1347	21.1968	20.9288	20.7786	S	339	2	___1	AMP-activated protein kinase substrate motif;Calmodulin-dependent protein kinase II substrate motif;Casein kinase II substrate motif;Chk1 kinase substrate motif;PKA kinase substrate motif;PKC kinase substrate motif	0.991171	0.774948	E9PUC5;F6Z9E6;A0A1D5RLK2;A0A1D5RMH7;Q2PFD7-3;Q2PFD7-4;Q2PFD7-5;Q2PFD7-2;Q2PFD7	E9PUC5	E9PUC5	PH and SEC7 domain-containing protein 3	Psd3	LTTDGNEPVGLKKSHSSPSLNPDASPVTAKV	S(0.005)HS(0.991)S(0.004)PSLNPDASPVTAK	tr|E9PUC5|E9PUC5_MOUSE PH and SEC7 domain-containing protein 3 OS=Mus musculus OX=10090 GN=Psd3 PE=1 SV=1;tr|F6Z9E6|F6Z9E6_MOUSE PH and SEC7 domain-containing protein 3 OS=Mus musculus OX=10090 GN=Psd3 PE=1 SV=2;tr|A0A1D5RLK2|A0A1D5RLK2_MOUSE PH and SEC7 d	X;X;X;X;X;X;X;X;X;X;X;X;X;X;X;Phospho (STY);X;X;X;X;X;X;X;X;Phospho (STY);X;X;X;X;X;X
21.5618	21.1774	21.7367	21.5368	21.6345	21.2934	21.3931	21.3446	21.1365	21.8449	22.1141	20.61	S	719	2	___1	Casein kinase I substrate motif;G protein-coupled receptor kinase 1 substrate motif;GSK3 kinase substrate motif;PKA kinase substrate motif;PKC kinase substrate motif	0.995661	0.910981	A0A1D5RLL3;Q8BG67;Q8BG67-2	A0A1D5RLL3	A0A1D5RLL3	Protein EFR3 homolog A	Efr3a	LTVPYVPQVTDEDRLSRRKSIVDTVSIQVDI	LTVPYVPQVT(0.004)DEDRLS(0.996)R	tr|A0A1D5RLL3|A0A1D5RLL3_MOUSE Protein EFR3 homolog A OS=Mus musculus OX=10090 GN=Efr3a PE=1 SV=1;sp|Q8BG67|EFR3A_MOUSE Protein EFR3 homolog A OS=Mus musculus OX=10090 GN=Efr3a PE=1 SV=1;sp|Q8BG67-2|EFR3A_MOUSE Isoform 2 of Protein EFR3 homolog A OS=Mus mu	X;X;X;X;X;X;X;X;X;X;X;X;X;X;X;Phospho (STY);X;X;X;X;X;X;X;X;X;X;X;X;X;X;X
20.4531	22.4252	22.2085	21.1411	20.635	21.7879	20.5544	21.3293	21.2078	20.1989	21.9016	21.052	S	255	2	___1	ERK1,2 kinase substrate motif;G protein-coupled receptor kinase 1 substrate motif;Growth associated histone HI kinase substrate motif;GSK3 kinase substrate motif;GSK-3, ERK1, ERK2, CDK5 substrate motif;PKA kinase substrate motif;PKC kinase substrate motif;WW domain binding motif	0.914369	0.703346	A0A1D5RLS1;Q60902-3;Q60902-4;Q60902-2;Q60902	A0A1D5RLS1	A0A1D5RLS1	Epidermal growth factor receptor substrate 15-like 1	Eps15l1	PSHGSVSSLNSTGSLSPKHSVKQPPVAWVVP	S(0.11)T(0.13)PS(0.758)HGS(0.002)VSSLNS(0.003)T(0.007)GS(0.076)LS(0.914)PK	tr|A0A1D5RLS1|A0A1D5RLS1_MOUSE Epidermal growth factor receptor substrate 15-like 1 OS=Mus musculus OX=10090 GN=Eps15l1 PE=1 SV=1;sp|Q60902-3|EP15R_MOUSE Isoform 3 of Epidermal growth factor receptor substrate 15-like 1 OS=Mus musculus OX=10090 GN=Eps15l1;	X;Phospho (STY);X;X;X;X;X;X;X;X;X;X;X;X;X;Phospho (STY);X;X;X;X;X;X;X;X;X;X;X;X;X;X;X
21.7567	22.2367	22.0579	21.9712	22.8599	22.4246	22.2553	22.3937	21.9435	21.6541	21.8196	21.8663	S	229	2	___1	ERK1,2 kinase substrate motif;GSK-3, ERK1, ERK2, CDK5 substrate motif;WW domain binding motif	1	0.113377	A0A1D5RLS1;Q60902-3;Q60902-4;Q60902-2;Q60902	A0A1D5RLS1	A0A1D5RLS1	Epidermal growth factor receptor substrate 15-like 1	Eps15l1	RKKTVFAGAVPVLPASPPPKDSLRSTPSHGS	TVFAGAVPVLPAS(1)PPPK	tr|A0A1D5RLS1|A0A1D5RLS1_MOUSE Epidermal growth factor receptor substrate 15-like 1 OS=Mus musculus OX=10090 GN=Eps15l1 PE=1 SV=1;sp|Q60902-3|EP15R_MOUSE Isoform 3 of Epidermal growth factor receptor substrate 15-like 1 OS=Mus musculus OX=10090 GN=Eps15l1;	X;X;X;X;X;X;X;X;X;X;X;X;X;X;X;Phospho (STY);X;X;X;X;X;X;X;X;X;X;X;Phospho (STY);X;X;X
21.1354	21.5153	21.5034	21.7046	21.4936	20.6814	21.7267	21.5479	21.474	21.7385	21.7586	21.2461	S	29	2	___1	ERK1,2 kinase substrate motif;G protein-coupled receptor kinase 1 substrate motif;GSK-3, ERK1, ERK2, CDK5 substrate motif;PKA kinase substrate motif;WW domain binding motif	0.9989	0.646978	F7BFL8;A0A1L1SQ42;D3YWR0;A0A1D5RLT6;Q80TI0-2;Q80TI0-3;Q80TI0;Q80TI0-4	F7BFL8	F7BFL8	GRAM domain-containing protein 1B	Gramd1b	NDSSSKSSIETKPDASPQLPKKSITNSTLTS	SSIET(0.001)KPDAS(0.999)PQLPK	tr|F7BFL8|F7BFL8_MOUSE Protein Aster-B (Fragment) OS=Mus musculus OX=10090 GN=Gramd1b PE=1 SV=1;tr|A0A1L1SQ42|A0A1L1SQ42_MOUSE Protein Aster-B OS=Mus musculus OX=10090 GN=Gramd1b PE=1 SV=1;tr|D3YWR0|D3YWR0_MOUSE Protein Aster-B OS=Mus musculus OX=10090 GN=	X;X;X;X;X;X;X;X;X;X;X;X;X;X;X;Phospho (STY);X;X;X;X;X;X;X;X;X;X;X;X;X;X;X
20.2618	20.7941	20.2669	21.9956	22.7823	22.4963	23.042	23.2445	23.5938	23.2145	21.9807	21.1484	S	321	2	___1	b-Adrenergic Receptor kinase substrate motif;Casein kinase II substrate motif;PKA kinase substrate motif;PKC kinase substrate motif;Pyruvate dehydrogenase kinase substrate motif	1	0.00239995	A0A1D5RLV0;Q8C1D8;Q8C1D8-2	A0A1D5RLV0	A0A1D5RLV0	Protein IWS1 homolog	Iws1	SSDSEEEEPKRQKIDSDDDEEKEGDEEKVAK	IDS(1)DDDEEKEGDEEK	tr|A0A1D5RLV0|A0A1D5RLV0_MOUSE Protein IWS1 homolog OS=Mus musculus OX=10090 GN=Iws1 PE=1 SV=1;sp|Q8C1D8|IWS1_MOUSE Protein IWS1 homolog OS=Mus musculus OX=10090 GN=Iws1 PE=1 SV=1;sp|Q8C1D8-2|IWS1_MOUSE Isoform 2 of Protein IWS1 homolog OS=Mus musculus OX=	X;X;X;X;X;X;X;X;X;X;X;X;X;X;X;Phospho (STY);X;X;X;X;X;X;X;X;X;X;X;X;X;X;X
21.0508	21.1611	21.0973	21.3434	20.8809	22.3936	22.7598	22.98	23.093	23.2223	23.0377	21.0844	S	366	2	___1	b-Adrenergic Receptor kinase substrate motif;Casein kinase II substrate motif;Pyruvate dehydrogenase kinase substrate motif	0.999919	0.0479026	A0A1D5RLV0;Q8C1D8;Q8C1D8-2;A0A1D5RLS6	A0A1D5RLV0	A0A1D5RLV0	Protein IWS1 homolog	Iws1	NASAKKSRVVCDADDSDSDVVSDKSGKRETT	VVCDADDS(1)DS(0.998)DVVS(0.002)DK	tr|A0A1D5RLV0|A0A1D5RLV0_MOUSE Protein IWS1 homolog OS=Mus musculus OX=10090 GN=Iws1 PE=1 SV=1;sp|Q8C1D8|IWS1_MOUSE Protein IWS1 homolog OS=Mus musculus OX=10090 GN=Iws1 PE=1 SV=1;sp|Q8C1D8-2|IWS1_MOUSE Isoform 2 of Protein IWS1 homolog OS=Mus musculus OX=	X;X;X;X;X;X;X;X;X;X;X;X;X;X;X;Phospho (STY);X;Phospho (STY);X;X;X;Phospho (STY);X;X;X;X;X;X;X;Phospho (STY);Phospho (STY)
20.0742	21.1229	21.3478	22.1528	22.4813	22.0563	22.5016	22.8527	23.2081	22.7423	22.9211	23.334	S	462	2	___1	14-3-3 domain binding motif;ATM kinase substrate motif;Calmodulin-dependent protein kinase II substrate motif;Casein kinase II substrate motif;DNA dependent Protein kinase substrate motif;MAPKAPK2 kinase substrate motif;PKA kinase substrate motif;PKC kinase substrate motif	1	0.000992115	A0A1D5RLY6;Q8C052	A0A1D5RLY6	A0A1D5RLY6	Microtubule-associated protein 1S;MAP1S heavy chain;MAP1S light chain	Map1s	PVVTTHDLEAPSRANSQDSLASRDSARKEPV	ANS(1)QDSLASR	tr|A0A1D5RLY6|A0A1D5RLY6_MOUSE Microtubule-associated protein 1S OS=Mus musculus OX=10090 GN=Map1s PE=1 SV=1;sp|Q8C052|MAP1S_MOUSE Microtubule-associated protein 1S OS=Mus musculus OX=10090 GN=Map1s PE=1 SV=2	X;X;X;X;X;X;X;X;X;X;X;X;X;X;X;Phospho (STY);X;X;X;X;X;X;X;X;X;X;X;X;X;X;X
23.7452	24.8796	24.527	24.3008	24.743	24.354	24.3464	24.6955	24.6945	24.6022	24.6855	24.3159	S	724	3	___1	b-Adrenergic Receptor kinase substrate motif;Casein kinase II substrate motif;G protein-coupled receptor kinase 1 substrate motif;Pyruvate dehydrogenase kinase substrate motif	0.994198	0.904769	A0A1D5RLY6;Q8C052	A0A1D5RLY6	A0A1D5RLY6	Microtubule-associated protein 1S;MAP1S heavy chain;MAP1S light chain	Map1s	SLPTLSDSDPVPVADSDDDAGSESAARDPPP	SQERPPETPPTSVSESLPTLSDSDPVPVADS(0.994)DDDAGS(0.004)ES(0.001)AAR	tr|A0A1D5RLY6|A0A1D5RLY6_MOUSE Microtubule-associated protein 1S OS=Mus musculus OX=10090 GN=Map1s PE=1 SV=1;sp|Q8C052|MAP1S_MOUSE Microtubule-associated protein 1S OS=Mus musculus OX=10090 GN=Map1s PE=1 SV=2	X;X;X;X;X;X;X;Phospho (STY);X;X;X;X;X;X;X;Phospho (STY);X;X;X;X;X;X;X;X;X;X;X;X;X;X;X
20.8242	21.8055	21.821	21.4682	21.5239	21.4836	21.3504	22.1554	21.2937	22.2484	22.1516	21.32	S	123	2	___1	14-3-3 domain binding motif;Akt kinase substrate motif;Calmodulin-dependent protein kinase II substrate motif;MAPKAPK1 kinase substrate motif;p70 Ribosomal S6 kinase substrate motif;Phosphorylase kinase substrate motif;PKA kinase substrate motif;PKC kinase substrate motif	1	0.648016	A0A1D5RM85;P62717;A0A1D5RME4;A0A1D5RLW5	A0A1D5RM85	A0A1D5RM85	60S ribosomal protein L18a	Rpl18a	QCYRDMGARHRARAHSIQIMKVEEIAAGKCR	AHS(1)IQIMK	tr|A0A1D5RM85|A0A1D5RM85_MOUSE 60S ribosomal protein L18a (Fragment) OS=Mus musculus OX=10090 GN=Rpl18a PE=1 SV=1;sp|P62717|RL18A_MOUSE 60S ribosomal protein L18a OS=Mus musculus OX=10090 GN=Rpl18a PE=1 SV=1;tr|A0A1D5RME4|A0A1D5RME4_MOUSE 60S ribosomal pro	X;X;X;X;X;X;X;X;X;X;X;X;X;X;X;Phospho (STY);X;X;X;X;X;X;X;X;X;X;X;X;X;X;X
21.245	22.6646	22.1838	21.9286	22.0647	21.8602	22.0314	21.7494	21.8612	21.8689	22.5139	21.4173	S	71	3	___1	Cdc2 kinase substrate motif;CDK kinase substrate motif;CDK1,2,4,6 kinase substrate motif;ERK1,2 kinase substrate motif;Growth associated histone HI kinase substrate motif;GSK-3, ERK1, ERK2, CDK5 substrate motif;WW domain binding motif	0.999968	0.982048	A0A1D5RM85;P62717;A0A1D5RME4;A0A1D5RLW5;A0A1D5RM79	A0A1D5RM85	A0A1D5RM85	60S ribosomal protein L18a	Rpl18a	KSSGEIVYCGQVFEKSPLRVKNFGIWLRYDS	SSGEIVYCGQVFEKS(1)PLR	tr|A0A1D5RM85|A0A1D5RM85_MOUSE 60S ribosomal protein L18a (Fragment) OS=Mus musculus OX=10090 GN=Rpl18a PE=1 SV=1;sp|P62717|RL18A_MOUSE 60S ribosomal protein L18a OS=Mus musculus OX=10090 GN=Rpl18a PE=1 SV=1;tr|A0A1D5RME4|A0A1D5RME4_MOUSE 60S ribosomal pro	X;X;X;X;X;X;X;X;X;X;X;X;X;X;X;Phospho (STY);X;X;X;X;X;X;X;X;X;X;X;X;X;X;X
23.6221	24.1092	23.9629	24.0954	24.1592	24.0379	24.0801	24.3222	24.1774	23.714	24.5683	21.2948	S	122	2	___1	Cdc2 kinase substrate motif;CDK kinase substrate motif;CDK1,2,4,6 kinase substrate motif;ERK1,2 kinase substrate motif;GSK-3, ERK1, ERK2, CDK5 substrate motif;WW domain binding motif	1	0.514503	A0A1D5RMC1;A0A1D5RM94;Q6PDL0	A0A1D5RMC1	A0A1D5RMC1	Cytoplasmic dynein 1 light intermediate chain 2	Dync1li2	KEFQDYIEPEEGCQGSPQRRGPLTSGSDEDS	EFQDYIEPEEGCQGS(1)PQR	tr|A0A1D5RMC1|A0A1D5RMC1_MOUSE Dynein light intermediate chain (Fragment) OS=Mus musculus OX=10090 GN=Dync1li2 PE=1 SV=1;tr|A0A1D5RM94|A0A1D5RM94_MOUSE Dynein light intermediate chain OS=Mus musculus OX=10090 GN=Dync1li2 PE=1 SV=1;sp|Q6PDL0|DC1L2_MOUSE Cyt	X;X;X;X;X;X;X;X;X;X;X;X;X;X;X;Phospho (STY);X;X;X;X;X;X;X;X;X;X;X;X;X;X;X
21.3082	22.9613	21.4316	22.692	23.3898	23.4246	22.1318	24.1896	23.8905	24.0708	21.0202	23.8956	S	258	2	___1	Casein kinase II substrate motif;G protein-coupled receptor kinase 1 substrate motif;PKA kinase substrate motif;PKC kinase substrate motif	0.999887	0.431228	F8VQ28;A0A1D5RMM8;Q8VI36;Q8VI36-2;A0A0J9YV30	F8VQ28	F8VQ28	Paxillin	Pxn	SSPQRVTSSQQQTRISASSATRELDELMASL	IS(1)ASSATR	tr|F8VQ28|F8VQ28_MOUSE Paxillin OS=Mus musculus OX=10090 GN=Pxn PE=1 SV=1;tr|A0A1D5RMM8|A0A1D5RMM8_MOUSE Paxillin OS=Mus musculus OX=10090 GN=Pxn PE=1 SV=2;sp|Q8VI36|PAXI_MOUSE Paxillin OS=Mus musculus OX=10090 GN=Pxn PE=1 SV=1;sp|Q8VI36-2|PAXI_MOUSE Isofo	X;X;X;X;X;X;X;X;X;X;X;X;X;X;X;Phospho (STY);X;X;X;X;X;X;X;X;X;X;X;X;X;X;X
22.298	21.4295	20.9844	23.1651	23.0272	21.2716	21.637	21.3975	23.2435	21.4481	21.0135	23.442	S	322	2	___1	ERK1,2 kinase substrate motif;GSK-3, ERK1, ERK2, CDK5 substrate motif;MDC1 BRCT domain binding motif;Plk1 PBD domain binding motif;WW domain binding motif	0.955235	0.754427	F8VQ28;A0A1D5RMM8;Q8VI36;Q8VI36-2;A0A0J9YV30	F8VQ28	F8VQ28	Paxillin	Pxn	QDEGGFMAQGKTGSSSPPGGLSKPGSQLDSM	TGSS(0.045)S(0.955)PPGGLSK	tr|F8VQ28|F8VQ28_MOUSE Paxillin OS=Mus musculus OX=10090 GN=Pxn PE=1 SV=1;tr|A0A1D5RMM8|A0A1D5RMM8_MOUSE Paxillin OS=Mus musculus OX=10090 GN=Pxn PE=1 SV=2;sp|Q8VI36|PAXI_MOUSE Paxillin OS=Mus musculus OX=10090 GN=Pxn PE=1 SV=1;sp|Q8VI36-2|PAXI_MOUSE Isofo	X;X;X;X;X;X;X;X;X;X;X;X;X;X;X;Phospho (STY);X;X;X;X;X;X;X;X;X;X;X;X;X;X;X
21.2454	21.7413	21.8494	21.7679	22.0983	21.8175	21.7231	22.3833	22.3142	22.8929	22.677	22.2376	S	83	2	___1	DNA dependent Protein kinase substrate motif;ERK1,2 kinase substrate motif;GSK-3, ERK1, ERK2, CDK5 substrate motif;WW domain binding motif	0.999937	0.023092	F8VQ28;A0A1D5RMM8;Q8VI36;Q8VI36-2	F8VQ28	F8VQ28	Paxillin	Pxn	QWQPSGSRYAHQQPPSPLPVYSSSAKNSSAS	YAHQQPPS(1)PLPVYSSSAK	tr|F8VQ28|F8VQ28_MOUSE Paxillin OS=Mus musculus OX=10090 GN=Pxn PE=1 SV=1;tr|A0A1D5RMM8|A0A1D5RMM8_MOUSE Paxillin OS=Mus musculus OX=10090 GN=Pxn PE=1 SV=2;sp|Q8VI36|PAXI_MOUSE Paxillin OS=Mus musculus OX=10090 GN=Pxn PE=1 SV=1;sp|Q8VI36-2|PAXI_MOUSE Isofo	X;X;X;X;X;X;X;X;X;X;X;X;X;X;X;Phospho (STY);X;X;X;X;X;X;X;X;X;X;X;X;X;X;X
21.8738	21.0033	21.1159	20.4547	22.6908	20.9977	22.9848	23.1657	22.5648	23.4946	21.3289	20.3543	S	338	3	___1	b-Adrenergic Receptor kinase substrate motif;Casein kinase II substrate motif;ERK1,2 kinase substrate motif;GSK-3, ERK1, ERK2, CDK5 substrate motif;WW domain binding motif	0.898038	0.282797	A0A1I7Q4G8;E9QMN5;Q8CHY6	A0A1I7Q4G8	A0A1I7Q4G8	Transcriptional repressor p66 alpha	Gatad2a	NSTPTSVASVVASAESPASRQAAAKLALRKQ	GTAVASAQANSTPTSVASVVAS(0.014)AES(0.898)PAS(0.087)R	tr|A0A1I7Q4G8|A0A1I7Q4G8_MOUSE Transcriptional repressor p66 alpha OS=Mus musculus OX=10090 GN=Gatad2a PE=1 SV=1;tr|E9QMN5|E9QMN5_MOUSE Transcriptional repressor p66 alpha OS=Mus musculus OX=10090 GN=Gatad2a PE=1 SV=1;sp|Q8CHY6|P66A_MOUSE Transcriptional r	X;X;X;X;X;X;X;X;Phospho (STY);X;X;X;X;X;X;Phospho (STY);X;X;X;X;X;X;X;X;X;X;X;X;X;X;X
21.9742	22.4688	22.0608	22.0291	22.7104	22.3264	22.143	22.3573	22.5109	22.4662	22.1104	20.6794	S	2	3	___1	ATM kinase substrate motif;Casein kinase II substrate motif;DNA dependent Protein kinase substrate motif;G protein-coupled receptor kinase 1 substrate motif;GSK3 kinase substrate motif;Pyruvate dehydrogenase kinase substrate motif	0.987923	0.506381	A0A1L1SSQ5;A0A1L1SQ76;A0A1L1SRD0;A0A1L1SQV7;A0A1L1SVK0;Q61206	A0A1L1SSQ5	A0A1L1SSQ5	Platelet-activating factor acetylhydrolase IB subunit beta	Pafah1b2	______________MSQGDSNPAAIPHAAED	S(0.988)QGDS(0.012)NPAAIPHAAEDIQGDDRWMSQHNR	tr|A0A1L1SSQ5|A0A1L1SSQ5_MOUSE Platelet-activating factor acetylhydrolase IB subunit beta (Fragment) OS=Mus musculus OX=10090 GN=Pafah1b2 PE=1 SV=1;tr|A0A1L1SQ76|A0A1L1SQ76_MOUSE Platelet-activating factor acetylhydrolase IB subunit beta (Fragment) OS=Mus	X;X;X;X;X;X;X;X;X;X;X;X;X;X;X;Phospho (STY);X;X;X;X;X;X;X;X;X;X;X;X;X;X;X
20.9216	22.4784	21.7947	21.8132	21.2803	21.4728	21.0288	21.0954	21.1521	21.3925	21.3986	21.6908	S	33	2	___1	14-3-3 domain binding motif;Akt kinase substrate motif;Calmodulin-dependent protein kinase II substrate motif;Casein kinase II substrate motif;G protein-coupled receptor kinase 1 substrate motif;MAPKAPK1 kinase substrate motif;MAPKAPK2 kinase substrate motif;PKA kinase substrate motif;PKC kinase substrate motif	0.787201	0.370483	A0A1L1SQI7;G3X915;Q9D7V2	A0A1L1SQI7	A0A1L1SQI7	LysM and putative peptidoglycan-binding domain-containing protein 2	Lysmd2	HRPSAPSPPPRSRSTSEPEEAELSLSLARTK	S(0.106)T(0.106)S(0.787)EPEEAELSLSLAR	tr|A0A1L1SQI7|A0A1L1SQI7_MOUSE LysM and putative peptidoglycan-binding domain-containing protein 2 OS=Mus musculus OX=10090 GN=Lysmd2 PE=1 SV=1;tr|G3X915|G3X915_MOUSE LysM and putative peptidoglycan-binding domain-containing protein 2 OS=Mus musculus OX=10	X;X;X;X;X;X;X;X;X;X;X;X;X;X;X;Phospho (STY);X;X;X;X;X;X;X;X;X;X;X;X;X;X;X
21.4186	21.8461	22.052	21.9888	22.1587	21.0705	21.3727	21.8778	22.0317	22.4989	21.7467	21.832	S	48	3	___1	14-3-3 domain binding motif;Calmodulin-dependent protein kinase II substrate motif;Casein kinase II substrate motif;ERK1,2 kinase substrate motif;Growth associated histone HI kinase substrate motif;GSK-3, ERK1, ERK2, CDK5 substrate motif;PKA kinase substrate motif;PKC kinase substrate motif;WW domain binding motif;ZIP kinase substrate motif	0.966412	0.826827	A0A1L1SQT5;A0A1L1SST3;O35492;A0A1L1STP6	A0A1L1SQT5	A0A1L1SQT5	Dual specificity protein kinase CLK3	Clk3	AAGAWETMHHCKRYRSPEPDPYLSYRWKRRR	Y(0.034)RS(0.966)PEPDPYLSYR	tr|A0A1L1SQT5|A0A1L1SQT5_MOUSE Dual-specificity protein kinase CLK3 (Fragment) OS=Mus musculus OX=10090 GN=Clk3 PE=1 SV=1;tr|A0A1L1SST3|A0A1L1SST3_MOUSE Dual-specificity protein kinase CLK3 (Fragment) OS=Mus musculus OX=10090 GN=Clk3 PE=1 SV=1;sp|O35492|CL	X;X;X;X;X;X;X;X;X;X;X;X;X;X;X;Phospho (STY);X;X;X;X;X;X;X;X;X;X;X;X;X;X;X
20.7012	20.8137	22.0945	22.0723	22.1479	21.6542	21.0043	22.5791	20.1295	22.3554	22.5378	20.9082	S	104	2	___1	Casein kinase II substrate motif;ERK1,2 kinase substrate motif;Growth associated histone HI kinase substrate motif;GSK-3, ERK1, ERK2, CDK5 substrate motif;WW domain binding motif	0.9939	0.577291	A0A1L1SRA5;Q9DC33-3;Q9DC33;Q9DC33-2	A0A1L1SRA5	A0A1L1SRA5	High mobility group protein 20A	Hmg20a	GRKRKKPLRDSNAPKSPLTGYVRFMNERREQ	DSNAPKS(0.994)PLT(0.006)GYVR	tr|A0A1L1SRA5|A0A1L1SRA5_MOUSE High mobility group protein 20A OS=Mus musculus OX=10090 GN=Hmg20a PE=1 SV=1;sp|Q9DC33-3|HM20A_MOUSE Isoform 3 of High mobility group protein 20A OS=Mus musculus OX=10090 GN=Hmg20a;sp|Q9DC33|HM20A_MOUSE High mobility group pr	X;X;X;X;X;X;X;X;X;X;X;X;X;X;X;Phospho (STY);X;X;X;X;X;X;X;X;X;X;X;X;X;X;X
21.1677	21.293	21.3037	20.8838	21.685	21.4988	21.3407	22.1472	22.0939	21.9698	21.991	21.7772	S	136	2	___1	14-3-3 domain binding motif;Calmodulin-dependent protein kinase II substrate motif;Calmodulin-dependent protein kinase IV substrate motif;Casein kinase II substrate motif;Chk1 kinase substrate motif;PKA kinase substrate motif;PKC kinase substrate motif	0.985447	0.0714643	A0A1L1SRC3;Q9CQT2	A0A1L1SRC3	A0A1L1SRC3	RNA-binding protein 7	Rbm7	VGNVSPTAQMVQRSFSSPEDYQRQAVVGRSL	SFS(0.985)S(0.015)PEDYQR	tr|A0A1L1SRC3|A0A1L1SRC3_MOUSE RNA-binding protein 7 OS=Mus musculus OX=10090 GN=Rbm7 PE=1 SV=1;sp|Q9CQT2|RBM7_MOUSE RNA-binding protein 7 OS=Mus musculus OX=10090 GN=Rbm7 PE=1 SV=1	X;X;X;X;Phospho (STY);X;X;X;X;X;X;X;X;X;X;Phospho (STY);X;X;X;X;X;X;X;X;X;X;X;X;X;X;X
22.2766	23.3495	23.2608	23.0417	20.4262	21.8602	21.9961	21.4826	21.7189	21.1989	22.1802	22.4425	S	108	4	___1	Casein kinase II substrate motif;ERK1,2 kinase substrate motif;G protein-coupled receptor kinase 1 substrate motif;GSK-3, ERK1, ERK2, CDK5 substrate motif;WW domain binding motif	0.939721	0.270176	A0A1L1SRC3;Q9CQT2	A0A1L1SRC3	A0A1L1SRC3	RNA-binding protein 7	Rbm7	QDASVSYPQHHVGNLSPTSTSPNSYERTVGN	SGSSHASQDAS(0.001)VS(0.005)Y(0.009)PQHHVGNLS(0.94)PT(0.028)S(0.01)T(0.004)S(0.001)PNSYER	tr|A0A1L1SRC3|A0A1L1SRC3_MOUSE RNA-binding protein 7 OS=Mus musculus OX=10090 GN=Rbm7 PE=1 SV=1;sp|Q9CQT2|RBM7_MOUSE RNA-binding protein 7 OS=Mus musculus OX=10090 GN=Rbm7 PE=1 SV=1	X;X;X;X;X;X;X;X;X;X;X;X;X;X;X;Phospho (STY);X;Phospho (STY);Phospho (STY);Phospho (STY);X;X;X;X;X;X;X;X;X;X;X
20.7487	22.107	21.4833	21.4731	21.7283	22.0071	21.602	22.1035	22.0204	21.6781	21.9459	20.8213	S	125	2	___1	Casein kinase II substrate motif;ERK1,2 kinase substrate motif;GSK-3, ERK1, ERK2, CDK5 substrate motif;WW domain binding motif	0.999765	0.629808	A0A1L1SRC3;Q9CQT2	A0A1L1SRC3	A0A1L1SRC3	RNA-binding protein 7	Rbm7	TSTSPNSYERTVGNVSPTAQMVQRSFSSPED	TVGNVS(1)PTAQMVQR	tr|A0A1L1SRC3|A0A1L1SRC3_MOUSE RNA-binding protein 7 OS=Mus musculus OX=10090 GN=Rbm7 PE=1 SV=1;sp|Q9CQT2|RBM7_MOUSE RNA-binding protein 7 OS=Mus musculus OX=10090 GN=Rbm7 PE=1 SV=1	Phospho (STY);Phospho (STY);Phospho (STY);X;X;X;X;X;X;X;X;X;X;X;X;Phospho (STY);X;X;X;X;X;X;X;X;X;X;Phospho (STY);X;X;X;X
23.2538	24.9819	25.2178	24.4188	25.3097	25.1137	24.6893	25.1569	24.8258	23.6184	25.1769	21.0318	S	85	2	___1	14-3-3 domain binding motif;Calmodulin-dependent protein kinase II alpha substrate motif;Calmodulin-dependent protein kinase II substrate motif;Calmodulin-dependent protein kinase IV substrate motif;Casein kinase II substrate motif;Chk1 kinase substrate motif;Phosphorylase kinase substrate motif;PKA kinase substrate motif;PKC kinase substrate motif	0.997868	0.355269	F6XQD0;D3Z4N3;A0A1L1SRX2;O08739;D3YU73	F6XQD0	F6XQD0	AMP deaminase 3	Ampd3	ETAKRKKSFKMIRSQSLSLQMPTQQDWKGPP	S(0.002)QS(0.998)LSLQMPTQQDWK	tr|F6XQD0|F6XQD0_MOUSE AMP deaminase 3 (Fragment) OS=Mus musculus OX=10090 GN=Ampd3 PE=1 SV=3;tr|D3Z4N3|D3Z4N3_MOUSE AMP deaminase 3 (Fragment) OS=Mus musculus OX=10090 GN=Ampd3 PE=1 SV=1;tr|A0A1L1SRX2|A0A1L1SRX2_MOUSE AMP deaminase OS=Mus musculus OX=1009	X;X;X;X;X;X;X;X;X;X;X;X;X;X;X;Phospho (STY);X;X;X;X;Oxidation (M);X;X;X;X;X;X;X;X;X;X
21.4922	22.8984	22.5895	22.6042	22.7021	22.4511	22.327	23.1561	22.8805	22.8905	23.1242	22.6739	S	121	2	___1	Casein kinase I substrate motif;DNA dependent Protein kinase substrate motif;ERK1,2 kinase substrate motif;GSK-3, ERK1, ERK2, CDK5 substrate motif;WW domain binding motif	1	0.460468	A0A1L1SST9;O54692	A0A1L1SST9	A0A1L1SST9	Centromere/kinetochore protein zw10 homolog	Zw10	VKIGPDCKEALPDLPSPDADHKLQVQTVCKA	EALPDLPS(1)PDADHK	tr|A0A1L1SST9|A0A1L1SST9_MOUSE Centromere/kinetochore protein zw10 homolog (Fragment) OS=Mus musculus OX=10090 GN=Zw10 PE=1 SV=1;sp|O54692|ZW10_MOUSE Centromere/kinetochore protein zw10 homolog OS=Mus musculus OX=10090 GN=Zw10 PE=1 SV=3	X;X;X;X;X;X;X;X;X;X;X;X;X;X;X;Phospho (STY);X;X;X;X;X;X;X;X;X;X;X;X;X;X;X
20.6064	22.3148	21.2881	20.4047	21.226	21.1097	21.2524	23.0593	22.0375	20.8945	20.9434	21.2954	S	241	3	___1	Calmodulin-dependent protein kinase II substrate motif;Casein kinase II substrate motif;Chk1 kinase substrate motif;PKA kinase substrate motif;PKC kinase substrate motif;Pyruvate dehydrogenase kinase substrate motif	0.997857	0.202839	Q8BSE7;A0A1L1ST22;Q8BRT1-5	Q8BSE7	Q8BSE7	CLIP-associating protein 2	Clasp2	VQNSGGMILSVCKDKSFDDEESVDGNRPSSA	DKS(0.998)FDDEES(0.001)VDGNRPSSAASAFK	tr|Q8BSE7|Q8BSE7_MOUSE CLIP-associating protein 2 OS=Mus musculus OX=10090 GN=Clasp2 PE=1 SV=1;tr|A0A1L1ST22|A0A1L1ST22_MOUSE CLIP-associating protein 2 OS=Mus musculus OX=10090 GN=Clasp2 PE=1 SV=1;sp|Q8BRT1-5|CLAP2_MOUSE Isoform 2 of CLIP-associating prot	X;X;X;X;X;X;X;X;X;X;X;X;X;X;X;Phospho (STY);X;X;X;X;X;X;X;X;X;X;X;X;X;X;X
20.727	23.2647	22.0691	21.6535	22.9662	21.2147	21.311	21.9905	22.1655	21.1624	22.0581	21.4414	S	8285	3	___1	BARD1 BRCT domain binding motif;Casein kinase II substrate motif;DNA dependent Protein kinase substrate motif;G protein-coupled receptor kinase 1 substrate motif	0.995522	0.909804	A0A1L1STC6;Q6ZWR6-4;Q6ZWR6;Q6ZWR6-3;Q6ZWR6-2	A0A1L1STC6	A0A1L1STC6	Nesprin-1	Syne1	YDLSRDLESASRTLPSEDEEGEEDKEFYLRG	T(0.004)LPS(0.996)EDEEGEEDKEFYLR	tr|A0A1L1STC6|A0A1L1STC6_MOUSE Nesprin-1 OS=Mus musculus OX=10090 GN=Syne1 PE=1 SV=1;sp|Q6ZWR6-4|SYNE1_MOUSE Isoform 4 of Nesprin-1 OS=Mus musculus OX=10090 GN=Syne1;sp|Q6ZWR6|SYNE1_MOUSE Nesprin-1 OS=Mus musculus OX=10090 GN=Syne1 PE=1 SV=2;sp|Q6ZWR6-3|SY	X;X;X;X;X;X;X;X;X;X;Phospho (STY);X;X;X;X;Phospho (STY);X;X;X;X;X;X;X;X;X;X;X;X;X;X;X
20.552	21.2506	20.6612	20.7174	20.9384	21.6238	21.5659	21.8047	20.9192	21.5388	21.4824	21.2051	S	132	2	___1	ERK1,2 kinase substrate motif;GSK-3, ERK1, ERK2, CDK5 substrate motif;MDC1 BRCT domain binding motif;Plk1 PBD domain binding motif;WW domain binding motif	0.909376	0.252904	A0A1L1SUS7;Q8K0D0-2;Q8K0D0	A0A1L1SUS7	A0A1L1SUS7	Cyclin-dependent kinase 17	Cdk17	DIRIPDGYLEKLQISSPPFDQPMSRRSRRAS	LQIS(0.089)S(0.909)PPFDQPMS(0.002)R	tr|A0A1L1SUS7|A0A1L1SUS7_MOUSE Cyclin-dependent kinase 17 (Fragment) OS=Mus musculus OX=10090 GN=Cdk17 PE=1 SV=1;sp|Q8K0D0-2|CDK17_MOUSE Isoform 2 of Cyclin-dependent kinase 17 OS=Mus musculus OX=10090 GN=Cdk17;sp|Q8K0D0|CDK17_MOUSE Cyclin-dependent kinase	X;X;X;X;X;X;X;X;X;X;X;X;X;X;X;Phospho (STY);X;X;X;X;X;X;Oxidation (M);X;X;X;X;X;X;X;X
21.6506	21.426	20.9195	21.0597	21.5087	20.6417	21.8014	21.8955	21.8114	21.2016	21.7491	21.7174	S	104	2	___1	14-3-3 domain binding motif;AMP-activated protein kinase substrate motif;Aurora-A kinase substrate motif;Calmodulin-dependent protein kinase I substrate motif;Calmodulin-dependent protein kinase II alpha substrate motif;Calmodulin-dependent protein kinase II substrate motif;Calmodulin-dependent protein kinase IV substrate motif;Casein kinase II substrate motif;Chk1 kinase substrate motif;PAK2 kin…	1	0.0953654	A0A1L1SUS7;Q8K0D0-2;Q8K0D0	A0A1L1SUS7	A0A1L1SUS7	Cyclin-dependent kinase 17	Cdk17	SPTGVCLRNRIHRRISMEDLNKRLSLPADIR	RIS(1)MEDLNK	tr|A0A1L1SUS7|A0A1L1SUS7_MOUSE Cyclin-dependent kinase 17 (Fragment) OS=Mus musculus OX=10090 GN=Cdk17 PE=1 SV=1;sp|Q8K0D0-2|CDK17_MOUSE Isoform 2 of Cyclin-dependent kinase 17 OS=Mus musculus OX=10090 GN=Cdk17;sp|Q8K0D0|CDK17_MOUSE Cyclin-dependent kinase	X;X;X;X;X;X;X;X;X;X;X;X;X;X;X;Phospho (STY);X;X;X;X;X;X;X;X;Phospho (STY);X;X;X;X;X;X
20.9916	21.9171	21.3717	20.7408	21.5639	21.8736	21.1575	21.5846	20.6421	20.7029	20.2707	21.797	S	84	2	___1	Aurora-A kinase substrate motif;Calmodulin-dependent protein kinase II substrate motif;Chk1 kinase substrate motif;PAK2 kinase substrate motif;Phosphorylase kinase substrate motif;PKA kinase substrate motif;PKC kinase substrate motif	1	0.703666	A0A1L1SUS7;Q8K0D0-2;Q8K0D0;Q04735-2;Q04735	A0A1L1SUS7;Q04735-2	Q04735-2	Cyclin-dependent kinase 17;Cyclin-dependent kinase 16	Cdk17;Cdk16	HPPRKISTEDINKRLSLPADIRLPEGYLEKL;RIHRRISMEDLNKRLSLPADIRIPDGYLEKL	RLS(1)LPADIR	tr|A0A1L1SUS7|A0A1L1SUS7_MOUSE Cyclin-dependent kinase 17 (Fragment) OS=Mus musculus OX=10090 GN=Cdk17 PE=1 SV=1;sp|Q8K0D0-2|CDK17_MOUSE Isoform 2 of Cyclin-dependent kinase 17 OS=Mus musculus OX=10090 GN=Cdk17;sp|Q8K0D0|CDK17_MOUSE Cyclin-dependent kinase	X;X;X;X;X;X;Phospho (STY);X;X;X;X;X;X;X;X;Phospho (STY);X;X;X;X;X;X;X;X;X;X;X;X;X;X;X
20.3593	21.5326	21.7074	21.6659	20.8812	20.7861	21.547	21.8114	21.7649	22.0989	21.7248	21.9931	S	1014	2	___1	b-Adrenergic Receptor kinase substrate motif;Casein kinase I substrate motif;Casein kinase II substrate motif;G protein-coupled receptor kinase 1 substrate motif;GSK3 kinase substrate motif;Pyruvate dehydrogenase kinase substrate motif	0.999555	0.153547	A0A1L1SV73;Q8BY87-2;Q8BY87	A0A1L1SV73	A0A1L1SV73	Ubiquitin carboxyl-terminal hydrolase 47	Usp47	ANEGKKETWDTAEEDSGTDSEYDESGKSRGD	KETWDTAEEDS(1)GT(0.999)DS(0.001)EYDESGK	tr|A0A1L1SV73|A0A1L1SV73_MOUSE Ubiquitin carboxyl-terminal hydrolase 47 OS=Mus musculus OX=10090 GN=Usp47 PE=1 SV=1;sp|Q8BY87-2|UBP47_MOUSE Isoform 2 of Ubiquitin carboxyl-terminal hydrolase 47 OS=Mus musculus OX=10090 GN=Usp47;sp|Q8BY87|UBP47_MOUSE Ubiqui	X;X;X;X;X;X;X;X;X;X;X;X;X;X;X;Phospho (STY);X;Phospho (STY);X;Phospho (STY);X;X;X;X;X;X;X;X;X;X;X
20.9786	20.7528	20.9028	19.7781	21.2246	20.6757	21.4835	22.092	22.2746	21.6931	21.0867	21.5526	S	3	2	___1	ERK1,2 kinase substrate motif;GSK-3, ERK1, ERK2, CDK5 substrate motif;WW domain binding motif	1	0.0234877	A0A1W2P6H5;Q3TC93	A0A1W2P6H5	A0A1W2P6H5	HCLS1-binding protein 3	Hs1bp3	_____________MQSPAVLRTSRQVQNAHT	MQS(1)PAVLR	tr|A0A1W2P6H5|A0A1W2P6H5_MOUSE HCLS1-binding protein 3 (Fragment) OS=Mus musculus OX=10090 GN=Hs1bp3 PE=1 SV=1;sp|Q3TC93|H1BP3_MOUSE HCLS1-binding protein 3 OS=Mus musculus OX=10090 GN=Hs1bp3 PE=1 SV=2	X;X;X;X;X;X;X;X;X;X;X;X;X;X;X;Phospho (STY);X;X;X;X;X;X;X;X;X;X;X;X;X;X;X
21.5813	22.7187	22.3075	22.2565	21.9217	21.8635	22.1347	22.3455	22.0139	22.3696	22.5217	22.2164	S	101	2	___1	14-3-3 domain binding motif;Aurora-A kinase substrate motif;Calmodulin-dependent protein kinase II substrate motif;Casein kinase II substrate motif;PAK2 kinase substrate motif;Phosphorylase kinase substrate motif;PKA kinase substrate motif;PKC epsilon kinase substrate motif;PKC kinase substrate motif	0.999672	0.634538	A0A1W2P6K9;Q9JI99	A0A1W2P6K9	A0A1W2P6K9	Sphingosine-1-phosphate phosphatase 1	Sgpp1	PGPTGPRRAGSQRRNSLTGEEGELVKVSNLP	RNS(1)LTGEEGELVK	tr|A0A1W2P6K9|A0A1W2P6K9_MOUSE Sphingosine-1-phosphate phosphatase 1 OS=Mus musculus OX=10090 GN=Sgpp1 PE=1 SV=1;sp|Q9JI99|SGPP1_MOUSE Sphingosine-1-phosphate phosphatase 1 OS=Mus musculus OX=10090 GN=Sgpp1 PE=1 SV=1	X;X;X;X;X;X;X;X;X;X;X;X;X;X;X;Phospho (STY);X;X;X;X;X;X;X;X;X;X;X;X;X;X;X
19.7581	22.9514	21.8739	20.3508	20.6098	20.6711	21.3184	23.345	23.3321	21.7537	23.2763	21.0073	S	1040	3	___1	Casein kinase I substrate motif;Casein kinase II substrate motif	0.853328	0.227686	F8VPM0;E9Q374;A0A5F8MPQ7;A0A1W2P6X9;Q91YE5-2;Q91YE5;Q91YE5-3	F8VPM0	F8VPM0	Bromodomain adjacent to zinc finger domain protein 2A	Baz2a	DGLGRRRSSRIMEETSGIEEEEEEENTTAVH	IMEET(0.146)S(0.853)GIEEEEEEENT(0.001)TAVHGR	tr|F8VPM0|F8VPM0_MOUSE Bromodomain adjacent to zinc finger domain protein 2A OS=Mus musculus OX=10090 GN=Baz2a PE=1 SV=1;tr|E9Q374|E9Q374_MOUSE Bromodomain adjacent to zinc finger domain protein 2A OS=Mus musculus OX=10090 GN=Baz2a PE=1 SV=1;tr|A0A5F8MPQ7|	X;X;X;X;X;X;X;X;X;X;X;X;X;X;X;Phospho (STY);X;X;X;X;X;X;X;X;X;X;X;X;X;X;X
20.7054	21.116	21.0655	21.404	20.6999	20.8449	20.7249	21.1078	22.3184	21.0354	20.7456	21.7422	S	496	2	___1	14-3-3 domain binding motif;Casein kinase II substrate motif;ERK1,2 kinase substrate motif;GSK-3, ERK1, ERK2, CDK5 substrate motif;WW domain binding motif	0.999885	0.752941	H3BK44;E9PY90;H3BK48;E9Q3S2;H3BKH2;H3BJS0;A0A1W2P711;Q91ZV0-3;Q91ZV0	H3BK44	H3BK44	Melanoma inhibitory activity protein 2	Ctage5;Mia2	PSPLGRPPSETRAFLSPPTLLEGPLRLSPLL	AFLS(1)PPTLLEGPLR	tr|H3BK44|H3BK44_MOUSE Melanoma inhibitory activity protein 2 OS=Mus musculus OX=10090 GN=Mia2 PE=1 SV=1;tr|E9PY90|E9PY90_MOUSE Melanoma inhibitory activity protein 2 OS=Mus musculus OX=10090 GN=Mia2 PE=1 SV=1;tr|H3BK48|H3BK48_MOUSE Melanoma inhibitory act	X;X;X;X;X;X;X;X;X;X;X;X;X;X;X;Phospho (STY);X;X;X;X;X;X;X;X;X;X;X;X;X;X;X
20.9889	21.6084	21.1202	21.367	20.9165	21.2797	21.6779	20.895	21.5485	22.2379	22.1627	21.1582	S	1437	2	___1	14-3-3 domain binding motif;Calmodulin-dependent protein kinase II substrate motif;Calmodulin-dependent protein kinase IV substrate motif;Casein kinase II substrate motif;Chk1 kinase substrate motif;G protein-coupled receptor kinase 1 substrate motif;PAK2 kinase substrate motif;PKA kinase substrate motif;PKC epsilon kinase substrate motif;PKC kinase substrate motif;Pyruvate dehydrogenase kinase s…	1	0.270715	A0A1W2P737;F8VPV0;P48725-2;P48725-3;P48725	A0A1W2P737	A0A1W2P737	Pericentrin	Pcnt	RALLQHENEVVHRRNSEIDELKSLIENLQEN	RNS(1)EIDELK	tr|A0A1W2P737|A0A1W2P737_MOUSE Pericentrin OS=Mus musculus OX=10090 GN=Pcnt PE=1 SV=1;tr|F8VPV0|F8VPV0_MOUSE Pericentrin OS=Mus musculus OX=10090 GN=Pcnt PE=1 SV=1;sp|P48725-2|PCNT_MOUSE Isoform 2 of Pericentrin OS=Mus musculus OX=10090 GN=Pcnt;sp|P48725-3	X;X;X;X;X;X;X;X;X;X;X;X;X;X;X;Phospho (STY);X;X;X;X;X;X;X;X;X;X;X;X;X;X;X
21.1398	21.0631	23.0171	20.5473	22.7201	22.8545	20.8709	23.1564	22.8849	23.1674	21.0515	21.3345	S	402	3	___1	ERK1,2 kinase substrate motif;GSK-3, ERK1, ERK2, CDK5 substrate motif;WW domain binding motif	0.987063	0.941718	A0A1W2P775;E9QNG1;B2RR82;Q9Z0R6-2;Q9Z0R6	A0A1W2P775	A0A1W2P775	Intersectin-2	Itsn2	QQKSAFTRTVSPGSVSPIHGQGQAVENLKAQ	TVS(1)PGS(0.013)VS(0.987)PIHGQGQAVENLK	tr|A0A1W2P775|A0A1W2P775_MOUSE Intersectin-2 (Fragment) OS=Mus musculus OX=10090 GN=Itsn2 PE=1 SV=1;tr|E9QNG1|E9QNG1_MOUSE Intersectin-2 OS=Mus musculus OX=10090 GN=Itsn2 PE=1 SV=1;tr|B2RR82|B2RR82_MOUSE Intersectin-2 OS=Mus musculus OX=10090 GN=Itsn2 PE=1	X;X;X;X;X;X;X;X;X;X;Phospho (STY);X;X;X;X;Phospho (STY);X;X;X;X;X;X;X;X;X;X;X;X;X;X;X
20.8065	21.5893	21.9543	21.4609	20.8102	21.2551	21.2758	22.8715	23.145	21.1403	22.2195	21.1101	S	272	3	___1	14-3-3 domain binding motif;Calmodulin-dependent protein kinase II substrate motif;Casein kinase II substrate motif;G protein-coupled receptor kinase 1 substrate motif;PKA kinase substrate motif;PKC kinase substrate motif	0.951599	0.204691	A0A1W2P7K6;Q68EF0	A0A1W2P7K6	A0A1W2P7K6	Rab-3A-interacting protein	Rab3ip	AAAKTPFKRGHTRNKSTSSAMGGSHQDLSVI	NKS(0.952)T(0.033)S(0.01)S(0.003)AMGGS(0.003)HQDLSVIQPIVK	tr|A0A1W2P7K6|A0A1W2P7K6_MOUSE Rab-3A-interacting protein OS=Mus musculus OX=10090 GN=Rab3ip PE=1 SV=1;sp|Q68EF0|RAB3I_MOUSE Rab-3A-interacting protein OS=Mus musculus OX=10090 GN=Rab3ip PE=1 SV=1	X;X;X;X;X;X;X;X;X;X;X;X;X;X;X;Phospho (STY);X;X;X;X;X;X;X;X;X;X;X;X;X;X;X
20.6906	22.303	21.7626	21.2648	21.4779	20.7527	20.8297	21.5778	21.7854	20.4288	22.2069	21.5233	S	204	2	___1	Aurora-A kinase substrate motif;Casein kinase II substrate motif;MAPKAPK2 kinase substrate motif;PKA kinase substrate motif;PKC kinase substrate motif	0.97962	0.900496	A0A1W2P878;B9EKJ3;Q80TL7-2;Q80TL7	A0A1W2P878	A0A1W2P878	Protein MON2 homolog	Mon2	DIEPPVPIQGNSNRRSVSTLRPCAKDAYMLF	S(0.98)VS(0.017)T(0.003)LRPCAK	tr|A0A1W2P878|A0A1W2P878_MOUSE Protein MON2 homolog OS=Mus musculus OX=10090 GN=Mon2 PE=1 SV=1;tr|B9EKJ3|B9EKJ3_MOUSE Protein MON2 homolog OS=Mus musculus OX=10090 GN=Mon2 PE=1 SV=1;sp|Q80TL7-2|MON2_MOUSE Isoform 2 of Protein MON2 homolog OS=Mus musculus O	X;X;X;X;X;X;X;X;X;X;X;X;X;X;X;Phospho (STY);X;X;X;X;X;X;X;X;X;X;X;X;X;X;X
19.7691	22.3755	21.7228	21.6565	21.0222	21.9035	21.2126	20.9767	21.3981	21.1348	20.9372	21.9328	S	209	3	___1	BARD1 BRCT domain binding motif;Casein kinase II substrate motif	0.999106	0.958473	A0A1W2P8A8;Q99KK1	A0A1W2P8A8	A0A1W2P8A8	Receptor expression-enhancing protein 3	Reep3	KDGSEQTDEEAEGPFSDDEMVTHKALRRSQS	DGS(0.425)EQT(0.575)DEEAEGPFS(0.999)DDEMVT(0.001)HK	tr|A0A1W2P8A8|A0A1W2P8A8_MOUSE Receptor expression-enhancing protein OS=Mus musculus OX=10090 GN=Reep3 PE=1 SV=1;sp|Q99KK1|REEP3_MOUSE Receptor expression-enhancing protein 3 OS=Mus musculus OX=10090 GN=Reep3 PE=1 SV=1	X;X;X;Phospho (STY);X;X;Phospho (STY);X;X;X;X;X;X;X;X;Phospho (STY);X;X;X;Oxidation (M);X;X;X;X;X;X;X;X;X;X;X
20.1141	21.2386	20.6867	20.8784	22.5913	20.8284	22.5885	23.0555	22.237	20.8887	22.5247	19.7426	S	152	4	___1	14-3-3 domain binding motif;Akt kinase substrate motif;AMP-activated protein kinase substrate motif;Calmodulin-dependent protein kinase II substrate motif;Casein kinase II substrate motif;HMGCoA Reductase kinase substrate motif;MAPKAPK1 kinase substrate motif;p70 Ribosomal S6 kinase substrate motif;PKA kinase substrate motif;PKC kinase substrate motif;Pyruvate dehydrogenase kinase substrate motif	0.777583	0.135381	A0A1W2P8A8;Q99KK1	A0A1W2P8A8	A0A1W2P8A8	Receptor expression-enhancing protein 3	Reep3	AVKSQGAITERLRSFSMHDLTAIQGDEPVGH	S(0.161)FS(0.778)MHDLT(0.062)AIQGDEPVGHRPYQTLPEAK	tr|A0A1W2P8A8|A0A1W2P8A8_MOUSE Receptor expression-enhancing protein OS=Mus musculus OX=10090 GN=Reep3 PE=1 SV=1;sp|Q99KK1|REEP3_MOUSE Receptor expression-enhancing protein 3 OS=Mus musculus OX=10090 GN=Reep3 PE=1 SV=1	X;X;X;X;X;X;X;X;X;X;X;X;X;X;X;Phospho (STY);X;X;X;X;X;X;X;X;X;X;X;X;X;X;X
20.867	22.0906	22.3868	21.4184	21.3061	21.8824	21.0868	22.2936	21.829	22.04	21.3504	22.278	S	335	2	___1	14-3-3 domain binding motif;Calmodulin-dependent protein kinase II substrate motif;Casein kinase II substrate motif;G protein-coupled receptor kinase 1 substrate motif;Phosphorylase kinase substrate motif;PKA kinase substrate motif;PKC kinase substrate motif	0.961934	0.896515	F8WJB9;E9PVP4;A0A1Y7VJA2;P70429-2;P70429	F8WJB9	F8WJB9	Ena/VASP-like protein	Evl	PNSSEAGRKPWERSNSVEKPVSSLLSRVKPA	S(0.038)NS(0.962)VEKPVSSLLSR	tr|F8WJB9|F8WJB9_MOUSE Ena/VASP-like protein OS=Mus musculus OX=10090 GN=Evl PE=1 SV=1;tr|E9PVP4|E9PVP4_MOUSE Ena/VASP-like protein OS=Mus musculus OX=10090 GN=Evl PE=1 SV=1;tr|A0A1Y7VJA2|A0A1Y7VJA2_MOUSE Ena/VASP-like protein (Fragment) OS=Mus musculus OX	X;X;X;X;X;X;X;X;X;X;X;X;X;X;X;Phospho (STY);X;X;X;X;X;X;X;X;X;X;X;X;X;X;X
19.9825	20.979	21.1694	20.2498	20.3077	20.7406	20.4048	21.6894	20.8084	21.5006	21.2185	20.8281	S	355	2	___1	ERK1,2 kinase substrate motif;G protein-coupled receptor kinase 1 substrate motif;Growth associated histone HI kinase substrate motif;GSK3 kinase substrate motif;GSK-3, ERK1, ERK2, CDK5 substrate motif;WW domain binding motif	0.999994	0.360251	A0A1Y7VK55;P70255-5;P70255-3;P70255-2;P70255	A0A1Y7VK55	A0A1Y7VK55	Nuclear factor 1 C-type	Nfic	EGGISSPVKKTEMDKSPFNSPSPQDSPRLSS	TEMDKS(1)PFNS(0.506)PS(0.493)PQDS(0.001)PR	tr|A0A1Y7VK55|A0A1Y7VK55_MOUSE Nuclear factor 1 OS=Mus musculus OX=10090 GN=Nfic PE=1 SV=1;sp|P70255-5|NFIC_MOUSE Isoform 5 of Nuclear factor 1 C-type OS=Mus musculus OX=10090 GN=Nfic;sp|P70255-3|NFIC_MOUSE Isoform 3 of Nuclear factor 1 C-type OS=Mus muscu	X;X;X;X;Phospho (STY);Phospho (STY);X;X;X;X;X;X;Oxidation (M);X;X;Phospho (STY);X;X;X;Phospho (STY);X;Phospho (STY);X;X;X;Phospho (STY);X;X;X;X;X
20.6903	21.374	21.1606	21.692	21.6196	20.9691	21.0808	21.3872	21.934	21.2049	21.7876	21.2587	S	361	2	___1	Casein kinase II substrate motif;DNA dependent Protein kinase substrate motif;ERK1,2 kinase substrate motif;G protein-coupled receptor kinase 1 substrate motif;GSK3 kinase substrate motif;GSK-3, ERK1, ERK2, CDK5 substrate motif;Pyruvate dehydrogenase kinase substrate motif;WW domain binding motif	0.998514	0.578743	A0A1Y7VK55;P70255-5;P70255-3;P70255-2;P70255	A0A1Y7VK55	A0A1Y7VK55	Nuclear factor 1 C-type	Nfic	PVKKTEMDKSPFNSPSPQDSPRLSSFTQHHR	TEMDKS(1)PFNS(0.001)PS(0.999)PQDS(0.001)PR	tr|A0A1Y7VK55|A0A1Y7VK55_MOUSE Nuclear factor 1 OS=Mus musculus OX=10090 GN=Nfic PE=1 SV=1;sp|P70255-5|NFIC_MOUSE Isoform 5 of Nuclear factor 1 C-type OS=Mus musculus OX=10090 GN=Nfic;sp|P70255-3|NFIC_MOUSE Isoform 3 of Nuclear factor 1 C-type OS=Mus muscu	X;X;X;X;X;X;Oxidation (M);X;X;Phospho (STY);X;X;X;X;X;Phospho (STY);X;X;X;X;X;X;X;X;X;X;X;X;X;X;X
21.4906	23.4104	23.4663	23.1362	23.4227	20.32	22.9089	21.7867	23.3713	23.9331	24.0914	23.7172	S	344	2	___1		0.803134	0.375258	A0A1Y7VK55;P70255-5;P70255-3;P70255-2;P70255	A0A1Y7VK55	A0A1Y7VK55	Nuclear factor 1 C-type	Nfic	TSSSRNWTEDIEGGISSPVKKTEMDKSPFNS	NWTEDIEGGIS(0.803)S(0.197)PVKK	tr|A0A1Y7VK55|A0A1Y7VK55_MOUSE Nuclear factor 1 OS=Mus musculus OX=10090 GN=Nfic PE=1 SV=1;sp|P70255-5|NFIC_MOUSE Isoform 5 of Nuclear factor 1 C-type OS=Mus musculus OX=10090 GN=Nfic;sp|P70255-3|NFIC_MOUSE Isoform 3 of Nuclear factor 1 C-type OS=Mus muscu	X;X;X;X;X;X;X;X;X;X;X;X;X;X;X;Phospho (STY);X;X;X;X;X;X;X;Oxidation (M);X;X;Phospho (STY);X;X;X;Phospho (STY)
20.8891	21.8637	21.7309	21.8127	21.8454	21.2861	21.6083	21.8599	21.5963	22.4539	22.2685	22.4131	S	345	2	___1	Cdc2 kinase substrate motif;CDK kinase substrate motif;CDK1,2,4,6 kinase substrate motif;ERK1,2 kinase substrate motif;Growth associated histone HI kinase substrate motif;GSK-3, ERK1, ERK2, CDK5 substrate motif;MDC1 BRCT domain binding motif;Plk1 PBD domain binding motif;WW domain binding motif	0.984389	0.0389238	A0A1Y7VK55;P70255-5;P70255-3;P70255-2;P70255	A0A1Y7VK55	A0A1Y7VK55	Nuclear factor 1 C-type	Nfic	SSSRNWTEDIEGGISSPVKKTEMDKSPFNSP	NWTEDIEGGIS(0.016)S(0.984)PVK	tr|A0A1Y7VK55|A0A1Y7VK55_MOUSE Nuclear factor 1 OS=Mus musculus OX=10090 GN=Nfic PE=1 SV=1;sp|P70255-5|NFIC_MOUSE Isoform 5 of Nuclear factor 1 C-type OS=Mus musculus OX=10090 GN=Nfic;sp|P70255-3|NFIC_MOUSE Isoform 3 of Nuclear factor 1 C-type OS=Mus muscu	X;X;X;X;X;X;X;X;X;X;X;X;X;X;X;Phospho (STY);X;X;X;X;X;X;Oxidation (M);X;X;Phospho (STY);X;X;X;Phospho (STY);X
21.5013	22.0286	21.6703	21.5042	21.4338	20.6503	22.1237	20.8856	21.3869	20.6088	21.7951	21.3699	S	327	3	___1	Casein kinase II substrate motif;ERK1,2 kinase substrate motif;G protein-coupled receptor kinase 1 substrate motif;GSK3 kinase substrate motif;GSK-3, ERK1, ERK2, CDK5 substrate motif;WW domain binding motif	0.833134	0.591343	A0A1Y7VK55;P70255-5;P70255-3;P70255-2;P70255;P70255-4	A0A1Y7VK55	A0A1Y7VK55	Nuclear factor 1 C-type	Nfic	DVDTSPGGDYYTSPNSPTSSSRNWTEDIEGG	S(0.001)GS(0.002)MEEDVDT(0.181)S(0.198)PGGDY(0.531)Y(0.081)T(0.013)S(0.031)PNS(0.833)PT(0.086)S(0.029)S(0.01)S(0.004)R	tr|A0A1Y7VK55|A0A1Y7VK55_MOUSE Nuclear factor 1 OS=Mus musculus OX=10090 GN=Nfic PE=1 SV=1;sp|P70255-5|NFIC_MOUSE Isoform 5 of Nuclear factor 1 C-type OS=Mus musculus OX=10090 GN=Nfic;sp|P70255-3|NFIC_MOUSE Isoform 3 of Nuclear factor 1 C-type OS=Mus muscu	X;X;X;X;X;X;X;X;X;Phospho (STY);X;X;X;X;X;Phospho (STY);X;X;X;X;X;X;X;X;X;X;X;X;X;X;X
20.2607	22.9127	22.4375	22.1171	22.3117	20.913	22.2628	22.9563	21.8413	22.2124	20.5546	21.1583	S	123	2	___1	Casein kinase II substrate motif;G protein-coupled receptor kinase 1 substrate motif;PKA kinase substrate motif;PKC kinase substrate motif	0.999331	0.625902	A0A1Y7VKX7;F8WJA0;Q9ESV0;A0A1Y7VLU4	A0A1Y7VKX7	A0A1Y7VKX7	ATP-dependent RNA helicase DDX24	Ddx24	AAEGAAAQNEYEVKASEPEAQGEVTACSDQK	AS(0.999)EPEAQGEVT(0.001)ACSDQK	tr|A0A1Y7VKX7|A0A1Y7VKX7_MOUSE RNA helicase OS=Mus musculus OX=10090 GN=Ddx24 PE=1 SV=1;tr|F8WJA0|F8WJA0_MOUSE RNA helicase OS=Mus musculus OX=10090 GN=Ddx24 PE=1 SV=1;sp|Q9ESV0|DDX24_MOUSE ATP-dependent RNA helicase DDX24 OS=Mus musculus OX=10090 GN=Ddx24	X;X;X;X;X;X;X;X;X;X;X;X;X;X;X;Phospho (STY);X;X;X;X;X;X;X;X;X;X;X;X;X;X;X
21.2503	20.4493	21.4962	21.6982	21.4337	21.9627	21.4587	21.8108	22.0142	21.9063	21.5564	22.0223	S	80	2	___1	BARD1 BRCT domain binding motif;Casein kinase II substrate motif;G protein-coupled receptor kinase 1 substrate motif	1	0.0988384	A0A1Y7VKX7;F8WJA0;Q9ESV0;A0A1Y7VLU4;A0A1Y7VMS6	A0A1Y7VKX7	A0A1Y7VKX7	ATP-dependent RNA helicase DDX24	Ddx24	LFSSEETKKRKAQAVSEEEEEEEGQSSSPKK	AQAVS(1)EEEEEEEGQSSSPK	tr|A0A1Y7VKX7|A0A1Y7VKX7_MOUSE RNA helicase OS=Mus musculus OX=10090 GN=Ddx24 PE=1 SV=1;tr|F8WJA0|F8WJA0_MOUSE RNA helicase OS=Mus musculus OX=10090 GN=Ddx24 PE=1 SV=1;sp|Q9ESV0|DDX24_MOUSE ATP-dependent RNA helicase DDX24 OS=Mus musculus OX=10090 GN=Ddx24	X;X;X;X;X;X;X;X;X;X;X;X;X;X;X;Phospho (STY);X;X;X;X;X;X;X;X;X;Phospho (STY);X;Phospho (STY);X;X;X
22.0089	23.0541	22.9447	23.0696	22.92	22.4478	23.2426	23.3749	23.3601	23.5892	23.931	22.8083	S	288	3	___1	Cdc2 kinase substrate motif;CDK kinase substrate motif;CDK1,2,4,6 kinase substrate motif;ERK1,2 kinase substrate motif;GSK-3, ERK1, ERK2, CDK5 substrate motif;WW domain binding motif	1	0.161591	A0A1Y7VKX7;F8WJA0;Q9ESV0	A0A1Y7VKX7	A0A1Y7VKX7	ATP-dependent RNA helicase DDX24	Ddx24	MPPREMRFGATAHLGSPCKDRTESGVLPEEA	FGATAHLGS(1)PCKDR	tr|A0A1Y7VKX7|A0A1Y7VKX7_MOUSE RNA helicase OS=Mus musculus OX=10090 GN=Ddx24 PE=1 SV=1;tr|F8WJA0|F8WJA0_MOUSE RNA helicase OS=Mus musculus OX=10090 GN=Ddx24 PE=1 SV=1;sp|Q9ESV0|DDX24_MOUSE ATP-dependent RNA helicase DDX24 OS=Mus musculus OX=10090 GN=Ddx24	X;X;X;X;X;X;X;X;X;X;X;X;X;X;X;Phospho (STY);X;X;X;X;X;X;X;X;X;X;X;X;X;X;X
20.7251	21.2167	21.1987	21.1387	20.6619	20.8354	21.4318	21.6035	21.5536	21.4369	21.9154	21.1215	S	749	2	___1	b-Adrenergic Receptor kinase substrate motif;ERK1,2 kinase substrate motif;Growth associated histone HI kinase substrate motif;GSK-3, ERK1, ERK2, CDK5 substrate motif;PKA kinase substrate motif;PKC kinase substrate motif;WW domain binding motif	1	0.047743	A0A1Y7VLA4;Q5DTT3	A0A1Y7VLA4	A0A1Y7VLA4	Protein FAM208B	Fam208b	EVTIPEKESLFLGPESPKGQDKLAEVQVQIS	ESLFLGPES(1)PKGQDK	tr|A0A1Y7VLA4|A0A1Y7VLA4_MOUSE Protein TASOR 2 (Fragment) OS=Mus musculus OX=10090 GN=Tasor2 PE=1 SV=1;sp|Q5DTT3|TASO2_MOUSE Protein TASOR 2 OS=Mus musculus OX=10090 GN=Tasor2 PE=1 SV=2	X;X;X;X;X;X;X;X;X;X;X;X;X;X;X;Phospho (STY);X;X;X;X;X;X;X;X;X;X;X;X;X;X;X
20.5782	21.0576	20.5972	21.1553	21.4422	21.4572	21.549	21.4331	21.6474	21.258	21.6381	21.3863	S	1428	2	___1	b-Adrenergic Receptor kinase substrate motif;Casein kinase I substrate motif;Casein kinase II substrate motif	0.789748	0.0042855	A0A1Y7VMH7;A0A1Y7VME9;E9Q9B7	A0A1Y7VMH7	A0A1Y7VMH7		Kidins220	GSGLRYQKLPSDEDESGTEESDNTPLLKDDK	LPS(0.006)DEDES(0.79)GT(0.166)EES(0.036)DNT(0.002)PLLK	tr|A0A1Y7VMH7|A0A1Y7VMH7_MOUSE Kinase D-interacting substrate 220 OS=Mus musculus OX=10090 GN=Kidins220 PE=1 SV=1;tr|A0A1Y7VME9|A0A1Y7VME9_MOUSE Kinase D-interacting substrate 220 OS=Mus musculus OX=10090 GN=Kidins220 PE=1 SV=1;tr|E9Q9B7|E9Q9B7_MOUSE Kinas	X;X;X;X;X;X;X;X;X;X;X;X;X;X;X;Phospho (STY);X;X;X;X;X;X;X;X;X;X;X;X;X;X;X
20.7343	23.3343	23.0919	22.197	21.4139	22.5224	22.3741	22.3175	21.1278	20.9178	23.2196	20.433	S	376	3	___1	Casein kinase II substrate motif	0.968178	0.826266	A0A1Y7VMH3;Q80X41-2;Q80X41-5;Q80X41-3;Q80X41	A0A1Y7VMH3	A0A1Y7VMH3	Serine/threonine-protein kinase VRK1	Vrk1	EAEESAVCAVEDMECSDTQVQEAAQTRKWPP	KEAEESAVCAVEDMECS(0.968)DT(0.032)QVQEAAQTR	tr|A0A1Y7VMH3|A0A1Y7VMH3_MOUSE Serine/threonine-protein kinase VRK1 OS=Mus musculus OX=10090 GN=Vrk1 PE=1 SV=1;sp|Q80X41-2|VRK1_MOUSE Isoform 2 of Serine/threonine-protein kinase VRK1 OS=Mus musculus OX=10090 GN=Vrk1;sp|Q80X41-5|VRK1_MOUSE Isoform 5 of Ser	X;X;X;X;X;X;X;X;X;X;X;X;X;X;X;Phospho (STY);X;X;X;X;X;X;X;X;X;X;X;X;X;X;X
21.8691	23.2083	23.2323	22.7225	22.7648	22.7848	22.8137	23.276	22.775	23.3255	23.09	21.116	S	637	3	___1	Aurora-A kinase substrate motif;Calmodulin-dependent protein kinase II substrate motif;Casein kinase II substrate motif;Chk1 kinase substrate motif;G protein-coupled receptor kinase 1 substrate motif;PAK2 kinase substrate motif;Phosphorylase kinase substrate motif;PKA kinase substrate motif;PKC kinase substrate motif	1	0.903788	A0A1Y7VNU2;G5E8J4;Q62136	A0A1Y7VNU2	A0A1Y7VNU2	Protein-tyrosine-phosphatase;Tyrosine-protein phosphatase non-receptor type 21	Ptpn21	EPLTAARHAHLQKRNSIEIAGLTHGFEGLRL	RNS(1)IEIAGLTHGFEGLR	tr|A0A1Y7VNU2|A0A1Y7VNU2_MOUSE Protein-tyrosine-phosphatase (Fragment) OS=Mus musculus OX=10090 GN=Ptpn21 PE=1 SV=1;tr|G5E8J4|G5E8J4_MOUSE Tyrosine-protein phosphatase non-receptor type OS=Mus musculus OX=10090 GN=Ptpn21 PE=1 SV=1;sp|Q62136|PTN21_MOUSE Tyr	X;X;X;X;X;X;X;X;X;X;X;X;X;X;X;Phospho (STY);X;X;X;X;X;X;X;X;X;X;X;X;X;X;X
20.8231	22.4116	21.2531	21.2117	21.6266	21.7462	22.1055	21.8826	21.3498	21.4423	22.0629	21.4752	S	469	2	___1	ERK1,2 kinase substrate motif;GSK-3, ERK1, ERK2, CDK5 substrate motif;WW domain binding motif	1	0.895066	A0A1Y7VNZ6;Q03141-2;Q03141-3;Q03141	A0A1Y7VNZ6	A0A1Y7VNZ6	MAP/microtubule affinity-regulating kinase 3	Mark3	KSSSSAVGGKGIAPASPMLGNAGNPNKADIP	GIAPAS(1)PMLGNAGNPNK	tr|A0A1Y7VNZ6|A0A1Y7VNZ6_MOUSE Non-specific serine/threonine protein kinase OS=Mus musculus OX=10090 GN=Mark3 PE=1 SV=1;sp|Q03141-2|MARK3_MOUSE Isoform 2 of MAP/microtubule affinity-regulating kinase 3 OS=Mus musculus OX=10090 GN=Mark3;sp|Q03141-3|MARK3_MO	X;X;X;X;X;X;X;X;X;X;X;X;X;X;X;Phospho (STY);X;Oxidation (M);X;X;X;X;X;X;X;X;X;X;X;X;X
20.4547	21.5763	21.4289	21.6988	21.1862	20.9478	21.2616	21.5643	21.6689	21.8106	21.3526	20.6563	S	14	2	___1	Casein kinase II substrate motif;G protein-coupled receptor kinase 1 substrate motif;PKA kinase substrate motif;Pyruvate dehydrogenase kinase substrate motif	0.999929	0.841668	A0A286YCJ2;Q8K3J5-3;Q8K3J5-2;Q8K3J5	A0A286YCJ2	A0A286YCJ2	Zinc finger protein 131	Znf131	__XSKYRQGESKGQISEDDCASDPISKQEHM	GQIS(1)EDDCASDPISK	tr|A0A286YCJ2|A0A286YCJ2_MOUSE Zinc finger protein 131 (Fragment) OS=Mus musculus OX=10090 GN=Zfp131 PE=1 SV=1;sp|Q8K3J5-3|ZN131_MOUSE Isoform 3 of Zinc finger protein 131 OS=Mus musculus OX=10090 GN=Znf131;sp|Q8K3J5-2|ZN131_MOUSE Isoform 2 of Zinc finger	X;X;X;X;X;X;X;X;X;X;X;X;X;X;X;Phospho (STY);X;X;X;X;X;X;X;X;X;X;X;X;X;X;X
21.2537	21.879	21.2433	21.6032	21.342	22.2998	21.5765	21.3053	21.1292	21.5364	21.945	21.7064	S	184	2	___1	Casein kinase I substrate motif;Casein kinase II substrate motif;G protein-coupled receptor kinase 1 substrate motif;PKA kinase substrate motif;PKC kinase substrate motif;Pyruvate dehydrogenase kinase substrate motif	0.999994	0.421002	A0A286YCS0;Q7TMY4	A0A286YCS0	A0A286YCS0	THO complex subunit 7 homolog	Thoc7	TIHELQQTLENDDKLSEVDEAQESTMEADPK	LS(1)EVDEAQESTMEADPKP	tr|A0A286YCS0|A0A286YCS0_MOUSE THO complex subunit 7 homolog OS=Mus musculus OX=10090 GN=Thoc7 PE=1 SV=1;sp|Q7TMY4|THOC7_MOUSE THO complex subunit 7 homolog OS=Mus musculus OX=10090 GN=Thoc7 PE=1 SV=2	X;X;X;X;X;X;X;X;X;X;X;X;X;X;X;Phospho (STY);X;X;X;X;X;X;X;X;X;X;X;X;X;X;X
22.6126	22.9583	23.3842	22.5824	22.7275	23.0446	22.263	22.9569	23.0038	22.7366	22.8805	22.1151	S	1409	2	___1	14-3-3 domain binding motif;ATM kinase substrate motif;b-Adrenergic Receptor kinase substrate motif;Calmodulin-dependent protein kinase II substrate motif;Casein kinase II substrate motif;DNA dependent Protein kinase substrate motif;MAPKAPK1 kinase substrate motif;PKA kinase substrate motif;PKC kinase substrate motif;Pyruvate dehydrogenase kinase substrate motif	0.999999	0.620492	E9Q4K7;A0A286YCV9	E9Q4K7	E9Q4K7	Kinesin-like protein	Kif13b	LSPSHSLGSNKGRWESQQDVSQTLVSRGIAP	GRWES(1)QQDVSQTLVSR	tr|E9Q4K7|E9Q4K7_MOUSE Kinesin family member 13B OS=Mus musculus OX=10090 GN=Kif13b PE=1 SV=1;tr|A0A286YCV9|A0A286YCV9_MOUSE Kinesin family member 13B OS=Mus musculus OX=10090 GN=Kif13b PE=1 SV=1	X;X;X;X;X;X;X;X;X;X;X;X;X;X;X;Phospho (STY);X;X;X;X;X;X;X;X;X;X;X;X;X;X;X
20.423	22.9215	22.6064	22.3715	22.157	22.3561	22.6161	22.4398	22.3425	22.6297	22.4974	22.5133	S	1705	2	___1	Casein kinase I substrate motif;Casein kinase II substrate motif	0.962839	0.760369	E9Q4K7;A0A286YCV9	E9Q4K7	E9Q4K7	Kinesin-like protein	Kif13b	PSNARGQTLGRLEVTSDSEDASEVPEWLREG	LEVT(0.03)S(0.963)DS(0.007)EDASEVPEWLR	tr|E9Q4K7|E9Q4K7_MOUSE Kinesin family member 13B OS=Mus musculus OX=10090 GN=Kif13b PE=1 SV=1;tr|A0A286YCV9|A0A286YCV9_MOUSE Kinesin family member 13B OS=Mus musculus OX=10090 GN=Kif13b PE=1 SV=1	X;X;X;X;X;X;X;X;X;X;X;X;X;X;X;Phospho (STY);X;X;X;X;X;X;X;X;X;X;X;X;X;X;X
20.3275	22.9102	22.2892	22.8285	22.8125	22.5024	22.4477	22.8174	22.714	22.8905	22.457	22.3387	S	1794	3	___1	14-3-3 domain binding motif;Calmodulin-dependent protein kinase II substrate motif;PAK2 kinase substrate motif;PKA kinase substrate motif;PKC epsilon kinase substrate motif;PKC kinase substrate motif	1	0.438949	E9Q4K7;A0A286YCV9	E9Q4K7	E9Q4K7	Kinesin-like protein	Kif13b	RPSRVRRAVGTGRRRSSGLQPQGAPEVRRSA	RRS(1)S(1)GLQPQGAPEVR	tr|E9Q4K7|E9Q4K7_MOUSE Kinesin family member 13B OS=Mus musculus OX=10090 GN=Kif13b PE=1 SV=1;tr|A0A286YCV9|A0A286YCV9_MOUSE Kinesin family member 13B OS=Mus musculus OX=10090 GN=Kif13b PE=1 SV=1	X;X;X;X;X;X;X;X;X;X;X;X;X;X;X;Phospho (STY);Phospho (STY);X;X;X;X;X;X;X;X;X;X;X;X;X;X
20.5484	22.9102	22.2892	22.8285	22.8125	22.5024	22.4477	22.8174	22.714	22.8905	22.457	22.3387	S	1795	3	___1	14-3-3 domain binding motif;Calmodulin-dependent protein kinase II substrate motif;G protein-coupled receptor kinase 1 substrate motif;MAPKAPK1 kinase substrate motif;MDC1 BRCT domain binding motif;PAK2 kinase substrate motif;Pim1 kinase substrate sequence;PKA kinase substrate motif;PKC epsilon kinase substrate motif;PKC kinase substrate motif;Plk1 PBD domain binding motif;ZIP kinase substrate mo…	1	0.443328	E9Q4K7;A0A286YCV9	E9Q4K7	E9Q4K7	Kinesin-like protein	Kif13b	PSRVRRAVGTGRRRSSGLQPQGAPEVRRSAT	RRS(1)S(1)GLQPQGAPEVR	tr|E9Q4K7|E9Q4K7_MOUSE Kinesin family member 13B OS=Mus musculus OX=10090 GN=Kif13b PE=1 SV=1;tr|A0A286YCV9|A0A286YCV9_MOUSE Kinesin family member 13B OS=Mus musculus OX=10090 GN=Kif13b PE=1 SV=1	X;X;X;X;X;X;X;X;X;X;X;X;X;X;Phospho (STY);Phospho (STY);X;X;X;X;X;X;X;X;X;X;X;X;X;X;X
20.8282	21.146	21.4332	20.3332	21.0522	20.7481	21.1613	21.9376	21.516	21.0348	20.7259	21.0443	S	1380	2	___1	14-3-3 domain binding motif;Calmodulin-dependent protein kinase II substrate motif;Casein kinase II substrate motif;PKA kinase substrate motif;PKC kinase substrate motif;ZIP kinase substrate motif	0.975694	0.0635264	E9Q4K7;A0A286YCV9	E9Q4K7	E9Q4K7	Kinesin-like protein	Kif13b	KEQLTGKGKLSRRSISSPSMNRLSGSRQELS	S(0.001)IS(0.976)S(0.023)PS(0.001)MNR	tr|E9Q4K7|E9Q4K7_MOUSE Kinesin family member 13B OS=Mus musculus OX=10090 GN=Kif13b PE=1 SV=1;tr|A0A286YCV9|A0A286YCV9_MOUSE Kinesin family member 13B OS=Mus musculus OX=10090 GN=Kif13b PE=1 SV=1	X;X;X;X;X;X;X;X;X;X;X;X;X;X;X;Phospho (STY);X;X;X;X;X;X;X;X;X;X;X;X;X;X;X
24.7222	27.3406	26.715	26.219	26.7393	26.4061	26.9682	27.6907	27.5223	27.5204	26.7285	27.964	S	561	2	___1	b-Adrenergic Receptor kinase substrate motif;BARD1 BRCT domain binding motif;Casein kinase II substrate motif;G protein-coupled receptor kinase 1 substrate motif;PKA kinase substrate motif;PKC kinase substrate motif	1	0.227479	A0A286YDA2;A0A286YDT3;E9Q5C9;A0A286YDV7;E9Q5C9-2	A0A286YDA2	A0A286YDA2		Nolc1	ANGTPASLNGKAAKESEEEEEEEETEEKKKA	ES(1)EEEEEEEETEEKK	tr|A0A286YDA2|A0A286YDA2_MOUSE Nucleolar and coiled-body phosphoprotein 1 OS=Mus musculus OX=10090 GN=Nolc1 PE=1 SV=1;tr|A0A286YDT3|A0A286YDT3_MOUSE Nucleolar and coiled-body phosphoprotein 1 OS=Mus musculus OX=10090 GN=Nolc1 PE=1 SV=1;sp|E9Q5C9|NOLC1_MOUS	X;X;X;Phospho (STY);X;X;Phospho (STY);X;X;X;X;X;X;X;X;Phospho (STY);X;X;X;X;X;X;X;X;X;X;X;X;X;X;X
20.7339	20.8511	20.6263	20.9144	20.2892	20.5931	20.7158	21.0754	21.365	21.4164	21.3549	21.8605	S	552	2	___1		1	0.0115384	A0A286YDA2;A0A286YDT3;E9Q5C9;A0A286YDV7;E9Q5C9-2	A0A286YDA2	A0A286YDA2		Nolc1	TTPKIQASKANGTPASLNGKAAKESEEEEEE	ANGT(1)PAS(1)LNGK	tr|A0A286YDA2|A0A286YDA2_MOUSE Nucleolar and coiled-body phosphoprotein 1 OS=Mus musculus OX=10090 GN=Nolc1 PE=1 SV=1;tr|A0A286YDT3|A0A286YDT3_MOUSE Nucleolar and coiled-body phosphoprotein 1 OS=Mus musculus OX=10090 GN=Nolc1 PE=1 SV=1;sp|E9Q5C9|NOLC1_MOUS	X;X;X;X;X;X;X;X;X;X;X;X;Phospho (STY);X;X;Phospho (STY);X;X;X;X;X;X;X;X;Phospho (STY);X;X;X;X;X;X
20.9064	21.7631	21.5227	21.8489	22.2515	22.0261	21.6685	21.8698	21.7608	22.0665	22.0835	21.7135	S	687	2	___1	14-3-3 domain binding motif;Calmodulin-dependent protein kinase II substrate motif;Casein kinase II substrate motif;Phosphorylase kinase substrate motif;PKA kinase substrate motif;PKC kinase substrate motif	0.999958	0.0744641	A0A286YDA2;A0A286YDT3;E9Q5C9;A0A286YDV7	A0A286YDA2	A0A286YDA2		Nolc1	RHEKTKKKRGSYRGGSISVQVNSVKFDSE__	GGS(1)ISVQVNSVK	tr|A0A286YDA2|A0A286YDA2_MOUSE Nucleolar and coiled-body phosphoprotein 1 OS=Mus musculus OX=10090 GN=Nolc1 PE=1 SV=1;tr|A0A286YDT3|A0A286YDT3_MOUSE Nucleolar and coiled-body phosphoprotein 1 OS=Mus musculus OX=10090 GN=Nolc1 PE=1 SV=1;sp|E9Q5C9|NOLC1_MOUS	X;X;X;X;X;X;X;X;X;X;X;X;X;X;X;Phospho (STY);X;X;X;X;X;X;X;X;X;X;X;X;X;X;X
23.7915	23.8477	23.2486	23.248	23.4004	23.6177	23.7177	23.9641	23.6299	23.8874	23.875	23.8724	S	699	2	___1	b-Adrenergic Receptor kinase substrate motif;G protein-coupled receptor kinase 1 substrate motif;PKA kinase substrate motif;PKC kinase substrate motif	0.999994	0.117977	A0A286YDA2;A0A286YDT3;E9Q5C9;A0A286YDV7	A0A286YDA2	A0A286YDA2		Nolc1	RGGSISVQVNSVKFDSE______________	GGSISVQVNSVKFDS(1)E	tr|A0A286YDA2|A0A286YDA2_MOUSE Nucleolar and coiled-body phosphoprotein 1 OS=Mus musculus OX=10090 GN=Nolc1 PE=1 SV=1;tr|A0A286YDT3|A0A286YDT3_MOUSE Nucleolar and coiled-body phosphoprotein 1 OS=Mus musculus OX=10090 GN=Nolc1 PE=1 SV=1;sp|E9Q5C9|NOLC1_MOUS	X;X;X;Phospho (STY);X;X;X;X;X;X;X;X;X;X;X;Phospho (STY);X;X;X;X;X;X;X;X;X;X;X;X;X;X;X
22.2731	23.1937	23.1907	23.3027	22.7429	23.3134	23.3454	23.4712	23.5409	24.0133	24.1696	24.1182	S	644	2	___1		1	0.00780171	A0A286YDA2;A0A286YDT3;E9Q5C9;A0A286YDV7;E9Q5C9-2	A0A286YDA2	A0A286YDA2		Nolc1	VREEEIEVDSRVADNSFDAKRGAAGDWGERA	VADNS(1)FDAK	tr|A0A286YDA2|A0A286YDA2_MOUSE Nucleolar and coiled-body phosphoprotein 1 OS=Mus musculus OX=10090 GN=Nolc1 PE=1 SV=1;tr|A0A286YDT3|A0A286YDT3_MOUSE Nucleolar and coiled-body phosphoprotein 1 OS=Mus musculus OX=10090 GN=Nolc1 PE=1 SV=1;sp|E9Q5C9|NOLC1_MOUS	X;X;X;X;X;X;X;X;X;X;X;X;X;X;X;Phospho (STY);X;X;X;X;X;X;X;X;X;X;X;X;X;X;X
21.6975	22.9993	22.6664	22.8065	20.0494	22.6072	22.6789	23.2187	22.8135	21.0267	23.0684	22.407	S	600	2	___1	ERK1,2 kinase substrate motif;G protein-coupled receptor kinase 1 substrate motif;GSK3 kinase substrate motif;GSK-3, ERK1, ERK2, CDK5 substrate motif;WW domain binding motif	0.958524	0.614631	A0A286YDB3;Q80XQ2	A0A286YDB3	A0A286YDB3	TBC1 domain family member 5	Tbc1d5	SPSIESLPGGREFTGSPPPSATKKDSFFSNI	EFT(0.018)GS(0.959)PPPS(0.012)AT(0.012)K	tr|A0A286YDB3|A0A286YDB3_MOUSE TBC1 domain family member 5 OS=Mus musculus OX=10090 GN=Tbc1d5 PE=1 SV=1;sp|Q80XQ2|TBCD5_MOUSE TBC1 domain family member 5 OS=Mus musculus OX=10090 GN=Tbc1d5 PE=1 SV=2	Phospho (STY);X;Phospho (STY);X;X;Phospho (STY);X;X;X;X;X;X;X;X;X;Phospho (STY);X;X;X;X;X;X;X;X;X;X;X;X;X;X;X
20.7947	20.8342	21.7282	22.3661	21.9609	22.4013	21.6873	21.2053	22.9639	22.7043	21.5457	23.5693	S	127	2	___1	Cdc2 kinase substrate motif;CDK kinase substrate motif;CDK1,2,4,6 kinase substrate motif;ERK1,2 kinase substrate motif;G protein-coupled receptor kinase 1 substrate motif;GSK-3, ERK1, ERK2, CDK5 substrate motif;PKA kinase substrate motif;WW domain binding motif	0.999899	0.166658	A0A286YDC0;Q03147	A0A286YDC0	A0A286YDC0	Cyclin-dependent kinase 7	Cdk7	GVLKLADFGLAKSFGSPNRAYTHQVVTRWYR	SFGS(1)PNR	tr|A0A286YDC0|A0A286YDC0_MOUSE Cell division protein kinase 7 OS=Mus musculus OX=10090 GN=Cdk7 PE=1 SV=1;sp|Q03147|CDK7_MOUSE Cyclin-dependent kinase 7 OS=Mus musculus OX=10090 GN=Cdk7 PE=1 SV=2	X;X;X;X;X;X;X;X;X;X;X;X;X;X;X;Phospho (STY);X;X;X;X;X;Phospho (STY);X;X;X;X;X;X;X;X;X
20.4381	21.7122	21.5371	21.1563	19.6391	20.8987	21.5677	21.4077	21.1884	21.8929	21.8493	19.7381	S	243	3	___1	Calmodulin-dependent protein kinase II substrate motif;Casein kinase II substrate motif;Chk1 kinase substrate motif;DNA dependent Protein kinase substrate motif;ERK1,2 kinase substrate motif;GSK-3, ERK1, ERK2, CDK5 substrate motif;PKA kinase substrate motif;PKC kinase substrate motif;WW domain binding motif	0.965439	0.645362	A0A286YDD7;E9PUA2;Q5BLK4	A0A286YDD7	A0A286YDD7	Terminal uridylyltransferase 7	Zcchc6	ALPHKVTKPNLTKPPSPVTCVSDPYREAKNG	VTKPNLT(0.029)KPPS(0.965)PVT(0.005)CVS(0.001)DPYR	tr|A0A286YDD7|A0A286YDD7_MOUSE Terminal uridylyltransferase 7 (Fragment) OS=Mus musculus OX=10090 GN=Tut7 PE=1 SV=1;tr|E9PUA2|E9PUA2_MOUSE Terminal uridylyltransferase 7 OS=Mus musculus OX=10090 GN=Tut7 PE=1 SV=1;sp|Q5BLK4|TUT7_MOUSE Terminal uridylyltrans	X;X;X;X;X;X;X;X;X;X;X;X;X;X;X;Phospho (STY);X;X;X;X;X;X;X;X;X;X;X;X;X;X;X
24.6723	24.1481	24.3909	24.9489	24.5401	24.7573	24.7456	24.6336	24.3737	23.9697	21.6324	23.7664	S	174	2	___1	G protein-coupled receptor kinase 1 substrate motif;MAPKAPK2 kinase substrate motif	1	0.0647116	A0A286YDF5;Q69ZN7;E9Q390;Q69ZN7-4;Q69ZN7-2;Q69ZN7-3	A0A286YDF5	A0A286YDF5	Myoferlin	Myof	GIVRGPGPKGPSGTVSEAQLARRITKGKSSR	GPSGT(1)VS(1)EAQLAR	tr|A0A286YDF5|A0A286YDF5_MOUSE Myoferlin OS=Mus musculus OX=10090 GN=Myof PE=1 SV=1;sp|Q69ZN7|MYOF_MOUSE Myoferlin OS=Mus musculus OX=10090 GN=Myof PE=1 SV=2;tr|E9Q390|E9Q390_MOUSE Myoferlin OS=Mus musculus OX=10090 GN=Myof PE=1 SV=2;sp|Q69ZN7-4|MYOF_MOUSE	X;X;X;X;X;X;X;X;X;X;X;X;X;Phospho (STY);X;Phospho (STY);X;X;X;X;X;X;X;X;X;X;X;X;X;X;X
21.9871	22.1456	22.3217	22.3206	22.0171	21.9968	21.8471	21.9686	21.8777	21.7369	21.9574	21.4365	S	176	2	___1	PKA kinase substrate motif;PKC kinase substrate motif	0.996468	0.0592024	A0A286YDN1;Q8VC03	A0A286YDN1	A0A286YDN1	Echinoderm microtubule-associated protein-like 3	Eml3	SPSERPRQKLSRKAASSANLLLRSGSTESRG	AAS(0.996)S(0.004)ANLLLR	tr|A0A286YDN1|A0A286YDN1_MOUSE Echinoderm microtubule-associated protein-like 3 OS=Mus musculus OX=10090 GN=Eml3 PE=1 SV=1;sp|Q8VC03|EMAL3_MOUSE Echinoderm microtubule-associated protein-like 3 OS=Mus musculus OX=10090 GN=Eml3 PE=1 SV=1	X;X;X;X;X;X;X;X;X;X;X;X;X;X;X;Phospho (STY);X;X;X;X;X;X;X;X;X;X;X;X;X;X;X
20.6757	21.8231	21.2722	21.6059	21.3895	21.4802	21.598	22.1784	21.544	21.8213	21.9562	21.4581	S	2369	2	___1	14-3-3 domain binding motif;Calmodulin-dependent protein kinase II substrate motif;Casein kinase II substrate motif;ERK1,2 kinase substrate motif;GSK-3, ERK1, ERK2, CDK5 substrate motif;MAPKAPK1 kinase substrate motif;PKA kinase substrate motif;PKC kinase substrate motif;WW domain binding motif	0.999999	0.332006	A0A286YE36;E9QAE4;O88491	A0A286YE36	A0A286YE36	Histone-lysine N-methyltransferase;Histone-lysine N-methyltransferase, H3 lysine-36 and H4 lysine-20 specific	Nsd1	MDLIDLTPRQKERAASPQEVTPQADEKTAML	AAS(1)PQEVTPQADEK	tr|A0A286YE36|A0A286YE36_MOUSE Histone-lysine N-methyltransferase, H3 lysine-36-specific OS=Mus musculus OX=10090 GN=Nsd1 PE=1 SV=1;tr|E9QAE4|E9QAE4_MOUSE Histone-lysine N-methyltransferase, H3 lysine-36-specific OS=Mus musculus OX=10090 GN=Nsd1 PE=1 SV=1;	X;X;X;X;X;X;X;X;X;X;X;X;X;X;X;Phospho (STY);X;X;X;X;X;X;X;X;X;X;X;X;X;X;X
22.1771	23.3213	23.4385	22.5528	23.4758	20.7911	22.8589	23.106	23.101	22.395	23.055	21.4874	S	351	2	___1	14-3-3 domain binding motif;Calmodulin-dependent protein kinase II substrate motif;Calmodulin-dependent protein kinase IV substrate motif;Chk1 kinase substrate motif;PKA kinase substrate motif;PKC kinase substrate motif	0.995377	0.592243	A0A2C9F2A2;Q921Q7	A0A2C9F2A2	A0A2C9F2A2	Ras and Rab interactor 1	Rin1	RLSRPRHRRPLLRSMSSAFCSLLAPERQVGR	SMS(0.995)S(0.004)AFCSLLAPER	tr|A0A2C9F2A2|A0A2C9F2A2_MOUSE Ras and Rab interactor 1 OS=Mus musculus OX=10090 GN=Rin1 PE=1 SV=1;sp|Q921Q7|RIN1_MOUSE Ras and Rab interactor 1 OS=Mus musculus OX=10090 GN=Rin1 PE=1 SV=1	X;X;X;X;X;X;X;X;X;X;X;X;X;X;Oxidation (M);Phospho (STY);X;X;X;X;X;X;X;X;X;X;X;X;X;X;X
20.1288	21.4578	23.0627	21.2492	20.9044	21.3299	22.7873	21.9193	21.1148	21.7689	22.7096	22.4881	S	299	3	___1	14-3-3 domain binding motif;Calmodulin-dependent protein kinase II substrate motif;Calmodulin-dependent protein kinase IV substrate motif;Chk1 kinase substrate motif;MDC1 BRCT domain binding motif;PAK2 kinase substrate motif;PKA kinase substrate motif;PKA, PKG kinase substrate motif;PKC epsilon kinase substrate motif;PKC kinase substrate motif;PKG kinase substrate motif;Plk1 PBD domain binding mo…	0.786465	0.46019	A0A2I3BPM0;F8WGA9;Q6GTE9;Q9Z1J2-2;Q9Z1J2	A0A2I3BPM0	A0A2I3BPM0	Serine/threonine-protein kinase Nek4	Nek4	TKSSDQPGNLLPRRSSDGGDGEGSELVKPLY	RS(0.213)S(0.786)DGGDGEGSELVKPLYPSNK	tr|A0A2I3BPM0|A0A2I3BPM0_MOUSE Serine/threonine-protein kinase Nek4 (Fragment) OS=Mus musculus OX=10090 GN=Nek4 PE=1 SV=1;tr|F8WGA9|F8WGA9_MOUSE Serine/threonine-protein kinase Nek4 OS=Mus musculus OX=10090 GN=Nek4 PE=1 SV=1;tr|Q6GTE9|Q6GTE9_MOUSE NIMA (Ne	X;X;X;X;X;X;X;X;X;X;X;X;X;X;X;Phospho (STY);X;X;X;X;X;X;X;X;X;X;X;X;X;X;X
23.9237	24.6325	24.7252	24.2653	24.5637	23.7573	24.8917	24.804	24.223	24.3215	24.8339	23.9514	S	36	2	___1	14-3-3 domain binding motif;Akt kinase substrate motif;Calmodulin-dependent protein kinase II substrate motif;MAPKAPK1 kinase substrate motif;PKA kinase substrate motif;PKC epsilon kinase substrate motif;PKC kinase substrate motif	1	0.640699	A0A2I3BPQ0;Q9D0V7	A0A2I3BPQ0	A0A2I3BPQ0	Receptor-binding cancer antigen expressed on SiSo cells	Ebag9	FLKRLICRSGRGRKLSGDQITLPTTVDYSSV	KLS(1)GDQITLPTTVDYSSVPK	tr|A0A2I3BPQ0|A0A2I3BPQ0_MOUSE Receptor-binding cancer antigen-expressed on SiSo cells (Fragment) OS=Mus musculus OX=10090 GN=Ebag9 PE=1 SV=1;sp|Q9D0V7|RCAS1_MOUSE Receptor-binding cancer antigen expressed on SiSo cells OS=Mus musculus OX=10090 GN=Ebag9 PE	X;X;X;X;X;X;X;X;X;X;X;X;X;X;X;Phospho (STY);X;X;X;X;X;X;X;X;X;X;X;X;X;X;X
21.1432	22.0389	21.9455	21.609	21.5987	21.4622	21.4537	21.5985	21.6564	21.8001	22.2006	21.8709	S	242	2	___1	ERK1,2 kinase substrate motif;GSK-3, ERK1, ERK2, CDK5 substrate motif;WW domain binding motif	1	0.323223	E9Q784;A0A2I3BPQ5	E9Q784	E9Q784		Zc3h13	ASSAGKKERKAAVVASPLLDQQRNSKGNQSK	AAVVAS(1)PLLDQQR	sp|E9Q784|ZC3HD_MOUSE Zinc finger CCCH domain-containing protein 13 OS=Mus musculus OX=10090 GN=Zc3h13 PE=1 SV=1;tr|A0A2I3BPQ5|A0A2I3BPQ5_MOUSE Zinc finger CCCH domain-containing protein 13 OS=Mus musculus OX=10090 GN=Zc3h13 PE=1 SV=1	X;X;X;X;X;X;X;X;X;X;X;X;X;X;X;Phospho (STY);X;X;X;X;X;X;X;X;X;X;X;X;X;X;X
22.3295	23.0202	22.6539	22.9768	22.605	22.6341	23.0131	23.1452	23.1	23.29	23.108	22.2595	S	198	2	___1	Calmodulin-dependent protein kinase II substrate motif;Casein kinase II substrate motif;Chk1 kinase substrate motif;ERK1,2 kinase substrate motif;GSK-3, ERK1, ERK2, CDK5 substrate motif;PKA kinase substrate motif;PKC kinase substrate motif;WW domain binding motif	1	0.493821	E9Q784;A0A2I3BPQ5	E9Q784	E9Q784		Zc3h13	ENMDKREEIIIQKEVSPEVVRSKLSPSPSLR	EVS(1)PEVVR	sp|E9Q784|ZC3HD_MOUSE Zinc finger CCCH domain-containing protein 13 OS=Mus musculus OX=10090 GN=Zc3h13 PE=1 SV=1;tr|A0A2I3BPQ5|A0A2I3BPQ5_MOUSE Zinc finger CCCH domain-containing protein 13 OS=Mus musculus OX=10090 GN=Zc3h13 PE=1 SV=1	X;X;X;X;X;X;X;X;X;X;X;X;X;X;X;Phospho (STY);X;X;X;X;X;X;X;X;Phospho (STY);X;Phospho (STY);X;X;X;X
21.7015	21.1867	21.6469	21.4357	20.3472	21.6969	20.8739	21.6653	21.3307	21.6511	21.7098	22.3437	S	1069	2	___1	Cdc2 kinase substrate motif;CDK kinase substrate motif;CDK1,2,4,6 kinase substrate motif;ERK1,2 kinase substrate motif;Growth associated histone HI kinase substrate motif;GSK-3, ERK1, ERK2, CDK5 substrate motif;MAPKAPK2 kinase substrate motif;PKA kinase substrate motif;PKC kinase substrate motif;WW domain binding motif	0.999186	0.309293	E9Q784;A0A2I3BPQ5	E9Q784	E9Q784		Zc3h13	VERGNLETHEDSQVFSPKKGQKKKNIEKKRK	GNLETHEDS(0.001)QVFS(0.999)PK	sp|E9Q784|ZC3HD_MOUSE Zinc finger CCCH domain-containing protein 13 OS=Mus musculus OX=10090 GN=Zc3h13 PE=1 SV=1;tr|A0A2I3BPQ5|A0A2I3BPQ5_MOUSE Zinc finger CCCH domain-containing protein 13 OS=Mus musculus OX=10090 GN=Zc3h13 PE=1 SV=1	X;X;X;X;X;X;X;X;X;X;X;X;X;X;X;Phospho (STY);X;X;X;X;X;X;X;X;X;X;X;X;X;X;X
22.6001	23.6227	23.4475	23.359	23.2677	23.2107	23.4807	23.5053	21.2176	23.5888	23.6384	22.8436	S	953	2	___1	14-3-3 domain binding motif;Calmodulin-dependent protein kinase II substrate motif;Casein kinase II substrate motif;ERK1,2 kinase substrate motif;GSK-3, ERK1, ERK2, CDK5 substrate motif;MAPKAPK2 kinase substrate motif;PKA kinase substrate motif;PKC kinase substrate motif;WW domain binding motif	0.994309	0.73968	E9Q784;A0A2I3BPQ5	E9Q784	E9Q784		Zc3h13	RLLSQVVRPQESRSLSPSHLTEDRQGRWKEE	S(1)LS(0.994)PS(0.006)HLTEDR	sp|E9Q784|ZC3HD_MOUSE Zinc finger CCCH domain-containing protein 13 OS=Mus musculus OX=10090 GN=Zc3h13 PE=1 SV=1;tr|A0A2I3BPQ5|A0A2I3BPQ5_MOUSE Zinc finger CCCH domain-containing protein 13 OS=Mus musculus OX=10090 GN=Zc3h13 PE=1 SV=1	X;X;X;X;X;X;X;X;X;X;X;X;X;Phospho (STY);X;Phospho (STY);X;X;X;X;X;X;X;X;X;X;X;X;X;X;X
22.312	21.0006	22.9156	23.3905	23.4975	23.3831	21.1341	21.1851	23.749	23.6293	23.6841	23.5318	S	77	2	___1	Casein kinase II substrate motif;Cdc2 kinase substrate motif;CDK kinase substrate motif;CDK1,2,4,6 kinase substrate motif;ERK1,2 kinase substrate motif;G protein-coupled receptor kinase 1 substrate motif;Growth associated histone HI kinase substrate motif;GSK-3, ERK1, ERK2, CDK5 substrate motif;PKA kinase substrate motif;PKC kinase substrate motif;WW domain binding motif	0.999948	0.114453	E9Q784;A0A2I3BPQ5	E9Q784	E9Q784		Zc3h13	GPSPRGKGYSSNYRRSPERPTGDLRERMKNK	S(1)PERPTGDLR	sp|E9Q784|ZC3HD_MOUSE Zinc finger CCCH domain-containing protein 13 OS=Mus musculus OX=10090 GN=Zc3h13 PE=1 SV=1;tr|A0A2I3BPQ5|A0A2I3BPQ5_MOUSE Zinc finger CCCH domain-containing protein 13 OS=Mus musculus OX=10090 GN=Zc3h13 PE=1 SV=1	X;X;Phospho (STY);X;X;X;X;X;X;X;X;X;X;X;X;Phospho (STY);X;X;X;X;X;X;X;X;X;X;X;X;X;X;X
23.8727	24.3806	24.5139	24.412	21.7453	24.3417	21.9921	24.5737	24.5569	24.5511	24.517	24.5162	S	385	3	___1	ERK1,2 kinase substrate motif;GSK-3, ERK1, ERK2, CDK5 substrate motif;MDC1 BRCT domain binding motif;PKA kinase substrate motif;PKC kinase substrate motif;Plk1 PBD domain binding motif;WW domain binding motif	0.876135	0.64015	A0A2I3BPY7;Q9EP71	A0A2I3BPY7	A0A2I3BPY7	Ankycorbin	Rai14	SPGKASDIPSSDAKSSPPVEHPAGTSTTDND	S(0.124)S(0.876)PPVEHPAGTSTTDNDVIIR	tr|A0A2I3BPY7|A0A2I3BPY7_MOUSE Ankycorbin OS=Mus musculus OX=10090 GN=Rai14 PE=1 SV=1;sp|Q9EP71|RAI14_MOUSE Ankycorbin OS=Mus musculus OX=10090 GN=Rai14 PE=1 SV=1	X;X;X;X;X;X;X;X;X;X;X;X;X;X;X;Phospho (STY);X;X;X;X;X;X;X;X;X;X;X;X;X;X;X
23.4904	25.0329	24.4728	23.1696	24.3257	23.0488	21.5388	25.0519	24.9363	22.7683	25.0674	21.1667	S	314	4	___1	Casein kinase I substrate motif;Casein kinase II substrate motif;Pyruvate dehydrogenase kinase substrate motif	0.999999	0.743172	A0A2I3BQE0;Q9JI10-2;Q9JI10	A0A2I3BQE0	A0A2I3BQE0	Serine/threonine-protein kinase 3;Serine/threonine-protein kinase 3 36kDa subunit;Serine/threonine-protein kinase 3 20kDa subunit	Stk3	RHEEQQRELEEEEENSDEDELDSHTMVKTSS	RHEEQQRELEEEEENS(1)DEDELDSHTMVK	tr|A0A2I3BQE0|A0A2I3BQE0_MOUSE Non-specific serine/threonine protein kinase OS=Mus musculus OX=10090 GN=Stk3 PE=1 SV=1;sp|Q9JI10-2|STK3_MOUSE Isoform 2 of Serine/threonine-protein kinase 3 OS=Mus musculus OX=10090 GN=Stk3;sp|Q9JI10|STK3_MOUSE Serine/threon	X;X;X;X;X;X;X;X;X;X;X;X;X;X;X;Phospho (STY);X;X;X;X;X;X;X;X;X;Oxidation (M);X;X;X;X;X
21.4698	21.0386	22.9066	21.2558	20.8445	22.5557	21.0295	23.2379	21.4668	21.563	23.2394	21.4784	S	389	3	___1	ERK1,2 kinase substrate motif;GSK-3, ERK1, ERK2, CDK5 substrate motif;WW domain binding motif	0.830373	0.927075	A0A2I3BQE0;Q9JI10-2;Q9JI10	A0A2I3BQE0	A0A2I3BQE0	Serine/threonine-protein kinase 3;Serine/threonine-protein kinase 3 36kDa subunit;Serine/threonine-protein kinase 3 20kDa subunit	Stk3	EEEEEEDGTMKRNATSPQVQRPSFMDYFDKQ	NAT(0.17)S(0.83)PQVQRPSFMDYFDK	tr|A0A2I3BQE0|A0A2I3BQE0_MOUSE Non-specific serine/threonine protein kinase OS=Mus musculus OX=10090 GN=Stk3 PE=1 SV=1;sp|Q9JI10-2|STK3_MOUSE Isoform 2 of Serine/threonine-protein kinase 3 OS=Mus musculus OX=10090 GN=Stk3;sp|Q9JI10|STK3_MOUSE Serine/threon	X;X;X;X;X;X;X;X;X;X;X;X;X;X;X;Phospho (STY);X;X;X;X;X;X;X;X;X;X;X;X;X;X;X
22.1532	23.524	23.2828	22.7282	22.7536	22.985	22.7049	23.1127	22.8973	21.6591	23.2176	20.683	S	188	2	___1	14-3-3 domain binding motif;Akt kinase substrate motif;AMP-activated protein kinase substrate motif;Calmodulin-dependent protein kinase II substrate motif;Casein kinase II substrate motif;HMGCoA Reductase kinase substrate motif;MAPKAPK1 kinase substrate motif;p70 Ribosomal S6 kinase substrate motif;PKA kinase substrate motif;PKC kinase substrate motif;Pyruvate dehydrogenase kinase substrate motif	0.999983	0.284408	A0A2I3BQJ3;Q8K072	A0A2I3BQJ3	A0A2I3BQJ3	Receptor expression-enhancing protein 4	Reep4	ATKSQGALAGRLRSFSMQDLRSIPDTPVPTY	SFS(1)MQDLR	tr|A0A2I3BQJ3|A0A2I3BQJ3_MOUSE Receptor expression-enhancing protein OS=Mus musculus OX=10090 GN=Reep4 PE=1 SV=1;sp|Q8K072|REEP4_MOUSE Receptor expression-enhancing protein 4 OS=Mus musculus OX=10090 GN=Reep4 PE=1 SV=1	X;X;X;X;X;X;X;X;X;X;X;X;X;X;X;Phospho (STY);Oxidation (M);X;X;X;X;X;X;X;X;X;X;X;X;X;X
21.9796	23.8875	23.4378	22.9912	23.3635	22.6578	23.4215	23.6085	23.392	21.6859	23.6544	20.5101	S	498	2	___1	Casein kinase II substrate motif;ERK1,2 kinase substrate motif;G protein-coupled receptor kinase 1 substrate motif;GSK3 kinase substrate motif;GSK-3, ERK1, ERK2, CDK5 substrate motif;WW domain binding motif	0.999985	0.311308	A0A2I3BQU5;E9PZM7	A0A2I3BQU5	A0A2I3BQU5		Scaf11	DTGIEAKEFCADHDISPDTSLRGRDSAEHQE	EFCADHDIS(1)PDTSLR	tr|A0A2I3BQU5|A0A2I3BQU5_MOUSE SR-related CTD-associated factor 11 OS=Mus musculus OX=10090 GN=Scaf11 PE=1 SV=1;tr|E9PZM7|E9PZM7_MOUSE SR-related CTD-associated factor 11 OS=Mus musculus OX=10090 GN=Scaf11 PE=1 SV=1	X;X;X;X;X;X;X;X;X;X;X;X;X;X;X;Phospho (STY);X;X;X;X;X;X;X;X;X;X;X;X;X;X;X
23.3723	24.4278	24.1289	24.1346	20.8775	23.6637	20.5293	24.7519	23.9447	20.499	24.0493	23.855	S	859	2	___1	Cdc2 kinase substrate motif;CDK kinase substrate motif;CDK1,2,4,6 kinase substrate motif;DNA dependent Protein kinase substrate motif;ERK1,2 kinase substrate motif;Growth associated histone HI kinase substrate motif;GSK-3, ERK1, ERK2, CDK5 substrate motif;MAPKAPK2 kinase substrate motif;PKA kinase substrate motif;PKC kinase substrate motif;WW domain binding motif	1	0.837755	A0A2I3BQU5;E9PZM7	A0A2I3BQU5	A0A2I3BQU5		Scaf11	PKRETVVESQSSQSPSPKRESARGRRKSRSL	RETVVESQSS(0.001)QS(0.999)PS(1)PK	tr|A0A2I3BQU5|A0A2I3BQU5_MOUSE SR-related CTD-associated factor 11 OS=Mus musculus OX=10090 GN=Scaf11 PE=1 SV=1;tr|E9PZM7|E9PZM7_MOUSE SR-related CTD-associated factor 11 OS=Mus musculus OX=10090 GN=Scaf11 PE=1 SV=1	X;X;X;X;X;X;X;X;X;X;Phospho (STY);Phospho (STY);X;Phospho (STY);X;Phospho (STY);X;X;X;X;X;X;X;X;X;X;X;X;X;X;X
20.8087	21.2371	23.7428	21.4211	21.365	21.7467	20.9734	23.6733	21.2993	23.5015	23.3777	22.3157	S	821	2	___1	14-3-3 domain binding motif;Akt kinase substrate motif;Calmodulin-dependent protein kinase II substrate motif;Casein kinase II substrate motif;ERK1,2 kinase substrate motif;G protein-coupled receptor kinase 1 substrate motif;GSK-3, ERK1, ERK2, CDK5 substrate motif;MAPKAPK1 kinase substrate motif;MAPKAPK2 kinase substrate motif;PKA kinase substrate motif;PKC kinase substrate motif;WW domain bindin…	0.999853	0.431621	A0A2I3BQU5;E9PZM7	A0A2I3BQU5	A0A2I3BQU5		Scaf11	VDKAPKPRTRRSRFHSPSTTWSPNKDAAQEK	FHS(1)PST(0.002)T(0.005)WS(0.993)PNK	tr|A0A2I3BQU5|A0A2I3BQU5_MOUSE SR-related CTD-associated factor 11 OS=Mus musculus OX=10090 GN=Scaf11 PE=1 SV=1;tr|E9PZM7|E9PZM7_MOUSE SR-related CTD-associated factor 11 OS=Mus musculus OX=10090 GN=Scaf11 PE=1 SV=1	X;X;X;X;X;X;X;X;X;X;X;X;X;X;X;Phospho (STY);X;Phospho (STY);X;X;X;Phospho (STY);X;X;X;X;X;X;X;X;X
20.6482	21.158	20.4522	20.4103	20.2656	21.3802	22.0196	21.6619	22.1	22.1821	22.0011	21.261	S	817	3	___1	G protein-coupled receptor kinase 1 substrate motif;GSK3 kinase substrate motif;PKA kinase substrate motif;PKC kinase substrate motif	0.795774	0.013976	A0A2I3BQU5;E9PZM7	A0A2I3BQU5	A0A2I3BQU5		Scaf11	AESLVDKAPKPRTRRSRFHSPSTTWSPNKDA	S(0.796)RFHS(0.19)PS(0.009)T(0.005)T(0.001)WSPNK	tr|A0A2I3BQU5|A0A2I3BQU5_MOUSE SR-related CTD-associated factor 11 OS=Mus musculus OX=10090 GN=Scaf11 PE=1 SV=1;tr|E9PZM7|E9PZM7_MOUSE SR-related CTD-associated factor 11 OS=Mus musculus OX=10090 GN=Scaf11 PE=1 SV=1	X;X;X;X;X;X;X;X;X;X;X;X;X;X;X;Phospho (STY);X;X;X;Phospho (STY);X;Phospho (STY);X;X;X;Phospho (STY);X;X;X;X;X
23.0527	24.1204	23.8057	20.9576	23.7642	21.8511	23.8103	23.8738	23.6852	23.9729	24.1662	23.961	S	410	2	___1	b-Adrenergic Receptor kinase substrate motif;Casein kinase II substrate motif;G protein-coupled receptor kinase 1 substrate motif	0.99767	0.0695686	A0A2I3BQU5;E9PZM7	A0A2I3BQU5	A0A2I3BQU5		Scaf11	AEKSSSDSVEEETVDSDTPPVLEKEQQSCVE	SSSDSVEEETVDS(0.998)DT(0.002)PPVLEK	tr|A0A2I3BQU5|A0A2I3BQU5_MOUSE SR-related CTD-associated factor 11 OS=Mus musculus OX=10090 GN=Scaf11 PE=1 SV=1;tr|E9PZM7|E9PZM7_MOUSE SR-related CTD-associated factor 11 OS=Mus musculus OX=10090 GN=Scaf11 PE=1 SV=1	X;X;X;X;X;X;X;Phospho (STY);X;X;X;X;X;X;X;Phospho (STY);X;X;X;X;X;X;X;X;X;X;X;X;X;X;X
20.1791	20.8655	22.6374	20.8093	21.1687	20.5862	22.9831	21.5731	23.2738	22.448	21.3191	22.8013	S	114	2	___1	Casein kinase I substrate motif;Casein kinase II substrate motif;DNA dependent Protein kinase substrate motif;ERK1,2 kinase substrate motif;GSK-3, ERK1, ERK2, CDK5 substrate motif;WW domain binding motif	0.979752	0.127342	A0A2I3BRG1;Q8BKI2;Q8BKI2-2	A0A2I3BRG1	A0A2I3BRG1	Trinucleotide repeat-containing gene 6B protein	Tnrc6b	PTTPKDDEPSGWEEPSPQSISRKMDIDDGTS	DDEPSGWEEPS(0.98)PQS(0.017)IS(0.003)R	tr|A0A2I3BRG1|A0A2I3BRG1_MOUSE Trinucleotide repeat-containing gene 6B protein (Fragment) OS=Mus musculus OX=10090 GN=Tnrc6b PE=1 SV=1;sp|Q8BKI2|TNR6B_MOUSE Trinucleotide repeat-containing gene 6B protein OS=Mus musculus OX=10090 GN=Tnrc6b PE=1 SV=2;sp|Q8B	X;X;X;X;X;X;X;X;X;X;X;X;X;X;X;Phospho (STY);X;X;X;X;X;X;X;X;X;X;X;X;X;X;X
24.548	25.3779	25.2229	25.5601	25.5417	25.1441	25.495	25.7812	25.6315	25.4977	25.5902	25.4758	S	205	2	___1	Casein kinase II substrate motif;ERK1,2 kinase substrate motif;Growth associated histone HI kinase substrate motif;GSK-3, ERK1, ERK2, CDK5 substrate motif;PKA kinase substrate motif;PKC kinase substrate motif;Pyruvate dehydrogenase kinase substrate motif;WW domain binding motif	1	0.107155	A0A2I3BRL8;Q91VM5;Q9WV02;S4R1F6;A2AFI3;Q9WV02-2	A0A2I3BRL8	A0A2I3BRL8	RNA binding motif protein, X-linked-like-1;RNA-binding motif protein, X chromosome;RNA-binding motif protein, X chromosome, N-terminally processed	Rbmxl1;Rbmx	PPRREPLPSRRDVYLSPRDDGYSTKDNYSSR	DVYLS(1)PRDDGYSTK	tr|A0A2I3BRL8|A0A2I3BRL8_MOUSE Predicted gene 7324 OS=Mus musculus OX=10090 GN=Gm7324 PE=4 SV=1;sp|Q91VM5|RMXL1_MOUSE RNA binding motif protein, X-linked-like-1 OS=Mus musculus OX=10090 GN=Rbmxl1 PE=2 SV=1;sp|Q9WV02|RBMX_MOUSE RNA-binding motif protein, X	X;X;X;X;X;X;X;X;X;X;X;X;X;X;X;Phospho (STY);X;X;X;X;X;X;X;X;X;X;X;X;X;X;X
20.7405	23.3835	21.7589	21.1563	23.625	20.9094	20.9877	21.6293	20.7508	23.8419	23.8818	20.7157	S	246	2	___1	Casein kinase II substrate motif	0.961903	0.54728	A0A2I3BRL8;Q91VM5	A0A2I3BRL8	A0A2I3BRL8	RNA binding motif protein, X-linked-like-1	Rbmxl1	YAPPPRDYTYRDYSHSSSRDDYPSRGYGDRD	DYSHS(0.962)S(0.019)S(0.019)RDDYPSR	tr|A0A2I3BRL8|A0A2I3BRL8_MOUSE Predicted gene 7324 OS=Mus musculus OX=10090 GN=Gm7324 PE=4 SV=1;sp|Q91VM5|RMXL1_MOUSE RNA binding motif protein, X-linked-like-1 OS=Mus musculus OX=10090 GN=Rbmxl1 PE=2 SV=1	X;X;X;X;X;X;X;X;X;X;X;X;X;X;X;Phospho (STY);X;X;X;X;X;X;X;X;X;X;X;X;X;X;X
21.2963	23.5934	23.5489	22.9421	22.9978	23.0986	23.2787	23.7025	23.8008	23.5341	23.6017	23.1491	S	349	2	___1	Casein kinase II substrate motif;DNA dependent Protein kinase substrate motif	1	0.50976	A0A2I3BRL8;Q91VM5;Q9WV02;S4R1F6	A0A2I3BRL8	A0A2I3BRL8	RNA binding motif protein, X-linked-like-1;RNA-binding motif protein, X chromosome;RNA-binding motif protein, X chromosome, N-terminally processed	Rbmxl1;Rbmx	SGRDRVGRQERGLPPSMERGYPPPRDSYSSS	GLPPS(1)MER	tr|A0A2I3BRL8|A0A2I3BRL8_MOUSE Predicted gene 7324 OS=Mus musculus OX=10090 GN=Gm7324 PE=4 SV=1;sp|Q91VM5|RMXL1_MOUSE RNA binding motif protein, X-linked-like-1 OS=Mus musculus OX=10090 GN=Rbmxl1 PE=2 SV=1;sp|Q9WV02|RBMX_MOUSE RNA-binding motif protein, X	X;X;X;X;X;X;X;X;X;X;X;X;X;X;X;Phospho (STY);X;X;X;X;X;X;X;X;X;X;X;X;X;X;X
20.751	22.0943	22.1877	21.4804	21.9791	21.788	21.8121	22.4381	22.1647	22.2865	22.3646	22.2755	S	88	2	___1	Casein kinase II substrate motif;DNA dependent Protein kinase substrate motif;PKA kinase substrate motif;PKC kinase substrate motif	0.964606	0.320081	A0A2I3BRL8;Q91VM5;Q9WV02;A2AFI3;Q9WV02-2;A2AFI4	A0A2I3BRL8	A0A2I3BRL8	RNA binding motif protein, X-linked-like-1;RNA-binding motif protein, X chromosome;RNA-binding motif protein, X chromosome, N-terminally processed	Rbmxl1;Rbmx	SLDGKAIKVEQATKPSFESGRRGPPPPPRSR	VEQATKPS(0.965)FES(0.035)GR	tr|A0A2I3BRL8|A0A2I3BRL8_MOUSE Predicted gene 7324 OS=Mus musculus OX=10090 GN=Gm7324 PE=4 SV=1;sp|Q91VM5|RMXL1_MOUSE RNA binding motif protein, X-linked-like-1 OS=Mus musculus OX=10090 GN=Rbmxl1 PE=2 SV=1;sp|Q9WV02|RBMX_MOUSE RNA-binding motif protein, X	X;X;X;X;X;X;X;X;X;X;X;X;X;X;X;Phospho (STY);X;X;X;X;X;X;X;X;X;X;X;X;X;X;X
20.7281	21.5767	21.5747	21.6718	21.4265	21.1724	21.5486	21.3611	20.882	20.9111	21.3678	20.7122	S	1537	2	___1	AMP-activated protein kinase substrate motif;Calmodulin-dependent protein kinase II substrate motif;Casein kinase II substrate motif;Chk1 kinase substrate motif;PKA kinase substrate motif;PKC kinase substrate motif;Pyruvate dehydrogenase kinase substrate motif	1	0.567082	A0A2I3BRT4;Q8R0W0	A0A2I3BRT4	A0A2I3BRT4	Epiplakin	Eppk1	KQPSQATFKGLRKQVSAGDLFRSQLITKQTL	QVS(1)AGDLFR	tr|A0A2I3BRT4|A0A2I3BRT4_MOUSE Epiplakin OS=Mus musculus OX=10090 GN=Eppk1 PE=1 SV=1;sp|Q8R0W0|EPIPL_MOUSE Epiplakin OS=Mus musculus OX=10090 GN=Eppk1 PE=1 SV=2	X;X;X;X;X;X;X;X;X;X;X;X;X;X;X;Phospho (STY);X;X;X;X;X;X;X;X;X;X;X;X;X;X;X
20.4141	21.9321	21.5184	22.405	22.1585	22.5488	21.9076	21.9998	22.1132	21.129	22.129	21.4274	S	2705	2	___1	14-3-3 domain binding motif;AMP-activated protein kinase substrate motif;Calmodulin-dependent protein kinase I substrate motif;Calmodulin-dependent protein kinase II substrate motif;Calmodulin-dependent protein kinase IV substrate motif;Casein kinase II substrate motif;Chk1 kinase substrate motif;PKA kinase substrate motif;PKC kinase substrate motif;ZIP kinase substrate motif	0.99547	0.0977443	A0A2I3BRT4;Q8R0W0	A0A2I3BRT4	A0A2I3BRT4	Epiplakin	Eppk1	ERLSKVSFPGLRRQVSASELCTSGILDRDTM	QVS(0.995)AS(0.005)ELCTSGILDR	tr|A0A2I3BRT4|A0A2I3BRT4_MOUSE Epiplakin OS=Mus musculus OX=10090 GN=Eppk1 PE=1 SV=1;sp|Q8R0W0|EPIPL_MOUSE Epiplakin OS=Mus musculus OX=10090 GN=Eppk1 PE=1 SV=2	X;X;X;X;X;X;X;X;X;X;X;X;X;X;X;Phospho (STY);X;X;X;X;X;X;X;X;X;X;X;X;X;X;X
20.7875	22.7198	21.1769	21.9976	22.1823	21.9546	20.5148	20.9202	22.5413	22.8381	22.4625	22.3204	S	135	2	___1	Casein kinase II substrate motif;ERK1,2 kinase substrate motif;Growth associated histone HI kinase substrate motif;GSK-3, ERK1, ERK2, CDK5 substrate motif;WW domain binding motif	0.892753	0.280046	A0A2I3BRU5;G3X8U8;O88622-2;O88622;E9Q954	A0A2I3BRU5	A0A2I3BRU5	Poly(ADP-ribose) glycohydrolase	Parg	KVEKLENVPQLNLDKSPTEKSSQYLNQQQTA	LENVPQLNLDKS(0.893)PT(0.107)EK	tr|A0A2I3BRU5|A0A2I3BRU5_MOUSE Poly(ADP-ribose) glycohydrolase OS=Mus musculus OX=10090 GN=Parg PE=1 SV=1;tr|G3X8U8|G3X8U8_MOUSE Poly(ADP-ribose) glycohydrolase OS=Mus musculus OX=10090 GN=Parg PE=1 SV=1;sp|O88622-2|PARG_MOUSE Isoform 2 of Poly(ADP-ribose)	X;X;X;X;X;X;X;X;X;X;X;X;X;X;X;Phospho (STY);X;X;X;X;X;X;X;X;X;X;X;X;X;X;X
21.0541	22.5637	22.5623	22.0247	22.5486	22.0009	22.0212	22.4756	21.6932	21.5428	22.5689	21.2317	S	311	2	___1	b-Adrenergic Receptor kinase substrate motif;Casein kinase II substrate motif;G protein-coupled receptor kinase 1 substrate motif;MAPKAPK2 kinase substrate motif;Pyruvate dehydrogenase kinase substrate motif	0.984593	0.866208	A0A2I3BRU5;G3X8U8;O88622-2;O88622	A0A2I3BRU5	A0A2I3BRU5	Poly(ADP-ribose) glycohydrolase	Parg	ESPMDVDNSKNSCQDSEADEETSPVFDEQDD	NS(0.014)CQDS(0.985)EADEET(0.002)SPVFDEQDDR	tr|A0A2I3BRU5|A0A2I3BRU5_MOUSE Poly(ADP-ribose) glycohydrolase OS=Mus musculus OX=10090 GN=Parg PE=1 SV=1;tr|G3X8U8|G3X8U8_MOUSE Poly(ADP-ribose) glycohydrolase OS=Mus musculus OX=10090 GN=Parg PE=1 SV=1;sp|O88622-2|PARG_MOUSE Isoform 2 of Poly(ADP-ribose)	X;X;X;X;X;X;X;X;X;X;X;X;X;X;X;Phospho (STY);X;X;X;X;X;X;X;X;X;X;X;X;X;X;X
22.5888	23.2664	23.1921	23.4396	23.2387	23.2696	23.6266	23.5617	23.539	23.8209	23.8785	23.7743	S	992	2	___1	Casein kinase II substrate motif;ERK1,2 kinase substrate motif;G protein-coupled receptor kinase 1 substrate motif;GSK-3, ERK1, ERK2, CDK5 substrate motif;WW domain binding motif	0.936047	0.00540897	A0A2R8VHH1;Q99P88	A0A2R8VHH1	A0A2R8VHH1	Nuclear pore complex protein Nup155	Nup155	DTLQELVNQSKAAPQSPSVPKKPGPPVLSSD	AAPQS(0.936)PS(0.064)VPK	tr|A0A2R8VHH1|A0A2R8VHH1_MOUSE Nuclear pore complex protein Nup155 OS=Mus musculus OX=10090 GN=Nup155 PE=1 SV=1;sp|Q99P88|NU155_MOUSE Nuclear pore complex protein Nup155 OS=Mus musculus OX=10090 GN=Nup155 PE=1 SV=1	X;X;X;X;X;X;X;X;X;X;X;X;X;X;X;Phospho (STY);X;X;X;X;X;X;X;X;X;X;X;X;X;X;X
20.4543	21.4929	21.7478	21.2645	20.9862	20.9403	22.2658	21.0132	20.8484	22.1025	22.1643	21.0502	S	1079	2	___1	DNA dependent Protein kinase substrate motif;ERK1,2 kinase substrate motif;GSK-3, ERK1, ERK2, CDK5 substrate motif;WW domain binding motif	0.978233	0.559638	A0A2R8VHQ0;Q8CGB6-2;Q8CGB6-4;Q8CGB6;Q8CGB6-3	A0A2R8VHQ0	A0A2R8VHQ0	Tensin-2	Tns2	PLPEKRHLPGSGQQPSPPARSTNQHVTFASP	HLPGS(0.022)GQQPS(0.978)PPAR	tr|A0A2R8VHQ0|A0A2R8VHQ0_MOUSE Tensin-2 OS=Mus musculus OX=10090 GN=Tns2 PE=1 SV=1;sp|Q8CGB6-2|TNS2_MOUSE Isoform 2 of Tensin-2 OS=Mus musculus OX=10090 GN=Tns2;sp|Q8CGB6-4|TNS2_MOUSE Isoform 4 of Tensin-2 OS=Mus musculus OX=10090 GN=Tns2;sp|Q8CGB6|TNS2_MO	X;X;X;X;X;X;X;X;X;X;X;X;X;X;X;Phospho (STY);X;X;X;X;X;X;X;X;X;X;X;X;X;X;X
21.1051	21.4478	21.6799	21.0241	21.579	21.4748	21.5444	21.6614	21.5299	22.2162	22.2353	20.7417	S	933	2	___1	Casein kinase II substrate motif;ERK1,2 kinase substrate motif;G protein-coupled receptor kinase 1 substrate motif;GSK-3, ERK1, ERK2, CDK5 substrate motif;PKA kinase substrate motif;PKC kinase substrate motif;WW domain binding motif	0.999992	0.772471	A0A2R8VHQ0;Q8CGB6-2;Q8CGB6-4;Q8CGB6;Q8CGB6-3	A0A2R8VHQ0	A0A2R8VHQ0	Tensin-2	Tns2	QDTTRSPSLAPTQRLSPGEALPSVVQGVAEK	LS(1)PGEALPSVVQGVAEK	tr|A0A2R8VHQ0|A0A2R8VHQ0_MOUSE Tensin-2 OS=Mus musculus OX=10090 GN=Tns2 PE=1 SV=1;sp|Q8CGB6-2|TNS2_MOUSE Isoform 2 of Tensin-2 OS=Mus musculus OX=10090 GN=Tns2;sp|Q8CGB6-4|TNS2_MOUSE Isoform 4 of Tensin-2 OS=Mus musculus OX=10090 GN=Tns2;sp|Q8CGB6|TNS2_MO	X;X;X;X;X;X;X;X;X;X;X;X;X;X;X;Phospho (STY);X;X;X;X;X;X;X;X;X;X;X;X;X;X;X
20.0296	22.8942	22.8742	20.3032	21.0162	21.9952	22.2557	21.7802	22.1575	22.5102	22.8061	22.286	S	188	2	___1	MDC1 BRCT domain binding motif;PKA kinase substrate motif;PKC kinase substrate motif;Plk1 PBD domain binding motif	0.819889	0.373155	A0A2R8VI12;A0A2R8VI71;A0A2R8VKN0;A0A2R8VI73;B2M1R7;Q61990;Q61990-3;A0A2R8W6L5;A0A2R8VHG2	A0A2R8VI12;B2M1R7	A0A2R8VI12	Poly(rC)-binding protein 2	Pcbp2	SPPKGVTIPYRPKPSSSPVIFAGGQDRYSTG	PS(0.001)S(0.82)S(0.179)PVIFAGGQDR	tr|A0A2R8VI12|A0A2R8VI12_MOUSE Poly(rC)-binding protein 2 (Fragment) OS=Mus musculus OX=10090 GN=Pcbp2 PE=1 SV=1;tr|A0A2R8VI71|A0A2R8VI71_MOUSE Poly(rC)-binding protein 2 (Fragment) OS=Mus musculus OX=10090 GN=Pcbp2 PE=1 SV=1;tr|A0A2R8VKN0|A0A2R8VKN0_MOUSE	Phospho (STY);X;X;X;X;X;X;X;X;X;X;X;X;X;X;Phospho (STY);X;X;X;X;X;X;X;X;X;X;X;X;X;X;X
22.0388	21.7864	21.4436	22.065	22.4078	20.7654	21.0061	22.8019	22.5413	20.6027	21.0137	21.7103	S	189	2	___1	ERK1,2 kinase substrate motif;GSK-3, ERK1, ERK2, CDK5 substrate motif;MDC1 BRCT domain binding motif;PKA kinase substrate motif;Plk1 PBD domain binding motif;WW domain binding motif	0.95569	0.438809	A0A2R8VI12;A0A2R8VI71;A0A2R8VKN0;A0A2R8VI73;B2M1R7;Q61990;Q61990-3;A0A2R8W6L5;A0A2R8VHG2	A0A2R8VI12;B2M1R7	A0A2R8VI12	Poly(rC)-binding protein 2	Pcbp2	PPKGVTIPYRPKPSSSPVIFAGGQDRYSTGS	PSS(0.044)S(0.956)PVIFAGGQDR	tr|A0A2R8VI12|A0A2R8VI12_MOUSE Poly(rC)-binding protein 2 (Fragment) OS=Mus musculus OX=10090 GN=Pcbp2 PE=1 SV=1;tr|A0A2R8VI71|A0A2R8VI71_MOUSE Poly(rC)-binding protein 2 (Fragment) OS=Mus musculus OX=10090 GN=Pcbp2 PE=1 SV=1;tr|A0A2R8VKN0|A0A2R8VKN0_MOUSE	X;X;X;X;X;X;X;X;X;X;X;X;X;X;X;Phospho (STY);X;X;X;X;X;X;X;X;X;X;X;X;X;X;X
21.381	22.3292	22.1911	21.0629	22.1231	20.7826	21.4573	22.2402	21.8146	21.5871	22.0478	20.9879	S	173	3	___1	Cdc2 kinase substrate motif;CDK kinase substrate motif;CDK1,2,4,6 kinase substrate motif;ERK1,2 kinase substrate motif;GSK-3, ERK1, ERK2, CDK5 substrate motif;WW domain binding motif	0.99512	0.506483	A0A2R8VI12;A0A2R8VI71;A0A2R8VKN0;A0A2R8VI73	A0A2R8VI12	A0A2R8VI12			CVKQICVVMLETLSQSPPKGVTIPYRPKPSS	QICVVMLETLS(0.005)QS(0.995)PPK	tr|A0A2R8VI12|A0A2R8VI12_MOUSE Poly(rC)-binding protein 2 (Fragment) OS=Mus musculus OX=10090 GN=Pcbp2 PE=1 SV=1;tr|A0A2R8VI71|A0A2R8VI71_MOUSE Poly(rC)-binding protein 2 (Fragment) OS=Mus musculus OX=10090 GN=Pcbp2 PE=1 SV=1;tr|A0A2R8VKN0|A0A2R8VKN0_MOUSE	X;X;X;X;X;X;X;X;X;X;X;X;X;X;X;Phospho (STY);X;X;X;X;X;X;X;X;Phospho (STY);X;X;X;X;Phospho (STY);Phospho (STY)
21.8643	22.5096	22.8858	22.7124	22.2662	22.5279	22.8604	23.2698	22.7873	22.6816	22.5395	22.1575	S	19	2	___1	14-3-3 domain binding motif;Calmodulin-dependent protein kinase II substrate motif;ERK1,2 kinase substrate motif;GSK-3, ERK1, ERK2, CDK5 substrate motif;PKA kinase substrate motif;PKC kinase substrate motif;WW domain binding motif	1	0.235006	D3Z606;A0A2R8VK26;D3Z6P2;D3Z4S9;D3Z4A3;Q6NZQ6-2;Q6NZQ6	D3Z606	D3Z606	Zinc finger protein 740	Zfp740;Znf740	SQIASKQAENGERAGSPDVLRCSSQMDCKPR	AGS(1)PDVLR	tr|D3Z606|D3Z606_MOUSE Zinc finger protein 740 (Fragment) OS=Mus musculus OX=10090 GN=Zfp740 PE=1 SV=1;tr|A0A2R8VK26|A0A2R8VK26_MOUSE Zinc finger protein 740 (Fragment) OS=Mus musculus OX=10090 GN=Zfp740 PE=1 SV=1;tr|D3Z6P2|D3Z6P2_MOUSE Zinc finger protein	X;X;X;X;X;X;X;X;X;X;X;X;X;X;X;Phospho (STY);X;X;X;X;X;X;X;X;X;X;X;X;X;X;X
22.527	23.5515	23.0017	23.3529	23.3578	23.4202	23.8741	24.0193	23.8863	24.0691	24.165	23.8784	S	658	2	___1	ERK1,2 kinase substrate motif;Growth associated histone HI kinase substrate motif;GSK-3, ERK1, ERK2, CDK5 substrate motif;PKA kinase substrate motif;PKC kinase substrate motif;WW domain binding motif	1	0.00556717	A0A2R8VKL5;E9Q066;G3X9Q6;Q8BWW4	A0A2R8VKL5	A0A2R8VKL5	La-related protein 4	Larp4	GVTRRNGKEQYVPPRSPK_____________	EQYVPPRS(1)PK	tr|A0A2R8VKL5|A0A2R8VKL5_MOUSE La-related protein 4 OS=Mus musculus OX=10090 GN=Larp4 PE=1 SV=1;tr|E9Q066|E9Q066_MOUSE La-related protein 4 OS=Mus musculus OX=10090 GN=Larp4 PE=1 SV=1;tr|G3X9Q6|G3X9Q6_MOUSE La-related protein 4 OS=Mus musculus OX=10090 GN=	X;X;X;X;X;X;X;X;X;X;X;X;X;X;X;Phospho (STY);X;X;X;X;X;X;X;X;X;X;X;X;X;X;X
21.4457	23.7209	23.9675	23.7625	23.7822	23.586	23.3923	23.8319	23.4574	22.9587	23.9666	20.0052	S	467	2	___1	Cdc2 kinase substrate motif;CDK kinase substrate motif;CDK1,2,4,6 kinase substrate motif;ERK1,2 kinase substrate motif;GSK-3, ERK1, ERK2, CDK5 substrate motif;WW domain binding motif	1	0.543158	A0A2U3TZ67;E9PUD2;Q8K1M6-4;Q8K1M6-3;Q8K1M6-2;Q8K1M6	A0A2U3TZ67	A0A2U3TZ67	Dynamin-1-like protein	Dnm1l	LLAEEKSKPIPIMPASPQKGHAVNLLDVPVP	SKPIPIMPAS(1)PQK	tr|A0A2U3TZ67|A0A2U3TZ67_MOUSE Dynamin-1-like protein OS=Mus musculus OX=10090 GN=Dnm1l PE=1 SV=1;tr|E9PUD2|E9PUD2_MOUSE Dynamin-1-like protein OS=Mus musculus OX=10090 GN=Dnm1l PE=1 SV=1;sp|Q8K1M6-4|DNM1L_MOUSE Isoform 4 of Dynamin-1-like protein OS=Mus m	X;X;X;X;X;X;X;X;X;X;X;X;Oxidation (M);X;X;Phospho (STY);X;X;X;X;X;X;X;X;X;X;X;X;X;X;X
20.2133	20.7965	19.9021	20.1962	20.3368	20.3175	20.1407	20.8281	20.3451	20.7627	21.3448	20.7284	S	569	2	___1	Cdc2 kinase substrate motif;CDK kinase substrate motif;CDK1,2,4,6 kinase substrate motif;ERK1,2 kinase substrate motif;GSK-3, ERK1, ERK2, CDK5 substrate motif;WW domain binding motif	1	0.131901	A0A338P689;A0A338P697;Q3TUF7-2;Q3TUF7-3;Q3TUF7	A0A338P689	A0A338P689	YEATS domain-containing protein 2	Yeats2	FPQYVTVKGGHMIAVSPQKQVISAGEGTTQS	GGHMIAVS(1)PQK	tr|A0A338P689|A0A338P689_MOUSE YEATS domain-containing protein 2 OS=Mus musculus OX=10090 GN=Yeats2 PE=1 SV=1;tr|A0A338P697|A0A338P697_MOUSE YEATS domain-containing protein 2 (Fragment) OS=Mus musculus OX=10090 GN=Yeats2 PE=1 SV=1;sp|Q3TUF7-2|YETS2_MOUSE I	X;X;X;X;X;X;X;X;X;X;X;X;X;X;X;Phospho (STY);X;X;X;X;X;X;X;X;X;X;X;X;X;X;X
19.9322	22.3495	22.111	22.2795	20.6036	21.7661	22.0621	21.9411	22.1549	22.7374	22.5524	22.3163	S	390	2	___1	b-Adrenergic Receptor kinase substrate motif;Cdc2 kinase substrate motif;CDK kinase substrate motif;CDK1,2,4,6 kinase substrate motif;ERK1,2 kinase substrate motif;G protein-coupled receptor kinase 1 substrate motif;GSK3 kinase substrate motif;GSK-3, ERK1, ERK2, CDK5 substrate motif;WW domain binding motif	0.999974	0.385831	A0A338P689;A0A338P697;Q3TUF7-2;Q3TUF7-3;Q3TUF7	A0A338P689	A0A338P689	YEATS domain-containing protein 2	Yeats2	SSCKIVPQSQVPNPESPGKSFQPITMSCKIV	IVPQSQVPNPES(1)PGK	tr|A0A338P689|A0A338P689_MOUSE YEATS domain-containing protein 2 OS=Mus musculus OX=10090 GN=Yeats2 PE=1 SV=1;tr|A0A338P697|A0A338P697_MOUSE YEATS domain-containing protein 2 (Fragment) OS=Mus musculus OX=10090 GN=Yeats2 PE=1 SV=1;sp|Q3TUF7-2|YETS2_MOUSE I	X;X;X;X;X;X;X;X;X;X;X;X;X;X;X;Phospho (STY);X;X;X;X;X;X;X;X;X;X;X;X;X;X;X
20.8193	21.4882	20.8963	21.4937	21.5536	21.3604	20.8947	20.5815	21.5135	21.9307	21.9473	20.9641	S	478	2	___1	ERK1,2 kinase substrate motif;GSK-3, ERK1, ERK2, CDK5 substrate motif;WW domain binding motif	0.820047	0.26644	A0A338P689;A0A338P697;Q3TUF7-2;Q3TUF7-3;Q3TUF7	A0A338P689	A0A338P689	YEATS domain-containing protein 2	Yeats2	TSKLPVASQASQGTGSPIPKIHGSSFLTSTV	LPVAS(0.011)QAS(0.092)QGT(0.076)GS(0.82)PIPK	tr|A0A338P689|A0A338P689_MOUSE YEATS domain-containing protein 2 OS=Mus musculus OX=10090 GN=Yeats2 PE=1 SV=1;tr|A0A338P697|A0A338P697_MOUSE YEATS domain-containing protein 2 (Fragment) OS=Mus musculus OX=10090 GN=Yeats2 PE=1 SV=1;sp|Q3TUF7-2|YETS2_MOUSE I	X;X;X;X;X;X;X;X;X;X;X;X;X;X;X;Phospho (STY);X;X;X;X;X;X;X;X;X;X;X;X;X;X;X
23.8838	24.9656	24.6901	24.4439	24.4896	24.0998	24.3667	24.741	24.7478	24.822	25.0576	24.6737	S	126	2	___1	14-3-3 domain binding motif;Calmodulin-dependent protein kinase II substrate motif;ERK1,2 kinase substrate motif;GSK-3, ERK1, ERK2, CDK5 substrate motif;MAPKAPK2 kinase substrate motif;PKA kinase substrate motif;PKC kinase substrate motif;WW domain binding motif	1	0.3672	A0A338P6D9;Q8CHW4	A0A338P6D9	A0A338P6D9	Translation initiation factor eIF-2B subunit epsilon	Eif2b5	SEGSVDPEELDSRAGSPQLDDIRVFQNEVLG	AGS(1)PQLDDIR	tr|A0A338P6D9|A0A338P6D9_MOUSE Translation initiation factor eIF-2B subunit epsilon (Fragment) OS=Mus musculus OX=10090 GN=Eif2b5 PE=1 SV=1;sp|Q8CHW4|EI2BE_MOUSE Translation initiation factor eIF-2B subunit epsilon OS=Mus musculus OX=10090 GN=Eif2b5 PE=1 S	X;X;X;X;X;X;X;X;X;X;X;X;X;X;X;Phospho (STY);X;X;X;X;X;X;X;X;X;X;X;X;X;X;X
21.5093	21.4922	23.3017	22.5836	23.158	22.6694	22.4309	21.8788	22.9458	21.5863	23.4319	22.365	S	194	3	___1	14-3-3 domain binding motif;ATM kinase substrate motif;Calmodulin-dependent protein kinase II substrate motif;DNA dependent Protein kinase substrate motif;PAK2 kinase substrate motif;PKA kinase substrate motif;PKC epsilon kinase substrate motif;PKC kinase substrate motif	0.99999	0.73895	A0A338P6F2;G5E8A0;Q8CI95	A0A338P6F2	A0A338P6F2	Oxysterol-binding protein;Oxysterol-binding protein-related protein 11	Osbpl11	SLASSGNSPISQRRPSQNAMSFFNVGHSKLQ	RPS(1)QNAMSFFNVGHSK	tr|A0A338P6F2|A0A338P6F2_MOUSE Oxysterol-binding protein OS=Mus musculus OX=10090 GN=Osbpl11 PE=1 SV=1;tr|G5E8A0|G5E8A0_MOUSE Oxysterol-binding protein OS=Mus musculus OX=10090 GN=Osbpl11 PE=1 SV=1;sp|Q8CI95|OSB11_MOUSE Oxysterol-binding protein-related pr	Phospho (STY);X;X;Phospho (STY);Phospho (STY);X;X;Phospho (STY);X;X;X;X;X;X;X;Phospho (STY);X;X;X;Oxidation (M);X;X;X;X;X;X;X;X;X;X;X
19.5595	21.5774	20.5194	21.7176	21.5402	21.1723	21.7054	19.9813	20.8709	21.6399	21.0334	21.6727	S	264	2	___1	Casein kinase II substrate motif;ERK1,2 kinase substrate motif;Growth associated histone HI kinase substrate motif;GSK-3, ERK1, ERK2, CDK5 substrate motif;PKA kinase substrate motif;PKC kinase substrate motif;Pyruvate dehydrogenase kinase substrate motif;WW domain binding motif	0.786547	0.349279	A0A338P6K3;Q61624	A0A338P6K3	A0A338P6K3	Zinc finger protein 148	Znf148	KGGLLTSEEDSGFSTSPKDNSLPKKKRQKTE	GGLLTSEEDS(0.012)GFS(0.036)T(0.166)S(0.787)PK	tr|A0A338P6K3|A0A338P6K3_MOUSE Zinc finger protein 148 OS=Mus musculus OX=10090 GN=Zfp148 PE=1 SV=1;sp|Q61624|ZN148_MOUSE Zinc finger protein 148 OS=Mus musculus OX=10090 GN=Znf148 PE=1 SV=2	X;X;X;X;X;X;X;X;X;X;X;X;X;X;X;Phospho (STY);X;X;X;X;X;X;X;X;X;X;X;X;X;X;X
20.9486	22.3571	20.7077	21.3726	21.6077	21.62	21.6953	21.3076	21.8252	20.9186	21.4998	21.2295	S	505	2	___1	DNA dependent Protein kinase substrate motif;ERK1,2 kinase substrate motif;GSK-3, ERK1, ERK2, CDK5 substrate motif;MAPKAPK2 kinase substrate motif;WW domain binding motif	0.985242	0.756834	A2BIE1;A0A338P6K9	A2BIE1	A2BIE1		Qser1	FASSTRGQTLQSSIPSPDPKSYAERKLDSSV	GQTLQS(0.003)S(0.012)IPS(0.985)PDPK	tr|A2BIE1|A2BIE1_MOUSE Glutamine and serine-rich 1 OS=Mus musculus OX=10090 GN=Qser1 PE=1 SV=2;tr|A0A338P6K9|A0A338P6K9_MOUSE Glutamine and serine-rich 1 OS=Mus musculus OX=10090 GN=Qser1 PE=1 SV=1	X;X;X;X;X;X;X;X;X;X;X;X;X;X;X;Phospho (STY);X;X;X;X;X;X;X;X;X;X;X;X;X;X;X
20.6658	21.8496	21.5301	21.2246	20.8052	20.4646	21.8117	21.8207	20.0168	21.0002	21.7746	20.9857	S	1081	2	___1	Casein kinase II substrate motif;Cdc2 kinase substrate motif;CDK kinase substrate motif;CDK1,2,4,6 kinase substrate motif;ERK1,2 kinase substrate motif;G protein-coupled receptor kinase 1 substrate motif;GSK3 kinase substrate motif;GSK-3, ERK1, ERK2, CDK5 substrate motif;PKA kinase substrate motif;PKC kinase substrate motif;WW domain binding motif	0.950325	0.794064	E9Q4N6;E9Q6R4;E9Q4N7;A0A338P6U8	E9Q4N6	E9Q4N6		Arid1b	APSPASFQRSLESRMSPSKSPFLPTMKMQKV	MS(0.95)PS(0.047)KS(0.003)PFLPTMK	tr|E9Q4N6|E9Q4N6_MOUSE AT-rich interactive domain-containing protein 1B OS=Mus musculus OX=10090 GN=Arid1b PE=1 SV=1;tr|E9Q6R4|E9Q6R4_MOUSE AT-rich interactive domain-containing protein 1B OS=Mus musculus OX=10090 GN=Arid1b PE=1 SV=1;sp|E9Q4N7|ARI1B_MOUSE	X;X;X;X;X;X;X;X;X;X;X;X;X;X;X;Phospho (STY);X;X;X;Phospho (STY);X;X;X;X;X;X;X;X;X;X;X
21.1519	21.5297	21.3511	21.2667	20.86	21.1043	21.2555	21.6146	21.2557	21.8283	21.6072	21.3554	S	555	2	___1	ERK1,2 kinase substrate motif;GSK-3, ERK1, ERK2, CDK5 substrate motif;WW domain binding motif	1	0.0900443	A0A338P6W1;P97868-2;P97868	A0A338P6W1	A0A338P6W1	E3 ubiquitin-protein ligase RBBP6	Rbbp6	GRPGWEHSNKLGYLVSPPQQIRRGERSCYRS	LGYLVS(1)PPQQIR	tr|A0A338P6W1|A0A338P6W1_MOUSE E3 ubiquitin-protein ligase RBBP6 (Fragment) OS=Mus musculus OX=10090 GN=Rbbp6 PE=1 SV=1;sp|P97868-2|RBBP6_MOUSE Isoform 2 of E3 ubiquitin-protein ligase RBBP6 OS=Mus musculus OX=10090 GN=Rbbp6;sp|P97868|RBBP6_MOUSE E3 ubiqui	X;X;X;X;X;X;X;X;X;X;X;X;X;X;X;Phospho (STY);X;X;X;X;X;X;X;X;X;X;X;X;X;X;X
20.8878	21.4178	21.7491	21.0465	21.3682	21.5162	21.7291	22.637	21.5436	20.8643	21.2719	21.3686	S	912	3	___1	Casein kinase II substrate motif;ERK1,2 kinase substrate motif;GSK-3, ERK1, ERK2, CDK5 substrate motif;PKA kinase substrate motif;PKC kinase substrate motif;WW domain binding motif	0.911699	0.154645	A0A338P6W1;P97868-2;P97868	A0A338P6W1	A0A338P6W1	E3 ubiquitin-protein ligase RBBP6	Rbbp6	EDFSPERLLPLNIRNSPFTRGRREDYAAGQS	LLPLNIRNS(0.912)PFT(0.088)R	tr|A0A338P6W1|A0A338P6W1_MOUSE E3 ubiquitin-protein ligase RBBP6 (Fragment) OS=Mus musculus OX=10090 GN=Rbbp6 PE=1 SV=1;sp|P97868-2|RBBP6_MOUSE Isoform 2 of E3 ubiquitin-protein ligase RBBP6 OS=Mus musculus OX=10090 GN=Rbbp6;sp|P97868|RBBP6_MOUSE E3 ubiqui	X;X;X;X;X;X;X;X;X;X;X;X;X;X;X;Phospho (STY);X;X;X;X;X;X;X;X;X;X;X;X;X;X;X
21.0807	22.2728	20.8232	23.0834	21.2048	21.0732	21.106	22.7387	22.437	20.3731	22.4649	21.0699	S	1316	2	___1	Cdc2 kinase substrate motif;CDK kinase substrate motif;CDK1,2,4,6 kinase substrate motif;ERK1,2 kinase substrate motif;GSK-3, ERK1, ERK2, CDK5 substrate motif;MAPKAPK2 kinase substrate motif;WW domain binding motif	0.913221	0.737538	A0A338P6W1;P97868-2;P97868	A0A338P6W1	A0A338P6W1	E3 ubiquitin-protein ligase RBBP6	Rbbp6	SSTLVDYTSTSSTGGSPVRKSEEKTDTKRTV	VAGSEGSSSTLVDY(0.003)T(0.004)S(0.003)T(0.003)S(0.006)S(0.013)T(0.053)GGS(0.913)PVRK	tr|A0A338P6W1|A0A338P6W1_MOUSE E3 ubiquitin-protein ligase RBBP6 (Fragment) OS=Mus musculus OX=10090 GN=Rbbp6 PE=1 SV=1;sp|P97868-2|RBBP6_MOUSE Isoform 2 of E3 ubiquitin-protein ligase RBBP6 OS=Mus musculus OX=10090 GN=Rbbp6;sp|P97868|RBBP6_MOUSE E3 ubiqui	X;X;X;X;X;X;X;X;X;X;X;X;X;X;X;Phospho (STY);X;X;X;X;X;X;X;X;X;X;X;X;X;X;X
22.8061	24.1343	24.0731	23.6777	23.7099	23.8404	23.9725	24.2763	24.1166	24.1822	24.4727	24.0762	S	1217	2	___1	Cdc2 kinase substrate motif;CDK kinase substrate motif;CDK1,2,4,6 kinase substrate motif;DNA dependent Protein kinase substrate motif;ERK1,2 kinase substrate motif;Growth associated histone HI kinase substrate motif;GSK-3, ERK1, ERK2, CDK5 substrate motif;PKA kinase substrate motif;PKC kinase substrate motif;WW domain binding motif	1	0.289382	A0A338P6W1;P97868-2;P97868	A0A338P6W1	A0A338P6W1	E3 ubiquitin-protein ligase RBBP6	Rbbp6	SMKISKVEGTEIVKPSPKRKMEGDVEKLERT	VEGTEIVKPS(1)PK	tr|A0A338P6W1|A0A338P6W1_MOUSE E3 ubiquitin-protein ligase RBBP6 (Fragment) OS=Mus musculus OX=10090 GN=Rbbp6 PE=1 SV=1;sp|P97868-2|RBBP6_MOUSE Isoform 2 of E3 ubiquitin-protein ligase RBBP6 OS=Mus musculus OX=10090 GN=Rbbp6;sp|P97868|RBBP6_MOUSE E3 ubiqui	X;X;X;X;X;X;X;X;X;X;X;X;X;X;X;Phospho (STY);X;X;X;X;X;X;X;X;X;X;X;X;X;X;X
23.1229	25.2436	24.4614	23.6778	24.3598	23.6747	24.0426	24.6162	24.4415	24.6729	24.7234	24.339	S	1367	2	___1	b-Adrenergic Receptor kinase substrate motif;BARD1 BRCT domain binding motif;Casein kinase I substrate motif;Casein kinase II substrate motif;G protein-coupled receptor kinase 1 substrate motif	1	0.597823	A0A338P6W1;P97868-2;P97868	A0A338P6W1	A0A338P6W1	E3 ubiquitin-protein ligase RBBP6	Rbbp6	MIQVPQSKWDKDDFESEEEDVKTTQPIQSVG	WDKDDFES(1)EEEDVK	tr|A0A338P6W1|A0A338P6W1_MOUSE E3 ubiquitin-protein ligase RBBP6 (Fragment) OS=Mus musculus OX=10090 GN=Rbbp6 PE=1 SV=1;sp|P97868-2|RBBP6_MOUSE Isoform 2 of E3 ubiquitin-protein ligase RBBP6 OS=Mus musculus OX=10090 GN=Rbbp6;sp|P97868|RBBP6_MOUSE E3 ubiqui	X;X;X;X;X;X;X;X;X;X;X;X;X;X;X;Phospho (STY);X;X;X;X;X;X;X;X;X;X;X;X;X;X;X
21.2976	21.4038	21.3211	20.9821	20.5412	21.0338	21.042	21.356	20.9008	21.3451	21.6375	21.7472	S	195	2	___1	BARD1 BRCT domain binding motif;Casein kinase II substrate motif;PKA kinase substrate motif	0.999384	0.0141862	A0A338P7L8;Q8BJF9	A0A338P7L8	A0A338P7L8	Charged multivesicular body protein 2b	Chmp2b	AARSLPSASTSKATISDEEIERQLKALGVD_	AT(0.001)IS(0.999)DEEIER	tr|A0A338P7L8|A0A338P7L8_MOUSE Charged multivesicular body protein 2b OS=Mus musculus OX=10090 GN=Chmp2b PE=1 SV=1;sp|Q8BJF9|CHM2B_MOUSE Charged multivesicular body protein 2b OS=Mus musculus OX=10090 GN=Chmp2b PE=1 SV=1	X;X;X;X;X;X;X;X;X;X;X;X;X;X;X;Phospho (STY);X;X;X;X;X;X;X;X;X;X;X;X;X;X;X
24.5497	25.9236	25.7532	25.5359	22.0279	21.218	25.5888	22.1638	25.777	25.5672	25.6467	25.6035	S	74	3	___1	Casein kinase I substrate motif;Casein kinase II substrate motif;ERK1,2 kinase substrate motif;GSK-3, ERK1, ERK2, CDK5 substrate motif;WW domain binding motif	0.98983	0.226035	A0A3B2W3M7;P18608	A0A3B2W3M7	A0A3B2W3M7	Non-histone chromosomal protein HMG-14	Hmgn1	QTTELPAENGETENQSPASEEEKEAKSD___	QADVADQQTTELPAENGET(0.01)ENQS(0.99)PAS(1)EEEK	tr|A0A3B2W3M7|A0A3B2W3M7_MOUSE Non-histone chromosomal protein HMG-14 OS=Mus musculus OX=10090 GN=Hmgn1 PE=1 SV=1;sp|P18608|HMGN1_MOUSE Non-histone chromosomal protein HMG-14 OS=Mus musculus OX=10090 GN=Hmgn1 PE=1 SV=2	X;X;X;X;X;X;X;X;X;X;X;Phospho (STY);X;X;X;Phospho (STY);X;X;Phospho (STY);X;X;X;X;X;X;X;Phospho (STY);X;X;X;X
27.4998	28.9141	28.718	28.5611	28.4589	28.1286	28.5503	28.8223	28.6308	28.6302	28.6498	28.5122	S	77	3	___1	BARD1 BRCT domain binding motif;Casein kinase II substrate motif;G protein-coupled receptor kinase 1 substrate motif	0.999994	0.757166	A0A3B2W3M7;P18608	A0A3B2W3M7	A0A3B2W3M7	Non-histone chromosomal protein HMG-14	Hmgn1	ELPAENGETENQSPASEEEKEAKSD______	QADVADQQTTELPAENGET(0.011)ENQS(0.989)PAS(1)EEEKEAK	tr|A0A3B2W3M7|A0A3B2W3M7_MOUSE Non-histone chromosomal protein HMG-14 OS=Mus musculus OX=10090 GN=Hmgn1 PE=1 SV=1;sp|P18608|HMGN1_MOUSE Non-histone chromosomal protein HMG-14 OS=Mus musculus OX=10090 GN=Hmgn1 PE=1 SV=2	X;X;X;X;X;X;X;X;Phospho (STY);X;X;X;Phospho (STY);X;X;Phospho (STY);X;X;X;X;X;X;X;Phospho (STY);X;X;X;X;X;X;X
26.6955	27.8964	27.6169	27.4717	27.3562	27.1168	27.5163	27.6998	27.5802	27.6703	27.7189	27.5892	S	85	3	___1	Casein kinase I substrate motif;PKA kinase substrate motif	0.9979	0.57025	A0A3B2W3M7;P18608	A0A3B2W3M7	A0A3B2W3M7	Non-histone chromosomal protein HMG-14	Hmgn1	TENQSPASEEEKEAKSD______________	QADVADQQTTELPAENGETENQS(0.001)PAS(0.001)EEEKEAKS(0.998)D	tr|A0A3B2W3M7|A0A3B2W3M7_MOUSE Non-histone chromosomal protein HMG-14 OS=Mus musculus OX=10090 GN=Hmgn1 PE=1 SV=1;sp|P18608|HMGN1_MOUSE Non-histone chromosomal protein HMG-14 OS=Mus musculus OX=10090 GN=Hmgn1 PE=1 SV=2	Phospho (STY);X;X;X;Phospho (STY);X;X;Phospho (STY);X;X;X;X;X;X;X;Phospho (STY);X;X;X;X;X;X;X;X;X;X;X;X;X;X;X
21.2967	21.4778	21.7402	21.943	21.8979	21.8944	21.081	21.7054	21.6117	21.9177	22.005	21.4125	S	149	2	___1	Cdc2 kinase substrate motif;CDK kinase substrate motif;CDK1,2,4,6 kinase substrate motif;ERK1,2 kinase substrate motif;GSK-3, ERK1, ERK2, CDK5 substrate motif;WW domain binding motif	1	0.180135	A0A3B2W3Q3;B2KF52;Q3TT38	A0A3B2W3Q3	A0A3B2W3Q3	Uncharacterized protein C6orf106 homolog	D17Wsu92e	TQPHRKVEGNFNPFASPQKNRQSDENNLTDP	VEGNFNPFAS(1)PQK	tr|A0A3B2W3Q3|A0A3B2W3Q3_MOUSE Protein ILRUN OS=Mus musculus OX=10090 GN=Ilrun PE=1 SV=1;tr|B2KF52|B2KF52_MOUSE Protein ILRUN OS=Mus musculus OX=10090 GN=Ilrun PE=1 SV=1;sp|Q3TT38|ILRUN_MOUSE Protein ILRUN OS=Mus musculus OX=10090 GN=Ilrun PE=2 SV=2	X;X;X;X;X;X;X;X;X;X;X;X;X;X;X;Phospho (STY);X;X;X;X;X;X;X;X;X;X;X;X;X;X;X
21.5333	20.521	23.0839	22.1352	22.5264	22.0937	22.3828	21.7477	21.7395	20.8799	22.0735	21.7242	S	85	2	___1	Casein kinase II substrate motif;MAPKAPK2 kinase substrate motif;Pyruvate dehydrogenase kinase substrate motif	0.872719	0.698098	A0A3B2W7H4;A0A3B2WAQ7;Q3UHP6;P59672;P59672-2	A0A3B2W7H4	A0A3B2W7H4	Ankyrin repeat and SAM domain-containing protein 1A	Anks1;Anks1a	SKPKAELKLSRSLSKSDSDLLTCSPTEDATM	S(0.873)DS(0.127)DLLTCSPTEDATMGSR	tr|A0A3B2W7H4|A0A3B2W7H4_MOUSE Ankyrin repeat and SAM domain containing 1 OS=Mus musculus OX=10090 GN=Anks1 PE=1 SV=1;tr|A0A3B2WAQ7|A0A3B2WAQ7_MOUSE Ankyrin repeat and SAM domain containing 1 OS=Mus musculus OX=10090 GN=Anks1 PE=1 SV=1;tr|Q3UHP6|Q3UHP6_MOU	X;X;X;X;X;X;X;X;X;X;X;X;X;X;X;Phospho (STY);X;X;X;X;X;X;X;X;X;X;X;X;X;X;Oxidation (M)
20.3956	21.4067	21.4778	20.897	21.2495	20.9238	20.8976	21.5481	21.3873	21.4851	21.1651	20.5202	S	106	2	___1	14-3-3 domain binding motif;b-Adrenergic Receptor kinase substrate motif;Calmodulin-dependent protein kinase II substrate motif;Casein kinase II substrate motif;MAPKAPK2 kinase substrate motif;Phosphorylase kinase substrate motif;PKA kinase substrate motif;PKC kinase substrate motif	0.999305	0.891347	A0A3B2W7H4;A0A3B2WAQ7;Q3UHP6;P59672;P59672-2	A0A3B2W7H4	A0A3B2W7H4	Ankyrin repeat and SAM domain-containing protein 1A	Anks1;Anks1a	TCSPTEDATMGSRSESLSNCSIGKKRLEKSP	S(0.001)ES(0.999)LSNCSIGK	tr|A0A3B2W7H4|A0A3B2W7H4_MOUSE Ankyrin repeat and SAM domain containing 1 OS=Mus musculus OX=10090 GN=Anks1 PE=1 SV=1;tr|A0A3B2WAQ7|A0A3B2WAQ7_MOUSE Ankyrin repeat and SAM domain containing 1 OS=Mus musculus OX=10090 GN=Anks1 PE=1 SV=1;tr|Q3UHP6|Q3UHP6_MOU	X;X;X;X;X;X;X;X;X;Oxidation (M);X;X;X;X;X;Phospho (STY);X;Phospho (STY);X;X;Phospho (STY);X;X;X;X;X;X;X;X;X;X
20.7793	21.6862	22.0109	20.9633	21.9463	20.8053	20.3863	22.5807	21.4302	21.9049	22.2405	21.3094	S	122	2	___1	Calmodulin-dependent protein kinase II substrate motif;Casein kinase II substrate motif;Chk1 kinase substrate motif;DNA dependent Protein kinase substrate motif;PKA kinase substrate motif;PKC kinase substrate motif	0.997098	0.818866	A0A3B2W7H4;A0A3B2WAQ7;Q3UHP6;P59672;P59672-2	A0A3B2W7H4	A0A3B2W7H4	Ankyrin repeat and SAM domain-containing protein 1A	Anks1;Anks1a	LSNCSIGKKRLEKSPSFASEWDEIEKIMSSI	S(0.003)PS(0.997)FASEWDEIEK	tr|A0A3B2W7H4|A0A3B2W7H4_MOUSE Ankyrin repeat and SAM domain containing 1 OS=Mus musculus OX=10090 GN=Anks1 PE=1 SV=1;tr|A0A3B2WAQ7|A0A3B2WAQ7_MOUSE Ankyrin repeat and SAM domain containing 1 OS=Mus musculus OX=10090 GN=Anks1 PE=1 SV=1;tr|Q3UHP6|Q3UHP6_MOU	X;Phospho (STY);X;X;Phospho (STY);X;X;X;X;X;X;X;X;X;X;Phospho (STY);X;X;X;X;X;X;X;X;X;X;X;Oxidation (M);Phospho (STY);Phospho (STY);X
21.6446	22.7456	20.8304	21.9744	22.6348	22.5013	21.9853	22.7897	22.8587	22.0802	23.2078	21.7957	S	10	3	___1	b-Adrenergic Receptor kinase substrate motif;ERK1,2 kinase substrate motif;G protein-coupled receptor kinase 1 substrate motif;GSK-3, ERK1, ERK2, CDK5 substrate motif;WW domain binding motif	1	0.522134	A0A3B2WBC6	A0A3B2WBC6	A0A3B2WBC6			______MATPARAPESPPAAEPAPAVGPAGD	APES(1)PPAAEPAPAVGPAGDPCPPRQPQPVR	tr|A0A3B2WBC6|A0A3B2WBC6_MOUSE DNA-directed RNA polymerase II subunit GRINL1A OS=Mus musculus OX=10090 GN=Polr2m PE=4 SV=1	X;X;X;X;X;X;X;X;X;X;X;X;X;X;X;Phospho (STY);X;X;X;X;X;X;X;X;X;X;X;X;X;X;X
26.5535	27.4524	27.5197	27.5515	27.4845	27.1493	27.2383	27.7391	27.6353	27.4827	27.6352	27.2628	S	968	2	___1	14-3-3 domain binding motif;Calmodulin-dependent protein kinase II substrate motif;ERK1,2 kinase substrate motif;G protein-coupled receptor kinase 1 substrate motif;GSK-3, ERK1, ERK2, CDK5 substrate motif;PKA kinase substrate motif;PKC kinase substrate motif;WW domain binding motif	1	0.6	A0A3B2WBH9;A0A3B2WCN9;Q9Z0U1	A0A3B2WBH9	A0A3B2WBH9	Tight junction protein ZO-2	Tjp2	AQMRRAASRDQLRDASPPPAFKPEPPKARSQ	DQLRDAS(1)PPPAFKPEPPK	tr|A0A3B2WBH9|A0A3B2WBH9_MOUSE Tight junction protein ZO-2 OS=Mus musculus OX=10090 GN=Tjp2 PE=1 SV=1;tr|A0A3B2WCN9|A0A3B2WCN9_MOUSE Tight junction protein ZO-2 OS=Mus musculus OX=10090 GN=Tjp2 PE=1 SV=1;sp|Q9Z0U1|ZO2_MOUSE Tight junction protein ZO-2 OS=M	X;X;X;X;X;X;X;Phospho (STY);X;X;X;X;X;X;X;Phospho (STY);X;X;X;X;X;X;X;X;X;X;X;X;X;Phospho (STY);X
20.0978	24.0008	23.6415	21.1609	23.4728	23.017	23.4684	24.2413	23.8281	24.1268	24.3083	23.8977	S	186	2	___1	Casein kinase II substrate motif;G protein-coupled receptor kinase 1 substrate motif;GSK3 kinase substrate motif	0.999931	0.344874	A0A3B2WBH9;A0A3B2WCN9;Q9Z0U1	A0A3B2WBH9	A0A3B2WBH9	Tight junction protein ZO-2	Tjp2	GRSLERGLDQEDYGRSRERSRGRSLERGLDR	GLDQEDYGRS(1)R	tr|A0A3B2WBH9|A0A3B2WBH9_MOUSE Tight junction protein ZO-2 OS=Mus musculus OX=10090 GN=Tjp2 PE=1 SV=1;tr|A0A3B2WCN9|A0A3B2WCN9_MOUSE Tight junction protein ZO-2 OS=Mus musculus OX=10090 GN=Tjp2 PE=1 SV=1;sp|Q9Z0U1|ZO2_MOUSE Tight junction protein ZO-2 OS=M	X;X;X;X;X;X;X;X;X;X;X;X;X;X;X;Phospho (STY);X;X;X;X;X;X;X;X;X;X;X;X;X;X;X
23.8571	25.0059	24.793	24.4582	24.6717	24.0044	24.3513	25.0844	24.9878	24.9053	25.0467	24.7087	S	1134	3	___1	Casein kinase II substrate motif	1	0.452521	A0A3B2WBH9;A0A3B2WCN9;Q9Z0U1	A0A3B2WBH9	A0A3B2WBH9	Tight junction protein ZO-2	Tjp2	KAPSRLYQDTRGSYGSDPEEEEYRQQLAAHS	GSYGS(1)DPEEEEYRQQLAAHSK	tr|A0A3B2WBH9|A0A3B2WBH9_MOUSE Tight junction protein ZO-2 OS=Mus musculus OX=10090 GN=Tjp2 PE=1 SV=1;tr|A0A3B2WCN9|A0A3B2WCN9_MOUSE Tight junction protein ZO-2 OS=Mus musculus OX=10090 GN=Tjp2 PE=1 SV=1;sp|Q9Z0U1|ZO2_MOUSE Tight junction protein ZO-2 OS=M	X;X;X;X;X;X;X;X;X;X;X;X;Phospho (STY);Phospho (STY);X;Phospho (STY);X;X;X;X;X;X;X;X;X;X;X;X;X;X;X
22.1709	24.352	24.3842	24.0266	24.6557	24.3667	23.9394	24.6638	23.9376	22.9448	24.3076	21.4803	S	140	3	___1	14-3-3 domain binding motif;Akt kinase substrate motif;Calmodulin-dependent protein kinase II substrate motif;MAPKAPK1 kinase substrate motif;MAPKAPK2 kinase substrate motif;MDC1 BRCT domain binding motif;PKA kinase substrate motif;PKC kinase substrate motif;Plk1 PBD domain binding motif	0.999957	0.339984	A0A3B2WBH9;A0A3B2WCN9;Q9Z0U1	A0A3B2WBH9	A0A3B2WBH9	Tight junction protein ZO-2	Tjp2	GRSFRSGYSERSRHSSHDMLSHSWEGNRERG	HSS(1)HDMLSHSWEGNR	tr|A0A3B2WBH9|A0A3B2WBH9_MOUSE Tight junction protein ZO-2 OS=Mus musculus OX=10090 GN=Tjp2 PE=1 SV=1;tr|A0A3B2WCN9|A0A3B2WCN9_MOUSE Tight junction protein ZO-2 OS=Mus musculus OX=10090 GN=Tjp2 PE=1 SV=1;sp|Q9Z0U1|ZO2_MOUSE Tight junction protein ZO-2 OS=M	X;X;X;X;X;X;X;X;X;X;X;X;X;X;X;Phospho (STY);X;X;X;X;X;X;Phospho (STY);X;X;X;X;X;X;X;X
22.0324	22.264	21.939	21.6601	20.6525	21.4963	21.084	21.1456	21.1219	21.2433	21.6275	21.2125	S	147	3	___1	Casein kinase II substrate motif	0.998395	0.0206684	A0A3B2WBH9;A0A3B2WCN9;Q9Z0U1	A0A3B2WBH9	A0A3B2WBH9	Tight junction protein ZO-2	Tjp2	YSERSRHSSHDMLSHSWEGNRERGRPHQRTQ	HSSHDMLS(0.002)HS(0.998)WEGNR	tr|A0A3B2WBH9|A0A3B2WBH9_MOUSE Tight junction protein ZO-2 OS=Mus musculus OX=10090 GN=Tjp2 PE=1 SV=1;tr|A0A3B2WCN9|A0A3B2WCN9_MOUSE Tight junction protein ZO-2 OS=Mus musculus OX=10090 GN=Tjp2 PE=1 SV=1;sp|Q9Z0U1|ZO2_MOUSE Tight junction protein ZO-2 OS=M	X;X;X;X;X;X;X;X;Phospho (STY);X;X;X;X;X;X;Phospho (STY);X;X;X;X;X;X;X;X;X;X;X;X;X;X;X
25.5678	26.8264	26.5495	26.1923	26.5256	26.1792	26.3016	26.6196	26.5966	26.5127	26.7332	26.0316	S	107	3	___1	ERK1,2 kinase substrate motif;G protein-coupled receptor kinase 1 substrate motif;GSK3 kinase substrate motif;GSK-3, ERK1, ERK2, CDK5 substrate motif;WW domain binding motif	1	0.906957	A0A3B2WBH9;A0A3B2WCN9;Q9Z0U1;A0A494B9E6	A0A3B2WBH9	A0A3B2WBH9	Tight junction protein ZO-2	Tjp2	VVKRPRKVQVAPLQGSPPLSHDDRGFEVIEE	VQVAPLQGS(1)PPLS(1)HDDRGFEVIEEFDGR	tr|A0A3B2WBH9|A0A3B2WBH9_MOUSE Tight junction protein ZO-2 OS=Mus musculus OX=10090 GN=Tjp2 PE=1 SV=1;tr|A0A3B2WCN9|A0A3B2WCN9_MOUSE Tight junction protein ZO-2 OS=Mus musculus OX=10090 GN=Tjp2 PE=1 SV=1;sp|Q9Z0U1|ZO2_MOUSE Tight junction protein ZO-2 OS=M	X;X;X;X;X;X;X;X;X;X;X;X;X;X;X;Phospho (STY);X;X;X;Phospho (STY);X;X;X;X;X;X;X;X;X;X;X
21.7707	23.6882	23.5014	22.6462	23.5558	23.1116	23.1929	23.7821	23.6482	21.7406	23.5316	21.1896	S	895	2	___1	Casein kinase I substrate motif;Casein kinase II substrate motif	0.990679	0.316816	A0A3B2WBH9;A0A3B2WCN9;Q9Z0U1	A0A3B2WBH9	A0A3B2WBH9	Tight junction protein ZO-2	Tjp2	EDRMSYLTAMGADYLSCDSRLISDFEDTDGE	MSYLT(0.003)AMGADYLS(0.991)CDS(0.007)R	tr|A0A3B2WBH9|A0A3B2WBH9_MOUSE Tight junction protein ZO-2 OS=Mus musculus OX=10090 GN=Tjp2 PE=1 SV=1;tr|A0A3B2WCN9|A0A3B2WCN9_MOUSE Tight junction protein ZO-2 OS=Mus musculus OX=10090 GN=Tjp2 PE=1 SV=1;sp|Q9Z0U1|ZO2_MOUSE Tight junction protein ZO-2 OS=M	X;X;X;Oxidation (M);X;Phospho (STY);X;X;X;Oxidation (M);X;X;X;X;X;Phospho (STY);X;X;Phospho (STY);X;X;X;Phospho (STY);X;X;X;X;Phospho (STY);X;X;X
20.9574	21.4684	21.4562	21.2386	21.6724	20.7201	21.216	22.2788	21.44	21.084	20.8058	20.7964	S	441	3	___1	Casein kinase II substrate motif;Pyruvate dehydrogenase kinase substrate motif	0.779171	0.235227	A0A3B2WBH9;A0A3B2WCN9;Q9Z0U1	A0A3B2WBH9	A0A3B2WBH9	Tight junction protein ZO-2	Tjp2	SGRLSRMGATPTPFKSTGDITAAGVTEASRE	MGATPT(0.01)PFKS(0.779)T(0.183)GDIT(0.009)AAGVT(0.009)EAS(0.009)REPR	tr|A0A3B2WBH9|A0A3B2WBH9_MOUSE Tight junction protein ZO-2 OS=Mus musculus OX=10090 GN=Tjp2 PE=1 SV=1;tr|A0A3B2WCN9|A0A3B2WCN9_MOUSE Tight junction protein ZO-2 OS=Mus musculus OX=10090 GN=Tjp2 PE=1 SV=1;sp|Q9Z0U1|ZO2_MOUSE Tight junction protein ZO-2 OS=M	X;X;X;X;X;X;Oxidation (M);X;X;Phospho (STY);X;X;X;X;X;Phospho (STY);X;X;X;X;X;X;X;X;X;X;X;X;X;X;X
23.9069	26.3371	25.9906	25.604	25.84	25.4592	25.6731	26.1122	25.9099	25.0976	26.2182	22.3667	S	1044	4	___1	b-Adrenergic Receptor kinase substrate motif;Casein kinase II substrate motif	0.889567	0.577466	A0A3B2WBH9;A0A3B2WCN9;Q9Z0U1	A0A3B2WBH9	A0A3B2WBH9	Tight junction protein ZO-2	Tjp2	PSTPVPMPESEEVGESTEEQEDAPRSVLGRV	PAFGRPILKPS(0.496)T(0.496)PVPMPES(0.01)EEVGES(0.89)T(0.108)EEQEDAPR	tr|A0A3B2WBH9|A0A3B2WBH9_MOUSE Tight junction protein ZO-2 OS=Mus musculus OX=10090 GN=Tjp2 PE=1 SV=1;tr|A0A3B2WCN9|A0A3B2WCN9_MOUSE Tight junction protein ZO-2 OS=Mus musculus OX=10090 GN=Tjp2 PE=1 SV=1;sp|Q9Z0U1|ZO2_MOUSE Tight junction protein ZO-2 OS=M	X;Phospho (STY);Phospho (STY);X;X;X;X;X;X;X;X;X;X;X;X;Phospho (STY);X;X;X;X;X;X;X;X;X;X;X;X;X;X;X
20.7632	22.1127	21.2669	21.2017	22.2464	21.8652	22.2285	22.5634	21.9571	22.4698	22.4029	22.3194	S	404	2	___1	Casein kinase II substrate motif;Pyruvate dehydrogenase kinase substrate motif	0.999656	0.091121	A0A3B2WBH9;A0A3B2WCN9;Q9Z0U1	A0A3B2WBH9	A0A3B2WBH9	Tight junction protein ZO-2	Tjp2	ESNRSFSPEERRQQYSDQDYHSSTEKLKERP	QQYS(1)DQDY(0.073)HS(0.907)S(0.832)T(0.188)EKLK	tr|A0A3B2WBH9|A0A3B2WBH9_MOUSE Tight junction protein ZO-2 OS=Mus musculus OX=10090 GN=Tjp2 PE=1 SV=1;tr|A0A3B2WCN9|A0A3B2WCN9_MOUSE Tight junction protein ZO-2 OS=Mus musculus OX=10090 GN=Tjp2 PE=1 SV=1;sp|Q9Z0U1|ZO2_MOUSE Tight junction protein ZO-2 OS=M	X;X;X;X;X;X;Phospho (STY);X;X;X;X;X;X;X;X;Phospho (STY);X;X;X;X;X;Phospho (STY);Phospho (STY);Phospho (STY);X;X;X;X;X;X;X
20.7222	21.4559	21.448	21.5858	21.6287	21.5256	22.0456	21.0246	22.1553	22.0529	21.3834	22.1328	S	395	2	___1	14-3-3 domain binding motif;Calmodulin-dependent protein kinase II substrate motif;Casein kinase II substrate motif;ERK1,2 kinase substrate motif;GSK-3, ERK1, ERK2, CDK5 substrate motif;PKA kinase substrate motif;PKC kinase substrate motif;WW domain binding motif	0.999997	0.340626	A0A3B2WBH9;A0A3B2WCN9;Q9Z0U1	A0A3B2WBH9	A0A3B2WBH9	Tight junction protein ZO-2	Tjp2	SEVEDISEIESNRSFSPEERRQQYSDQDYHS	SFS(1)PEER	tr|A0A3B2WBH9|A0A3B2WBH9_MOUSE Tight junction protein ZO-2 OS=Mus musculus OX=10090 GN=Tjp2 PE=1 SV=1;tr|A0A3B2WCN9|A0A3B2WCN9_MOUSE Tight junction protein ZO-2 OS=Mus musculus OX=10090 GN=Tjp2 PE=1 SV=1;sp|Q9Z0U1|ZO2_MOUSE Tight junction protein ZO-2 OS=M	Phospho (STY);X;X;X;X;X;X;X;X;X;X;X;X;X;X;Phospho (STY);X;X;X;X;X;X;X;X;Phospho (STY);X;X;X;Phospho (STY);X;Phospho (STY)
24.0028	25.1703	25.0576	24.5644	24.7014	24.6714	24.9666	25.2299	25.1291	24.938	21.0583	24.5891	S	213	3	___1	14-3-3 domain binding motif;Calmodulin-dependent protein kinase II substrate motif;CLK1 kinase substrate motif;MAPKAPK2 kinase substrate motif;Phosphorylase kinase substrate motif;PKA kinase substrate motif;PKC kinase substrate motif	0.999991	0.40169	A0A3B2WBH9;A0A3B2WCN9;Q9Z0U1	A0A3B2WBH9	A0A3B2WBH9	Tight junction protein ZO-2	Tjp2	GLDRDFVSRDHSRGRSIDRDYDRDYERSYHE	S(1)IDRDYDRDYER	tr|A0A3B2WBH9|A0A3B2WBH9_MOUSE Tight junction protein ZO-2 OS=Mus musculus OX=10090 GN=Tjp2 PE=1 SV=1;tr|A0A3B2WCN9|A0A3B2WCN9_MOUSE Tight junction protein ZO-2 OS=Mus musculus OX=10090 GN=Tjp2 PE=1 SV=1;sp|Q9Z0U1|ZO2_MOUSE Tight junction protein ZO-2 OS=M	X;X;X;X;X;X;X;X;X;X;X;X;X;X;X;Phospho (STY);X;X;X;X;X;X;X;X;X;X;X;X;X;X;X
20.9765	21.9664	23.4409	23.0875	23.1265	23.1756	23.2362	23.7483	23.701	23.9638	23.9685	24.1019	S	988	2	___1	14-3-3 domain binding motif;b-Adrenergic Receptor kinase substrate motif;Calmodulin-dependent protein kinase II substrate motif;Casein kinase II substrate motif;G protein-coupled receptor kinase 1 substrate motif;GSK3 kinase substrate motif;PKA kinase substrate motif;PKC epsilon kinase substrate motif;PKC kinase substrate motif	0.9915	0.0341499	A0A3B2WBH9;A0A3B2WCN9;Q9Z0U1	A0A3B2WBH9	A0A3B2WBH9	Tight junction protein ZO-2	Tjp2	FKPEPPKARSQNREDSFDYSKSNLPATAGSE	S(0.008)QNREDS(0.991)FDYSK	tr|A0A3B2WBH9|A0A3B2WBH9_MOUSE Tight junction protein ZO-2 OS=Mus musculus OX=10090 GN=Tjp2 PE=1 SV=1;tr|A0A3B2WCN9|A0A3B2WCN9_MOUSE Tight junction protein ZO-2 OS=Mus musculus OX=10090 GN=Tjp2 PE=1 SV=1;sp|Q9Z0U1|ZO2_MOUSE Tight junction protein ZO-2 OS=M	X;X;X;X;X;X;X;X;X;X;X;X;X;X;X;Phospho (STY);X;X;X;X;X;X;X;X;X;X;X;X;X;X;X
22.9909	24.3406	24.6654	24.2303	24.4517	24.4626	23.7073	24.298	24.1417	24.17	24.0688	22.7244	S	684	2	___1	Casein kinase II substrate motif;PKA kinase substrate motif;PKC kinase substrate motif;Pyruvate dehydrogenase kinase substrate motif	1	0.585738	A0A3B2WBH9;A0A3B2WCN9;Q9Z0U1	A0A3B2WBH9	A0A3B2WBH9	Tight junction protein ZO-2	Tjp2	RGQRSSGGVKKNLRKSREDLAAAVSVSTKFP	S(1)REDLAAAVSVSTK	tr|A0A3B2WBH9|A0A3B2WBH9_MOUSE Tight junction protein ZO-2 OS=Mus musculus OX=10090 GN=Tjp2 PE=1 SV=1;tr|A0A3B2WCN9|A0A3B2WCN9_MOUSE Tight junction protein ZO-2 OS=Mus musculus OX=10090 GN=Tjp2 PE=1 SV=1;sp|Q9Z0U1|ZO2_MOUSE Tight junction protein ZO-2 OS=M	X;X;X;X;X;X;X;X;X;X;X;X;X;X;X;Phospho (STY);X;X;X;X;X;X;X;X;X;X;X;X;X;X;X
21.6245	22.9082	22.43	22.4043	22.2318	21.894	22.2495	22.9228	22.4064	23.1474	22.8869	22.6796	S	239	3	___1	Casein kinase II substrate motif;ERK1,2 kinase substrate motif;GSK-3, ERK1, ERK2, CDK5 substrate motif;WW domain binding motif	0.985455	0.225677	A0A3B2WBH9;A0A3B2WCN9;Q9Z0U1	A0A3B2WBH9	A0A3B2WBH9	Tight junction protein ZO-2	Tjp2	RSYHEAYEPDYGGGYSPSYDRRAHPETRYER	SYHEAYEPDYGGGYS(0.985)PS(0.015)YDRR	tr|A0A3B2WBH9|A0A3B2WBH9_MOUSE Tight junction protein ZO-2 OS=Mus musculus OX=10090 GN=Tjp2 PE=1 SV=1;tr|A0A3B2WCN9|A0A3B2WCN9_MOUSE Tight junction protein ZO-2 OS=Mus musculus OX=10090 GN=Tjp2 PE=1 SV=1;sp|Q9Z0U1|ZO2_MOUSE Tight junction protein ZO-2 OS=M	X;X;X;X;X;X;X;X;X;X;X;X;X;X;X;Phospho (STY);X;X;X;X;X;X;X;X;X;X;X;X;X;X;X
20.9149	21.7749	21.6097	21.2633	20.3206	21.0912	20.6056	20.9693	21.5523	21.3102	21.319	21.3787	S	29	3	___1	14-3-3 domain binding motif;Calmodulin-dependent protein kinase I substrate motif;Calmodulin-dependent protein kinase II substrate motif;Calmodulin-dependent protein kinase IV substrate motif;Casein kinase II substrate motif;Chk1 kinase substrate motif;DNA dependent Protein kinase substrate motif;PKA kinase substrate motif;PKC kinase substrate motif	0.848729	0.402307	A0A3B2WCS4;Q62172;A0A3B2W7M7;A0A3B2W7A8	A0A3B2WCS4	A0A3B2WCS4	RalA-binding protein 1	Ralbp1	EHRRAEHGSGLTRTPSSEEISPTKFPGLYRT	T(0.009)PS(0.849)S(0.141)EEIS(0.002)PTKFPGLYR	tr|A0A3B2WCS4|A0A3B2WCS4_MOUSE RalA-binding protein 1 OS=Mus musculus OX=10090 GN=Ralbp1 PE=1 SV=1;sp|Q62172|RBP1_MOUSE RalA-binding protein 1 OS=Mus musculus OX=10090 GN=Ralbp1 PE=1 SV=4;tr|A0A3B2W7M7|A0A3B2W7M7_MOUSE RalA-binding protein 1 (Fragment) OS=	X;X;X;X;X;X;X;X;X;X;X;X;X;X;X;Phospho (STY);X;X;X;X;X;X;X;X;X;X;X;X;X;X;X
20.2627	21.0981	20.1047	20.9003	21.9688	22.2784	19.6218	21.4306	22.1907	21.1507	21.8469	21.5118	S	334	2	___1	14-3-3 domain binding motif;Calmodulin-dependent protein kinase II substrate motif;MAPKAPK1 kinase substrate motif;p70 Ribosomal S6 kinase substrate motif;Phosphorylase kinase substrate motif;PKA kinase substrate motif;PKC kinase substrate motif	1	0.335004	A0A3B2WD59;D3Z6F4;E9QAR5;D3Z508;Q9D415-3;Q9D415-2;Q9D415;Q3UVU8;A0A3B2W7Z1;D3Z709;Q9D415-4	A0A3B2WD59	A0A3B2WD59	Disks large-associated protein 1	Dlgap1	TTEDRKKDFKKNRCLSIGIQVDDAEEPEKMA	CLS(1)IGIQVDDAEEPEK	tr|A0A3B2WD59|A0A3B2WD59_MOUSE Disks large-associated protein 1 OS=Mus musculus OX=10090 GN=Dlgap1 PE=1 SV=1;tr|D3Z6F4|D3Z6F4_MOUSE Disks large-associated protein 1 OS=Mus musculus OX=10090 GN=Dlgap1 PE=1 SV=1;tr|E9QAR5|E9QAR5_MOUSE Disks large-associated	X;X;X;X;X;X;X;X;X;X;X;X;X;X;X;Phospho (STY);X;X;X;X;X;X;X;X;X;X;X;X;X;X;X
22.2559	23.9373	23.8689	23.2437	23.8256	23.3657	23.2514	23.9632	23.5885	21.2202	24.2506	20.2237	S	273	2	___1	Casein kinase II substrate motif	0.88951	0.318025	A0A3B2WD59;D3Z6F4;E9QAR5;D3Z508;Q9D415-3;Q9D415-2;Q9D415;Q3UVU8;A0A3B2W7Z1;D3Z709;Q9D415-4	A0A3B2WD59	A0A3B2WD59	Disks large-associated protein 1	Dlgap1	QGQRGDMISQSGLSNSTESLDSMKALTAAIE	GDMISQSGLS(0.003)NS(0.89)T(0.106)ES(0.002)LDSMK	tr|A0A3B2WD59|A0A3B2WD59_MOUSE Disks large-associated protein 1 OS=Mus musculus OX=10090 GN=Dlgap1 PE=1 SV=1;tr|D3Z6F4|D3Z6F4_MOUSE Disks large-associated protein 1 OS=Mus musculus OX=10090 GN=Dlgap1 PE=1 SV=1;tr|E9QAR5|E9QAR5_MOUSE Disks large-associated	X;X;X;X;X;X;Oxidation (M);X;X;X;X;X;X;X;X;Phospho (STY);X;X;Phospho (STY);X;X;X;Oxidation (M);X;X;X;X;X;X;X;X
23.5205	24.2845	23.9929	23.9719	23.9751	20.7699	23.6346	24.2405	24.1151	24.1998	23.9561	23.8166	S	267	2	___1	DNA dependent Protein kinase substrate motif;ERK1,2 kinase substrate motif;GSK-3, ERK1, ERK2, CDK5 substrate motif;PKA kinase substrate motif;PKC kinase substrate motif;WW domain binding motif	0.999999	0.471773	A0A3Q4EBK4;Q6P1B9;O08539-2;O08539	A0A3Q4EBK4	A0A3Q4EBK4	Myc box-dependent-interacting protein 1	Bin1	AQPSDNAPEKGNKSPSPPPDGSPAATPEIRV	GNKS(1)PS(1)PPPDGS(0.978)PAAT(0.022)PEIR	tr|A0A3Q4EBK4|A0A3Q4EBK4_MOUSE Myc box-dependent-interacting protein 1 OS=Mus musculus OX=10090 GN=Bin1 PE=1 SV=1;tr|Q6P1B9|Q6P1B9_MOUSE Bin1 protein OS=Mus musculus OX=10090 GN=Bin1 PE=1 SV=1;sp|O08539-2|BIN1_MOUSE Isoform 2 of Myc box-dependent-interacti	X;X;X;X;X;X;X;X;X;X;X;X;X;Phospho (STY);X;Phospho (STY);X;X;X;X;X;Phospho (STY);X;X;X;X;X;X;X;X;X
21.1629	22.6657	22.1157	22.2716	22.436	22.2527	21.8445	22.4935	22.5203	22.7727	23.0668	22.572	S	273	2	___1	ERK1,2 kinase substrate motif;G protein-coupled receptor kinase 1 substrate motif;GSK-3, ERK1, ERK2, CDK5 substrate motif;WW domain binding motif	0.999391	0.235806	A0A3Q4EBK4;Q6P1B9;O08539-2;O08539	A0A3Q4EBK4	A0A3Q4EBK4	Myc box-dependent-interacting protein 1	Bin1	APEKGNKSPSPPPDGSPAATPEIRVNHEPEP	GNKS(0.107)PS(0.893)PPPDGS(0.999)PAAT(0.001)PEIR	tr|A0A3Q4EBK4|A0A3Q4EBK4_MOUSE Myc box-dependent-interacting protein 1 OS=Mus musculus OX=10090 GN=Bin1 PE=1 SV=1;tr|Q6P1B9|Q6P1B9_MOUSE Bin1 protein OS=Mus musculus OX=10090 GN=Bin1 PE=1 SV=1;sp|O08539-2|BIN1_MOUSE Isoform 2 of Myc box-dependent-interacti	X;X;X;X;X;X;X;Phospho (STY);X;Phospho (STY);X;X;X;X;X;Phospho (STY);X;X;X;X;X;X;X;X;X;X;X;X;X;X;X
20.184	23.1075	23.2368	22.903	21.4822	22.7994	22.4421	22.7816	23.1097	23.2342	23.2697	22.4015	S	293	3	___1	ERK1,2 kinase substrate motif;G protein-coupled receptor kinase 1 substrate motif;GSK-3, ERK1, ERK2, CDK5 substrate motif;WW domain binding motif	0.965788	0.762683	A0A3Q4EBK4;Q6P1B9;O08539-2;O08539	A0A3Q4EBK4	A0A3Q4EBK4	Myc box-dependent-interacting protein 1	Bin1	PEIRVNHEPEPASGASPGATIPKSPSQSSLP	VNHEPEPAS(0.001)GAS(0.966)PGAT(0.033)IPK	tr|A0A3Q4EBK4|A0A3Q4EBK4_MOUSE Myc box-dependent-interacting protein 1 OS=Mus musculus OX=10090 GN=Bin1 PE=1 SV=1;tr|Q6P1B9|Q6P1B9_MOUSE Bin1 protein OS=Mus musculus OX=10090 GN=Bin1 PE=1 SV=1;sp|O08539-2|BIN1_MOUSE Isoform 2 of Myc box-dependent-interacti	X;X;X;X;X;X;X;X;X;X;X;X;X;X;X;Phospho (STY);X;X;X;X;X;X;X;X;X;Phospho (STY);X;Phospho (STY);X;X;X
20.6104	23.6187	23.3592	23.495	22.9038	20.1687	23.3126	23.5689	23.5005	23.4686	23.5114	21.6435	S	288	3	___1	b-Adrenergic Receptor kinase substrate motif;Casein kinase I substrate motif;ERK1,2 kinase substrate motif;GSK-3, ERK1, ERK2, CDK5 substrate motif;PKA kinase substrate motif;WW domain binding motif	1	0.69344	A0A3Q4EBV8;Q8R3N6	A0A3Q4EBV8	A0A3Q4EBV8	THO complex subunit 1	Thoc1	DEDEEDNDALLKENESPDVRRDKPITGEQIE	TGEDEDEEDNDALLKENES(1)PDVRR	tr|A0A3Q4EBV8|A0A3Q4EBV8_MOUSE THO complex subunit 1 (Fragment) OS=Mus musculus OX=10090 GN=Thoc1 PE=1 SV=1;sp|Q8R3N6|THOC1_MOUSE THO complex subunit 1 OS=Mus musculus OX=10090 GN=Thoc1 PE=1 SV=1	X;X;X;X;X;X;X;X;X;X;X;X;X;X;X;Phospho (STY);X;X;X;X;X;X;X;X;X;X;X;X;X;X;X
21.6846	22.3174	22.4776	23.1199	22.7497	22.4515	22.6329	23.0684	22.7406	22.535	22.8376	22.4396	S	172	2	___1	Casein kinase II substrate motif;ERK1,2 kinase substrate motif;GSK-3, ERK1, ERK2, CDK5 substrate motif;WW domain binding motif	0.999999	0.107587	A0A3Q4EBZ8;Q9CZB3	A0A3Q4EBZ8	A0A3Q4EBZ8	THUMP domain-containing protein 2	Thumpd2	AKDHGESQEDKLLQGSPEQGEAVTRTELQDH	LLQGS(1)PEQGEAVTR	tr|A0A3Q4EBZ8|A0A3Q4EBZ8_MOUSE THUMP domain-containing protein 2 OS=Mus musculus OX=10090 GN=Thumpd2 PE=1 SV=1;sp|Q9CZB3|THUM2_MOUSE THUMP domain-containing protein 2 OS=Mus musculus OX=10090 GN=Thumpd2 PE=2 SV=3	X;X;X;X;X;X;X;X;X;X;X;X;X;X;X;Phospho (STY);X;X;X;X;X;X;X;X;X;X;X;X;X;X;X
21.1995	23.5259	20.7614	20.8316	22.9992	20.6594	22.7451	22.0394	23.2542	23.2344	23.5175	20.307	S	119	3	___1	b-Adrenergic Receptor kinase substrate motif;Casein kinase I substrate motif;Casein kinase II substrate motif;G protein-coupled receptor kinase 1 substrate motif;Pyruvate dehydrogenase kinase substrate motif	1	0.724276	A0A3Q4L314;A0A3Q4EC12;O55091	A0A3Q4L314	A0A3Q4L314	Protein IMPACT	Impact	PDPDVKKKTEEVEVESEEDPILEHPPENPVK	TEEVEVES(1)EEDPILEHPPENPVK	tr|A0A3Q4L314|A0A3Q4L314_MOUSE Protein IMPACT (Fragment) OS=Mus musculus OX=10090 GN=Impact PE=1 SV=1;tr|A0A3Q4EC12|A0A3Q4EC12_MOUSE Protein IMPACT (Fragment) OS=Mus musculus OX=10090 GN=Impact PE=1 SV=1;sp|O55091|IMPCT_MOUSE Protein IMPACT OS=Mus musculus	X;X;X;X;X;X;X;X;X;X;X;X;X;X;X;Phospho (STY);X;X;X;X;X;X;X;X;X;X;X;X;X;X;X
21.4488	22.2618	21.8729	22.0258	21.8292	21.7507	22.0089	21.8205	21.969	22.2176	22.4603	21.9532	S	7	2	___1	Casein kinase I substrate motif;Cdc2 kinase substrate motif;CDK kinase substrate motif;CDK1,2,4,6 kinase substrate motif;ERK1,2 kinase substrate motif;GSK-3, ERK1, ERK2, CDK5 substrate motif;WW domain binding motif	0.999991	0.353604	Q8K1G7;A0A3Q4EGD8;Q9D1P6;Q8K4P0	Q8K1G7	Q8K1G7	pre-mRNA 3' end processing protein WDR33	Wdr33	_________MATEIGSPPRFFHMPRFQHQAP	ATEIGS(1)PPR	tr|Q8K1G7|Q8K1G7_MOUSE Wdr33 protein OS=Mus musculus OX=10090 GN=Wdr33 PE=1 SV=1;tr|A0A3Q4EGD8|A0A3Q4EGD8_MOUSE pre-mRNA 3' end-processing protein WDR33 OS=Mus musculus OX=10090 GN=Wdr33 PE=1 SV=1;tr|Q9D1P6|Q9D1P6_MOUSE Wdr33 protein OS=Mus musculus OX=100	X;X;X;X;X;X;X;X;X;X;X;X;X;X;X;Phospho (STY);X;X;X;X;X;X;X;X;X;X;X;X;X;X;X
21.9396	21.9519	22.2492	20.837	22.2083	22.911	23.1117	23.4004	23.0076	20.8651	22.8719	20.8123	S	5	2	___1	Casein kinase II substrate motif;ERK1,2 kinase substrate motif;GSK-3, ERK1, ERK2, CDK5 substrate motif;WW domain binding motif	0.973974	0.152565	A0A494B9D4;A0A494BA92;P09528	A0A494B9D4	A0A494B9D4	Ferritin heavy chain;Ferritin heavy chain, N-terminally processed	Fth1	___________MTTASPSQVRQNYHQDAEAA	T(0.004)T(0.014)AS(0.974)PS(0.008)QVR	tr|A0A494B9D4|A0A494B9D4_MOUSE Ferritin (Fragment) OS=Mus musculus OX=10090 GN=Fth1 PE=1 SV=1;tr|A0A494BA92|A0A494BA92_MOUSE Ferritin OS=Mus musculus OX=10090 GN=Fth1 PE=1 SV=1;sp|P09528|FRIH_MOUSE Ferritin heavy chain OS=Mus musculus OX=10090 GN=Fth1 PE=1	X;X;X;X;X;X;X;X;X;X;X;X;X;X;X;Phospho (STY);X;X;X;X;X;X;X;X;X;X;X;X;X;X;X
20.659	21.3777	21.4418	20.6392	21.7345	22.0999	20.6976	22.4437	20.7963	22.7701	22.7141	22.7581	S	410	2	___1	Casein kinase II substrate motif;ERK1,2 kinase substrate motif;G protein-coupled receptor kinase 1 substrate motif;GSK-3, ERK1, ERK2, CDK5 substrate motif;WW domain binding motif	1	0.0632987	A0A494B9R5;E9Q156;Q9EP82	A0A494B9R5	A0A494B9R5	tRNA (guanine-N(7)-)-methyltransferase non-catalytic subunit Wdr4;tRNA (guanine-N(7)-)-methyltransferase non-catalytic subunit WDR4	Wdr4	QQQLKKKRQRSPFPGSPEQTKKACPGQSALS	QRS(1)PFPGS(1)PEQTK	tr|A0A494B9R5|A0A494B9R5_MOUSE tRNA (guanine-N(7)-)-methyltransferase non-catalytic subunit WDR4 (Fragment) OS=Mus musculus OX=10090 GN=Wdr4 PE=1 SV=1;tr|E9Q156|E9Q156_MOUSE tRNA (guanine-N(7)-)-methyltransferase non-catalytic subunit WDR4 OS=Mus musculus	X;X;X;X;X;X;X;X;X;X;Phospho (STY);X;X;X;X;Phospho (STY);X;X;X;X;X;X;X;X;X;X;X;X;X;X;X
23.6491	24.2079	24.3437	24.0121	24.4638	24.2575	23.9919	24.5305	24.474	24.553	24.6895	24.3008	S	207	3	___1	14-3-3 domain binding motif;AMP-activated protein kinase substrate motif;Calmodulin-dependent protein kinase I substrate motif;Calmodulin-dependent protein kinase II substrate motif;Calmodulin-dependent protein kinase IV substrate motif;Casein kinase II substrate motif;Chk1 kinase substrate motif;MAPKAPK2 kinase substrate motif;PAK2 kinase substrate motif;PKA kinase substrate motif;PKC epsilon ki…	0.997585	0.331393	A0A494BA22;E9QQ68;Q6A039	A0A494BA22	A0A494BA22	TBC1 domain family member 12	Tbc1d12	ARFGSRNTFEVSRRQSAGDLLPSAGPSAPLP	RQS(0.998)AGDLLPS(0.002)AGPSAPLPAAEQGPGGTTAR	tr|A0A494BA22|A0A494BA22_MOUSE TBC1 domain family member 12 OS=Mus musculus OX=10090 GN=Tbc1d12 PE=1 SV=1;tr|E9QQ68|E9QQ68_MOUSE TBC1 domain family member 12 OS=Mus musculus OX=10090 GN=Tbc1d12 PE=1 SV=1;sp|Q6A039|TBC12_MOUSE TBC1 domain family member 12 O	X;X;X;X;X;X;X;X;X;X;X;X;X;X;X;Phospho (STY);X;X;X;X;X;X;X;X;X;X;X;X;X;X;X
20.5864	22.2561	22.2737	22.0479	22.5495	22.9888	21.8021	22.9185	22.2567	22.5103	22.6844	21.7719	S	309	3	___1	14-3-3 domain binding motif;Calmodulin-dependent protein kinase II substrate motif;MAPKAPK2 kinase substrate motif;PAK2 kinase substrate motif;PKA kinase substrate motif;PKC epsilon kinase substrate motif;PKC kinase substrate motif	0.999998	0.485543	A0A494BA22;E9QQ68;Q6A039	A0A494BA22	A0A494BA22	TBC1 domain family member 12	Tbc1d12	TGRTCKAAPQSSRRKSFALEPLSTTALILED	S(1)FALEPLSTTALILEDRPPNLPAK	tr|A0A494BA22|A0A494BA22_MOUSE TBC1 domain family member 12 OS=Mus musculus OX=10090 GN=Tbc1d12 PE=1 SV=1;tr|E9QQ68|E9QQ68_MOUSE TBC1 domain family member 12 OS=Mus musculus OX=10090 GN=Tbc1d12 PE=1 SV=1;sp|Q6A039|TBC12_MOUSE TBC1 domain family member 12 O	X;X;X;X;X;X;X;X;X;X;X;X;X;X;X;Phospho (STY);X;X;X;X;X;X;X;X;X;X;X;X;X;X;X
21.529	21.973	21.7784	21.5603	22.006	21.9983	21.8798	22.3857	22.2312	22.7262	22.935	23.4104	S	684	2	___1	14-3-3 domain binding motif;Akt kinase substrate motif;Aurora-A kinase substrate motif;Calmodulin-dependent protein kinase II substrate motif;DMPK1 kinase substrate motif;MAPKAPK1 kinase substrate motif;MDC1 BRCT domain binding motif;p70 Ribosomal S6 kinase substrate motif;PAK2 kinase substrate motif;Phosphorylase kinase substrate motif;PKA kinase substrate motif;PKC epsilon kinase substrate moti…	0.971551	0.00190789	A0A494BBL8;A0A494BA91;E9QP49;Q99MS7-3;Q99MS7-2;Q99MS7;A0A494B9G7;G5E8Y6;Q99MS7-4;Q99MS7-5	A0A494BBL8	A0A494BBL8	EH domain-binding protein 1-like protein 1	Ehbp1l1	VGASGGVSGVRLRRSSVNGEAGPVPPPRAHG	RS(0.028)S(0.972)VNGEAGPVPPPR	tr|A0A494BBL8|A0A494BBL8_MOUSE EH domain-binding protein 1-like protein 1 (Fragment) OS=Mus musculus OX=10090 GN=Ehbp1l1 PE=1 SV=1;tr|A0A494BA91|A0A494BA91_MOUSE EH domain-binding protein 1-like protein 1 OS=Mus musculus OX=10090 GN=Ehbp1l1 PE=1 SV=1;tr|E9	X;X;X;X;X;X;X;X;X;X;X;X;X;X;X;Phospho (STY);X;X;X;X;X;X;X;X;X;X;X;X;X;X;X
23.9639	25.0208	24.8202	24.8108	24.5954	24.3405	24.8198	25.0935	25.1762	24.5141	24.6366	24.4105	S	237	4	___1	b-Adrenergic Receptor kinase substrate motif;Casein kinase II substrate motif	0.999863	0.272063	A0A494BAB5;Q9D5T0	A0A494BAB5	A0A494BAB5	ATPase family AAA domain-containing protein 1	Atad1	ALLCVREYVNSTSEESHDEDEIRPVQQQDLH	EYVNSTSEES(1)HDEDEIRPVQQQDLHR	tr|A0A494BAB5|A0A494BAB5_MOUSE ATPase family AAA domain-containing protein 1 OS=Mus musculus OX=10090 GN=Atad1 PE=1 SV=1;sp|Q9D5T0|ATAD1_MOUSE ATPase family AAA domain-containing protein 1 OS=Mus musculus OX=10090 GN=Atad1 PE=1 SV=1	X;X;X;X;X;X;X;X;X;X;X;X;X;X;X;Phospho (STY);X;X;X;X;X;X;X;X;X;X;X;X;X;X;X
21.7283	21.4237	21.3431	21.6704	21.7981	21.9235	21.4606	22.1355	22.1306	22.0531	21.9982	21.7904	S	221	2	___1	14-3-3 domain binding motif;b-Adrenergic Receptor kinase substrate motif;Calmodulin-dependent protein kinase II substrate motif;G protein-coupled receptor kinase 1 substrate motif;PKA kinase substrate motif;PKC epsilon kinase substrate motif;PKC kinase substrate motif	1	0.167979	A0A494BB58;A0A494BAJ5;A0A494BBF1;Q9WU84	A0A494BB58	A0A494BB58	Copper chaperone for superoxide dismutase	Ccs	WEERGRPIAGQGRKDSAQPPAHL________	KDS(1)AQPPAHL	tr|A0A494BB58|A0A494BB58_MOUSE Copper chaperone for superoxide dismutase OS=Mus musculus OX=10090 GN=Ccs PE=1 SV=1;tr|A0A494BAJ5|A0A494BAJ5_MOUSE Superoxide dismutase [Cu-Zn] OS=Mus musculus OX=10090 GN=Ccs PE=1 SV=1;tr|A0A494BBF1|A0A494BBF1_MOUSE Copper c	X;X;X;X;X;X;X;X;X;X;X;X;X;X;X;Phospho (STY);X;X;X;X;X;X;X;X;X;X;X;X;X;X;X
23.4235	24.7627	24.5256	24.1579	24.2138	24.2921	24.2905	24.7037	21.4915	24.602	24.9386	23.8055	S	98	2	___1	ATM kinase substrate motif;Casein kinase II substrate motif;DNA dependent Protein kinase substrate motif;PAK2 kinase substrate motif;Pim1 kinase substrate sequence;PKA kinase substrate motif;PKC kinase substrate motif;Pyruvate dehydrogenase kinase substrate motif	0.999581	0.672267	F8WH48;E0CYH4;A0A494BB75;Q8C6G8	F8WH48	F8WH48	WD repeat-containing protein 26	Wdr26	ATPELGSSLKKKKRLSQSDEDVIRLIGQHLN	RLS(1)QSDEDVIR	tr|F8WH48|F8WH48_MOUSE WD repeat-containing protein 26 (Fragment) OS=Mus musculus OX=10090 GN=Wdr26 PE=1 SV=1;tr|E0CYH4|E0CYH4_MOUSE WD repeat-containing protein 26 (Fragment) OS=Mus musculus OX=10090 GN=Wdr26 PE=1 SV=1;tr|A0A494BB75|A0A494BB75_MOUSE WD re	X;X;X;X;X;X;X;X;X;X;X;X;X;X;X;Phospho (STY);X;X;X;X;X;X;X;X;X;X;X;X;X;X;X
21.9871	22.949	22.6033	22.429	22.4392	22.3702	23.492	23.4244	23.359	23.3259	23.3584	23.3076	S	523	2	___1	Casein kinase II substrate motif;ERK1,2 kinase substrate motif;GSK-3, ERK1, ERK2, CDK5 substrate motif;WW domain binding motif	0.940822	0.00154739	A0A494BBB9;G5E852;Q62120	A0A494BBB9	A0A494BBB9	Tyrosine-protein kinase;Tyrosine-protein kinase JAK2	Jak2	NLLVFRTNGISDVQISPTLQRHNNVNQMVFH	TNGISDVQIS(0.941)PT(0.059)LQR	tr|A0A494BBB9|A0A494BBB9_MOUSE Tyrosine-protein kinase (Fragment) OS=Mus musculus OX=10090 GN=Jak2 PE=1 SV=1;tr|G5E852|G5E852_MOUSE Tyrosine-protein kinase OS=Mus musculus OX=10090 GN=Jak2 PE=1 SV=1;sp|Q62120|JAK2_MOUSE Tyrosine-protein kinase JAK2 OS=Mus	X;X;X;X;X;X;X;X;X;X;X;X;X;X;X;Phospho (STY);X;X;X;X;X;X;X;X;X;X;X;X;X;X;X
22.7879	21.5066	24.5063	21.2298	23.8028	21.2904	20.4758	24.4478	24.5083	21.4249	21.3813	24.0211	S	98	2	___1	b-Adrenergic Receptor kinase substrate motif;Casein kinase I substrate motif;Casein kinase II substrate motif;Plk1 kinase substrate motif	1	0.859003	F8WIP7;A0A494BBF7;D3Z5N6;Q61103	F8WIP7	F8WIP7	Zinc finger protein ubi-d4	Dpf2	PLEKRGAPDPRVDDDSLGEFPVSNSRARKRI	VDDDS(1)LGEFPVSNSR	tr|F8WIP7|F8WIP7_MOUSE Zinc finger protein ubi-d4 (Fragment) OS=Mus musculus OX=10090 GN=Dpf2 PE=1 SV=1;tr|A0A494BBF7|A0A494BBF7_MOUSE Zinc finger protein ubi-d4 (Fragment) OS=Mus musculus OX=10090 GN=Dpf2 PE=1 SV=1;tr|D3Z5N6|D3Z5N6_MOUSE Zinc finger prote	X;X;X;X;X;X;X;X;X;X;X;X;X;X;X;Phospho (STY);X;X;X;X;X;X;X;X;X;X;X;X;X;X;X
22.2586	21.1221	21.5203	21.0535	21.2103	21.2481	21.0758	22.0168	21.87	20.7372	21.8943	22.3751	S	679	2	___1	14-3-3 domain binding motif;Calmodulin-dependent protein kinase II substrate motif;MAPKAPK2 kinase substrate motif;PAK2 kinase substrate motif;PKA kinase substrate motif;PKC epsilon kinase substrate motif;PKC kinase substrate motif	0.999985	0.671892	A0A494BBI9;O89032-3;O89032-2;O89032	A0A494BBI9	A0A494BBI9	SH3 and PX domain-containing protein 2A	Sh3pxd2a	SELPPQMASEGSRRGSADIIPLTATTPPCVP	RGS(1)ADIIPLTATTPPCVPK	tr|A0A494BBI9|A0A494BBI9_MOUSE SH3 and PX domain-containing protein 2A OS=Mus musculus OX=10090 GN=Sh3pxd2a PE=1 SV=1;sp|O89032-3|SPD2A_MOUSE Isoform 3 of SH3 and PX domain-containing protein 2A OS=Mus musculus OX=10090 GN=Sh3pxd2a;sp|O89032-2|SPD2A_MOUSE	X;X;X;X;X;X;X;X;X;X;X;X;X;X;X;Phospho (STY);X;X;X;X;X;X;X;X;X;X;X;X;X;X;X
20.894	21.8373	21.7612	21.9398	22.1961	21.0696	22.4673	22.6918	21.5367	20.7033	22.6273	20.388	S	202	2	___1	Casein kinase II substrate motif	0.975112	0.496834	A0A494BBP5;P25446	A0A494BBP5	A0A494BBP5	Tumor necrosis factor receptor superfamily member 6	Fas	RTSSRETIPMNASNLSLSKYIPRIAEDMTIQ	T(0.245)S(0.293)S(0.351)RET(0.111)IPMNASNLS(0.975)LS(0.025)K	tr|A0A494BBP5|A0A494BBP5_MOUSE Apo-1 antigen OS=Mus musculus OX=10090 GN=Fas PE=1 SV=1;sp|P25446|TNR6_MOUSE Tumor necrosis factor receptor superfamily member 6 OS=Mus musculus OX=10090 GN=Fas PE=1 SV=2	X;X;X;Phospho (STY);X;X;Phospho (STY);X;X;X;X;X;Phospho (STY);X;X;Phospho (STY);X;X;X;X;X;X;X;X;X;X;X;X;X;X;X
20.6377	22.8546	23.0259	23.2525	21.7385	23.006	22.7357	23.199	21.4514	23.497	23.2428	23.4873	S	165	2	___1	Casein kinase II substrate motif;ERK1,2 kinase substrate motif;GSK-3, ERK1, ERK2, CDK5 substrate motif;MDC1 BRCT domain binding motif;Plk1 PBD domain binding motif;WW domain binding motif	0.75485	0.432682	A0A498WFS2;Q922Y1	A0A498WFS2	A0A498WFS2	UBX domain-containing protein 1	Ubxn1	SRSSPPATDPGPVPSSPSQEPPTKREYDQCR	SSPPATDPGPVPS(0.121)S(0.755)PS(0.121)QEPPT(0.004)K	tr|A0A498WFS2|A0A498WFS2_MOUSE UBX domain-containing protein 1 OS=Mus musculus OX=10090 GN=Ubxn1 PE=1 SV=1;sp|Q922Y1|UBXN1_MOUSE UBX domain-containing protein 1 OS=Mus musculus OX=10090 GN=Ubxn1 PE=1 SV=1	X;X;X;Phospho (STY);X;X;X;Phospho (STY);X;X;X;X;X;X;X;Phospho (STY);X;X;X;X;X;X;X;X;X;X;X;X;X;X;X
21.0168	22.2913	21.6309	21.5935	21.5334	21.377	21.2303	21.1577	21.8775	21.8097	21.4462	21.4029	S	492	2	___1	AMP-activated protein kinase substrate motif;b-Adrenergic Receptor kinase substrate motif;Casein kinase II substrate motif;G protein-coupled receptor kinase 1 substrate motif	0.999901	0.913704	A0A498WGK2;Q8BP47;A0A494BAX5;A0A494BB89	A0A498WGK2	A0A498WGK2	Asparagine--tRNA ligase, cytoplasmic	Nars	PNVGEIVGGSMRSWDSEEILEGYKREGIDPA	SWDS(1)EEILEGYK	tr|A0A498WGK2|A0A498WGK2_MOUSE Asparagine--tRNA ligase OS=Mus musculus OX=10090 GN=Nars PE=1 SV=1;sp|Q8BP47|SYNC_MOUSE Asparagine--tRNA ligase, cytoplasmic OS=Mus musculus OX=10090 GN=NARS1 PE=1 SV=2;tr|A0A494BAX5|A0A494BAX5_MOUSE Asparagine--tRNA ligase (	X;X;X;X;X;X;X;X;X;X;X;X;X;X;X;Phospho (STY);X;X;X;X;X;X;X;X;X;X;X;X;X;X;X
20.853	22.1191	21.3897	21.9437	22.477	22.2816	20.7456	22.7319	22.7996	20.6374	22.7867	20.7432	S	105	2	___1	14-3-3 domain binding motif;Calmodulin-dependent protein kinase II alpha substrate motif;Calmodulin-dependent protein kinase II substrate motif;Calmodulin-dependent protein kinase IV substrate motif;Chk1 kinase substrate motif;MAPKAPK2 kinase substrate motif;PKA kinase substrate motif;PKC kinase substrate motif	0.998816	0.588362	G3UZM6;G3UZD6;A0A571BD95;A0A5F8MP95;Q9ES00	G3UZM6	G3UZM6	Ubiquitin conjugation factor E4 B	Ube4b	SNSLETQSQSLSRSQSMDIDGVSCEKSMSQV	S(0.001)QS(0.999)MDIDGVSCEK	tr|G3UZM6|G3UZM6_MOUSE Ubiquitin conjugation factor E4 B OS=Mus musculus OX=10090 GN=Ube4b PE=1 SV=1;tr|G3UZD6|G3UZD6_MOUSE Ubiquitin conjugation factor E4 B OS=Mus musculus OX=10090 GN=Ube4b PE=1 SV=1;tr|A0A571BD95|A0A571BD95_MOUSE Ubiquitin conjugation f	X;X;Phospho (STY);X;X;X;X;X;X;X;X;X;X;X;X;Phospho (STY);X;X;X;X;X;X;X;X;X;X;X;X;X;X;X
22.9767	24.0576	24.0872	23.4561	24.0426	23.8168	23.3922	23.9395	24.0189	22.9309	23.969	22.0758	S	225	3	___1	14-3-3 domain binding motif;Calmodulin-dependent protein kinase I substrate motif;Calmodulin-dependent protein kinase II substrate motif;Calmodulin-dependent protein kinase IV substrate motif;Chk1 kinase substrate motif;DNA dependent Protein kinase substrate motif;ERK1,2 kinase substrate motif;GSK-3, ERK1, ERK2, CDK5 substrate motif;PKA kinase substrate motif;PKC kinase substrate motif;WW domain …	1	0.3802	A0A571BDM4;A0A571BEI2	A0A571BDM4;A0A571BEI2	A0A571BDM4			IPLQVPDAPGLQRDPSPCPVITVEHFKESMG;TTPSFSAGTGLQRDPSPCPVITVEHFKE___	DPS(1)PCPVITVEHFK	tr|A0A571BDM4|A0A571BDM4_MOUSE AP2-associated protein kinase 1 (Fragment) OS=Mus musculus OX=10090 GN=Aak1 PE=1 SV=1;tr|A0A571BEI2|A0A571BEI2_MOUSE AP2-associated protein kinase 1 (Fragment) OS=Mus musculus OX=10090 GN=Aak1 PE=1 SV=1	X;X;X;X;X;X;X;X;X;X;X;X;X;X;X;Phospho (STY);X;X;X;X;X;X;X;X;X;X;X;X;X;X;X
21.3611	23.2683	23.7756	22.25	23.5077	23.5904	22.759	23.69	23.8019	23.4044	23.6281	21.3982	S	99	2	___1	14-3-3 domain binding motif;Calmodulin-dependent protein kinase II substrate motif;Casein kinase II substrate motif;PKA kinase substrate motif;PKC kinase substrate motif;ZIP kinase substrate motif	0.999704	0.854987	A0A571BDM4;Q3UHJ0-2;Q3UHJ0	A0A571BDM4;Q3UHJ0-2	A0A571BDM4	AP2-associated protein kinase 1	Aak1	PSSPKTQRAGHRRILSDVTHSAVFGVPASKS	ILS(1)DVTHSAVFGVPASK	tr|A0A571BDM4|A0A571BDM4_MOUSE AP2-associated protein kinase 1 (Fragment) OS=Mus musculus OX=10090 GN=Aak1 PE=1 SV=1;sp|Q3UHJ0-2|AAK1_MOUSE Isoform 2 of AP2-associated protein kinase 1 OS=Mus musculus OX=10090 GN=Aak1;sp|Q3UHJ0|AAK1_MOUSE AP2-associated pr	X;Phospho (STY);X;X;X;Phospho (STY);X;X;X;X;X;X;X;X;X;Phospho (STY);X;X;X;X;X;X;X;X;X;X;X;X;X;X;Phospho (STY)
23.8725	24.9416	24.7819	24.255	24.5243	24.3716	24.2966	24.715	24.2831	24.398	24.4397	24.502	S	193	3	___1	Casein kinase II substrate motif;PKA kinase substrate motif	0.943757	0.951329	A0A571BDM4	A0A571BDM4	A0A571BDM4			FAKLGEGKLPEKLGGSAESLIPGFQPTQGDA	LGGS(0.944)AES(0.056)LIPGFQPTQGDAFTTPSFSAGTGLQR	tr|A0A571BDM4|A0A571BDM4_MOUSE AP2-associated protein kinase 1 (Fragment) OS=Mus musculus OX=10090 GN=Aak1 PE=1 SV=1	X;X;X;X;X;X;X;X;X;X;X;X;X;X;X;Phospho (STY);X;X;X;X;X;X;X;X;X;X;X;X;X;X;X
21.181	21.5453	21.3684	21.1281	21.7837	21.2764	21.299	21.8141	21.8183	21.4101	21.9379	21.5804	S	282	2	___1	Casein kinase II substrate motif;PKA kinase substrate motif;PKC kinase substrate motif	0.999997	0.487404	A0A571BGG1;A0A571BEF4;Q91X43;A0A571BET4	A0A571BGG1	A0A571BGG1	SH3 domain-containing protein 19	Sh3d19	SGKPLVAPKPAANRASGEWDTWAENRLKVTS	AS(1)GEWDTWAENR	tr|A0A571BGG1|A0A571BGG1_MOUSE SH3 domain-containing protein 19 OS=Mus musculus OX=10090 GN=Sh3d19 PE=1 SV=1;tr|A0A571BEF4|A0A571BEF4_MOUSE SH3 domain-containing protein 19 OS=Mus musculus OX=10090 GN=Sh3d19 PE=1 SV=1;sp|Q91X43|SH319_MOUSE SH3 domain-conta	X;X;X;X;X;X;X;X;X;X;X;X;X;X;X;Phospho (STY);X;X;X;X;X;X;X;X;X;X;X;X;X;X;X
20.7312	21.3157	20.2621	21.6731	22.162	21.883	22.1402	21.8971	21.6438	21.6416	20.9372	20.2523	S	482	2	___1	14-3-3 domain binding motif;Calmodulin-dependent protein kinase II substrate motif;ERK1,2 kinase substrate motif;Growth associated histone HI kinase substrate motif;GSK-3, ERK1, ERK2, CDK5 substrate motif;PKA kinase substrate motif;PKC kinase substrate motif;WW domain binding motif	0.999859	0.0305958	A0A571BEG7;Q63ZW7-6;Q63ZW7;A2ADS6;A2ADS8;Q63ZW7-5	A0A571BEG7	A0A571BEG7	InaD-like protein	Inadl	RETVAEPPKVPERAGSPKPEANLSVEAEEIG	AGS(1)PKPEANLSVEAEEIGER	tr|A0A571BEG7|A0A571BEG7_MOUSE InaD-like protein OS=Mus musculus OX=10090 GN=Patj PE=1 SV=1;sp|Q63ZW7-6|INADL_MOUSE Isoform 6 of InaD-like protein OS=Mus musculus OX=10090 GN=Patj;sp|Q63ZW7|INADL_MOUSE InaD-like protein OS=Mus musculus OX=10090 GN=Patj PE=	X;X;X;X;X;X;X;X;X;X;X;X;X;X;X;Phospho (STY);X;X;X;X;X;X;X;X;X;X;X;X;X;X;X
21.3018	21.6596	21.3587	21.7351	20.9406	20.7981	21.7399	21.3895	21.4345	22.119	21.3783	21.1276	S	647	2	___1	Casein kinase I substrate motif;Casein kinase II substrate motif;G protein-coupled receptor kinase 1 substrate motif;Plk1 kinase substrate motif	1	0.614054	A0A571BEG7;Q63ZW7-6;Q63ZW7;A2ADS6;F6RSZ8;Q63ZW7-2	A0A571BEG7	A0A571BEG7	InaD-like protein	Inadl	PFTLVCCRRLFDDEASVDEPRTMEPALLEAE	RLFDDEAS(1)VDEPR	tr|A0A571BEG7|A0A571BEG7_MOUSE InaD-like protein OS=Mus musculus OX=10090 GN=Patj PE=1 SV=1;sp|Q63ZW7-6|INADL_MOUSE Isoform 6 of InaD-like protein OS=Mus musculus OX=10090 GN=Patj;sp|Q63ZW7|INADL_MOUSE InaD-like protein OS=Mus musculus OX=10090 GN=Patj PE=	X;X;X;X;X;X;X;X;X;X;X;X;X;X;X;Phospho (STY);X;X;X;X;X;X;X;X;X;X;X;X;X;X;X
19.679	20.3784	21.1753	20.597	21.5206	20.7623	20.7807	21.3896	21.8778	20.8722	22.2479	21.7591	S	1344	2	___1	Casein kinase I substrate motif;Casein kinase II substrate motif;ERK1,2 kinase substrate motif;G protein-coupled receptor kinase 1 substrate motif;GSK3 kinase substrate motif;GSK-3, ERK1, ERK2, CDK5 substrate motif;MAPKAPK2 kinase substrate motif;MDC1 BRCT domain binding motif;Plk1 PBD domain binding motif;Pyruvate dehydrogenase kinase substrate motif;WW domain binding motif	0.779858	0.179449	A0A571BEH9;G5E8P2;P97433	A0A571BEH9	A0A571BEH9	Rho guanine nucleotide exchange factor 28	Arhgef28	YKNVADLDSFQSESSSPQDSNQRGPQPQTLT	NVADLDSFQS(0.008)ES(0.03)S(0.151)S(0.78)PQDS(0.03)NQR	tr|A0A571BEH9|A0A571BEH9_MOUSE Rho guanine nucleotide exchange factor 28 OS=Mus musculus OX=10090 GN=Arhgef28 PE=1 SV=1;tr|G5E8P2|G5E8P2_MOUSE Rho guanine nucleotide exchange factor 28 OS=Mus musculus OX=10090 GN=Arhgef28 PE=1 SV=1;sp|P97433|ARG28_MOUSE Rh	X;X;X;X;X;X;X;X;X;X;X;X;X;X;X;Phospho (STY);X;X;X;X;X;X;X;X;X;X;X;X;X;X;X
21.65	23.2908	20.9483	22.8535	22.8794	21.118	21.0837	20.9729	20.4534	21.95	22.0221	20.7892	S	199	2	___1	Casein kinase II substrate motif;DNA dependent Protein kinase substrate motif	0.974249	0.281492	A0A571BEH9;G5E8P2;P97433;A0A286YDI4;P97433-2;A0A286YCY0	A0A571BEH9	A0A571BEH9	Rho guanine nucleotide exchange factor 28	Arhgef28	CYAVGSQSSPRTGLPSGDELDSFETNTEPDC	T(0.024)GLPS(0.974)GDELDS(0.001)FETNTEPDCNISR	tr|A0A571BEH9|A0A571BEH9_MOUSE Rho guanine nucleotide exchange factor 28 OS=Mus musculus OX=10090 GN=Arhgef28 PE=1 SV=1;tr|G5E8P2|G5E8P2_MOUSE Rho guanine nucleotide exchange factor 28 OS=Mus musculus OX=10090 GN=Arhgef28 PE=1 SV=1;sp|P97433|ARG28_MOUSE Rh	X;X;X;X;X;X;X;X;X;X;X;X;X;X;X;Phospho (STY);X;X;X;X;X;X;X;X;X;X;X;X;X;X;X
20.822	22.9827	22.4994	21.9693	22.4252	21.8588	22.1708	22.3607	22.6793	21.6835	22.4886	20.6073	S	448	2	___1	14-3-3 domain binding motif;Calmodulin-dependent protein kinase II substrate motif;Calmodulin-dependent protein kinase IV substrate motif;Casein kinase II substrate motif;ERK1,2 kinase substrate motif;GSK-3, ERK1, ERK2, CDK5 substrate motif;MAPKAPK2 kinase substrate motif;PKA kinase substrate motif;PKC kinase substrate motif;Pyruvate dehydrogenase kinase substrate motif;WW domain binding motif	1	0.645196	A0A571BEI2;Q6PIU9	A0A571BEI2	A0A571BEI2	Uncharacterized protein FLJ45252 homolog		KPFHPQALSKYSRHYSPEDELSAEAQPIAAY	HYS(1)PEDELSAEAQPIAAYK	tr|A0A571BEI2|A0A571BEI2_MOUSE AP2-associated protein kinase 1 (Fragment) OS=Mus musculus OX=10090 GN=Aak1 PE=1 SV=1;sp|Q6PIU9|YJ005_MOUSE Uncharacterized protein FLJ45252 homolog OS=Mus musculus OX=10090 PE=1 SV=2	X;X;X;X;X;X;X;X;X;X;X;X;X;X;X;Phospho (STY);X;X;X;X;X;X;X;X;X;X;X;X;X;X;X
20.8589	21.2381	22.5896	22.7569	22.7826	22.6549	20.0094	21.5765	22.7366	20.5165	23.2076	22.706	S	648	3	___1	Casein kinase II substrate motif;PKA kinase substrate motif	0.936343	0.487211	A0A571BEI2;Q3UHJ0-2;Q3UHJ0	A0A571BEI2;Q3UHJ0-2	Q3UHJ0-2	AP2-associated protein kinase 1	Aak1	FAKLGEGKLPEKLGGSAESLIPGFQPTQGDA	LGGS(0.936)AES(0.063)LIPGFQPT(0.001)QGDAFTTPSFSAGTAEK	tr|A0A571BEI2|A0A571BEI2_MOUSE AP2-associated protein kinase 1 (Fragment) OS=Mus musculus OX=10090 GN=Aak1 PE=1 SV=1;sp|Q3UHJ0-2|AAK1_MOUSE Isoform 2 of AP2-associated protein kinase 1 OS=Mus musculus OX=10090 GN=Aak1;sp|Q3UHJ0|AAK1_MOUSE AP2-associated pr	X;X;X;X;X;X;X;X;X;X;X;X;X;X;X;Phospho (STY);X;X;X;X;X;X;X;X;X;X;X;X;X;X;X
[truncated: 5,824 more rows]
