# Supplementary material for: Quantitative Proteomics and Phosphoproteomics Reveal TNF-α-Mediated Protein Functions in Hepatocytes
Source: Molecules. 2021 Sep 8;26(18):5472. doi: 10.3390/molecules26185472 (PMC8464716; doi:10.3390/molecules26185472)
Supplement: Supplementary file 1 [file molecules-26-05472-s001.zip › supplementary information/Table S3 - PHOTON Analysis.xlsx]

## Sheet: Significant Annotated Signaling
Signaling score 0H-1	Signaling score 0H-2	Signaling score 0H-3	Signaling score 2H-1	Signaling score 2H-2	Signaling score 2H-3	Signaling score 8H-1	Signaling score 8H-2	Signaling score 8H-3	Signaling score 24H-1	Signaling score 24H-2	Signaling score 24H-3	Protein name	ANOVA p value	Node	UniProt	Gene name
1.2694	-1.09064	-0.789658	-3.03655	1.05268	1.34323	-3.77226	-4.07454	-5.116	6.90776	3.10109	3.10109	Cell division control protein 45 homolog	0.0027253	ENSMUSP00000000028	O70547;Q9QUK1;Q9R212;Q9Z1X9	Cdc45
3.27017	1.60944	5.116	1.65026	1.1117	1.08767	2.22562	2.41912	5.80914	-6.90776	-3.54046	-5.52146	Tyrosine-protein kinase Fer	0.000425344	ENSMUSP00000000129	P70451;Q61561;Q6PEE5;Q80UI3;Q8C481;Q9EQ77	Fer
-5.52146	-2.15417	-1.02722	1.90381	4.50986	6.90776	1.50959	-1.1117	0.972861	-4.96184	-1.35093	-0.811931	Actin-related protein 2	0.0114156	ENSMUSP00000000137	O15142;P61161;Q6PI31	Actr2
1.15518	-4.60517	-1.03002	-0.783072	1.91732	-0.867501	-2.29263	-6.21461	-4.42285	6.90776	1.85151	3.50656	G1/S-specific cyclin-D2	0.0132478	ENSMUSP00000000188	P30280	Ccnd2
6.90776	5.116	6.90776	-1.50959	2.32279	0.872274	3.27017	2.12863	6.90776	-6.90776	-6.90776	-6.90776		5.18433e-05	ENSMUSP00000000312
1.82635	2.59027	1.92415	1.89048	-0.957113	-0.787458	-0.721547	1.19733	6.90776	-3.68888	-4.82831	-3.54046	GTP-binding protein REM 1	0.0228687	ENSMUSP00000000369	O35929	Rem1
-2.40795	-5.52146	-1.59455	1.34323	2.08747	0.848632	2.83022	1.13631	-0.820981	2.8824	1.91732	-1.42712	Polypeptide N-acetylgalactosaminyltransferase 1;Polypeptide N-acetylgalactosaminyltransferase 1 soluble form	0.0417968	ENSMUSP00000000430	O08912;Q5BKS3;Q7TND1	Galnt1
1.89048	-0.736055	-0.967584	-0.855666	-1.87732	1.76026	-4.34281	-5.80914	-5.80914	5.52146	4.71053	2.78062	DNA replication licensing factor MCM7	0.000351768	ENSMUSP00000000505	Q61881	Mcm7
1.20064	0.830113	0.701179	4.01738	0.74866	1.76026	1.73727	1.16796	-0.872274	-1.61949	-0.759287	-5.80914	Transcription factor SOX-9	0.0420406	ENSMUSP00000000579	Q04887;Q8C7L2;Q91ZK2;Q99KQ0	Sox9
-2.81341	-0.90634	0.850971	2.91877	6.90776	4.71053	3.77226	-1.02443	-1.07294	-6.21461	-2.00248	-2.91877	Ras-related protein Rab-5B	0.00971534	ENSMUSP00000000727	P35239;P35277;P61021	Rab5b
-4.82831	-1.6399	-1.01611	-0.703198	0.928869	0.759287	1.54178	-2.99573	-3.32424	6.90776	3.35241	2.11196	60S ribosomal protein L13	0.0233255	ENSMUSP00000000756	P47963;Q9CRZ9;Q9DCH1	Rpl13
-3.07911	-0.832409	-0.978166	-4.50986	1.30195	1.06132	-3.7297	-3.10109	-2.8647	6.90776	4.60517	3.44202		0.00472628	ENSMUSP00000000767	Q5SWN2	Rpa1
-0.889162	0.752897	1.04697	3.57555	6.21461	3.05761	4.50986	-2.43042	0.71744	-5.80914	-3.96332	-2.83022	Huntingtin-interacting protein 1-related protein	0.00864308	ENSMUSP00000000939	Q3UJ14;Q9JKY5	Hip1r
-0.858022	1.52786	1.58964	2.05573	6.90776	2.93746	3.10109	-1.66073	-1.14885	-6.21461	-2.52573	-3.91202	Epsin-2	0.0116876	ENSMUSP00000001063	O70447;Q5NCM4;Q8BZ85;Q8CHU3	Epn2
-0.90634	0.778705	0.898942	1.75446	6.21461	2.35388	4.50986	-1.94491	0.832409	-5.80914	-2.52573	-2.81341	Inositol polyphosphate 5-phosphatase OCRL-1	0.028197	ENSMUSP00000001202	Q6NVF0;Q8BXC9	Ocrl
-4.2687	-1.84516	-2.57702	1.9951	0.911303	2.12026	1.22758	1.04412	1.07881	1.70926	3.05761	-1.9805	Integrin beta-7	0.019369	ENSMUSP00000001327	P26011;Q3U2M1;Q64656	Itgb7
-3.10109	-2.52573	-1.05268	-1.24827	1.60944	-1.76026	1.87732	-1.70375	-1.77196	5.80914	2.27303	1.52786	Protein SMG5	0.0396954	ENSMUSP00000001451	Q497S2;Q6ZPY2;Q8R3S4	Smg5
-1.28013	-3.7297	-1.48281	-0.858022	2.8647	-0.913794	-3.68888	-2.8824	-3.27017	5.29832	6.90776	2.8647	Collagen alpha-1(I) chain	0.00118324	ENSMUSP00000001547	P11087;Q53WT0;Q60635;Q61367;Q61427;Q63919;Q6PCL3;Q810J9	Col1a1
-3.01593	-6.90776	-0.742337	-1.74297	1.39433	4.34281	-1.35868	-2.16282	-1.1178	2.64508	3.77226	3.27017	Tubulin beta-5 chain	0.0235637	ENSMUSP00000001566	B1B178;P05218;P99024;Q3TFB6;Q3THH9;Q3TIL1;Q3UAV4;Q3UF52;Q8WUC1;Q9CY33	Tubb5
5.80914	2.00992	6.21461	1.3356	1.32803	1.1457	2.84731	3.35241	6.90776	-6.90776	-4.82831	-6.90776	Flotillin-1	0.000171107	ENSMUSP00000001569	O08917	Flot1
-4.82831	-6.90776	-4.42285	5.80914	-1.45243	0.869884	0.789658	-2.11196	-3.81671	6.90776	4.13517	6.90776		0.00247045	ENSMUSP00000001712	G3X8Q1	Cabin1
-1.56065	-2.48891	1.21066	1.19402	4.19971	6.90776	-2.78062	-1.59455	-0.903868	-2.52573	-1.80181	1.49611	RAC-alpha serine/threonine-protein kinase	0.0308153	ENSMUSP00000001780	P31750;Q62274;Q6GSA6	Akt1
-1.85151	-1.04412	-1.07587	1.70926	2.18926	2.76462	1.43129	1.04412	-1.00786	-2.73337	-0.97551	-0.967584	T-cell surface glycoprotein CD3 gamma chain	0.00281945	ENSMUSP00000002101	P11942	Cd3g
-4.50986	-2.57702	-1.09961	0.746548	2.48891	-1.49611	1.20731	-1.58964	-2.02495	6.21461	2.63109	1.30564	Protein SMG9	0.0333969	ENSMUSP00000002280	Q3TTB9;Q8BYJ3;Q9DB90	Smg9
0.759287	1.12393	1.21402	2.56395	5.80914	2.27303	4.13517	-2.23493	0.72567	-6.21461	-2.78062	-3.29684	Sorting nexin-9	0.0124342	ENSMUSP00000002436	Q91VH2	Snx9
1.3823	-1.25878	1.50959	-2.48891	-2.56395	-3.35241	0.865122	1.66601	0.933946	-1.32803	3.81671	1.14885	Synaptobrevin homolog YKT6	0.0371871	ENSMUSP00000002818	O88595;Q9CQW1	Ykt6
-1.59455	-2.16282	1.37833	3.81671	5.52146	5.29832	3.54046	-3.05761	-0.802962	-5.80914	-1.91054	-2.76462	AP-2 complex subunit alpha-2	0.0109702	ENSMUSP00000003038	P17427;Q8C2J5;Q921V0	Ap2a2
2.09557	-2.47694	-0.770028	1.57988	2.68825	3.32424	2.24432	1.58475	1.02443	-3.77226	-1.75446	-4.13517	Apolipoprotein C-IV	0.00504046	ENSMUSP00000003071	Q61268	Apoc4
-0.709277	-4.71053	1.17766	0.837018	1.1178	1.61949	-1.92415	-3.86323	-1.66601	2.76462	1.31677	3.01593	Cyclin-dependent kinase inhibitor 1B	0.0266516	ENSMUSP00000003115	P46414;Q8BG74	Cdkn1b
0.707246	0.723606	1.14885	3.7297	5.116	6.90776	2.90042	-2.90042	-1.18744	-6.21461	-1.7487	-3.38139	Endophilin-A2	0.00429131	ENSMUSP00000003268	Q62419	Sh3gl1
-0.936493	0.884308	1.19733	3.12357	4.82831	2.76462	3.86323	-1.92415	-0.750776	-6.21461	-2.47694	-3.14656	Amphiphysin	0.0116	ENSMUSP00000003345	Q7TQF7;Q8R1C4	Amph
1.04982	0.727739	2.67365	1.3903	2.37516	5.116	-1.28735	-0.780886	-1.57022	0.830113	-2.70306	-5.29832	2-oxoglutarate dehydrogenase, mitochondrial	0.0308868	ENSMUSP00000003461	Q3UDM7;Q5DTI4;Q5SVX7;Q5SVX9;Q60597;Q6PFZ2;Q80Y57;Q8K0K7;Q8K2Z3;Q8R3M2;Q91WP2	Ogdh
1.74297	3.03655	2.7181	-1.89048	-1.09064	-3.91202	1.22418	1.02165	-1.52326	-0.800732	-2.73337	1.32426	Nicastrin	0.0256648	ENSMUSP00000003550	E9QLZ6;P57716;Q8VE20	Ncstn
-2.03256	-2.38597	-2.76462	0.742337	2.29263	6.90776	0.703198	2.45341	-0.693147	-3.24419	0.89404	-1.17766	Tropomyosin alpha-4 chain	0.0427676	ENSMUSP00000003575	Q6IRU2	Tpm4
1.76026	-3.27017	-0.933946	2.79688	3.12357	4.42285	4.42285	1.17766	-0.89404	-4.07454	-1.68201	-5.52146	Protein fosB	0.0157	ENSMUSP00000003640	P13346	Fosb
-1.11474	2.95651	1.69282	1.24133	4.60517	2.43042	0.711311	-1.41882	-1.49611	-4.71053	-2.36446	-1.16475	Interleukin-7 receptor subunit alpha	0.0224963	ENSMUSP00000003981	P16872;Q9R0C1	Il7r
-2.07147	-3.7297	-1.66073	-1.51413	0.761426	1.29098	0.701179	-2.11196	-2.24432	6.90776	3.19418	2.99573	60S ribosomal protein L8	0.00494814	ENSMUSP00000004072	P25120;P62918;Q3V288	Rpl8
-3.12357	-6.90776	-5.116	6.90776	-2.93746	-1.35093	2.65926	-2.17156	-6.21461	6.90776	4.01738	4.82831	Protein HIRA	0.0443128	ENSMUSP00000004222	O08845;Q3TFY0;Q3UX35;Q61666;Q62365;Q7TMW4	Hira
6.90776	2.68825	6.90776	-1.97328	1.65026	-0.71335	4.07454	2.06357	6.90776	-6.90776	-5.80914	-6.90776	Coronin-1C	0.00027523	ENSMUSP00000004646	Q8VCQ5;Q9WUM4	Coro1c
-3.27017	-1.7148	-0.746548	5.80914	3.10109	3.7297	0.697155	0.970219	-1.23443	-1.32051	-3.64966	-0.916291		0.00153824	ENSMUSP00000004715	B1AU74	Mospd2
1.16155	3.24419	1.91054	-0.954512	2.47694	0.820981	-1.14885	-2.25379	1.2174	-0.800732	-1.57988	-3.32424	Serine/threonine-protein kinase ULK2	0.0481018	ENSMUSP00000004920	Q80TV7;Q9QY01;Q9WTP4	Ulk2
0.855666	1.31304	1.45672	-1.33181	0.972861	-1.26585	-1.82016	-3.35241	-2.20727	4.82831	0.785262	1.48281	DNA mismatch repair protein Msh6	0.0104433	ENSMUSP00000005503	O54710;P54276;Q6GTK8	Msh6
-0.697155	1.31304	-1.91732	-4.50986	0.923819	-1.52326	-2.64508	-1.57022	-4.96184	6.90776	2.90042	4.19971	Histone chaperone ASF1B	0.00883244	ENSMUSP00000005607	Q8BP41;Q9CTX3;Q9DAP7	Asf1b
1.83885	0.855666	0.81871	-2.73337	-0.903868	-1.01611	3.14656	0.87707	6.21461	-4.2687	-0.830113	-2.48891	DnaJ homolog subfamily B member 1	0.0101347	ENSMUSP00000005620	Q9QYJ3	Dnajb1
1.15836	-1.94491	-1.65548	-1.95193	-2.18037	-0.827822	-1.13631	-2.10373	1.3823	2.83022	2.91877	1.73727	PAB-dependent poly(A)-specific ribonuclease subunit PAN2	0.0233531	ENSMUSP00000005825	Q3TZK5;Q68FH6;Q6ZQ63;Q8BGF7	Pan2
-5.52146	-3.03655	-1.35093	-2.27303	1.61445	1.45672	-1.76609	1.68201	2.01741	3.35241	0.891598	3.41125	Cyclic nucleotide-gated olfactory channel	0.0382394	ENSMUSP00000006020	Q62398;Q80XH6	Cnga2
1.87732	-1.67665	-0.972861	-3.47377	-2.14558	-3.27017	-1.7487	1.15518	0.931404	0.879477	5.52146	2.63109	Alpha-soluble NSF attachment protein	0.0200531	ENSMUSP00000006181	Q543I3;Q9DB05	Napa
-2.56395	-1.1301	0.972861	2.47694	6.90776	6.90776	1.81401	-1.59455	-1.18417	-5.52146	-1.3903	-2.33304	Actin-related protein 2/3 complex subunit 2	0.00633983	ENSMUSP00000006467	Q3U870;Q9CVB6	Arpc2
-0.941609	-2.12863	-1.41059	6.90776	-2.28278	0.89404	-6.90776	-3.61192	-6.90776	5.116	5.116	2.44185	Cell division cycle protein 20 homolog	0.00836553	ENSMUSP00000006565	Q3TGP1;Q8BPG4;Q99LK3;Q9JJ66	Cdc20
1.23443	-1.14256	-0.889162	-3.12357	1.10564	1.25527	-2.7181	-4.60517	-5.80914	6.90776	1.32051	4.19971	DNA replication factor Cdt1	0.00854107	ENSMUSP00000006760	Q8BUQ1;Q8BX29;Q8R3V0;Q8R4E8;Q8R4E9	Cdt1
-1.55117	-2.12863	-1.65026	-2.35388	-2.36446	1.10564	2.84731	2.97593	2.28278	3.24419	0.931404	-1.47403	Nephrin	0.0283716	ENSMUSP00000006825	D2KXA7;Q811S5;Q925S5;Q9ESC6;Q9ET59;Q9JIX1;Q9QZS7	Nphs1
1.27654	-2.28278	0.699165	-1.89712	0.827822	0.798508	-3.24419	-3.12357	-3.77226	5.116	4.50986	2.63109	DNA polymerase alpha catalytic subunit	0.00143007	ENSMUSP00000006856	P33609	Pola1
-1.32426	0.780886	1.67131	1.82016	5.52146	2.00992	2.01741	-1.6399	-0.719491	-3.54046	-3.03655	-1.64507	Dyslexia-associated protein KIAA0319 homolog	0.0181531	ENSMUSP00000006893	Q14BF3;Q5SZV5;Q80U39	Kiaa0319
-0.97551	-1.50508	-2.04022	-1.9805	0.983499	0.825536	-1.68201	-1.78976	-3.68888	6.21461	1.08471	3.81671	Geminin	0.00878954	ENSMUSP00000006898	O88513	Gmnn
3.68888	6.90776	4.60517	-6.90776	4.07454	-1.92415	2.40795	3.64966	6.90776	-6.90776	-6.21461	-4.50986	Catenin beta-1	0.00839165	ENSMUSP00000007130	Q02248;Q922W1;Q9D335	Ctnnb1
-2.81341	-2.07944	2.15417	1.05268	-1.08176	2.79688	-2.25379	-1.9805	-2.78062	4.34281	2.11196	1.40242	26S proteasome non-ATPase regulatory subunit 2	0.0477086	ENSMUSP00000007212	Q8VDM4	Psmd2
-1.12086	-0.715393	1.21402	2.18037	4.50986	4.34281	2.84731	-3.01593	0.855666	-5.52146	-2.30259	-2.14558	AP-2 complex subunit mu	0.0171666	ENSMUSP00000007216	P20172;P53679;P84091	Ap2m1
-2.81341	-0.834711	0.729811	-4.50986	1.03282	0.954512	-3.7297	-2.91877	-2.95651	6.90776	4.34281	3.32424	DNA polymerase epsilon catalytic subunit A	0.00740658	ENSMUSP00000007296	E9QKW1;Q9QX50;Q9WVF7	Pole
1.05843	1.19402	0.853316	1.98777	6.21461	4.60517	4.13517	-1.31304	-2.05573	-6.90776	-3.86323	-3.19418	Cation-dependent mannose-6-phosphate receptor	0.00800946	ENSMUSP00000007602	P24668	M6pr
-5.29832	-3.91202	-0.785262	3.96332	2.59027	2.03256	-5.116	-0.770028	-3.68888	2.74887	6.90776	0.872274	Serine/threonine-protein phosphatase 2A 65 kDa regulatory subunit A alpha isoform	0.00845783	ENSMUSP00000007708	Q76MZ3	Ppp2r1a
1.25527	1.05555	4.01738	4.2687	0.858022	0.957113	1.25878	-1.1301	2.91877	-4.50986	-3.91202	-3.21888	Bcl-2-like protein 1	0.00657694	ENSMUSP00000007803	O35844;Q60657;Q60658;Q61338;Q64373	Bcl2l1
2.20727	0.999672	1.06132	0.874669	0.70522	1.30933	-1.39433	3.07911	6.90776	-3.7297	-5.52146	-3.38139	Far upstream element-binding protein 2	0.0193185	ENSMUSP00000007814	E9QKH3;Q2VPQ6;Q3U0V1;Q6P2L2	Khsrp
-6.90776	-1.83885	-0.967584	-1.22418	-0.755023	1.41882	0.89404	-3.19418	-3.38139	6.21461	3.91202	4.2687	60S acidic ribosomal protein P1	0.0101792	ENSMUSP00000008036	P47955	Rplp1
3.81671	3.19418	2.07944	-3.57555	-0.699165	-4.82831	3.7297	1.30564	-2.65926	-1.3823	-1.76609	-1.17766	Microsomal glutathione S-transferase 1	0.0260307	ENSMUSP00000008684	Q91VS7;Q9CQ57;Q9R191	Mgst1
-1.23443	-6.21461	-1.48281	4.50986	1.7487	2.7181	1.31677	-1.959	-1.1301	1.48281	2.29263	-1.66073	Dynein light chain 1, cytoplasmic	0.04245	ENSMUSP00000009157	P63168;Q15701;Q3UGE7	Dynll1
-0.785262	0.853316	1.07881	-1.52786	4.60517	1.82016	1.92415	1.03282	1.72037	-3.50656	-2.43042	-2.16282	AP-1 complex subunit beta-1	0.0413954	ENSMUSP00000009234	O35643;Q3TXG4;Q922E2	Ap1b1
4.13517	3.68888	2.99573	-2.24432	1.04412	-4.82831	2.70306	1.02165	-3.32424	-1.72597	-1.82635	-1.64507	Synaptogyrin-1	0.0440119	ENSMUSP00000009727	B9EI16;O55100;Q543Y5;Q9DCB0	Syngr1
-3.32424	-2.67365	0.944176	5.80914	1.44392	2.33304	-6.90776	-0.740239	-2.60369	1.01888	4.71053	0.86275	Serine/threonine-protein phosphatase 2A catalytic subunit beta isoform	0.0363594	ENSMUSP00000009774	P11082;P62715	Ppp2cb
-1.41059	-6.90776	-1.79577	4.96184	3.41125	0.94675	0.999672	-1.33941	-1.07002	1.4065	1.76026	0.794073	Transmembrane protein 115	0.0195758	ENSMUSP00000010189	Q91VT6;Q9WUH1	Tmem115
3.91202	-0.926341	-0.874669	-3.86323	-3.32424	-5.80914	-1.8579	1.2174	0.954512	0.962335	5.52146	2.34341	Golgi SNAP receptor complex member 1	0.0171069	ENSMUSP00000010536	O88630;Q91VU9	Gosr1
1.50508	2.63109	2.07944	-2.70306	-1.42712	-4.01738	1.65026	1.22758	-1.16155	0.809681	-2.78062	1.81401	Presenilin	0.034914	ENSMUSP00000010753	Q3U4P5	Psen2
2.12863	4.60517	2.12863	0.780886	-1.82635	1.36649	-4.42285	-0.941609	-4.13517	-1.30195	1.93102	-1.04129	Phosphoglycerate mutase 1	0.0167045	ENSMUSP00000011896	Q9D6W0;Q9DBJ1;Q9ERT3	Pgam1
-0.896488	-5.29832	-1.37042	6.90776	-1.5559	3.44202	-5.80914	-5.116	-6.21461	6.90776	6.90776	0.860383	Kinesin-like protein KIF11	0.00909246	ENSMUSP00000012587	Q6P9P6;Q9Z1J0	Kif11
-3.21888	-1.07587	0.785262	-4.60517	1.16155	1.1457	-4.50986	-2.56395	-2.8824	6.90776	4.60517	3.61192	Replication protein A 14 kDa subunit	0.00837522	ENSMUSP00000012627	Q9CQ71	Rpa3
-1.93794	0.988861	-2.04022	-1.33941	-3.12357	-1.87732	3.27017	1.31677	-1.07294	2.02495	2.8824	1.34323	COMM domain-containing protein 8	0.0322001	ENSMUSP00000013693	Q9CZG3;Q9D7F6	Commd8
-1.01888	0.834711	1.90381	2.60369	2.8824	3.29684	-1.37437	2.74887	-0.823256	-4.01738	-2.52573	-3.10109	Phosphatidylinositol 3,4,5-trisphosphate 3-phosphatase and dual-specificity protein phosphatase PTEN	0.00476914	ENSMUSP00000013807	O08586;Q3UFB0;Q542G1	Pten
-1.8579	-2.12863	0.988861	1.00239	2.23493	5.116	-2.95651	-2.29263	-2.10373	-1.10564	1.06711	2.48891		0.0224181	ENSMUSP00000013949	A2CGA5	Birc3
0.693147	-6.90776	-0.923819	-1.93794	2.68825	0.951918	-3.38139	-6.21461	-6.21461	6.90776	6.90776	4.96184	Transcription factor E2F4	0.00289077	ENSMUSP00000015003	Q8R0K9;Q8R2X6	E2f4
-2.64508	-3.7297	-1.31304	1.22758	1.12086	2.37516	1.24827	1.41882	2.04794	1.39837	-1.26231	-0.916291	Endothelial transcription factor GATA-2	0.00331598	ENSMUSP00000015197	O09100	Gata2
2.93746	2.16282	2.12863	-1.76026	-1.89048	-3.29684	2.53831	2.33304	1.1457	-0.933946	-6.90776	-0.94675		0.0122749	ENSMUSP00000015612	A2CG28	Notch4
-1.42296	-1.01335	-2.93746	5.80914	1.1301	-1.17766	-6.21461	-1.29828	-4.50986	1.87732	6.90776	1.59455	Sister chromatid cohesion protein PDS5 homolog B	0.0332358	ENSMUSP00000016569	Q3TNZ4;Q4VA53;Q7TSS4;Q80TM8;Q8BJ18;Q8BLH6;Q8BX77	Pds5b
-2.09557	-3.91202	-1.91054	-1.70375	0.81871	1.07587	0.886732	-1.7148	-1.82016	6.21461	2.7181	3.54046	60S ribosomal protein L19	0.00352775	ENSMUSP00000017548	P14118;P22908;P84099	Rpl19
-1.93102	-2.02495	1.31677	1.37833	-1.07881	2.93746	-2.31264	-1.6874	-2.26336	2.31264	1.83258	1.37833	26S proteasome non-ATPase regulatory subunit 11	0.0336839	ENSMUSP00000017572	Q8BG32	Psmd11
-2.09557	1.78976	-0.740239	1.97328	6.90776	2.93746	3.14656	-1.09362	-0.970219	-6.21461	-2.24432	-2.31264	Ras-related protein Rab-5A	0.0267615	ENSMUSP00000017975	Q3UCX7;Q4VAA1;Q9CQD1;Q9DCN5	Rab5a
2.55105	-5.52146	-0.994252	-1.26231	2.93746	-1.42296	-3.05761	-4.71053	-3.7297	6.90776	3.14656	3.96332	Myb-related protein B	0.0224588	ENSMUSP00000018005	P48972	Mybl2
-4.82831	-3.68888	-3.50656	-2.50104	0.759287	3.50656	-1.02443	-0.855666	2.97593	2.68825	1.22418	6.21461	NADH-cytochrome b5 reductase 3;NADH-cytochrome b5 reductase 3 membrane-bound form;NADH-cytochrome b5 reductase 3 soluble form	0.0270297	ENSMUSP00000018186	Q9DCN2	Cyb5r3
1.04982	2.32279	5.80914	2.15417	-2.06357	2.01741	-0.727739	2.18037	6.90776	-5.52146	-4.34281	-5.80914	Nitric oxide synthase, inducible	0.0152708	ENSMUSP00000018610	O70515;O70516;P29477;Q5SXT3;Q6P6A0;Q8R410	Nos2
-0.70522	0.944176	1.77786	2.7181	-0.923819	1.49611	0.994252	0.770028	4.96184	-3.03655	-3.81671	-2.25379	Solute carrier family 2, facilitated glucose transporter member 4	0.023037	ENSMUSP00000018710	P14142;Q3TPK6;Q9JJN9	Slc2a4
4.71053	-1.5559	-0.996959	-2.34341	-5.29832	-5.116	-1.53248	-0.944176	1.22078	0.850971	4.50986	2.59027	Conserved oligomeric Golgi complex subunit 1	0.030271	ENSMUSP00000018805	Q6P567;Q9Z160	Cog1
-1.97328	-2.78062	-1.33941	0.913794	1.81401	1.0106	-5.116	-0.811931	-1.98777	0.95972	6.90776	1.63476	Cytoplasmic dynein 1 heavy chain 1	0.0234494	ENSMUSP00000018851	E9QM71;Q9JHU4	Dync1h1
-1.46102	-1.19733	0.944176	2.83022	4.01738	6.90776	3.57555	-2.00248	0.825536	-5.29832	-3.17009	-2.20727	AP-2 complex subunit beta	0.00759498	ENSMUSP00000018875	Q80XJ4;Q9DBG3	Ap2b1
1.01888	-3.57555	-1.56065	6.90776	0.814186	0.999672	-6.90776	-1.51868	-6.21461	1.50508	6.90776	0.757152	Nuclear distribution protein nudE-like 1	0.0359922	ENSMUSP00000018880	Q9D0Q4;Q9EPT6;Q9ERR1	Ndel1
1.37437	-0.72567	-1.24133	1.12393	0.957113	1.10262	-2.55105	-2.30259	-2.3969	0.827822	2.83022	1.00239	Voltage-dependent calcium channel gamma-2 subunit	0.00257265	ENSMUSP00000019290	O88602	Cacng2
3.81671	3.19418	2.07944	-3.57555	-0.699165	-4.82831	3.7297	1.30564	-2.65926	-1.3823	-1.76609	-1.17766		0.0260307	ENSMUSP00000019291	Q4KL66	Psg28
-1.30564	0.723606	2.36446	2.27303	3.44202	2.83022	1.83885	-0.896488	-1.29463	-5.80914	-0.881889	-2.41912	Segment polarity protein dishevelled homolog DVL-2	0.0246519	ENSMUSP00000019362	Q60838;Q7TN14	Dvl2
-0.767871	0.805197	1.2174	3.10109	4.96184	2.90042	3.64966	-2.31264	-0.994252	-5.80914	-2.83022	-2.78062	Cdc42-interacting protein 4	0.0109011	ENSMUSP00000019631	Q8BTR8;Q8CJ53;Q8R433;Q99LI0	Trip10
0.723606	-2.16282	3.35241	2.31264	1.37437	3.57555	-1.89712	-4.82831	-3.07911	1.29098	-1.42296	1.07881	F-box only protein 5	0.028642	ENSMUSP00000019907	Q7TSG3	Fbxo5
-5.29832	-6.90776	-6.21461	6.90776	-2.84731	-1.0106	3.17009	-2.57702	-4.60517	6.90776	3.05761	6.90776	Histone chaperone ASF1A	0.0199363	ENSMUSP00000020004	Q9CQE6	Asf1a
-1.69282	-6.90776	-2.76462	6.90776	-2.33304	2.35388	-4.60517	-2.95651	-6.90776	6.90776	6.90776	3.38139	Cyclin-dependent kinase 1	0.00804813	ENSMUSP00000020099	P11440;P70337;Q3TI12	Cdk1
2.50104	-0.949331	0.798508	1.33941	-2.37516	-3.21888	3.41125	1.58964	1.98777	-1.05843	-2.43042	-1.4065	HBS1-like protein	0.0472703	ENSMUSP00000020153	Q69ZS7;Q91Z32;Q9CVT2;Q9CZ95;Q9WTY5	Hbs1l
-1.95193	-3.61192	0.972861	-1.50959	1.19073	2.68825	-1.43129	-2.08747	-2.68825	2.99573	4.71053	1.31677	Protein NEDD1	0.031534	ENSMUSP00000020163	P33215;Q6NXV3;Q8BN12;Q8BN86;Q8BQL9;Q9CWK2	Nedd1
0.941609	-1.30195	0.767871	-1.52786	-1.69827	-1.00512	0.736055	-1.87732	-0.983499	2.73337	2.21641	0.916291	Centrosomal protein of 83 kDa	0.0204574	ENSMUSP00000020212	Q3U7X7;Q3UX57;Q80VF0;Q9D5R3	Cep83
3.03655	1.03564	0.750776	1.83258	5.52146	1.47403	-1.43129	-3.21888	-1.87732	-2.53831	-2.51331	-0.891598	Pterin-4-alpha-carbinolamine dehydratase	0.00508799	ENSMUSP00000020298	P61458;P70519;P80095;Q9D930	Pcbd1
2.21641	-1.02165	3.12357	1.24479	5.29832	3.86323	2.35388	1.73727	4.71053	-6.90776	-5.52146	-6.21461	Epidermal growth factor receptor	0.000421127	ENSMUSP00000020329	Q01279	Egfr
-2.29263	-0.879477	2.18037	-1.09362	0.74866	1.19733	-3.61192	-1.76609	-1.73727	1.37437	3.35241	1.8579	Hyaluronan mediated motility receptor	0.0344534	ENSMUSP00000020579	Q00547;Q5NC88	Hmmr
-4.34281	-3.21888	-0.776529	5.52146	2.00992	1.68201	-4.82831	-1.3548	-3.7297	2.56395	6.21461	1.03564	Serine/threonine-protein phosphatase 2A catalytic subunit alpha isoform	0.00701951	ENSMUSP00000020608	O88591;P13353;P63330;Q5SNY5	Ppp2ca
-0.860383	-2.18926	0.787458	1.15836	-0.918794	1.18091	-1.3548	-1.58475	-3.01593	1.41882	1.27297	3.05761	Securin	0.0181154	ENSMUSP00000020687	O88887;Q9CQJ7;Q9Z2E6	Pttg1
0.964956	3.86323	2.6173	0.740239	-2.02495	2.16282	-5.52146	-1.05555	-3.68888	-1.05268	2.83022	0.860383	Phosphoglycerate mutase 2	0.0330825	ENSMUSP00000020768	O70250	Pgam2
-4.01738	-3.77226	-3.96332	-3.07911	0.889162	3.77226	-0.789658	0.825536	3.07911	2.04022	1.67131	4.71053	Myeloperoxidase;Myeloperoxidase heavy chain;Myeloperoxidase light chain	0.0259146	ENSMUSP00000020779	P11247;Q5NCP1	Mpo
-2.37516	-3.77226	-1.61949	-1.72037	2.00248	-1.15518	1.18744	-2.09557	-1.24479	5.80914	1.4065	3.50656	Protein SMG8	0.0176009	ENSMUSP00000020801	B2KGQ4;Q8BS62;Q8BSP7;Q8VE18;Q9DBW6	Smg8
0.800732	4.96184	3.7297	-1.27297	1.9805	-2.09557	-1.49165	0.711311	-1.50058	-0.901402	-0.774357	-2.45341	Histone deacetylase complex subunit SAP30L	0.043742	ENSMUSP00000020826	Q504M9;Q5SQF8;Q9CUZ7	Sap30l
-0.802962	-1.26585	-1.6399	-1.00239	-1.89048	-0.941609	-2.47694	-0.802962	-0.933946	2.95651	3.68888	1.93794	Transcription factor E2F6	0.000208011	ENSMUSP00000020908	O54917;Q8K456	E2f6
1.56065	-4.96184	-1.5559	4.50986	-0.867501	1.30564	-2.8647	-6.90776	-6.90776	6.90776	6.90776	1.8579	Ribonucleoside-diphosphate reductase subunit M2	0.00866916	ENSMUSP00000020980	P11157;Q3UI23;Q542E2	Rrm2
-2.07147	-2.25379	1.12701	1.41882	-1.29463	2.81341	-1.83885	-1.34323	-2.23493	2.3969	2.20727	1.29463	26S protease regulatory subunit 8	0.0433536	ENSMUSP00000021049	O35051;P47210;P52915;P52916;P62196;Q3UL51;Q9CWN5	Psmc5
1.52786	4.96184	4.34281	-1.31677	1.32051	1.231	-2.3969	-1.08767	1.3548	-6.21461	-1.32803	-1.8708	Growth factor receptor-bound protein 2	0.0214454	ENSMUSP00000021090	Q60631;Q61240	Grb2
-4.96184	-5.52146	-1.8579	0.95972	1.54178	5.80914	-1.04697	-0.778705	0.903868	4.34281	-1.57022	2.11196	Exocyst complex component 7	0.0274171	ENSMUSP00000021147	O35250;Q8K121	Exoc7
-1.56065	-1.72597	2.04022	3.07911	6.90776	2.63109	4.13517	-1.96611	0.860383	-6.21461	-2.21641	-2.65926	Vesicle-associated membrane protein 2	0.0259952	ENSMUSP00000021273	P63044;Q64357	Vamp2
0.964956	1.27654	3.68888	1.60944	1.08471	-0.830113	1.06421	0.865122	2.67365	-5.29832	-2.8824	-1.79577	Phosphoinositide 3-kinase regulatory subunit 5	0.00672464	ENSMUSP00000021283	Q3TU01;Q3UDZ2;Q5SW28;Q8C215;Q8CGQ7	Pik3r5
1.3548	-2.06357	-2.04794	1.90381	1.07294	0.999672	0.865122	1.6399	6.90776	-2.84731	-3.10109	-1.20397	Mitogen-activated protein kinase kinase kinase 14	0.0406004	ENSMUSP00000021324	Q9WUL6	Map3k14
1.7487	-0.95972	0.957113	-3.29684	-1.04697	-4.71053	-1.29828	1.27297	1.50959	0.869884	2.14558	1.92415	Golgi SNAP receptor complex member 2	0.0190699	ENSMUSP00000021329	O35166;Q3UDN0;Q9CR77	Gosr2
1.14256	-2.44185	-0.869884	4.2687	4.42285	3.61192	0.879477	-1.46968	-4.07454	-1.20731	-0.978166	-2.09557	Transcription initiation factor IIA alpha chain;Transcription initiation factor IIA beta chain;Transcription initiation factor IIA subunit 1	0.0065187	ENSMUSP00000021345	Q8C812;Q99PM3	Gtf2a1
-2.67365	-0.944176	-0.755023	-4.07454	1.18417	1.10564	-3.81671	-3.05761	-3.17009	6.90776	4.13517	3.41125	DNA polymerase epsilon subunit 2	0.00358194	ENSMUSP00000021359	O54956;Q6P3Y7;Q8BP72	Pole2
-1.91054	-2.68825	1.21066	1.29828	-1.19073	2.26336	-1.78976	-1.14885	-2.05573	2.81341	2.45341	1.12393	Proteasome subunit alpha type-6	0.0425359	ENSMUSP00000021412	Q0VGS3;Q3TT07;Q3U6Y2;Q9QUM9	Psma6
2.93746	3.41125	2.78062	2.57702	-2.03256	-1.55117	1.42712	1.88387	6.90776	-4.82831	-6.21461	-4.2687	Zinc finger protein 36, C3H1 type-like 1	0.00314	ENSMUSP00000021552	P23950	Zfp36l1
-2.53831	-1.24479	-1.48281	-1.95193	1.46102	0.999672	0.964956	-0.785262	0.825536	1.57504	1.10866	1.97328	Epididymal secretory protein E1	0.0404538	ENSMUSP00000021668	Q3UB23;Q9Z0J0	Npc2
-0.800732	-3.32424	-0.693147	4.60517	-1.01335	1.49611	-6.90776	-2.51331	-6.21461	6.90776	5.29832	1.44392	Centromere protein P	0.00602591	ENSMUSP00000021818	Q52KM2;Q8C647;Q9CVW9;Q9CZ92;Q9D5U7	Cenpp
-1.58475	2.91877	1.83258	-1.20731	-0.765718	-1.93794	-1.2694	-3.61192	-2.74887	3.47377	3.03655	1.18744		0.011408	ENSMUSP00000022115
-3.24419	-1.7148	-0.738145	5.80914	3.10109	3.68888	0.693147	0.967584	-1.231	-1.33181	-3.64966	-0.923819	Secretory carrier-associated membrane protein 1	0.00154425	ENSMUSP00000022197	Q8K021	Scamp1
-3.44202	-1.72037	-1.60944	-0.841647	-0.805197	-1.15201	1.42296	-1.58964	-1.19073	5.80914	3.7297	0.97551	mRNA-decapping enzyme 1A	0.00978673	ENSMUSP00000022535	Q6NZE3;Q91YD3	Dcp1a
1.53712	-6.90776	-0.834711	6.90776	-0.757152	3.32424	-3.86323	-6.90776	-6.21461	4.42285	6.90776	-1.28374	Lymphokine-activated killer T-cell-originated protein kinase	0.0453201	ENSMUSP00000022612	Q922V2;Q9D184;Q9JJ78	Pbk
1.03846	-1.10262	1.51868	-2.43042	0.699165	0.757152	-1.49165	-3.12357	-2.43042	3.47377	1.78976	1.62455	Protein aurora borealis	0.0163413	ENSMUSP00000022656	Q3TJH7;Q3UWZ8;Q80WQ5;Q8BS90;Q8C8E9	Bora
-3.44202	-4.82831	-1.4397	1.53712	-1.26585	3.61192	-2.4651	-2.63109	-3.01593	6.90776	1.47841	5.80914	Retinoblastoma-associated protein	0.00480157	ENSMUSP00000022701	P13405;Q4VA62	Rb1
-5.52146	-2.21641	-3.32424	-1.36258	1.25878	2.50104	0.957113	0.964956	2.68825	1.04697	1.12393	2.97593	DnaJ homolog subfamily C member 3	0.00658124	ENSMUSP00000022734	Q60873;Q91YW3	Dnajc3
-1.25527	3.14656	0.850971	1.91054	1.36258	4.13517	-2.8647	-4.13517	-1.50508	-2.65926	-1.11474	1.96611	Glial cell line-derived neurotrophic factor	0.0440673	ENSMUSP00000022744	O09058;P48540;P70446;P97919;P97920;Q6LEL9	Gdnf
-1.15518	-4.71053	-0.926341	-1.54646	-0.83933	2.60369	-0.991553	-2.15417	-1.89712	6.21461	3.68888	1.01888	HAUS augmin-like complex subunit 4	0.0287969	ENSMUSP00000022784	Q8BFT2;Q99KI1	Haus4
1.11474	2.16282	2.4651	0.996959	-0.921303	1.19402	-2.03256	-1.26231	-1.68201	-1.6874	-1.68201	1.08176	F-box only protein 4	0.0169156	ENSMUSP00000022791	E9QPM9;Q8CHQ0;Q99JG8	Fbxo4
0.896488	-2.6173	-1.1178	-1.27654	-2.74887	-0.994252	-1.39837	-0.736055	-1.46102	4.19971	2.25379	2.95651	Lethal(3)malignant brain tumor-like protein 2	0.00278134	ENSMUSP00000023029	P59178;Q8BHD5	L3mbtl2
1.44817	1.55117	3.24419	3.77226	-0.752897	1.06711	1.49165	1.01611	5.52146	-4.2687	-3.21888	-5.29832	Protein chibby homolog 1	0.00578993	ENSMUSP00000023064	Q9D1C2	Cby1
-3.81671	-3.32424	-1.80181	1.3356	1.59949	1.05555	0.798508	-0.783072	2.52573	3.01593	-1.09362	1.3903	Beta-parvin	0.0180649	ENSMUSP00000023072	Q9ES46	Parvb
1.09661	0.841647	1.231	2.64508	-0.783072	-2.20727	4.60517	3.64966	0.785262	-1.9951	-1.32426	-4.60517	B-cell lymphoma 6 protein homolog	0.0295182	ENSMUSP00000023151	P41183;Q61065	Bcl6
-3.41125	-2.12026	0.755023	2.26336	2.95651	3.05761	1.12393	0.986177	-0.886732	-1.12701	-3.19418	0.76357	Diacylglycerol O-acyltransferase 1	0.035352	ENSMUSP00000023214	Q9D7Q5;Q9Z2A7	Dgat1
1.22418	-0.827822	0.736055	-1.64507	-0.872274	0.996959	-3.77226	-3.77226	-5.52146	3.77226	4.19971	3.61192	DNA replication licensing factor MCM4	7.2177e-05	ENSMUSP00000023353	O89056;P49717	Mcm4
-1.88387	-2.65926	-1.09362	5.80914	0.986177	0.869884	-4.82831	-0.860383	-5.80914	2.65926	6.90776	-0.841647	Nuclear distribution protein nudE homolog 1	0.0426678	ENSMUSP00000023359	Q3UBS6;Q3UIC1;Q9CZA6;Q9ERR0	Nde1
-0.791863	0.872274	1.10866	2.20727	6.90776	3.27017	4.19971	-2.07944	0.746548	-5.80914	-3.68888	-2.84731	Transferrin receptor protein 1	0.0118874	ENSMUSP00000023486	Q61560;Q62351	Tfrc
-2.70306	0.967584	-0.850971	-3.44202	1.83258	-0.780886	-4.13517	-3.81671	-4.19971	6.90776	4.71053	3.44202	Replication factor C subunit 4	0.00204077	ENSMUSP00000023598	Q99J62	Rfc4
-1.36649	-1.82016	-1.36649	-1.31304	-1.90381	-1.07294	-1.6399	-1.46534	1.89048	2.16282	5.29832	1.84516	Eukaryotic initiation factor 4A-II;Eukaryotic initiation factor 4A-II, N-terminally processed	0.0116593	ENSMUSP00000023599	P10630;Q61513;Q61514	Eif4a2
0.996959	3.50656	-0.933946	-0.936493	1.69282	-1.47403	3.7297	2.67365	0.841647	-1.17441	-2.04794	-4.82831	Vitamin K-dependent protein S	0.0456492	ENSMUSP00000023629	P43483;Q08761	Pros1
-1.4065	0.820981	1.00786	3.54046	-1.82016	2.99573	-6.21461	-3.50656	-5.116	5.80914	4.60517	0.86275	Rac GTPase-activating protein 1	0.00688912	ENSMUSP00000023756	Q3THR5;Q3TI41;Q3TM81;Q9WVM1	Racgap1
-3.96332	0.783072	0.834711	-2.00248	1.6399	-0.796288	-2.99573	-2.68825	-1.46102	5.80914	3.86323	1.94491	Replication factor C subunit 2	0.0234852	ENSMUSP00000023867	Q9WUK4	Rfc2
1.05843	1.6399	-1.18091	2.76462	6.21461	4.2687	1.54178	-3.68888	-2.4651	-3.27017	-2.05573	-2.74887	T-cell surface glycoprotein CD4	0.00616762	ENSMUSP00000024044	P06332	Cd4
-1.06132	-5.116	-1.49165	6.90776	-1.02165	1.06132	-6.90776	-2.51331	-6.90776	3.19418	6.90776	-0.738145	Kinetochore protein NDC80 homolog	0.0369883	ENSMUSP00000024851	Q3TQT6;Q3UWM5;Q99P70;Q9D0F1	Ndc80
4.2687	3.27017	2.68825	-4.07454	-1.65548	-0.71335	-2.04794	-2.08747	-1.87732	0.697155	-2.21641	1.47841	Vesicle-associated membrane protein-associated protein A	0.00347316	ENSMUSP00000024897	Q3TJM1;Q9QY77;Q9WV55	Vapa
-2.37516	-2.67365	-1.93794	-1.45243	1.72037	-0.967584	1.12393	1.68201	3.64966	0.765718	-0.752897	1.73161	Endothelial PAS domain-containing protein 1	0.0151883	ENSMUSP00000024954	O08787;O55046;P97481	Epas1
-3.61192	-3.81671	-2.81341	1.8708	1.78976	3.05761	-1.57022	1.73161	1.36258	2.00992	2.78062	-1.21402	E3 ubiquitin-protein ligase RING1	0.00706422	ENSMUSP00000025183	O35730;Q3U242;Q3U333;Q4FK33;Q63ZX8;Q921Z8	Ring1
-5.116	-1.80789	1.05268	-1.26231	0.95972	-0.770028	0.941609	-2.27303	-2.29263	6.21461	3.91202	1.51413	Eukaryotic peptide chain release factor subunit 1	0.0487227	ENSMUSP00000025218	Q3TPZ6;Q8BWY3;Q91VH9	Etf1
0.703198	1.1117	1.76609	2.36446	5.116	4.50986	3.50656	-1.91732	-1.08471	-6.21461	-3.32424	-2.93746	Myc box-dependent-interacting protein 1	0.00478343	ENSMUSP00000025239	O08539;Q62434	Bin1
-1.55117	1.06711	-2.4651	-0.789658	-3.24419	-2.18037	0.794073	3.54046	0.858022	0.89404	2.25379	1.96611	Casein kinase II subunit beta	0.0222128	ENSMUSP00000025246	P07312;P13862;P67871;Q3TTJ7	Csnk2b
1.92415	1.57988	1.07294	2.25379	5.52146	1.4397	0.709277	1.04697	-1.3823	-3.64966	-6.90776	-1.231	Heparin-binding EGF-like growth factor;Proheparin-binding EGF-like growth factor	0.0108982	ENSMUSP00000025363	Q06186	Hbegf
0.954512	1.03282	0.980829	-0.699165	-0.74444	-3.91202	2.45341	2.93746	0.944176	-0.962335	-0.996959	-1.68201	Mothers against decapentaplegic homolog 4	0.00671084	ENSMUSP00000025393	P97471;Q6GTP6;Q9CW56	Smad4
-2.4651	-4.82831	1.06421	-1.67665	0.908819	2.16282	-1.49165	-1.70926	-1.6874	4.96184	5.80914	1.20064		0.0317656	ENSMUSP00000025425	E9Q4Y4	Cep192
-1.17118	1.46968	-0.767871	-2.40795	2.41912	-0.867501	-3.81671	-2.97593	-4.96184	6.21461	4.71053	1.40242	Flap endonuclease 1	0.00711888	ENSMUSP00000025651	Q91Z50	Fen1
-1.79577	-1.1457	-1.07587	6.90776	-1.67665	0.807436	-6.21461	-1.76609	-4.01738	5.80914	3.21888	1.59455	Sororin	0.0352598	ENSMUSP00000025704	Q78HI6;Q9CPY3	Cdca5
0.695149	-1.13943	-1.4065	-2.48891	2.24432	-0.709277	-2.7181	-2.51331	-5.116	6.21461	3.68888	2.53831	DNA polymerase alpha subunit B	0.0054212	ENSMUSP00000025752	P33611;Q8VDR3	Pola2
-3.29684	-1.96611	1.57988	-1.62455	-1.05555	0.848632	-2.21641	-3.68888	-3.03655	5.80914	5.52146	4.42285	DNA polymerase delta subunit 4	0.000816073	ENSMUSP00000025773	Q9CWP8	Pold4
1.77786	-3.21888	-0.90634	2.79688	3.10109	4.42285	4.42285	1.14256	-0.89404	-4.19971	-1.70375	-5.52146	Fos-related antigen 1	0.0152073	ENSMUSP00000025850	O35285;P48755	Fosl1
-1.97328	-1.04129	-4.13517	0.802962	2.8647	5.116	0.72567	0.891598	3.24419	-2.6173	-0.896488	-1.39837	Transcription factor p65	0.00910358	ENSMUSP00000025867	Q04207;Q62025	Rela
-2.03256	-2.30259	-3.10109	-3.54046	-1.53712	1.41059	0.841647	1.93794	-0.944176	4.82831	5.52146	1.03002	Calpain-1 catalytic subunit	0.0178715	ENSMUSP00000025891	O35350;O88666	Capn1
-0.770028	1.57022	-0.860383	2.11196	1.4065	1.82635	1.19073	-0.814186	6.21461	-4.34281	-2.19823	-4.01738	Bcl2-associated agonist of cell death	0.0315123	ENSMUSP00000025910	Q61337	Bad
1.07881	0.889162	-2.8824	-4.13517	1.17766	-2.05573	-1.68201	-1.1332	-4.42285	6.90776	2.91877	3.12357	Lymphocyte-specific helicase	0.02538	ENSMUSP00000025965	Q497T3;Q60848;Q8VDZ1;Q9CYV7	Hells
-0.83933	-1.72597	1.95193	1.40242	0.879477	1.93794	-1.65548	-3.47377	-2.84731	2.60369	2.47694	-1.08176	Tectonic-3	0.0351171	ENSMUSP00000025981	Q8CDF3;Q8R2Q6;Q9CRC5	Tctn3
-2.30259	-3.41125	-2.97593	3.86323	-0.703198	1.48722	-0.76357	-1.09064	-1.21402	3.07911	3.68888	-0.761426	Polycomb group RING finger protein 6	0.0235203	ENSMUSP00000026032	Q99NA9	Pcgf6
0.823256	-3.61192	-1.86433	1.30933	4.60517	6.90776	-0.776529	-1.53248	-1.84516	-1.03282	0.941609	-2.25379	Caspase-7;Caspase-7 subunit p11;Caspase-7 subunit p20	0.0204643	ENSMUSP00000026062	O08669;P97864	Casp7
-1.82016	-6.21461	-4.34281	2.07147	-1.53248	-1.88387	0.891598	5.52146	4.19971	1.8708	1.10262	2.97593	LIM domain-containing protein 1	0.00787665	ENSMUSP00000026269	Q8C8G4;Q9CW55;Q9QXD8	Limd1
-0.800732	-3.44202	-2.73337	-2.55105	1.70926	-1.35093	-2.38597	-2.90042	-5.116	6.90776	2.52573	5.29832	Cyclin-dependent kinase 2	0.00243024	ENSMUSP00000026416	O55105;P97377	Cdk2
4.13517	2.70306	2.45341	-3.47377	0.809681	-1.07587	3.35241	-1.03282	1.05843	-2.60369	-1.92415	-3.47377		0.0116531	ENSMUSP00000026432	F8WHU6	Cdh9
0.84397	-1.49611	-1.26585	-2.41912	2.10373	0.752897	-4.13517	-3.61192	-5.52146	6.90776	6.90776	2.74887	DNA primase small subunit	0.00130691	ENSMUSP00000026461	P20664	Prim1
-1.39433	-4.71053	-5.52146	2.17156	1.26585	0.723606	-0.707246	2.51331	3.14656	1.19073	-0.84397	1.68201	Zinc finger protein GLI1	0.0122254	ENSMUSP00000026474	G5E857;P47806;Q9QYK1	Gli1
1.85151	2.17156	1.76609	-1.16475	0.967584	1.34323	-1.86433	-0.97551	-1.98777	-2.60369	1.25878	-1.20731	Transaldolase	0.0341435	ENSMUSP00000026576	P70358;P70703;Q52KM4;Q93092	Taldo1
-3.41125	-3.38139	-3.10109	2.19823	3.03655	3.07911	-1.77786	1.92415	3.7297	1.57988	1.67665	-2.18926	Chromobox protein homolog 2	0.0178717	ENSMUSP00000026662	A2ABG2;O35731;P30658;Q8CIA0	Cbx2
-3.44202	-2.78062	-3.44202	1.82016	2.27303	2.90042	-1.66073	2.13707	4.50986	1.13943	1.69827	-1.83885	Chromobox protein homolog 8	0.0257996	ENSMUSP00000026663	Q9QXV1	Cbx8
-4.01738	-2.91877	-3.35241	-1.24133	-1.60944	3.35241	-0.94675	1.41882	0.780886	2.24432	1.83885	4.2687	T-complex protein 1 subunit theta	0.0121947	ENSMUSP00000026704	P42932	Cct8
1.17766	0.752897	-1.7148	-3.14656	1.20731	-0.783072	-2.64508	-2.99573	-5.52146	6.90776	1.67131	3.64966	Thymidylate synthase	0.010329	ENSMUSP00000026846	P07607	Tyms
0.731888	-1.12393	0.701179	-2.38597	-1.17441	-1.58964	0.872274	-1.41059	-0.816445	3.29684	2.10373	0.95972	Sodium channel and clathrin linker 1	0.0118041	ENSMUSP00000026866	G5E861;Q6PAJ0;Q9CSV4;Q9CUR9	Sclt1
-1.05555	1.0106	1.64507	3.38139	5.116	2.84731	3.7297	-1.65026	-0.884308	-6.21461	-2.34341	-3.96332		0.00799315	ENSMUSP00000026900	Q3UMA3	Hgs
1.231	-1.19073	-1.92415	-2.59027	1.25878	0.776529	-3.07911	-1.64507	-4.96184	5.52146	2.07147	3.50656	Origin recognition complex subunit 2	0.00995024	ENSMUSP00000027198	Q60862	Orc2
-0.719491	-1.90381	-1.84516	-2.17156	2.6173	-0.703198	-3.7297	-2.32279	-5.52146	6.90776	5.52146	2.97593	DNA primase large subunit	0.00175637	ENSMUSP00000027312	P33610;Q3U4Z3	Prim2
1.04697	3.77226	3.86323	-1.06132	-1.10564	-1.47403	-0.765718	-1.20064	-1.18417	-1.38629	-4.42285	1.70375	E3 ubiquitin-protein ligase RNF25	0.0461871	ENSMUSP00000027357	Q3TAL8;Q9DCW7;Q9QZR0	Rnf25
1.91054	-1.15201	-0.944176	-1.90381	0.825536	1.39837	-4.2687	-3.81671	-5.80914	4.96184	2.29263	4.34281	DNA replication licensing factor MCM6	0.000970004	ENSMUSP00000027601	P97311;Q80YQ7	Mcm6
-2.68825	-0.780886	-1.35093	1.35093	-3.24419	1.32803	-1.8579	-1.40242	-0.921303	1.18091	4.01738	3.61192	Nuclear receptor subfamily 5 group A member 2	0.0305786	ENSMUSP00000027649	B9EHF9;P45448	Nr5a2
4.13517	3.68888	2.99573	-2.24432	1.04412	-4.82831	2.70306	1.02165	-3.32424	-1.72597	-1.82635	-1.64507	ADP-ribosylation factor-like protein 8A	0.0440119	ENSMUSP00000027684	Q8VEH3;Q99KS1;Q9CTB0	Arl8a
-1.31677	-0.855666	0.827822	-3.10109	-1.20397	-2.52573	-1.50058	-1.21402	-1.41882	5.52146	3.12357	2.64508	Serologically defined colon cancer antigen 8 homolog	0.000582121	ENSMUSP00000027785	Q80UF4	Sdccag8
-1.04412	-3.24419	-2.78062	-1.79577	-2.06357	-1.05268	3.54046	1.3823	1.51868	2.84731	1.12701	1.75446	Podocin	0.000756932	ENSMUSP00000027896	Q8BWE6;Q91X05;Q91Z95	Nphs2
1.73161	-1.52786	-1.55117	-1.74297	1.41059	1.01611	-3.68888	-2.65926	-5.52146	5.80914	1.93794	3.19418	Protein MCM10 homolog	0.00548443	ENSMUSP00000027980	Q0VBD2;Q505F3;Q8BMJ1;Q8BYA7	Mcm10
1.20731	-1.16155	-1.97328	-2.6173	1.25527	0.76357	-3.05761	-1.59949	-4.82831	5.52146	2.08747	3.50656	Origin recognition complex subunit 4	0.010089	ENSMUSP00000028098	O88708;Q91V62;Q9QYX1	Orc4
-2.04022	1.41469	1.57504	2.78062	2.90042	3.47377	1.24133	0.693147	-1.90381	-5.29832	-0.867501	-1.56065	Solute carrier family 2, facilitated glucose transporter member 8	0.0312074	ENSMUSP00000028129	Q5BKP8;Q9JIF3;Q9JJP4;Q9JJZ0	Slc2a8
-2.68825	-2.48891	-1.25878	-1.23443	-0.931404	-0.999672	0.807436	0.765718	4.96184	0.830113	0.933946	2.6173	Prostaglandin E synthase 2;Prostaglandin E synthase 2 truncated form	0.0139537	ENSMUSP00000028162	A2ASQ2;Q8BWM0;Q99J30	Ptges2
-2.19823	-2.4651	1.53248	1.19402	-1.08767	2.30259	-2.12026	-1.39433	-2.11196	2.8647	2.29263	1.25878	26S proteasome non-ATPase regulatory subunit 5	0.0404238	ENSMUSP00000028225	A2AUB0;Q3UFV2;Q5DU49;Q8BJY1;Q8BMA9;Q8VEE9	Psmd5
-3.44202	-1.59455	-3.47377	5.80914	1.59455	1.79577	0.855666	-1.03846	-0.757152	1.32051	3.96332	-2.10373	PHD finger protein 19	0.0437166	ENSMUSP00000028232	Q9CXG9	Phf19
-2.12863	-3.01593	1.66601	1.20397	-1.09961	1.8708	-2.12863	-1.15518	-1.92415	4.07454	2.4651	1.18744	26S proteasome non-ATPase regulatory subunit 14	0.0475722	ENSMUSP00000028278	O35593;Q3UB50;Q9CZY6	Psmd14
-2.81341	-4.42285	-3.96332	-1.57022	-1.62964	1.84516	-0.886732	-0.988861	3.77226	3.50656	1.02165	6.90776	Dipeptidyl peptidase 2	0.0229962	ENSMUSP00000028332	Q8R082;Q9ET22	Dpp7
-2.03256	-2.30259	-3.10109	-3.54046	-1.53712	1.41059	0.841647	1.93794	-0.944176	4.82831	5.52146	1.03002	Calpain-3	0.0178715	ENSMUSP00000028749	A2AVV3;Q64691;Q9WUC5	Capn3
-2.67365	-0.723606	1.13631	-3.91202	0.972861	0.94675	-3.81671	-6.21461	-4.07454	6.90776	5.116	3.03655	Proliferating cell nuclear antigen	0.00302693	ENSMUSP00000028817	P17918	Pcna
-2.57702	-3.57555	-2.60369	1.54178	-1.62964	-0.802962	2.27303	3.47377	1.60944	-0.805197	-1.20397	3.86323	Sprouty-related, EVH1 domain-containing protein 1	0.0297248	ENSMUSP00000028829	Q3U2W6;Q6PET8;Q924S8	Spred1
1.12393	-1.58475	2.14558	-0.986177	-1.51413	0.785262	-1.00239	-4.50986	-1.83258	4.01738	2.35388	0.874669		0.0387775	ENSMUSP00000028857	A2APS1	Nphp1
-0.916291	-4.96184	-2.00248	6.90776	-1.87732	1.07294	-6.90776	-3.50656	-6.90776	5.29832	6.90776	1.94491		0.00990775	ENSMUSP00000028858	A2APR8	Bub1
-1.83885	-2.29263	-0.74866	1.39837	1.54646	5.80914	1.6874	0.928869	1.05843	-2.73337	-1.27297	-1.3823	Interleukin-1 beta	0.00813209	ENSMUSP00000028881	P10749;Q2M4J6	Il1b
-0.746548	1.30933	-2.13707	-4.34281	1.05843	-1.03002	-1.44817	-1.42712	-3.81671	6.90776	1.50959	2.7181	DNA replication complex GINS protein PSF1	0.0480388	ENSMUSP00000028948	Q9CZ15	Gins1
1.22418	-2.40795	-0.83933	4.42285	-1.86433	1.56542	-5.52146	-4.82831	-4.50986	4.50986	4.07454	1.50508	Aurora kinase A	0.00529014	ENSMUSP00000028997	O35624;P97477;Q8C3H8;Q91YU4	Aurka
-1.55117	-2.12863	1.91054	0.731888	-1.25176	2.3969	-2.56395	-3.7297	-4.34281	6.21461	2.37516	1.78976	Retinoblastoma-like protein 1	0.013209	ENSMUSP00000029170	Q3U1D4;Q64701	Rbl1
1.6399	1.94491	4.34281	-3.29684	4.07454	4.07454	0.918794	1.43129	5.52146	-6.90776	-2.29263	-5.29832	Non-specific protein-tyrosine kinase	0.0333772	ENSMUSP00000029175	Q80XU2	Src
0.796288	3.81671	2.93746	2.83022	-0.825536	1.47403	1.24133	-2.04794	2.02495	-6.90776	-1.52786	-2.56395	Phosphatidylinositol 4,5-bisphosphate 3-kinase catalytic subunit alpha isoform	0.0383278	ENSMUSP00000029201	P42337;Q0VGQ5	Pik3ca
4.13517	3.68888	2.99573	-2.24432	1.04412	-4.82831	2.70306	1.02165	-3.32424	-1.72597	-1.82635	-1.64507	Phospholipid-transporting ATPase	0.0440119	ENSMUSP00000029257	Q6DFW5	Atp11b
1.57504	-5.80914	-3.38139	4.01738	-0.954512	-1.02443	-3.54046	-6.90776	-6.90776	6.90776	6.90776	3.77226	Cyclin-A2	0.00440639	ENSMUSP00000029270	P51943;Q61459;Q8BRG1	Ccna2
0.89404	-3.12357	-2.06357	-2.63109	1.77786	-0.944176	-2.6173	-4.60517	-6.21461	6.90776	2.38597	4.82831	Cyclin-A1	0.00450695	ENSMUSP00000029368	Q61456;Q8C5U1	Ccna1
1.1457	3.47377	4.19971	2.47694	2.26336	0.967584	1.90381	-3.32424	-1.37437	-4.19971	-0.881889	-5.29832	Putative adenosylhomocysteinase 2	0.0156062	ENSMUSP00000029490	Q80SW1	Ahcyl1
-3.47377	-5.116	0.86275	3.17009	4.50986	3.47377	1.87732	-0.891598	-1.51868	0.896488	1.03282	-1.65026	Toll-like receptor	0.0278665	ENSMUSP00000029623	G3X8Y8	Tlr2
2.37516	1.26231	1.50959	2.01741	5.52146	2.55105	4.60517	1.20064	1.17441	-6.90776	-6.90776	-3.77226	Epidermal growth factor;Pro-epidermal growth factor	0.000507844	ENSMUSP00000029653	E9QNX6;P01132;Q569W5;Q6P9J2	Egf
2.57702	-3.7297	3.57555	2.12863	1.46534	3.68888	-3.24419	-6.90776	-5.80914	2.25379	0.931404	1.41882	Cyclin-dependent kinases regulatory subunit 1	0.0121769	ENSMUSP00000029679	P33551;P61025;Q6ZWX7	Cks1b
1.1117	2.12863	1.52326	1.05555	-2.16282	-1.64507	1.50959	2.25379	6.90776	-2.41912	-4.50986	-1.98777	Lamin-A/C;Prelamin-A/C	0.0117175	ENSMUSP00000029699	B3RH23;B3RH24;P11516;P48678;P97859;Q3TIH0;Q3TTS8;Q3U733;Q3U7I5;Q3UCA0;Q3UCJ8;Q3UCU3;Q91WF2;Q9DC21	Lmna
-1.37042	0.97551	-1.29098	0.780886	1.25176	4.71053	-2.8824	-1.15836	-2.6173	-1.02443	0.884308	1.9805	High affinity nerve growth factor receptor	0.0401967	ENSMUSP00000029712	Q3UFB7	Ntrk1
-1.00786	-4.19971	1.32803	0.783072	-0.789658	0.933946	-1.01888	-2.34341	-3.77226	3.47377	0.697155	4.60517	Eukaryotic translation initiation factor 4E	0.0421029	ENSMUSP00000029803	P20415;P63073	Eif4e
1.1457	-6.21461	-1.83258	0.785262	2.26336	-0.746548	-2.33304	-5.29832	-2.8824	6.90776	1.25527	4.42285		0.0255023	ENSMUSP00000029866	A2API1	Ccne2
4.07454	2.7181	2.47694	-3.38139	0.814186	-1.07881	3.35241	-1.03282	1.06132	-2.64508	-1.92415	-3.50656	Cadherin-17	0.0108851	ENSMUSP00000029871	Q9R100	Cdh17
3.81671	3.19418	2.07944	-3.57555	-0.699165	-4.82831	3.7297	1.30564	-2.65926	-1.3823	-1.76609	-1.17766	Copine-3	0.0260307	ENSMUSP00000029885	Q5CZX9;Q5DU22;Q8BT60	Cpne3
-3.32424	-4.13517	-4.19971	-2.02495	-0.964956	5.116	-0.865122	-0.896488	2.32279	1.3548	1.82016	4.34281	Syntenin-1	0.047834	ENSMUSP00000029912	A2AKJ7;O08992;Q544P5	Sdcbp
-3.24419	-0.926341	-0.707246	-4.19971	1.07294	1.07294	-4.50986	-3.10109	-3.14656	6.90776	4.07454	4.2687		0.00278642	ENSMUSP00000030091
-0.81871	-0.911303	0.933946	2.21641	6.21461	6.90776	2.37516	-3.41125	-0.765718	-6.21461	-2.4651	-2.63109	Endophilin-A1	0.00860376	ENSMUSP00000030212	Q3UTL7;Q3UY49;Q62420;Q8BXS6;Q8VBV1	Sh3gl2
-2.78062	-5.29832	-2.12863	1.53712	-3.61192	0.90634	1.28735	2.30259	1.09064	2.35388	2.30259	2.6173	Tumor necrosis factor receptor superfamily member 1B	0.0116551	ENSMUSP00000030336	O88734;P25119;P97893	Tnfrsf1b
1.66073	0.921303	1.42712	0.783072	6.21461	2.38597	1.41469	1.63476	0.944176	-2.97593	-6.90776	-1.13943	Ras-related GTP-binding protein C	0.0179581	ENSMUSP00000030399	A2A7K7;Q3TL69;Q6IQZ6;Q8CFT7;Q99K70;Q9Z124	Rragc
-4.19971	-4.19971	-1.83885	-1.20397	3.24419	-0.886732	0.703198	-1.88387	-1.02722	5.80914	2.73337	2.83022	Proline-rich nuclear receptor coactivator 2	0.00761339	ENSMUSP00000030436	B1AV48;B1AV49;Q9CR73;Q9CXC6	Pnrc2
4.13517	3.68888	2.99573	-2.23493	1.04697	-4.82831	2.70306	1.02165	-3.32424	-1.73727	-1.83258	-1.65026	Dolichyl-diphosphooligosaccharide--protein glycosyltransferase 48 kDa subunit	0.0439973	ENSMUSP00000030538	O54734;Q8C4P7	Ddost
-1.32051	0.70522	-0.721547	1.04982	3.50656	3.05761	-0.776529	-2.43042	-0.908819	-1.09661	-1.60445	-1.02165	Tyrosine-protein phosphatase non-receptor type 12	0.00358331	ENSMUSP00000030556	P35831;Q80UM4	Ptpn12
-1.93102	-2.74887	1.19073	1.29828	-1.18091	2.29263	-1.79577	-1.15201	-2.04022	2.78062	2.3969	1.15518	Proteasome subunit beta type-2	0.0425527	ENSMUSP00000030642	Q9R1P3	Psmb2
0.721547	1.42296	1.37437	1.65548	0.923819	1.02165	1.07587	0.936493	6.90776	-4.19971	-3.21888	-2.74887	Caspase-9;Caspase-9 subunit p10;Caspase-9 subunit p35	0.0120173	ENSMUSP00000030747	Q8C3Q9	Casp9
-0.886732	0.798508	-0.74866	3.12357	3.7297	6.21461	1.33181	-2.20727	-1.60445	-4.82831	-2.43042	-1.35868	Adaptin ear-binding coat-associated protein 2	0.00341546	ENSMUSP00000030760	Q3U1M1;Q9CV41;Q9D1J1	Necap2
-1.91732	-2.65926	1.20064	1.30933	-1.19733	2.25379	-1.77786	-1.09661	-2.04794	2.76462	2.44185	1.1301		0.0434632	ENSMUSP00000030769	Q8BVQ9	Psmc2
-1.27297	-1.32803	1.19733	3.41125	5.52146	2.90042	4.96184	-2.19823	0.805197	-6.21461	-2.38597	-2.45341	Vesicle-associated membrane protein 3	0.0227604	ENSMUSP00000030797	P63024;Q3TH70;Q64271	Vamp3
-1.59949	-2.67365	-1.17118	6.90776	0.957113	-0.736055	-6.21461	-0.723606	-4.2687	2.73337	5.52146	0.729811	Centromere protein S	0.0461417	ENSMUSP00000030813	A2AH77;Q80ZS2;Q8BH28;Q9D084	Apitd1
-4.19971	-6.21461	-2.34341	3.05761	-1.36649	2.18037	0.853316	1.34707	-2.11196	2.27303	4.34281	2.33304	Cyclin-dependent-like kinase 5	0.00825025	ENSMUSP00000030814	P49615	Cdk5
1.58475	1.19733	3.96332	1.05843	-1.76026	-1.26231	-2.07147	-1.1178	-2.25379	-1.32426	1.83885	0.765718		0.0339164	ENSMUSP00000030830	A2A7A7	H6pd
1.20731	-1.15836	-1.9805	-2.63109	1.25176	0.76357	-3.05761	-1.62455	-4.82831	5.52146	2.07147	3.50656	Origin recognition complex subunit 5	0.0101246	ENSMUSP00000030872	Q3TMI6;Q9WUV0	Orc5
1.03002	-0.723606	1.4397	2.12026	0.926341	-2.11196	4.71053	3.29684	0.962335	-2.00248	-1.37437	-5.52146		0.0321301	ENSMUSP00000030917	B1AUF1	Ski
1.78379	-3.21888	-0.90634	2.79688	3.10109	4.50986	4.42285	1.12701	-0.89404	-4.13517	-1.73161	-5.52146	Fos-related antigen 2	0.0151591	ENSMUSP00000031017	P47930;Q3UKX7;Q8C231	Fosl2
-3.7297	-0.901402	0.693147	-2.47694	1.00786	0.954512	-4.34281	-2.18926	-1.07587	6.90776	4.2687	2.95651		0.0097651	ENSMUSP00000031092	G3X8Z6	Rfc1
1.2174	-1.17118	-1.93102	-2.6173	1.24479	0.774357	-3.03655	-1.64507	-4.96184	5.52146	2.07147	3.50656	Cell division cycle 7-related protein kinase	0.0101012	ENSMUSP00000031221	Q9WUV1;Q9Z0H0;Q9Z2Y7	Cdc7
1.91732	1.57988	1.07881	2.25379	5.52146	1.4397	0.71335	1.03282	-1.38629	-3.64966	-6.90776	-1.231	Epiregulin;Proepiregulin	0.0108775	ENSMUSP00000031324	Q61521;Q7M0A8	Ereg
0.814186	1.38629	1.04982	0.711311	3.35241	3.64966	0.944176	-1.01335	-2.56395	-0.850971	-2.95651	-2.14558		0.0119295	ENSMUSP00000031490
1.24133	1.27654	1.86433	-1.29098	-1.2174	0.954512	-1.61949	-3.77226	-1.73161	1.29098	2.48891	0.729811	Uracil-DNA glycosylase	0.00410601	ENSMUSP00000031587	P97285;P97509;P97931;Q7TPW8;Q9JIW8	Ung
3.81671	3.19418	2.07944	-3.57555	-0.699165	-4.82831	3.7297	1.30564	-2.65926	-1.3823	-1.76609	-1.17766	E3 ubiquitin-protein ligase DTX1	0.0260307	ENSMUSP00000031607	Q3TER5;Q61010;Q8C2H2;Q9ER09	Dtx1
-5.80914	-1.04982	-0.983499	-0.903868	0.891598	-0.807436	0.794073	-1.9805	-2.25379	6.90776	3.12357	2.30259	60S ribosomal protein L6	0.0216585	ENSMUSP00000031617	P47911;Q6P5I2;Q925C3	Rpl6
2.52573	3.44202	1.79577	1.9951	-1.28013	1.33941	2.40795	0.980829	4.19971	-6.90776	-1.67131	-6.90776	Guanine nucleotide-binding protein G(I)/G(S)/G(O) subunit gamma-11	0.00390243	ENSMUSP00000031670	P50152;P61953;Q4QRN2	Gng11
2.19823	1.3356	0.832409	0.77219	1.00786	3.07911	0.789658	1.90381	6.90776	-6.21461	-1.87732	-5.80914	Guanine nucleotide-binding protein G(T) subunit gamma-T1	0.00939059	ENSMUSP00000031673	Q61012;Q9CR01	Gngt1
-1.42296	0.884308	3.01593	1.43548	6.21461	6.21461	2.97593	-1.2694	-0.962335	-6.21461	-2.95651	-4.34281	Neural Wiskott-Aldrich syndrome protein	0.00835962	ENSMUSP00000031695	Q91YD9	Wasl
-6.90776	-1.38629	-2.36446	2.56395	1.34707	2.53831	1.29098	0.736055	1.2174	1.07587	3.64966	-2.41912	Platelet glycoprotein IX	0.0493125	ENSMUSP00000032133	O88186	Gp9
-2.51331	1.20397	-0.800732	-1.01611	-2.11196	-2.59027	-0.800732	-1.35868	0.911303	3.41125	5.116	1.07881	Eukaryotic translation initiation factor 4E type 3	0.0187359	ENSMUSP00000032151	Q9D983;Q9DBB5	Eif4e3
-4.82831	-2.25379	-1.3548	3.81671	2.6173	4.82831	1.09661	1.42296	-0.707246	-0.972861	-4.07454	0.931404	Oxidized low-density lipoprotein receptor 1;Oxidized low-density lipoprotein receptor 1, soluble form	0.00870923	ENSMUSP00000032265	Q3U3M1;Q9EQ09	Olr1
3.81671	3.19418	2.07944	-3.57555	-0.699165	-4.82831	3.7297	1.30564	-2.65926	-1.3823	-1.76609	-1.17766		0.0260307	ENSMUSP00000032396	G5E880	Lrmp
-1.67131	1.05268	0.71335	2.07147	4.01738	4.50986	0.978166	0.830113	-1.51868	-5.29832	-2.25379	-0.860383	Adaptin ear-binding coat-associated protein 1	0.0109671	ENSMUSP00000032477	Q3TH13;Q78JW3;Q8C4P1;Q9CR95	Necap1
-3.7297	-4.82831	-2.12026	-1.29098	0.752897	3.12357	-1.6874	2.07944	1.78379	1.20064	1.12701	4.60517	Dipeptidyl peptidase 1;Dipeptidyl peptidase 1 exclusion domain chain;Dipeptidyl peptidase 1 heavy chain;Dipeptidyl peptidase 1 light chain	0.0289839	ENSMUSP00000032779	O08853;P97821	Ctsc
-3.47377	-5.116	0.832409	3.17009	4.50986	3.50656	1.86433	-0.87707	-1.50508	0.921303	1.04129	-1.63476	TYRO protein tyrosine kinase-binding protein	0.0267104	ENSMUSP00000032800	O54885;O88603	Tyrobp
-0.816445	-3.91202	-3.14656	1.66601	1.20731	1.54646	-0.796288	1.62455	2.19823	-0.841647	-2.00992	2.08747	NF-kappa-B inhibitor beta	0.0465911	ENSMUSP00000032815	Q564F1;Q60778;Q9D6L5	Nfkbib
0.951918	-0.729811	1.69827	4.82831	4.50986	3.47377	4.82831	-2.3969	-1.10564	-6.90776	-2.19823	-4.19971		0.0135484	ENSMUSP00000032874
3.81671	3.19418	2.07944	-3.57555	-0.699165	-4.82831	3.7297	1.30564	-2.65926	-1.3823	-1.76609	-1.17766	NADH dehydrogenase [ubiquinone] 1 subunit C2	0.0260307	ENSMUSP00000032882	Q3TLB2;Q9CQ54	Ndufc2
-5.52146	-1.31304	-0.71335	-1.22078	2.52573	-1.70375	-0.787458	-1.30195	-1.98777	6.21461	3.14656	1.49165	Serine/threonine-protein kinase SMG1	0.0367869	ENSMUSP00000032891	E9QLR6;Q5DU42;Q6ZQC0;Q8BKX6;Q8BLU4;Q8BWJ5;Q8BXD3	Smg1
2.02495	1.70926	2.74887	2.34341	-1.25878	1.10262	0.858022	0.740239	3.96332	-3.81671	-4.13517	-3.41125		0.00201308	ENSMUSP00000032909	E9QLQ3	Pde3b
-4.50986	-1.19073	1.57504	-2.10373	0.715393	1.28013	-3.05761	-1.46968	-0.923819	4.82831	3.64966	2.18926		0.0378123	ENSMUSP00000032969	Q8BH76	Pold3
-2.09557	1.09362	0.814186	3.03655	1.41469	1.26231	1.16155	1.17118	1.07587	-1.85151	-1.15201	-2.45341	Integrin alpha-X	0.0125905	ENSMUSP00000033053	Q9QXH4	Itgax
-4.01738	-2.68825	-4.2687	-2.28278	-0.783072	3.57555	-0.884308	0.71744	2.26336	1.1457	2.02495	4.19971	Apoptosis-associated speck-like protein containing a CARD	0.026004	ENSMUSP00000033056	Q9D2W9;Q9EPB4	Pycard
-0.81871	1.0106	1.04412	3.91202	3.05761	4.60517	1.07002	2.15417	1.41469	-4.07454	-6.90776	-1.34323	Ragulator complex protein LAMTOR1	0.00160441	ENSMUSP00000033131	Q9CQ22;Q9CYS0	Lamtor1
1.25176	0.767871	-1.09064	-2.45341	0.967584	0.896488	-3.86323	-3.24419	-5.116	6.90776	2.79688	3.01593	Ribonucleoside-diphosphate reductase large subunit	0.0025161	ENSMUSP00000033283	P07742;Q91YM8	Rrm1
1.72597	1.26231	0.95972	2.40795	-1.07881	1.21066	-1.27297	-6.90776	-6.90776	3.21888	4.50986	-0.805197		0.0181411	ENSMUSP00000033310	E9PVX6	Mki67
-3.12357	-2.53831	-0.991553	3.64966	-1.60445	-1.26585	-1.39837	-1.00239	-2.6173	3.10109	4.19971	2.99573	Peripheral plasma membrane protein CASK	0.0120778	ENSMUSP00000033321	A2ADP8;A2ADP9;A2ADQ4;O70588;O70589;Q3UW92	Cask
-1.29463	-6.21461	-1.51413	4.42285	1.80181	2.79688	1.31677	-1.86433	-1.1301	1.52326	2.24432	-1.57988	Dynein light chain Tctex-type 3	0.0370444	ENSMUSP00000033519	P56387	Dynlt3
1.09064	2.90042	-1.72037	-1.43129	0.770028	-0.825536	-2.41912	-4.19971	-1.07587	2.18037	1.07294	2.03256	CTP synthase 2	0.0421872	ENSMUSP00000033727	P70303;Q3TPQ2;Q3TT59	Ctps2
-2.13707	-2.99573	1.64507	1.18091	-1.09362	1.8579	-2.12026	-1.1301	-1.91732	4.01738	2.50104	1.16155	26S proteasome non-ATPase regulatory subunit 10	0.0471465	ENSMUSP00000033805	Q8R0G2;Q9D383;Q9D7N8;Q9Z2X2	Psmd10
-0.765718	1.30933	-2.07944	-4.2687	1.05268	-1.01335	-1.44392	-1.42296	-3.77226	6.90776	1.50959	2.65926	DNA replication complex GINS protein SLD5;DNA replication complex GINS protein SLD5, N-terminally processed	0.0479637	ENSMUSP00000033950	Q3TP06;Q99LZ3	Gins4
0.867501	-1.94491	-1.43548	5.52146	0.936493	0.733969	-6.90776	-1.56065	-6.21461	2.15417	6.90776	1.08471	Centromere protein U	0.0186788	ENSMUSP00000034045	Q6UNA2;Q8C4M7;Q9D9U1	Cenpu
-0.846298	-4.34281	1.50508	-0.860383	1.36258	1.28013	-2.56395	-6.90776	-4.19971	6.90776	3.54046	3.01593	Retinoblastoma-like protein 2	0.00662793	ENSMUSP00000034091	Q3TVP8;Q64700	Rbl2
-3.77226	-2.53831	-5.116	-1.76609	2.06357	1.38629	2.07944	1.74297	1.80789	0.703198	2.06357	2.28278	Lysosomal alpha-mannosidase	0.00201186	ENSMUSP00000034121	O09159;O55037;Q3UGH3;Q64443;Q9DBQ1	Man2b1
1.23443	-1.18417	-1.94491	-2.60369	1.25527	0.77219	-3.05761	-1.64507	-4.96184	5.52146	2.07147	3.50656		0.0101217	ENSMUSP00000034132	Q66JV6	Orc6
1.32803	-2.31264	-1.27654	-2.47694	-3.27017	-3.57555	-1.36258	1.03002	1.09961	2.26336	6.21461	2.70306	Conserved oligomeric Golgi complex subunit 4	0.00565466	ENSMUSP00000034203	Q3T9K1;Q8R1U1	Cog4
0.944176	-1.08176	-1.80181	-2.45341	1.26585	0.898942	-2.81341	-2.04022	-5.29832	6.21461	2.07944	2.97593	DNA replication complex GINS protein PSF2	0.0103817	ENSMUSP00000034278	Q8BMT2;Q9D600	Gins2
6.21461	1.92415	4.71053	-1.77196	1.82016	1.13631	2.23493	0.846298	3.96332	-6.90776	-4.19971	-6.21461	Cadherin-5	0.000670171	ENSMUSP00000034339	O35542;P55284	Cdh5
-1.28013	-3.91202	0.776529	0.999672	-0.884308	1.93102	-1.69827	-1.43548	-2.08747	3.03655	1.84516	2.04022	Proteasome subunit beta type-10	0.0249435	ENSMUSP00000034369	O08687;O35955;Q99KC5	Psmb10
-1.21402	-0.964956	0.71744	-2.74887	0.70522	-0.898942	-2.44185	-2.4651	-1.40242	5.52146	2.74887	1.90381	Centrosomal protein of 57 kDa	0.00716177	ENSMUSP00000034398	B8JJE6;Q6ZQJ3;Q7TN18;Q80X65;Q810F2;Q8CEE0;Q9D4J4;Q9D5S4;Q9D5W5	Cep57
3.81671	3.19418	2.07944	-3.57555	-0.699165	-4.82831	3.7297	1.30564	-2.65926	-1.3823	-1.76609	-1.17766	Beta-secretase 1	0.0260307	ENSMUSP00000034591	P56818;Q544D0	Bace1
0.742337	0.814186	0.811931	1.57504	2.90042	2.50104	1.81401	-1.25878	-0.891598	-4.96184	-1.43129	-1.37042	T-cell surface glycoprotein CD3 delta chain	0.013828	ENSMUSP00000034602	P04235	Cd3d
-1.28735	1.0106	0.86275	2.83022	5.52146	5.116	2.44185	-2.48891	-0.923819	-6.21461	-2.03256	-2.32279	Low-density lipoprotein receptor	0.00754968	ENSMUSP00000034713	P35951;Q6GTJ9	Ldlr
1.30564	-3.96332	-2.28278	6.90776	-3.05761	1.79577	-6.90776	-3.81671	-6.90776	4.60517	6.90776	1.00239	G2/mitotic-specific cyclin-B2	0.0273542	ENSMUSP00000034742	P30276;Q922E9	Ccnb2
-6.21461	-6.21461	-1.77786	3.68888	1.74297	6.21461	-1.50508	-5.80914	1.03282	6.21461	1.47403	2.81341	Annexin A2	0.0110724	ENSMUSP00000034756	P07356	Anxa2
-2.07944	-1.87732	0.823256	4.13517	-1.6874	3.32424	-6.90776	-2.53831	-5.116	6.90776	5.29832	0.988861	Kinesin-like protein KIF23	0.0119799	ENSMUSP00000034815	E9Q5G3;Q80V30;Q99PT8	Kif23
-1.94491	-2.74887	1.20064	1.33181	-1.19733	2.28278	-1.78976	-1.12393	-2.03256	2.81341	2.44185	1.1301	Proteasome subunit alpha type-4	0.0438486	ENSMUSP00000034848	Q3THT1;Q9R1P0	Psma4
1.53248	2.63109	2.07944	-2.70306	-1.42296	-4.01738	1.66073	1.22078	-1.17766	0.805197	-2.78062	1.80789	Gamma-secretase subunit APH-1B	0.0348105	ENSMUSP00000034934	Q3U3B5;Q8C7N7;Q8CEC9	Aph1b
-2.12026	-4.34281	-1.60944	-1.21402	1.18744	1.45243	1.09064	-3.19418	-2.65926	6.90776	1.93794	4.34281	60S ribosomal protein L4	0.0109491	ENSMUSP00000034966	Q9CY08;Q9D8E6	Rpl4
0.703198	3.41125	1.55117	1.36649	0.774357	-2.50104	4.13517	3.44202	2.18926	-2.25379	-4.82831	-3.96332	Mothers against decapentaplegic homolog 3	0.00235874	ENSMUSP00000034973	O09064;O09144;O14510;O35273;Q8BUN5;Q8BX84;Q92940;Q93002;Q9GKR4	Smad3
-4.34281	-1.69282	-1.20397	2.15417	0.731888	1.02443	0.731888	-0.941609	0.719491	1.97328	3.24419	-0.816445	Ras-related protein Rab-6B	0.0405329	ENSMUSP00000035155	P61294	Rab6b
2.8647	2.08747	1.63476	-1.91732	-1.41882	-3.14656	-1.42712	2.07147	-1.15836	-1.37437	0.886732	-0.721547		0.018484	ENSMUSP00000035515	Q3U2X6	Pdcd7
0.850971	1.3823	-2.84731	1.39837	0.928869	0.988861	4.34281	2.36446	1.03846	-2.33304	-1.73727	-2.50104	Apolipoprotein B-100;Apolipoprotein B-48	0.0197193	ENSMUSP00000036044	E9Q414;Q3UH74;Q497D8;Q61314;Q61318;Q8CGG8	Apob
-2.31264	-3.01593	-3.32424	-1.19402	-2.23493	2.37516	1.36258	-1.06711	1.00512	1.57504	2.3969	4.13517	T-complex protein 1 subunit beta	0.0143385	ENSMUSP00000036288	P80314;Q9R1U0	Cct2
-1.09961	0.860383	0.879477	2.07944	6.90776	2.31264	4.34281	-2.11196	-0.798508	-5.29832	-2.60369	-2.63109		0.0360906	ENSMUSP00000036705
-5.116	-4.60517	-1.27654	3.86323	2.59027	4.82831	-1.20731	-5.116	-0.729811	4.82831	1.36258	1.10564	Protein S100-A10	0.00450722	ENSMUSP00000036949	P08207	S100a10
4.19971	2.8824	2.37516	-3.96332	1.1332	-1.24133	3.10109	-1.22418	1.15836	-3.35241	-1.94491	-2.99573	Cadherin-6	0.0155585	ENSMUSP00000037113	P70393;P97326;Q3KNY8	Cdh6
-0.978166	-4.42285	-1.61445	6.90776	-1.29098	-0.939048	-5.52146	-2.28278	-6.90776	3.12357	6.90776	1.35868	Mitotic checkpoint serine/threonine-protein kinase BUB1 beta	0.0351773	ENSMUSP00000037126	A2ARS1;Q9Z1S0	Bub1b
2.24432	-4.71053	-6.90776	-1.43548	-4.60517	-6.90776	6.90776	2.01741	2.31264	6.21461	0.921303	2.38597		0.0370338	ENSMUSP00000037354	Q3ULJ3	Upf3a
-1.37437	-1.47403	1.86433	-1.36649	0.879477	0.759287	-3.19418	-2.99573	-1.15201	2.8647	3.41125	1.32426	Centrosomal protein of 78 kDa	0.0151044	ENSMUSP00000037596	Q6IRU7	Cep78
-1.32426	1.72597	1.30933	2.05573	1.78976	2.40795	2.38597	1.01335	1.17766	-4.07454	-0.837018	-5.29832	Olfactory receptor	0.00728169	ENSMUSP00000038992	Q8VGU8	Olfr1353
1.15836	0.70522	1.49611	1.1301	6.21461	3.05761	1.53712	1.70926	0.881889	-4.19971	-6.90776	-0.986177	Ras-related GTP-binding protein B	0.00940288	ENSMUSP00000039013	B1AVD6;Q6NTA4	Rragb
-1.29828	-6.21461	-1.51413	4.42285	1.78379	2.81341	1.30195	-1.87732	-1.13631	1.53248	2.23493	-1.55117	Protein bicaudal D homolog 2	0.0365301	ENSMUSP00000039394	Q80TU1;Q8BTE3;Q921C5;Q9DCL3	Bicd2
-4.71053	-5.52146	-1.84516	0.928869	1.57022	5.80914	-1.03282	-0.794073	0.884308	4.42285	-1.60944	2.11196	Exocyst complex component 3	0.0298096	ENSMUSP00000039416	Q6KAR6	Exoc3
-2.83022	1.13631	-1.27654	-3.86323	1.70375	-1.15518	-3.64966	-2.63109	-3.19418	6.90776	4.2687	3.01593	Replication factor C subunit 3	0.00683738	ENSMUSP00000039621	Q8R323	Rfc3
-2.8824	0.778705	-0.886732	-4.96184	0.811931	-0.774357	-3.35241	-2.10373	-2.18926	6.90776	4.34281	3.24419	DNA polymerase delta catalytic subunit	0.00791268	ENSMUSP00000039776	O54883;P52431;Q3TFX6	Pold1
0.89404	1.46534	1.5559	-1.62964	2.07944	1.1457	-1.7148	-3.05761	-2.19823	1.27654	1.69827	-1.34707	cAMP-dependent protein kinase type II-beta regulatory subunit	0.0424355	ENSMUSP00000039797	B1B199;P31324;Q3UTZ1;Q80ZM4;Q8BRZ7	Prkar2b
2.19823	3.91202	2.45341	-3.57555	-0.967584	-3.81671	2.34341	1.28374	-2.07944	-2.21641	-0.964956	0.707246	E3 ubiquitin-protein ligase DTX4	0.0173956	ENSMUSP00000040229	Q6IS30;Q6PDK8;Q8BID3	Dtx4
-2.59027	-6.21461	-2.38597	0.825536	2.25379	2.68825	-3.57555	1.32803	1.67665	3.91202	-0.913794	2.48891	Mitogen-activated protein kinase 6	0.0484618	ENSMUSP00000040315	Q497T9;Q61532;Q6YKB0;Q7TT30;Q80XH5;Q922U4;Q9JLU6	Mapk6
-3.17009	-0.846298	-2.09557	0.921303	-1.24827	0.86275	-1.43548	1.57504	-2.00248	4.96184	1.05268	2.20727	General transcription factor IIH subunit 5	0.0385358	ENSMUSP00000040355	Q8BT75;Q8K2X8	Gtf2h5
1.35093	-5.80914	-1.23443	6.90776	-1.36258	2.47694	-3.41125	-6.90776	-5.80914	4.07454	6.90776	-0.715393		0.0458325	ENSMUSP00000040416
-1.18744	-6.21461	-0.860383	-1.46102	2.09557	2.28278	-3.19418	-2.78062	-5.80914	5.80914	6.21461	4.34281	G1/S-specific cyclin-D3	0.00215475	ENSMUSP00000040488	P30282;Q62391;Q99KP2	Ccnd3
1.6874	1.1178	1.27297	1.14256	-0.707246	-2.81341	5.29832	4.34281	2.10373	-1.8579	-1.82635	-6.21461	Recombining binding protein suppressor of hairless	0.00677229	ENSMUSP00000040694	P31266;Q80UN8;Q8C4Z3	Rbpj
-3.64966	-2.43042	-0.988861	-1.03564	2.29263	-1.4065	0.860383	-1.9951	-1.67665	6.21461	2.97593	1.48722	Protein SMG7	0.0255289	ENSMUSP00000041241	Q5RJH6;Q63ZW5;Q6ZQF3	Smg7
5.80914	0.785262	1.26231	-1.02165	1.1457	-1.87732	2.53831	4.19971	-0.811931	-1.44392	-4.96184	-3.96332	Transcriptional repressor p66-beta	0.037236	ENSMUSP00000041370	Q8C9Q3;Q8VHR5	Gatad2b
-1.16475	-0.891598	3.01593	-2.8824	-1.02165	-0.962335	-1.8708	-3.27017	-1.18091	4.13517	1.03002	2.6173		0.0253817	ENSMUSP00000041744	A2AEG2	Ofd1
-3.17009	-2.74887	-2.50104	6.90776	2.19823	2.95651	1.1301	-1.02443	-1.07002	0.926341	2.95651	-3.10109	Polycomb group RING finger protein 3	0.0248431	ENSMUSP00000041790	Q8BTQ0;Q8BZT0	PcgF3
-5.52146	-1.91054	-1.23787	-0.742337	1.72037	-1.4065	1.82016	-1.53712	-3.24419	6.21461	4.42285	1.35093		0.0323136	ENSMUSP00000041794	Q9CQD0	Rpl39l
2.31264	-0.869884	2.40795	1.30564	3.7297	3.64966	2.55105	-0.999672	1.29098	-6.21461	-3.05761	-3.50656	E3 ubiquitin-protein ligase CBL	0.00438487	ENSMUSP00000041902	P22682;Q3U527;Q8CEA1	Cbl
2.53831	-0.944176	0.800732	1.3548	-2.38597	-3.21888	3.44202	1.58964	1.98777	-1.07587	-2.43042	-1.41882	Exosome complex exonuclease RRP44	0.0476303	ENSMUSP00000041906	Q6ZQ07;Q8C074;Q9CSH3	Dis3
-1.93102	-5.52146	-1.37437	3.7297	1.66073	2.30259	1.35868	-1.42712	-0.97551	1.82635	2.26336	-1.60944	Rab3 GTPase-activating protein catalytic subunit	0.031141	ENSMUSP00000042070	Q3TPB6;Q6A0D7;Q80UJ7;Q8C4Y0;Q8C679;Q8C6A5;Q8K324	Rab3gap1
1.59949	0.770028	-0.951918	-1.58964	-3.50656	-2.53831	2.12863	1.6399	4.13517	0.83933	-1.78379	-0.721547	Elongation factor Ts, mitochondrial	0.00578812	ENSMUSP00000042134	Q3TFF5;Q9CZR8	Tsfm
4.07454	2.7181	2.45341	-3.47377	0.807436	-1.07294	3.35241	-1.03282	1.05843	-2.6173	-1.92415	-3.47377	Cadherin-10	0.011548	ENSMUSP00000042199	P70408;Q3UUB3;Q80WS7	Cdh10
0.872274	-1.70375	-0.879477	3.07911	-1.58475	-0.723606	-0.889162	-4.2687	-3.86323	1.47841	3.01593	2.56395		0.0314285	ENSMUSP00000042260
-4.60517	-1.41059	-2.29263	-1.89712	1.35093	-0.814186	1.48722	1.25176	-2.16282	3.61192	2.00992	3.32424	Elongation factor 1-alpha 1	0.0155054	ENSMUSP00000042457	P10126;Q61511;Q6ZWN2;Q8BMB8;Q8BVS8;Q99KU5	Eef1a1
1.49611	3.57555	2.7181	1.72597	-1.70926	1.09064	1.93794	1.17118	2.24432	-5.80914	-0.800732	-6.90776	Guanine nucleotide-binding protein G(I)/G(S)/G(O) subunit gamma-10	0.00886214	ENSMUSP00000042705	A2ALW6;Q56A84;Q9CXP8	Gng10
3.81671	3.19418	2.07944	-3.57555	-0.699165	-4.82831	3.7297	1.30564	-2.65926	-1.3823	-1.76609	-1.17766	Delta and Notch-like epidermal growth factor-related receptor	0.0260307	ENSMUSP00000042927	Q3U697;Q8JZM4;Q8R226;Q8R4T6;Q8VD97	Dner
-1.27654	-0.699165	1.07002	3.91202	4.71053	1.56542	4.01738	-2.12863	-0.81871	-4.82831	-2.07147	-2.57702	F-BAR domain only protein 2	0.0281504	ENSMUSP00000042959	Q3UJ91;Q3UQN2;Q7TMS9;Q8C0I2	Fcho2
-3.7297	-1.76026	-1.13943	-1.1117	0.81871	-0.719491	1.29098	-2.44185	-3.57555	5.80914	4.13517	2.11196	60S ribosomal protein L22-like 1	0.0107773	ENSMUSP00000043111	Q9CXU8;Q9D7S7	Rpl22l1
1.47841	-0.691149	3.96332	0.780886	2.93746	1.91054	0.770028	0.954512	0.776529	-3.50656	-4.71053	-1.91732	PHD finger protein 20	0.00751864	ENSMUSP00000043138	Q8BLG0;Q8BMA2;Q8BYR4;Q921N1	Phf20
-2.63109	-5.29832	-2.19823	1.62455	2.32279	1.93102	1.18744	2.56395	-1.19073	1.86433	1.96611	-0.95972		0.011448	ENSMUSP00000043526	Q31099;Q31609;Q60975	H2-DMb2
-5.116	-1.96611	-0.76357	-0.970219	1.91054	-1.30195	0.729811	-1.74297	-1.74297	6.21461	4.07454	1.36258	Telomerase-binding protein EST1A	0.0224317	ENSMUSP00000043555	P61406;Q5NC64	Smg6
0.972861	1.19073	0.796288	5.116	-1.08767	2.18926	-2.44185	-6.21461	-6.90776	3.86323	6.90776	-2.04022	Maternal embryonic leucine zipper kinase	0.0398728	ENSMUSP00000043806	Q3TPU1;Q61804;Q61846;Q6ZQH6	Melk
1.48281	-0.71744	1.34707	1.88387	0.727739	-2.48891	4.42285	3.12357	0.901402	-2.26336	-0.941609	-5.29832	Histone deacetylase 11	0.0414627	ENSMUSP00000043828	Q91WA3	Hdac11
1.37042	0.889162	-2.36446	-3.61192	-0.691149	-1.31677	-3.05761	-1.82016	-4.07454	6.21461	2.70306	3.7297		0.00336329	ENSMUSP00000043896
1.29463	-1.02722	0.755023	0.736055	0.928869	-0.76357	-1.89712	-2.76462	-2.4651	2.4651	-0.83933	2.07944	Growth arrest and DNA damage-inducible protein GADD45 alpha	0.0298439	ENSMUSP00000044034	P48316	Gadd45a
-0.954512	0.87707	1.16796	3.12357	4.82831	2.76462	3.96332	-1.92415	-0.719491	-6.21461	-2.48891	-3.17009	Protein kinase C and casein kinase substrate in neurons protein 1	0.0120362	ENSMUSP00000044168	Q61644	Pacsin1
-0.972861	0.798508	0.939048	2.52573	5.116	1.98777	3.64966	-1.91054	-1.00239	-5.116	-1.66601	-2.51331	Putative tyrosine-protein phosphatase auxilin	0.0311245	ENSMUSP00000044251	B1B0B9;Q6P2K9;Q80TZ3;Q8C7L9	Dnajc6
-1.67131	-1.34707	1.10866	0.869884	3.38139	4.19971	2.3969	1.66073	1.39837	-3.96332	-1.9951	-2.4651	AP-4 complex subunit beta-1	0.00281415	ENSMUSP00000044262	B0V3P2;Q9WV76	Ap4b1
-5.116	-6.90776	-6.90776	6.90776	-3.50656	0.825536	4.42285	-1.83258	-3.07911	5.52146	1.05555	6.90776	Histone H1.3	0.0376078	ENSMUSP00000044395	P43277;Q8C6M4	Hist1h1d
3.81671	3.19418	2.07944	-3.57555	-0.699165	-4.82831	3.7297	1.30564	-2.65926	-1.3823	-1.76609	-1.17766	Gamma-secretase subunit PEN-2	0.0260307	ENSMUSP00000044682	Q9CQR7	Psenen
2.41912	-3.21888	-1.44392	-1.90381	-2.74887	-4.50986	-0.999672	-0.767871	1.29828	2.07147	5.116	2.59027	Conserved oligomeric Golgi complex subunit 5	0.0219352	ENSMUSP00000044797	E9QM30;Q8C0L8	Cog5
-1.00239	1.06421	-1.58475	-5.52146	1.15836	-0.785262	-1.67131	-2.03256	-4.82831	6.90776	3.03655	2.6173	ATR-interacting protein	0.0286805	ENSMUSP00000044831	E9QLS8;Q8BMG1	Atrip
-3.81671	-4.60517	-1.15836	0.986177	3.91202	2.97593	2.00248	0.733969	-0.996959	1.39433	1.17441	-1.16155	V-type proton ATPase 116 kDa subunit a isoform 1	0.0116126	ENSMUSP00000044838	A2A5A1;Q9JHJ4;Q9JL13;Q9JL14;Q9Z1G4	Atp6v0a1
2.56395	-3.54046	-1.4397	-1.66601	-3.61192	-3.29684	-1.20064	0.695149	1.04412	1.61445	5.116	2.8647		0.0309208	ENSMUSP00000045016	E9QL65	Cog3
-0.991553	1.21402	-2.06357	-4.96184	0.996959	-0.729811	-2.08747	-2.17156	-5.116	6.90776	2.65926	3.77226	Claspin	0.0158998	ENSMUSP00000045344	B1ARX6;Q69GM2;Q80YR7	Clspn
4.96184	-0.757152	2.05573	0.991553	4.2687	1.35093	-1.63476	1.30933	-1.73161	-4.42285	-0.757152	-6.90776	UDP-N-acetylglucosamine--peptide N-acetylglucosaminyltransferase 110 kDa subunit	0.0435469	ENSMUSP00000045409	A2ALY1;Q6PG10;Q8BXH6;Q8CGY8;Q91Y38	Ogt
0.980829	3.77226	5.80914	-1.04982	-0.778705	-0.889162	-1.26585	-1.6399	-1.24479	-1.80181	-3.77226	1.10866	F-box/LRR-repeat protein 5	0.0210334	ENSMUSP00000045792	Q14CG1;Q3TAK6;Q3TWC9;Q3UC66;Q80XI5;Q8BGF5;Q8BNL3;Q8C2S5;Q8C3Q8	Fbxl5
1.19733	-1.56542	2.06357	1.50959	1.30564	3.07911	-1.17118	-3.91202	-2.8647	0.84397	1.28013	-1.50508	Actin-binding protein anillin	0.0280892	ENSMUSP00000045873	Q8BL79;Q8BLB3;Q8K298;Q8K2N0;Q9CUY0	Anln
-1.6399	-4.82831	-1.77196	0.746548	1.22418	1.73161	1.23787	-1.40242	-3.14656	5.80914	2.35388	1.59455	60S ribosomal protein L37	0.0176076	ENSMUSP00000046506	Q6ZWV1;Q9D823	Rpl37
-1.32426	1.72597	1.30933	2.05573	1.78976	2.40795	2.38597	1.01335	1.17766	-4.07454	-0.841647	-5.29832	Olfactory receptor	0.00723954	ENSMUSP00000046688	Q7TQQ0	Olfr1509
-2.03256	-2.30259	-3.10109	-3.54046	-1.53712	1.41059	0.841647	1.93794	-0.944176	4.82831	5.52146	1.03002		0.0178715	ENSMUSP00000047164
-3.96332	-1.72597	-1.0106	3.91202	3.81671	3.86323	0.97551	-1.10866	-1.96611	1.09362	0.949331	-2.07944	Beta-centractin	0.00407183	ENSMUSP00000047326	Q8R5C5	Actr1b
0.780886	0.858022	2.6173	-0.746548	0.962335	4.50986	-4.2687	-1.67665	-2.79688	-1.36649	1.36649	0.972861	Bisphosphoglycerate mutase	0.0439694	ENSMUSP00000047393	P15327;Q543Z6	Bpgm
2.52573	3.44202	1.79577	1.9951	-1.28735	1.32803	2.41912	0.980829	4.19971	-6.90776	-1.72037	-6.90776	Guanine nucleotide-binding protein G(I)/G(S)/G(O) subunit gamma-T2	0.00372025	ENSMUSP00000047586	Q61017;Q9CWL5	Gngt2
1.72037	-2.03256	-4.42285	5.29832	-2.05573	-0.70522	-1.39433	-6.90776	-5.52146	5.80914	3.68888	3.27017	Structural maintenance of chromosomes protein 4	0.0332894	ENSMUSP00000047872	Q8BTS7;Q8BTY9;Q8CG47;Q99K21	Smc4
-2.63109	-5.29832	-0.791863	1.96611	0.980829	-1.48281	-1.56065	1.48722	0.850971	2.63109	3.50656	1.17441	Peripheral-type benzodiazepine receptor-associated protein 1	0.0340224	ENSMUSP00000048063	Q5NCP7;Q7TNF8;Q80TV9;Q8BIH5	Bzrap1
3.32424	1.03282	1.91054	-2.99573	-2.83022	-2.41912	3.14656	1.12393	-2.60369	0.872274	-0.850971	-0.800732	C3a anaphylatoxin chemotactic receptor	0.0394655	ENSMUSP00000048092	O09047;O35951	C3ar1
1.2174	-1.17441	-1.96611	-2.6173	1.25527	0.767871	-3.05761	-1.62964	-4.82831	5.52146	2.07147	3.54046	Origin recognition complex subunit 3	0.00994877	ENSMUSP00000048319	A2AMF4;A2AMF5;Q6P8H2;Q8BR83;Q8C395;Q9JK30	Orc3
-3.64966	-3.96332	-3.27017	-1.60445	-1.04412	4.71053	-1.1332	-1.25878	2.31264	1.88387	1.37833	5.29832	Synaptic vesicle membrane protein VAT-1 homolog	0.0477599	ENSMUSP00000048350	Q62465;Q8R3G0;Q8R3T8	Vat1
-1.47841	-1.30195	-0.853316	6.90776	-1.29463	3.24419	-6.21461	-2.57702	-4.50986	4.2687	4.71053	-1.45672	Chromosome-associated kinesin KIF4	0.0395767	ENSMUSP00000048383	P33174;Q80YP3	Kif4
-2.20727	-3.50656	-2.01741	-1.46968	0.783072	1.24479	0.746548	-2.04794	-2.52573	6.90776	3.29684	3.68888	Ribosomal protein	0.0024669	ENSMUSP00000048469	Q5XJF6	Rpl10a
0.903868	-3.86323	-0.841647	-1.06132	-0.798508	-2.48891	0.759287	-1.62964	-1.59455	2.57702	3.01593	3.41125	Protein lin-37 homolog	0.0180952	ENSMUSP00000048557	Q9D8N6	Lin37
1.82635	2.59027	1.92415	1.89048	-0.957113	-0.787458	-0.721547	1.19733	6.90776	-3.68888	-4.82831	-3.54046	Girdin	0.0228687	ENSMUSP00000048978	Q5M6X2;Q5M6X4;Q5M6X5;Q5SNZ0;Q5SNZ1;Q8C486;Q8CFU7	Ccdc88a
3.38139	4.01738	6.21461	-2.19823	4.60517	-1.35093	2.68825	3.91202	6.21461	-6.90776	-4.96184	-6.90776	Catenin alpha-1	0.00122736	ENSMUSP00000049007	P26231	Ctnna1
-0.896488	0.729811	0.697155	4.50986	3.77226	3.57555	3.50656	-1.1332	-1.17118	-4.82831	-2.15417	-4.19971	Cystic fibrosis transmembrane conductance regulator	0.00286447	ENSMUSP00000049228	P26361;Q63893;Q63894;Q9JKQ6	Cftr
0.707246	5.52146	3.81671	1.12701	-1.13631	-0.970219	-1.07881	-1.83885	0.814186	-2.09557	-4.01738	-0.693147	E3 ubiquitin-protein ligase RBBP6	0.0233812	ENSMUSP00000049528	P70287;P97868;Q3TTR9;Q3TUM7;Q3UMP7;Q4U217;Q7TT06;Q8BNY8;Q8R399	Rbbp6
-1.61445	-2.59027	-0.814186	-1.35093	1.63476	2.22562	-0.825536	-2.22562	-2.19823	2.6173	3.38139	0.853316	HAUS augmin-like complex subunit 3	0.0129577	ENSMUSP00000049973	Q3TSW5;Q8BQL2;Q8CIH1;Q8QZX2	Haus3
-0.853316	-6.21461	-1.89048	-2.47694	2.35388	1.62964	-4.19971	-1.39433	-6.90776	6.21461	6.90776	4.60517	Transcription factor E2F2	0.00405307	ENSMUSP00000050047	A2AW43;P56931;Q8BID0	E2f2
0.697155	1.04129	6.90776	1.43548	1.88387	2.50104	-2.97593	-5.52146	-3.41125	1.46968	-0.860383	-1.22418	14-3-3 protein sigma	0.0139299	ENSMUSP00000050374	O70456;Q3TEZ1	Sfn
-1.32426	1.72597	1.30564	2.05573	1.78976	2.40795	2.38597	1.01335	1.17766	-4.07454	-0.841647	-5.29832	Olfactory receptor	0.00723391	ENSMUSP00000050456	Q8VFX7	Olfr410
1.77196	-0.81871	-0.980829	1.4397	3.21888	3.07911	-1.58964	-0.874669	-0.896488	-1.72597	-3.96332	-1.20731	Nucleotide-binding oligomerization domain-containing protein 2	0.00573607	ENSMUSP00000050538	Q8K3Z0	Nod2
-1.32426	1.72597	1.30933	2.05573	1.78976	2.40795	2.38597	1.01335	1.17766	-4.07454	-0.841647	-5.29832		0.00723954	ENSMUSP00000050694	Q9EPF7	Olfr705
1.30564	-1.59949	-2.76462	1.97328	3.35241	2.04022	0.820981	3.81671	-0.886732	-1.75446	-1.13631	-3.81671	DNA-directed RNA polymerase II subunit RPB1	0.0440052	ENSMUSP00000050771	P08775;Q5F298	Polr2a
-1.18744	0.783072	-0.939048	-1.16155	-1.84516	-1.04697	-0.983499	-1.959	-1.32803	1.94491	4.42285	1.85151	Polyadenylate-binding protein	0.00223634	ENSMUSP00000050792	Q9D4E6	Pabpc6
-1.04982	0.891598	0.983499	3.19418	6.21461	3.17009	4.2687	-2.05573	0.729811	-5.80914	-3.64966	-2.65926	Phosphatidylinositol-binding clathrin assembly protein	0.00831677	ENSMUSP00000051092	Q3TS04;Q7M6Y3;Q811P1;Q8BUF6;Q8CIH8;Q8R0A9;Q8R3E1;Q8VDN5;Q921L0	Picalm
-1.25878	-2.00992	1.37437	3.61192	3.14656	2.97593	3.29684	-1.52786	0.954512	-4.82831	-1.25527	-2.78062		0.0145961	ENSMUSP00000051544	Q8BSN6	Vamp4
0.916291	2.21641	1.95193	-0.87707	1.24827	-4.60517	4.60517	4.07454	5.80914	-5.29832	-2.02495	-4.07454	Nuclear receptor-interacting protein 1	0.00182272	ENSMUSP00000051726	Q3U166;Q8C3Y8;Q8CBD1;Q9Z2K2	Nrip1
-6.90776	-1.37833	-2.35388	2.55105	1.34707	2.53831	1.30564	0.731888	1.22078	1.06711	3.64966	-2.41912		0.0498206	ENSMUSP00000051895	Q9QZU3	Gp5
-4.82831	-5.52146	-1.84516	0.944176	1.57022	5.80914	-1.03002	-0.796288	0.889162	4.34281	-1.60445	2.12026	Exocyst complex component 4	0.0284763	ENSMUSP00000051965	O35382	Exoc4
-4.2687	-1.84516	-2.57702	1.9951	0.911303	2.12026	1.22758	1.04412	1.07881	1.70926	3.05761	-1.9805	Filamin-B	0.019369	ENSMUSP00000052020	E9QNV9;Q80X90;Q8VHX4;Q8VHX7;Q99KY3	Flnb
1.15201	-0.697155	1.48722	1.1332	6.21461	3.05761	1.58964	1.7148	0.918794	-4.2687	-6.90776	-0.996959	Sodium-coupled neutral amino acid transporter 9	0.0117179	ENSMUSP00000052172	Q80W70;Q8BGD6;Q8C5C3	Slc38a9
-1.49611	-0.983499	0.921303	3.12357	5.80914	6.21461	3.01593	-2.95651	-1.37437	-5.116	-2.24432	-2.17156	Vesicle-associated membrane protein 7	0.00716202	ENSMUSP00000052262	P70280	Vamp7
4.19971	3.68888	2.97593	-2.28278	1.03282	-4.82831	2.70306	1.02722	-3.32424	-1.70926	-1.82635	-1.62964	Lysosome-associated membrane glycoprotein 2	0.0434728	ENSMUSP00000052283	A2A430;P17047;Q3TXG5;Q8BSG8	Lamp2
-1.32426	1.72597	1.30564	2.05573	1.78976	2.40795	2.38597	1.01335	1.17766	-4.07454	-0.841647	-5.29832	Olfactory receptor	0.00723391	ENSMUSP00000052426	E9Q5P8	Olfr414
4.34281	-1.00512	0.89404	5.29832	1.2174	6.90776	-3.96332	-3.77226	-4.71053	-0.820981	0.796288	-2.18037	Partitioning defective 6 homolog beta	0.00700005	ENSMUSP00000052619	A2ANX8;Q8R3J8;Q9JK83	Pard6b
-1.20064	1.25176	0.916291	3.64966	3.96332	2.51331	3.64966	-1.94491	-0.94675	-4.2687	-2.76462	-2.56395		0.0118717	ENSMUSP00000052758	E9QNG1	Itsn2
-1.32426	1.72597	1.30933	2.05573	1.78976	2.40795	2.38597	1.01335	1.17766	-4.07454	-0.837018	-5.29832	Olfactory receptor 19	0.00728169	ENSMUSP00000053393	Q9JHB2;Q9JM32	Olfr19
1.39433	1.61949	3.96332	1.20731	4.82831	3.32424	1.48722	0.841647	-2.36446	-5.116	-6.21461	-1.95193	Receptor tyrosine-protein kinase erbB-2	0.00511655	ENSMUSP00000053897	P70424;Q61525;Q6ZPE0	Erbb2
-1.80789	0.986177	2.06357	2.48891	3.68888	1.39433	3.05761	1.12393	0.750776	-6.21461	-1.52326	-2.56395	Stonin-2	0.0159975	ENSMUSP00000053908	A2RTJ7;Q8BZ60	Ston2
1.03846	-0.723606	1.4397	2.11196	0.921303	-2.12026	4.71053	3.29684	0.967584	-2.00248	-1.36649	-5.52146		0.0321994	ENSMUSP00000054072	Q921N8	Gps2
-1.32426	1.72597	1.30933	2.05573	1.78976	2.40795	2.38597	1.01335	1.17766	-4.07454	-0.837018	-5.29832	Olfactory receptor	0.00728169	ENSMUSP00000054355	Q8VGX5	Olfr1352
2.29263	1.1178	3.41125	0.967584	2.43042	3.81671	-0.750776	3.44202	4.82831	-6.21461	-5.52146	-6.90776	Cell division control protein 42 homolog	0.000628698	ENSMUSP00000054634	A2A9U6;P21181;P25763;P60766;Q3THZ7;Q3TJK6;Q545V0;Q6P201;Q8BQ51	Cdc42
-1.67131	-3.7297	-5.52146	2.73337	1.05843	1.3823	-0.736055	2.00248	2.95651	0.898942	-1.17441	2.07944	Zinc finger protein GLI2	0.0135091	ENSMUSP00000054837	E9PYJ4;Q0VGT2	Gli2
-4.2687	-4.82831	-3.29684	-2.07147	0.81871	2.91877	-0.757152	-0.707246	2.53831	2.40795	1.09961	6.90776	NHL repeat-containing protein 3	0.0192255	ENSMUSP00000055295	Q8CCH2;Q8CDW5	Nhlrc3
-0.709277	-2.07944	3.96332	1.60445	2.63109	3.64966	-4.42285	-6.90776	-3.44202	2.6173	1.69827	1.08767	M-phase inducer phosphatase 3	0.00550751	ENSMUSP00000055427	P48967;Q99KG6	Cdc25c
1.43548	1.40242	1.61445	1.61949	0.774357	0.770028	0.962335	0.76357	6.90776	-4.07454	-4.01738	-3.05761	PH domain leucine-rich repeat-containing protein phosphatase 1	0.00947951	ENSMUSP00000056530	Q6PCN0;Q8CHE4;Q8QZU8;Q8R5E5;Q99KL6	Phlpp1
-1.56542	5.29832	1.77196	1.60445	0.928869	2.30259	-1.29828	1.28374	1.82016	-3.14656	-3.7297	-3.12357		0.0380654	ENSMUSP00000056668	Q8CAR0	Igf1
-6.21461	-1.39433	-2.36446	2.53831	1.35093	2.51331	1.30564	0.74444	1.20731	1.12086	3.64966	-2.40795	Platelet glycoprotein Ib alpha chain	0.0453963	ENSMUSP00000057563	O35930;Q5SX47	Gp1ba
-0.913794	1.28013	-3.54046	-5.29832	1.28013	-1.4397	-1.23787	-1.13631	-4.01738	6.90776	2.53831	3.57555	Protein timeless homolog	0.0395638	ENSMUSP00000058021	Q63ZX9;Q6P204;Q6PDL4;Q7TPV8;Q8R0Q2;Q9R1X4;Q9R268;Q9Z0E7	Timeless
3.01593	5.29832	0.931404	2.19823	1.69827	-2.04794	0.936493	0.805197	-1.56542	-3.03655	-2.18926	-3.29684	Menin	0.0220179	ENSMUSP00000058149	O88559;Q3U491;Q8CI72;Q91UZ7	Men1
-4.2687	-1.43129	-1.29828	-1.24133	-0.750776	-0.770028	0.931404	-2.56395	-2.06357	6.21461	3.12357	3.50656	60S ribosomal protein L18a	0.0030672	ENSMUSP00000058368	P11249;P62717;Q3TSN0	Rpl18a
1.91054	-5.80914	-6.90776	-1.37833	-4.2687	-6.90776	6.90776	1.95193	2.30259	6.21461	1.03002	2.48891		0.0337449	ENSMUSP00000058375	A2AT37	Upf2
-3.14656	-2.57702	-3.03655	5.29832	1.42712	1.95193	0.884308	-0.800732	-0.964956	1.12393	3.81671	-1.81401	Polycomb group RING finger protein 5	0.0261407	ENSMUSP00000058730	B2RTD3;B7ZP23;Q3UK78;Q9D3E5;Q9DCW8	Pcgf5
1.54178	2.64508	2.08747	-2.70306	-1.42296	-4.01738	1.66073	1.22418	-1.17766	0.798508	-2.78062	1.80789	Gamma-secretase subunit APH-1A	0.0344834	ENSMUSP00000058846	Q8BVF7;Q8R1T3;Q91VL5	Aph1a
-2.65926	-3.81671	-1.44392	-1.18417	0.936493	1.28735	-0.765718	-1.67131	-2.12863	6.90776	2.8824	2.34341	60S ribosomal protein L37a	0.003897	ENSMUSP00000058919	P12751;P61514	Rpl37a
-0.723606	0.71335	0.825536	3.12357	4.96184	1.78976	3.44202	-2.29263	-1.18091	-4.71053	-1.76026	-2.52573	Huntingtin-interacting protein 1	0.0260293	ENSMUSP00000059033	Q3TLS2;Q571K7;Q8VD75	Hip1
4.60517	-1.15201	-0.964956	2.83022	-2.8647	2.56395	-6.90776	-6.90776	-6.90776	6.21461	6.21461	1.37042	DNA replication licensing factor MCM3	0.00479529	ENSMUSP00000059192	P25206;Q61492	Mcm3
1.65026	-0.872274	-1.14885	-1.65548	1.29828	0.693147	2.76462	2.17156	3.27017	-1.20731	-1.1301	-5.116	Mastermind-like protein 1	0.0263861	ENSMUSP00000059210	Q505D8;Q5SUC2;Q6PDK3;Q6T264;Q6ZQG5;Q8BIU5;Q8R3T0	Maml1
-6.90776	-1.37833	-2.35388	2.55105	1.34707	2.53831	1.30564	0.731888	1.22078	1.06711	3.64966	-2.41912		0.0498206	ENSMUSP00000059270	B2RR03	Gp1bb
1.12701	1.18417	2.8824	1.89712	-0.693147	1.09661	1.0106	-0.729811	6.90776	-3.54046	-3.7297	-4.07454	Forkhead box protein O4	0.0313802	ENSMUSP00000059420	Q9WVH3	Foxo4
4.13517	3.68888	2.99573	-2.24432	1.04697	-4.82831	2.70306	1.02165	-3.32424	-1.73161	-1.82635	-1.64507	Prostatic acid phosphatase	0.0440457	ENSMUSP00000059889	A4QPG2;B8JJZ5;B8JJZ6;Q8C682;Q8CE08;Q9QXH7	Acpp
6.21461	0.761426	0.729811	2.74887	2.03256	-1.06711	5.52146	3.64966	-1.05843	-3.96332	-2.01741	-6.90776	Chromodomain-helicase-DNA-binding protein 4	0.0482348	ENSMUSP00000060054	Q6PDQ2	Chd4
-1.04412	-3.24419	-2.78062	-1.79577	-2.06357	-1.05268	3.54046	1.3823	1.51868	2.84731	1.12701	1.75446	Ras and Rab interactor 3	0.000756932	ENSMUSP00000060771	B2RQF8;P59729	Rin3
1.4065	0.954512	1.57988	0.913794	-2.3969	-1.07002	-4.50986	-3.77226	-3.41125	2.00248	3.17009	3.54046	DNA replication licensing factor MCM2	0.000152648	ENSMUSP00000061923	O08971;O89057;P97310;Q8C2R0	Mcm2
1.05268	3.14656	3.24419	2.55105	0.721547	1.00786	-1.53712	-3.27017	-1.0106	1.66073	-1.21066	-4.42285		0.0481423	ENSMUSP00000062834	B1ARV3	Lao1
1.00512	0.802962	-2.93746	-2.99573	1.17441	-1.13943	-2.43042	-0.778705	-3.68888	5.80914	1.80789	3.05761	Mini-chromosome maintenance complex-binding protein	0.0324245	ENSMUSP00000062843	D3Z3G1;Q8R3C0	Mcmbp
-4.82831	-5.52146	-1.84516	0.933946	1.56542	5.80914	-1.02165	-0.787458	0.886732	4.34281	-1.60445	2.09557		0.0286262	ENSMUSP00000064332	Q3U9D6	Exoc6
-0.805197	-1.91054	-1.20397	6.90776	-1.3548	-1.30564	-6.21461	-3.35241	-6.90776	1.83885	6.90776	1.44817	Separin	0.0310424	ENSMUSP00000064465	A6H6E3;P60330	Espl1
5.29832	2.18926	2.76462	-4.19971	1.22758	-1.45243	3.10109	-1.47841	1.03564	-3.41125	-1.86433	-2.4651	Catenin delta-1	0.0260311	ENSMUSP00000064518	P30999;Q3TSU9;Q80XQ4;Q8CHF8	Ctnnd1
-1.50959	-0.834711	0.742337	3.35241	6.21461	3.21888	4.13517	-1.82016	-0.970219	-5.29832	-2.59027	-2.3969	Dynamin-3	0.0123988	ENSMUSP00000064538	B2RUH0;Q3UGY9;Q80TR2;Q8BWW6;Q8BZ98	Dnm3
-0.778705	0.811931	1.62964	1.55117	-1.04412	-1.45243	2.97593	1.78976	0.901402	-1.30564	-0.825536	-3.17009	Fatty acid-binding protein, liver	0.0471041	ENSMUSP00000064655	P12710	Fabp1
-1.57988	0.874669	0.76357	1.36649	-0.780886	-1.56065	1.85151	1.95193	1.81401	-1.98777	-1.18091	-0.90634		0.0338432	ENSMUSP00000064801	J3KMG3	Mia3
1.52786	-5.52146	0.736055	6.90776	-0.954512	1.76609	-2.78062	-6.90776	-6.21461	4.01738	6.90776	0.83933	Dual specificity protein kinase TTK	0.0382184	ENSMUSP00000064839	P35761	Ttk
-2.00248	-5.80914	0.970219	-1.35093	-1.20064	3.07911	-1.68201	-2.23493	-1.61445	5.52146	6.90776	1.37833	Centromere protein J	0.0390085	ENSMUSP00000065949	E9QLP3;Q569L8	Cenpj
4.01738	2.7181	2.4651	-3.41125	0.809681	-1.07294	3.35241	-1.03002	1.06132	-2.6173	-1.92415	-3.50656	Cadherin-24	0.0111586	ENSMUSP00000066005	Q6PFX6	Cdh24
-1.32051	1.72597	1.30933	2.05573	1.78976	2.40795	2.38597	1.01335	1.17766	-4.07454	-0.837018	-5.29832	Olfactory receptor	0.00726308	ENSMUSP00000066272	Q8VFP4	Olfr357
-1.50058	-6.21461	-1.87732	4.96184	1.30195	2.52573	1.1332	-2.36446	-1.39837	1.28013	3.35241	-1.02722		0.0380632	ENSMUSP00000066325	E9QKE4	Rab3gap2
-2.70306	-4.13517	0.853316	-1.20397	2.01741	0.800732	-1.16796	-1.60944	-1.14256	5.116	4.13517	0.84397	Polyadenylate-binding protein	0.0336849	ENSMUSP00000066639	Q62029	Pabpc2
1.43129	-0.972861	-2.07147	-2.16282	0.964956	0.84397	-2.73337	-1.24133	-4.60517	4.13517	1.47841	3.61192	DNA helicase MCM8	0.0160537	ENSMUSP00000066842	A2AVM8;A2AVM9;Q3UZG5;Q80US2;Q80VI0;Q9CWV1	Mcm8
-1.37437	1.15836	3.64966	1.76609	4.42285	2.17156	2.31264	1.04129	-1.00512	-6.21461	-1.90381	-2.78062	Stonin-1	0.0237241	ENSMUSP00000067027	Q8CDJ8;Q8CDL8;Q9D5T3	Ston1
-0.789658	1.03282	1.89048	1.56065	-1.07002	-1.30564	2.50104	1.231	1.20731	-3.61192	-0.767871	-2.05573	F-box-like/WD repeat-containing protein TBL1XR1	0.0390556	ENSMUSP00000067164	Q3UWL6;Q8BHJ5;Q8CBG4;Q8VEG3;Q9EQD4	Tbl1xr1
-1.32426	1.72597	1.30933	2.05573	1.78976	2.40795	2.38597	1.01335	1.17766	-4.07454	-0.841647	-5.29832	Olfactory receptor 63	0.00723954	ENSMUSP00000067207	Q8VBW9	Olfr63
-2.10373	-0.896488	-2.38597	-1.24827	4.19971	2.95651	3.05761	2.02495	0.928869	-0.865122	-0.954512	-3.7297	Alpha-actinin-2	0.0370804	ENSMUSP00000067708	G3UW84;Q9JI91	Actn2
-1.32803	1.72597	1.30564	2.05573	1.78379	2.40795	2.38597	1.01335	1.18091	-4.07454	-0.84397	-5.29832	Olfactory receptor 1013	0.0072384	ENSMUSP00000068173	Q7TR96;Q8VG30	Olfr1013
2.4651	1.24827	1.3548	1.57504	5.29832	4.60517	3.32424	-4.19971	-2.09557	-6.90776	-2.70306	-2.90042	Type-1B angiotensin II receptor	0.0217385	ENSMUSP00000068298	P29755	Agtr1b
-0.860383	0.972861	1.10262	2.84731	6.21461	3.50656	3.05761	-4.71053	0.814186	-4.42285	-2.90042	-2.29263	Trans-Golgi network integral membrane protein 1	0.0284555	ENSMUSP00000068487	Q62313	Tgoln1
2.90042	-6.21461	-0.827822	6.90776	-1.1457	3.19418	-5.52146	-6.90776	-6.90776	5.80914	6.90776	-1.45243	Nucleolar and spindle-associated protein 1	0.039036	ENSMUSP00000068713	Q8C2L8;Q8C989;Q921Z0;Q9ERH4	Nusap1
-1.72597	-1.69282	-3.38139	-2.14558	-3.41125	2.04022	0.996959	1.31304	-0.800732	3.54046	6.21461	0.891598	Calpain-2 catalytic subunit	0.0413287	ENSMUSP00000068895	O08529;O35518;O54843	Capn2
4.34281	-1.1178	0.837018	4.82831	1.12086	6.90776	-2.74887	-4.42285	-5.116	-0.951918	-0.707246	-1.61949	Partitioning defective 6 homolog gamma	0.00721188	ENSMUSP00000069182	Q9JK84	Pard6g
2.45341	-2.22562	1.74297	2.30259	1.98777	2.8647	6.90776	-1.43548	1.19073	-5.80914	-1.6399	-6.90776	Early growth response protein 1	0.04707	ENSMUSP00000069616	P08046;Q61777	Egr1
1.50959	2.12026	0.903868	1.27297	0.77219	1.52326	-0.767871	1.26231	6.90776	-2.7181	-5.29832	-3.27017		0.0282825	ENSMUSP00000069851	B2RXC2	Itpkb
2.57702	-3.68888	3.57555	2.12026	1.46534	3.68888	-3.21888	-6.90776	-5.80914	2.25379	0.931404	1.41059	Cyclin-dependent kinase inhibitor 3	0.0120462	ENSMUSP00000070575	Q810P3;Q9CWS3	Cdkn3
1.95193	1.42712	1.45672	1.60944	4.96184	4.2687	3.44202	-3.61192	-1.80789	-6.90776	-2.78062	-2.93746	Type-1A angiotensin II receptor	0.0182597	ENSMUSP00000070958	P29754	Agtr1a
-1.32426	1.72597	1.30933	2.05573	1.78976	2.40795	2.38597	1.01335	1.17766	-4.07454	-0.841647	-5.29832		0.00723954	ENSMUSP00000071208	Q8VF72	Olfr1512
-1.66073	-4.01738	-3.86323	1.60445	-1.6399	-2.59027	1.38629	6.90776	2.91877	0.71335	1.46968	2.30259	Neurofibromin	0.0126956	ENSMUSP00000071289	Q04690;Q61956;Q61957	Nf1
1.19402	-2.6173	-2.6173	-1.01888	-1.55117	-0.827822	-1.18091	-2.23493	1.43548	2.33304	2.91877	1.8708		0.0494074	ENSMUSP00000071623	E9PUA2	Zcchc6
1.42296	1.39433	1.61949	1.61445	0.776529	0.776529	0.964956	0.761426	6.90776	-4.07454	-3.96332	-3.05761	Glycogen synthase kinase-3 alpha	0.00961447	ENSMUSP00000071654	Q2NL51	Gsk3a
-2.11196	-2.70306	-2.20727	-1.08471	-4.60517	0.693147	2.19823	2.00248	1.21402	4.96184	1.25878	2.04794	Calcium/calmodulin-dependent protein kinase type II subunit gamma	0.0144989	ENSMUSP00000071720	Q3U3H3;Q8VED3;Q923T9	Camk2g
-1.66601	0.750776	-1.6874	-1.82016	-3.32424	-1.66073	2.23493	-0.980829	-1.61949	3.81671	1.51413	3.68888	COMM domain-containing protein 7	0.0134722	ENSMUSP00000071752	Q8BG94;Q99J75	Commd7
-1.32426	1.72597	1.30933	2.05573	1.78976	2.40795	2.38597	1.01335	1.17766	-4.07454	-0.837018	-5.29832	Olfactory receptor	0.00728169	ENSMUSP00000071913	Q5NCC8	Olfr322
-1.52786	-6.90776	-1.94491	6.90776	-2.68825	2.97593	-4.50986	-3.24419	-6.90776	5.52146	6.90776	1.9805	G2/mitotic-specific cyclin-B1	0.0182571	ENSMUSP00000071989	P24860	Ccnb1
5.80914	2.00992	6.21461	1.33941	1.32803	1.14885	2.8647	3.35241	6.90776	-6.90776	-4.82831	-6.90776	Flotillin-2	0.000169405	ENSMUSP00000072136	Q5SS82;Q60634;Q6NS75	Flot2
1.95193	4.2687	4.07454	-0.759287	1.28735	-0.794073	1.53248	1.46968	6.90776	-6.90776	-4.07454	-3.47377	Tyrosine-protein kinase Yes	0.00314447	ENSMUSP00000072154	Q04736	Yes1
-3.29684	-6.90776	-4.19971	6.90776	-2.68825	-1.28013	2.37516	-3.17009	-4.34281	6.90776	4.82831	5.52146	High mobility group protein HMGI-C	0.0250676	ENSMUSP00000072556	P52927;Q3UQW0	Hmga2
-0.719491	-4.60517	-1.28374	2.04022	1.43548	0.71744	-2.59027	-5.52146	-4.96184	4.19971	6.90776	3.50656		0.000549837	ENSMUSP00000072871	K4DI67	Ncapd3
2.27303	-6.90776	1.06421	6.90776	1.3548	2.44185	-2.84731	-6.90776	-6.21461	4.60517	6.90776	1.06421		0.0293	ENSMUSP00000073041	Q6P1H7	Foxm1
-0.733969	-0.77219	-0.740239	2.32279	1.33941	3.03655	1.27654	1.06421	-1.05268	-5.80914	-0.736055	-1.3356	Synaptotagmin-9	0.0310829	ENSMUSP00000073164	Q3U0R7;Q8C280;Q9R0N9	Syt9
-1.76026	-3.7297	-1.67131	-1.35868	0.695149	1.20731	-0.691149	-2.10373	-2.26336	6.21461	3.10109	2.8647	60S ribosomal protein L26	0.00171174	ENSMUSP00000073175	P61255;Q02877	Rpl26
-3.44202	-1.59949	-3.47377	5.80914	1.59949	1.79577	0.855666	-1.03846	-0.759287	1.32803	3.96332	-2.09557	PHD finger protein 1	0.0433422	ENSMUSP00000073402	O54808;Q9Z1B8	Phf1
2.07147	1.84516	1.29463	-0.89404	4.13517	1.24827	1.69282	1.44392	-1.08176	-5.80914	-6.90776	-0.697155		0.0282394	ENSMUSP00000073546	Q6DR99	Nrg1
-4.71053	-2.32279	-1.09961	2.06357	6.21461	2.90042	1.03282	-0.913794	-1.69282	1.32051	-0.97551	-1.12086	Oxysterol-binding protein-related protein 1	0.0117826	ENSMUSP00000073957	O88318;Q3TH97;Q673L8;Q6DFU6;Q91XL9	Osbpl1a
-0.727739	-4.50986	-1.36258	2.07147	1.37833	-0.695149	-2.52573	-5.52146	-4.96184	4.13517	6.90776	3.54046	Condensin-2 complex subunit H2	0.000950445	ENSMUSP00000074139	Q3TNI4;Q8BSP2;Q8C2N3;Q8C3K9;Q8C4X8;Q8CAZ3;Q99L21;Q9CT99	Ncaph2
-1.3823	-1.06132	-2.79688	-0.962335	-1.30195	0.886732	-0.972861	-1.52786	1.38629	2.44185	1.24133	2.35388	Splicing regulatory glutamine/lysine-rich protein 1	0.0209282	ENSMUSP00000074196	Q8BLM8;Q8BWK7;Q8BYK0;Q8BYZ4;Q8BZX4	Srek1
4.01738	2.7181	2.4651	-3.41125	0.807436	-1.07002	3.35241	-1.03002	1.06132	-2.6173	-1.92415	-3.50656	Cadherin-12	0.0111473	ENSMUSP00000074632	Q5RJH3	Cdh12
4.01738	2.7181	2.4651	-3.41125	0.816445	-1.07002	3.35241	-1.03002	1.06421	-2.64508	-1.92415	-3.50656	Cadherin-11	0.0111228	ENSMUSP00000074681	P55288	Cdh11
-1.32426	1.72597	1.30933	2.05573	1.78976	2.40795	2.38597	1.01335	1.17766	-4.07454	-0.837018	-5.29832	Olfactory receptor	0.00728169	ENSMUSP00000075034	Q5NCD6	Olfr317
1.76609	-3.38139	-6.21461	-1.93794	-4.60517	-6.90776	6.21461	2.48891	1.93794	6.21461	1.17118	2.56395	Regulator of nonsense transcripts 1	0.0208309	ENSMUSP00000075089	Q3UG00;Q6GYP5;Q6PHQ5;Q8K0N4;Q99PR4;Q9EPU0	Upf1
4.13517	3.68888	2.99573	-2.23493	1.04697	-4.82831	2.70306	1.02165	-3.32424	-1.73727	-1.82635	-1.65026	Lysosomal Pro-X carboxypeptidase	0.0440311	ENSMUSP00000075429	Q3TLW3;Q3V302;Q7TMR0;Q8BKK3;Q8R0T8;Q9D049	Prcp
-3.57555	-3.81671	-2.78062	1.87732	1.77196	3.01593	-1.57022	1.74297	1.40242	2.01741	2.78062	-1.22758	E3 ubiquitin-protein ligase RING2	0.00751542	ENSMUSP00000075476	O35699;O35729;Q4FJV5;Q8C1X8;Q9CQJ4	Rnf2
-1.32803	1.72597	1.30564	2.05573	1.78379	2.40795	2.38597	1.01335	1.18091	-4.07454	-0.84397	-5.29832	Olfactory receptor	0.0072384	ENSMUSP00000075600	Q7TR95	Olfr1014
-1.32426	1.72597	1.30564	2.05573	1.78976	2.40795	2.38597	1.01335	1.17766	-4.07454	-0.841647	-5.29832	Olfactory receptor	0.00723391	ENSMUSP00000075729	Q7TRZ7	Olfr314
3.81671	3.19418	2.07944	-3.57555	-0.699165	-4.82831	3.7297	1.30564	-2.65926	-1.3823	-1.76609	-1.17766		0.0260307	ENSMUSP00000075973	E9Q9B4	Psg20
-1.27654	-6.90776	-1.04412	-0.848632	-1.02165	3.21888	-0.999672	-2.53831	-3.07911	4.96184	2.00992	4.42285	Cyclin-dependent kinases regulatory subunit	0.0227275	ENSMUSP00000076162	Q3UNC9	Cks1brt
-1.32426	1.72597	1.30933	2.05573	1.78976	2.40795	2.38597	1.01335	1.17766	-4.07454	-0.837018	-5.29832		0.00728169	ENSMUSP00000076225	D3Z4S1;Q8VG49	Olfr715
-3.07911	-1.04412	0.723606	2.63109	4.2687	6.90776	0.926341	-1.60944	-1.29828	-2.97593	-1.20064	-1.30933	Actin-related protein 2/3 complex subunit 5	0.00549096	ENSMUSP00000076933	Q3U9T3;Q9CPW4;Q9D8E7	Arpc5
-1.32426	1.72597	1.30933	2.05573	1.78976	2.40795	2.38597	1.01335	1.17766	-4.07454	-0.841647	-5.29832		0.00723954	ENSMUSP00000077302	E9PWU0	Olfr1511
-1.32426	1.72597	1.30933	2.05573	1.78976	2.40795	2.38597	1.01335	1.17766	-4.07454	-0.837018	-5.29832	Olfactory receptor	0.00728169	ENSMUSP00000077517	Q7TQU9	Olfr1355
-2.79688	-1.70375	-1.89712	1.00239	1.01335	-1.49611	1.04129	1.3823	1.48281	1.62964	1.28013	1.16155	Ras-related protein Rab-43	0.00214001	ENSMUSP00000077716	Q8CG50	Rab43
4.01738	1.41469	-1.01888	1.40242	3.91202	-0.999672	2.55105	5.80914	-1.49611	-4.34281	-2.84731	-6.90776	Histone deacetylase	0.046414	ENSMUSP00000078339	D3YYI8	Gm10093
0.939048	-1.62455	1.21066	-1.81401	-0.999672	1.15518	-0.970219	-3.47377	-1.86433	4.13517	1.94491	0.964956	Centrosomal protein of 89 kDa	0.038659	ENSMUSP00000078383	Q8C127;Q9CZX2	Cep89
-1.32426	1.72597	1.30564	2.05573	1.78976	2.40795	2.38597	1.01335	1.17766	-4.07454	-0.841647	-5.29832		0.00723391	ENSMUSP00000078424	E9PZZ6	Olfr1510
-1.32426	1.72597	1.30933	2.05573	1.78976	2.40795	2.38597	1.01335	1.17766	-4.07454	-0.83933	-5.29832	Olfactory receptor	0.00726061	ENSMUSP00000078814	G5E8J1	Olfr171
-1.32426	1.72597	1.30564	2.05573	1.78976	2.40795	2.38597	1.01335	1.17766	-4.07454	-0.841647	-5.29832		0.00723391	ENSMUSP00000078855	Q8VFM5	Olfr700
-5.29832	-1.70375	-0.86275	-1.04412	1.80181	-1.36258	0.939048	-1.8579	-1.85151	6.21461	4.60517	1.26585	Eukaryotic peptide chain release factor GTP-binding subunit ERF3A	0.0244694	ENSMUSP00000078940	E9QK49;G3UWC0;O88179;Q8K2E1;Q8R050	Gspt1
-0.884308	-4.96184	-1.85151	6.90776	-2.38597	1.48281	-6.90776	-3.81671	-4.96184	3.27017	6.90776	0.94675	Baculoviral IAP repeat-containing protein 5	0.0257536	ENSMUSP00000079124	O70201;Q923F7;Q9WU53;Q9WU54	Birc5
-0.827822	-0.814186	0.72567	2.45341	4.42285	2.55105	3.35241	-1.97328	-0.891598	-5.29832	-1.9951	-2.00248	Synaptojanin-2	0.0212172	ENSMUSP00000079164	O35404;O88399;O88400;O88401;O88402;O88403;O88404;Q9D2G5	Synj2
-4.96184	-1.81401	0.699165	-1.1301	0.695149	-0.709277	1.15201	-2.40795	-3.03655	6.21461	4.07454	1.85151	60S ribosomal protein L36	0.03353	ENSMUSP00000079340	Q6ZWZ4	Rpl36
-0.954512	0.90634	1.24479	3.07911	4.82831	2.70306	3.91202	-1.79577	-0.74866	-6.21461	-2.41912	-3.14656	SH3-containing GRB2-like protein 3-interacting protein 1	0.0122337	ENSMUSP00000079553	A7BFW0;Q3UFU3;Q3UGA0;Q8BXX4;Q8C034;Q8VD37;Q9CXT2	Sgip1
-1.32426	1.72597	1.30933	2.05573	1.78976	2.40795	2.38597	1.01335	1.17766	-4.07454	-0.837018	-5.29832		0.00728169	ENSMUSP00000079555	Q8VGU6	Olfr1351
4.01738	2.7181	2.4651	-3.32424	0.825536	-1.06132	3.38139	-1.01611	1.06132	-2.68825	-1.92415	-3.61192	Cadherin-3	0.0106444	ENSMUSP00000079613	P10287;Q61465;Q8BSL6	Cdh3
-1.44817	-2.99573	-0.721547	-1.13943	1.1457	1.77786	-1.01335	-1.76026	-4.34281	5.116	1.67665	2.78062	40S ribosomal protein S17	0.0093666	ENSMUSP00000079628	P06584;P63276	Rps17
-0.72567	0.923819	2.73337	2.52573	5.29832	3.38139	3.38139	-1.85151	-0.72567	-6.90776	-3.38139	-3.32424		0.00731564	ENSMUSP00000079689
2.83022	1.90381	3.19418	0.776529	-0.715393	3.81671	-4.19971	-1.54178	-4.60517	0.816445	-1.28735	-1.62455	Alpha-enolase	0.00808806	ENSMUSP00000079727	P17182;Q99KT7;Q9DCY7	Eno1
-0.896488	-0.757152	0.874669	3.64966	4.19971	4.2687	2.78062	-2.30259	-0.921303	-5.29832	-2.67365	-2.65926	Low-density lipoprotein receptor-related protein 2	0.00305691	ENSMUSP00000079752	A2ARV4;P70215;Q3TL35;Q9JLB3	Lrp2
-1.32426	1.72597	1.30933	2.05573	1.78976	2.40795	2.38597	1.01335	1.17766	-4.07454	-0.837018	-5.29832		0.00728169	ENSMUSP00000079834	E9Q725	Gm10081
-4.07454	-1.66073	-0.978166	-0.869884	0.918794	-0.691149	1.00786	-3.03655	-2.8647	5.80914	3.44202	2.44185	60S ribosomal protein L29	0.00946844	ENSMUSP00000080203	P47915	Rpl29
-3.44202	-1.58475	-3.47377	5.80914	1.59455	1.78976	0.855666	-1.03846	-0.759287	1.31677	3.96332	-2.10373	Metal-response element-binding transcription factor 2	0.0440166	ENSMUSP00000080278	Q02395;Q05C61;Q569Z8;Q6PG89;Q8BGP9;Q8BSJ7	Mtf2
-1.32426	1.72597	1.30933	2.05573	1.78976	2.40795	2.38597	1.01335	1.17766	-4.07454	-0.837018	-5.29832	Olfactory receptor 8	0.00728169	ENSMUSP00000080282	Q60892;Q7TQV0;Q9ERY5;Q9JM18	Olfr8
-5.52146	-1.09661	-0.832409	-0.789658	0.918794	-0.761426	-0.780886	-2.28278	-2.74887	6.21461	4.07454	2.13707	60S ribosomal protein L3	0.00784447	ENSMUSP00000080354	O89071;P27659;Q91VJ6	Rpl3
-5.52146	-1.90381	-1.05843	-0.783072	0.980829	0.796288	1.47403	-2.17156	-2.47694	6.90776	3.01593	2.52573	60S ribosomal protein L32	0.0179586	ENSMUSP00000080523	P02433;P62911;Q3UFJ7	Rpl32
2.06357	1.83258	1.29463	-0.918794	4.07454	1.25878	1.69282	1.43548	-1.04697	-5.80914	-6.90776	-0.691149	Receptor tyrosine-protein kinase erbB-3	0.0280034	ENSMUSP00000080716	Q3KQR1;Q61526;Q68J64;Q810U8;Q8K317	Erbb3
0.87707	-1.42296	0.991553	0.962335	1.43548	2.4651	-2.02495	-3.68888	-2.64508	3.91202	-1.22078	1.18417		0.0313514	ENSMUSP00000080767	Q8VCG1	Dut
1.48281	-0.71744	1.34707	1.88387	0.727739	-2.48891	4.42285	3.12357	0.901402	-2.26336	-0.941609	-5.29832	Histone deacetylase 10	0.0414627	ENSMUSP00000080832	G3X9I8;Q6P3E7	Hdac10
-2.65926	-2.73337	-0.805197	-1.04982	1.03564	1.7487	-0.964956	-1.01335	-4.82831	5.116	2.48891	2.70306	60S ribosomal protein L5	0.00766283	ENSMUSP00000080854	P47962;Q9CR19	Rpl5
-1.32426	1.72597	1.30933	2.05573	1.78976	2.40795	2.38597	1.01335	1.17766	-4.07454	-0.837018	-5.29832	Olfactory receptor	0.00728169	ENSMUSP00000080872	Q8VGU7	Olfr57
-5.52146	-0.867501	-1.06132	-1.08176	1.03564	-0.86275	0.697155	-1.89712	-2.07944	6.21461	5.29832	1.83885	60S acidic ribosomal protein P2	0.0137193	ENSMUSP00000081474	P99027;Q3TKY3;Q9CQ99;Q9CZJ8	Rplp2
-0.90634	-1.8579	-1.67665	1.1117	1.03282	-1.67131	-2.29263	-3.41125	-5.80914	5.52146	3.61192	4.82831	Condensin-2 complex subunit G2	0.000308695	ENSMUSP00000081889	E9QP71;Q6DFV1;Q6SLL0;Q922D1	Ncapg2
-2.63109	-5.29832	-0.791863	1.96611	0.980829	-1.48281	-1.56065	1.48722	0.850971	2.63109	3.50656	1.17441	Vesicular glutamate transporter 1	0.0340224	ENSMUSP00000082489	E9QMT8;Q3TXX4	Slc17a7
1.52326	4.82831	2.8647	1.43548	-1.03282	1.72597	-1.22758	-1.83885	-1.80181	-2.27303	-2.68825	-1.52786	E3 ubiquitin-protein ligase SMURF1	0.00218398	ENSMUSP00000082827	Q3U412;Q8K300;Q9CUN6	Smurf1
-1.32426	1.72597	1.30933	2.05573	1.78976	2.40795	2.38597	1.01335	1.17766	-4.07454	-0.837018	-5.29832	Olfactory receptor	0.00728169	ENSMUSP00000083023	E9Q050	Olfr220
-0.841647	-1.24479	1.84516	3.07911	3.64966	4.82831	2.65926	-2.78062	-0.816445	-4.60517	-2.56395	-2.34341	AP-2 complex subunit sigma	0.00914843	ENSMUSP00000083281	P62743;P70626;P97626;Q00380	Ap2s1
-1.42296	-2.06357	0.778705	-2.18926	-1.01611	2.11196	-0.70522	-2.93746	-2.99573	5.80914	2.76462	1.75446	Cyclin-dependent kinase 4 inhibitor D	0.0262732	ENSMUSP00000083561	Q60773;Q60794;Q91YV3	Cdkn2d
-2.81341	1.12086	-1.29828	-3.86323	1.72597	-1.17441	-3.64966	-2.67365	-3.19418	6.90776	4.2687	3.05761	Replication factor C subunit 5	0.00659604	ENSMUSP00000083652	Q9D0F6	Rfc5
-1.47403	-6.21461	-1.84516	5.116	1.29463	2.56395	1.13943	-2.35388	-1.41882	1.25527	3.35241	-1.05843	Protein bicaudal D homolog 1	0.0395916	ENSMUSP00000084039	O55206;Q8BQ18;Q8BR07;Q8BRR8;Q8C4D3;Q8CAK6;Q8R2J4;Q8R2J5;Q8R2J6;Q91YP7	Bicd1
-3.7297	-2.97593	-1.04412	-1.1332	0.832409	1.31304	-1.97328	-0.70522	0.74444	5.52146	0.97551	2.36446	Polycystin-2	0.0203906	ENSMUSP00000084041	C0KJK2;E9Q4F6;E9QQA3;O35245;Q8BPR6;Q9ES37;Q9QWP0;Q9Z193;Q9Z194	Pkd2
-0.701179	1.10564	2.76462	2.73337	-1.12086	-1.07002	3.05761	1.31677	1.07002	-4.01738	-0.860383	-3.77226	F-box-like/WD repeat-containing protein TBL1X	0.0464999	ENSMUSP00000085549	Q8BMM0;Q8BYQ4;Q8C0A1;Q9QXE7	Tbl1x
-0.752897	-1.92415	1.91732	6.90776	-1.81401	3.10109	-3.05761	-4.96184	-4.82831	1.63476	2.11196	1.13631	Ubiquitin-conjugating enzyme E2 C	0.035949	ENSMUSP00000085581	Q3TUJ0;Q9D1C1	Ube2c
-4.96184	-1.30195	-1.37042	-0.931404	-0.759287	-0.832409	1.31304	-1.959	-2.8647	6.90776	3.57555	2.50104	60S ribosomal protein L34	0.0102593	ENSMUSP00000086614	Q497V4;Q9D1R9	Rpl34
-1.8708	-3.44202	-1.15201	-1.21402	2.17156	-0.74866	0.746548	-3.29684	-3.17009	5.52146	4.82831	1.85151	Serine/threonine-protein phosphatase 2A 55 kDa regulatory subunit B alpha isoform	0.0117011	ENSMUSP00000086640	Q6P1F6	Ppp2r2a
0.695149	0.742337	-0.939048	4.07454	3.41125	2.19823	5.52146	-1.82016	0.719491	-6.21461	-2.81341	-2.65926	AP2-associated protein kinase 1	0.0231702	ENSMUSP00000086948	B2RUJ0;Q3TY53;Q3UHJ0;Q6ZPZ6;Q80XP6	Aak1
1.22078	1.51413	1.89048	2.76462	-0.853316	0.727739	1.32426	-1.08471	6.90776	-4.60517	-4.82831	-2.44185	T-lymphocyte activation antigen CD86	0.0409601	ENSMUSP00000087047	P42082	Cd86
-1.26231	-2.59027	1.01335	-1.34323	0.837018	1.72597	-1.1457	-2.81341	-3.27017	3.81671	3.61192	1.28735	Centrosomal protein of 152 kDa	0.013778	ENSMUSP00000087208	A2AUM9;Q69ZV8;Q8R0X1	Cep152
1.57022	2.3969	1.89712	1.74297	-1.00239	1.96611	2.28278	-0.834711	4.34281	-6.90776	-0.996959	-6.21461	Guanine nucleotide-binding protein G(I)/G(S)/G(O) subunit gamma-5	0.0186489	ENSMUSP00000087485	P30670;Q5I0W4;Q61015;Q80SZ7	Gng5
-1.32426	1.72597	1.30564	2.05573	1.78976	2.40795	2.38597	1.01335	1.17766	-4.07454	-0.841647	-5.29832	Olfactory receptor	0.00723391	ENSMUSP00000087516	Q7TS53	Olfr169
-1.6399	-1.05843	-1.74297	-0.884308	-1.09362	-2.11196	1.78976	1.9951	3.07911	-0.931404	-1.56065	1.98777	Phosphatidylcholine:ceramide cholinephosphotransferase 2	0.00882053	ENSMUSP00000087713	Q149I0;Q9D4B1	Sgms2
-2.14558	-3.27017	-0.731888	-0.752897	-1.14256	2.22562	-2.33304	-1.32803	-1.89712	4.07454	2.84731	2.56395	Proteasome subunit alpha type-5	0.00257317	ENSMUSP00000088057	Q9Z2U1	Psma5
1.17441	0.707246	1.50508	1.12701	6.21461	2.97593	1.54178	1.70926	0.936493	-4.19971	-6.90776	-0.996959	Ras-related GTP-binding protein A	0.00946067	ENSMUSP00000088591	B1AXR0;Q80X95;Q8C1S2;Q8CFU3	Rraga
-1.50959	-0.841647	0.738145	3.47377	6.21461	3.12357	4.13517	-1.84516	-0.954512	-5.29832	-2.59027	-2.38597	Dynamin-1	0.0124316	ENSMUSP00000088618	A2AN50;A2AN51;A2AN54;A2AN55;P39053;Q3UNM1;Q5DTN7;Q61358;Q61359;Q61360;Q6PDM5;Q8JZZ4;Q9CSY7;Q9QXX1	Dnm1
-1.70926	-1.97328	-0.939048	1.60445	2.67365	6.90776	1.98777	-1.00239	1.96611	-4.34281	-1.80181	-1.41882	Mitofusin-1	0.0131428	ENSMUSP00000088801	Q3URC4;Q811D5;Q811U4;Q8CEY6;Q99M10;Q9D395	Mfn1
2.47694	-0.988861	0.780886	1.28013	-2.33304	-3.24419	3.38139	1.56065	1.95193	-1.02443	-2.35388	-1.35868		0.0488714	ENSMUSP00000089045	F8VPK0	Ttc37
-1.16475	-1.33941	0.86275	4.60517	5.52146	4.50986	4.19971	-1.97328	0.778705	-6.21461	-4.50986	-2.06357	Clathrin light chain B	0.00333953	ENSMUSP00000089198	Q6IRU5;Q8BR04;Q8CDX9;Q9CV35	Cltb
-1.89048	-2.93746	1.33941	1.40242	-1.1178	1.96611	-1.86433	-1.41059	-2.08747	3.21888	2.34341	1.46534	Proteasome subunit beta type	0.0313012	ENSMUSP00000089519	D3YUM8	Gm4950
-5.116	-1.77786	-0.697155	-1.08767	0.913794	0.711311	1.28013	-3.10109	-2.97593	6.21461	3.68888	2.27303		0.0184075	ENSMUSP00000089637	F8VQK7	Gm16519
-1.58964	-6.90776	-1.76026	4.01738	1.41059	3.96332	1.11474	-0.841647	-1.37833	1.34323	2.07944	-1.04982	Dynein light chain Tctex-type 1	0.0224233	ENSMUSP00000090644	P51807;Q5M8S6	Dynlt1
-2.03256	-2.30259	-3.10109	-3.54046	-1.53712	1.41059	0.841647	1.93794	-0.944176	4.82831	5.52146	1.03002	Calpain-9	0.0178715	ENSMUSP00000090717	E9QNM7;O35919;Q9D805	Capn9
-5.52146	-3.03655	-1.33181	-2.27303	1.61445	1.45672	-1.76026	1.69282	2.01741	3.35241	0.889162	3.35241		0.0388888	ENSMUSP00000090956	Q91WA8	Cngb1
-2.60369	-3.61192	-2.6173	1.57022	-1.61445	-0.787458	2.29263	3.47377	1.62455	-0.791863	-1.20731	3.86323		0.028792	ENSMUSP00000090988	Q5SRF8	Spred2
-1.93794	0.703198	0.811931	0.752897	3.91202	0.805197	3.81671	1.00239	0.970219	-2.25379	-0.933946	-2.73337	Caspase-3;Caspase-3 subunit p12;Caspase-3 subunit p17	0.040397	ENSMUSP00000091238	O08668;P70677;Q8CHV5;Q9QWI4	Casp3
0.778705	-0.853316	2.07147	-1.9805	-0.798508	-0.87707	-0.757152	-4.50986	-1.50508	3.27017	1.0106	1.69827	Centrosomal protein of 70 kDa	0.0240006	ENSMUSP00000091312	Q3V0L8;Q6IQY5;Q9CRL9;Q9CTS4;Q9JIC1	Cep70
-0.703198	1.09661	2.15417	-2.8647	-0.830113	-2.35388	-0.746548	-2.40795	-1.42712	3.17009	1.39433	1.43548	Centrosomal protein of 162 kDa	0.00623685	ENSMUSP00000091319	B9EKN3;Q6P262;Q6ZQ06	Cep162
0.81871	-1.83885	-1.14885	-2.35388	-0.811931	1.07002	-2.83022	-3.50656	-5.80914	6.90776	2.22562	5.116		0.00224432	ENSMUSP00000091469
-1.32426	1.72597	1.30564	2.05573	1.78976	2.40795	2.38597	1.01335	1.17766	-4.07454	-0.841647	-5.29832	Olfactory receptor	0.00723391	ENSMUSP00000091656	Q9QWU6	Olfr2
-1.13943	-5.80914	-0.827822	1.63476	1.37437	3.68888	-1.01888	-4.34281	-1.98777	3.29684	-0.867501	3.50656	M-phase inducer phosphatase 1	0.0362896	ENSMUSP00000091882	E9PVD0;P48964	Cdc25a
-1.3823	-5.52146	-3.44202	2.36446	-1.10262	-1.42296	1.30195	4.60517	3.86323	0.957113	0.967584	1.31304	Transcription factor RelB	0.00857948	ENSMUSP00000092355	Q04863;Q8VE46	Relb
3.81671	3.19418	2.07944	-3.57555	-0.699165	-4.82831	3.7297	1.30564	-2.65926	-1.3823	-1.76609	-1.17766		0.0260307	ENSMUSP00000092392	Q4KL65	Psg26
-2.03256	-2.30259	-3.10109	-3.54046	-1.53712	1.41059	0.841647	1.93794	-0.944176	4.82831	5.52146	1.03002	Calpain-13	0.0178715	ENSMUSP00000092832	B2RW21;Q3UW68	Capn13
-6.90776	-1.10564	-0.721547	-1.29098	1.96611	1.41059	-1.18091	-1.25527	-4.2687	3.38139	1.78379	4.82831	60S ribosomal protein L7-like 1	0.0332374	ENSMUSP00000092888	Q9D8M4	Rpl7l1
-1.32426	1.72597	1.30933	2.05573	1.78976	2.40795	2.38597	1.01335	1.17766	-4.07454	-0.837018	-5.29832	Olfactory receptor	0.00728169	ENSMUSP00000093126	E9Q5G9	Olfr1354
-2.76462	-0.94675	-0.731888	-4.13517	1.21066	1.11474	-3.86323	-3.05761	-3.01593	6.90776	4.19971	3.32424	DNA polymerase epsilon subunit 4	0.00412562	ENSMUSP00000093462	Q3TJ13;Q9CQ36	Pole4
-0.825536	1.9805	-1.78379	-1.20731	-1.47841	-0.733969	3.24419	0.83933	3.86323	-1.36258	-1.30195	-1.49611	Mitogen-activated protein kinase kinase kinase 5	0.0168152	ENSMUSP00000093485	O35099;Q14AY5	Map3k5
2.20727	1.32051	0.825536	0.778705	0.994252	3.01593	0.787458	1.89048	6.90776	-6.21461	-1.93102	-5.80914	Guanine nucleotide-binding protein G(I)/G(S)/G(O) subunit gamma-3	0.00903729	ENSMUSP00000093978	P29798;P63216;Q61014	Gng3
-0.918794	-1.23443	2.53831	-2.16282	-1.19073	-1.64507	-1.66601	-3.27017	-2.81341	5.116	2.78062	3.10109	Centrosomal protein of 76 kDa	0.00180777	ENSMUSP00000095149	Q0VEJ0	Cep76
-5.29832	-2.60369	-1.32051	1.6399	2.64508	2.07147	2.07147	1.06421	-0.951918	2.64508	1.31677	-2.15417	Ras-related protein Rab-18	0.037614	ENSMUSP00000095285	P35293;Q543V0	Rab18
0.891598	3.35241	4.42285	-1.02443	-1.73727	1.49611	1.12086	3.03655	1.92415	-5.29832	-0.759287	-5.29832	Isocitrate dehydrogenase [NADP] cytoplasmic	0.00963214	ENSMUSP00000095316	O88844;Q3UAV7	Idh1
1.19073	-2.6173	-2.6173	-1.01888	-1.55117	-0.827822	-1.18091	-2.23493	1.43548	2.33304	2.91877	1.8708		0.0492691	ENSMUSP00000095538	A2A8R7	Zcchc11
1.19733	0.736055	1.28374	1.02722	6.21461	2.70306	1.57022	2.07147	0.988861	-3.64966	-6.90776	-1.16796		0.0109924	ENSMUSP00000095792	B1AWT2	Rragd
-2.97593	0.944176	0.785262	1.52326	4.71053	5.29832	2.00248	-2.41912	1.24479	-3.54046	-1.24479	-2.18037	Beta-arrestin-1	0.0306841	ENSMUSP00000095866	Q3UH95;Q8BTJ5;Q8BWG8	Arrb1
-5.116	-6.21461	-2.48891	0.891598	1.75446	5.116	-0.949331	0.980829	1.52786	3.12357	-1.30564	2.45341	Exocyst complex component 8	0.0102183	ENSMUSP00000095915	Q6PGF7	Exoc8
2.64508	2.25379	2.79688	-2.09557	-4.13517	-2.50104	2.40795	2.29263	1.37042	-4.42285	-1.14885	-0.81871		0.000774116	ENSMUSP00000095927	D3YWG1	Gm7964
-2.95651	-4.13517	-5.80914	6.21461	-1.48722	6.90776	1.4065	-0.939048	-1.42712	1.96611	0.926341	0.72567	CCR4-NOT transcription complex subunit 1	0.0265759	ENSMUSP00000096073	B2RY28;Q3UPB7;Q6ZQ08;Q8BSB4;Q8BXB2;Q8C0H2;Q8K3D8	Cnot1
-0.951918	0.879477	1.25176	3.03655	4.82831	2.78062	3.77226	-1.86433	-0.738145	-6.21461	-2.45341	-3.07911		0.0114852	ENSMUSP00000096096	E9Q9A3	Snap91
-0.921303	0.800732	1.04129	3.01593	5.29832	2.81341	3.86323	-1.67131	-0.736055	-6.21461	-2.7181	-3.14656	Epsin-1	0.00917023	ENSMUSP00000096445	O70446;Q6NX78;Q80VP1	Epn1
1.83885	2.81341	2.16282	4.2687	-1.1178	1.29463	1.30564	0.926341	3.32424	-3.77226	-5.29832	-5.116		0.00176477	ENSMUSP00000096755	Q60I23	Sox2
1.47841	2.52573	2.25379	3.07911	-1.22418	-0.811931	1.01335	-0.746548	6.21461	-3.96332	-5.29832	-2.8824	T-lymphocyte activation antigen CD80	0.0310945	ENSMUSP00000097404	Q00609;Q61332	Cd80
-1.32426	1.72597	1.30933	2.05573	1.78976	2.40795	2.38597	1.01335	1.17766	-4.07454	-0.841647	-5.29832	Olfactory receptor	0.00723954	ENSMUSP00000097426	Q920P2	Olfr73
-1.33181	1.72597	1.30195	2.05573	1.78379	2.40795	2.38597	1.01335	1.18091	-4.07454	-0.84397	-5.29832	Olfactory receptor	0.00725152	ENSMUSP00000097499	A2ASV2	Olfr1016
-3.35241	-3.77226	-1.29828	-0.84397	4.71053	6.90776	0.908819	-1.27297	0.721547	-0.867501	-1.31677	-0.986177	Titin	0.0383405	ENSMUSP00000097561	A2ASS5;A2ASS6;A2ASS7	Ttn
-1.32426	1.72597	1.30564	2.05573	1.78976	2.40795	2.38597	1.01335	1.17766	-4.07454	-0.841647	-5.29832	Olfactory receptor	0.00723391	ENSMUSP00000097725	Q8VFP6	Olfr355
-1.32426	1.72597	1.30564	2.05573	1.78976	2.40795	2.38597	1.01335	1.17766	-4.07454	-0.841647	-5.29832	Olfactory receptor	0.00723391	ENSMUSP00000098434	E9Q3K2	Olfr31
-1.19733	1.19733	1.959	2.67365	1.72597	1.84516	1.29098	0.858022	-1.07002	-4.42285	-2.20727	-1.20731		0.0159903	ENSMUSP00000098661	B9EI38	Reps2
-2.81341	-2.8824	-3.21888	1.05555	3.68888	6.90776	1.63476	-0.71744	-0.944176	-0.701179	-0.988861	-0.889162	Troponin C, skeletal muscle	0.00564829	ENSMUSP00000099384	P20801	Tnnc2
-1.32051	-4.42285	-1.231	-2.12863	1.89048	1.19733	-5.80914	-1.61445	-5.80914	6.90776	6.90776	4.50986	Transcription factor E2F1	0.000993665	ENSMUSP00000099434	Q61501;Q80VZ3	E2f1
-2.07147	-3.7297	-1.66073	-1.54646	0.752897	1.28013	0.699165	-2.10373	-2.24432	6.90776	3.21888	3.01593	60S ribosomal protein L23	0.00484058	ENSMUSP00000099435	P23131;P24048;P62830;Q29246;Q3THU4;Q9CZE6;Q9DCQ4	Rpl23
-1.88387	-2.93746	1.3356	1.4065	-1.11474	1.97328	-1.86433	-1.41059	-2.08747	3.19418	2.32279	1.47403	Proteasome subunit beta type-3	0.0313382	ENSMUSP00000099436	Q9R1P1	Psmb3
-2.74887	1.77786	1.7487	2.11196	1.95193	2.63109	0.916291	0.798508	0.911303	-1.9951	-1.82016	-2.83022		0.0212676	ENSMUSP00000099491	Q6P6I8	Sirpa
-4.34281	-6.90776	-2.00248	5.116	-1.91054	2.16282	0.783072	-0.740239	-0.798508	2.27303	4.01738	2.24432	Cyclin-dependent kinase 5 activator 1;Cyclin-dependent kinase 5 activator 1, p25;Cyclin-dependent kinase 5 activator 1, p35	0.0184554	ENSMUSP00000099514	P61809;Q62938	Cdk5r1
2.73337	2.18926	2.90042	-1.2694	0.761426	0.770028	-0.834711	1.01335	-1.42712	-1.56542	-0.770028	-3.57555	Fructose-bisphosphate aldolase C	0.00774624	ENSMUSP00000099536	P05063;Q64011;Q8CA91;Q99K96;Q9DBA4;Q9JK32	Aldoc
0.796288	1.94491	-1.1117	-0.776529	1.91054	-1.29463	-1.91732	-2.78062	-1.81401	1.33181	1.46102	1.29098	Chymotrypsin-like elastase family member 2A	0.0328902	ENSMUSP00000099539	P05208	Cela2a
-3.96332	-0.983499	1.08176	2.52573	4.13517	6.90776	1.18091	-1.48722	-0.921303	-2.76462	-1.19733	-1.25176	Actin-related protein 2/3 complex subunit 3	0.012146	ENSMUSP00000099584	Q3TAT0;Q9JM76	Arpc3
-1.55117	-1.68201	-1.1457	6.90776	-0.733969	0.757152	-6.90776	-0.691149	-6.21461	1.85151	6.90776	2.00248	Serine/threonine-protein phosphatase PP1-gamma catalytic subunit	0.0381124	ENSMUSP00000099587	O09186;O09189;P37139;P63087;Q64679	Ppp1cc
-5.29832	-1.92415	0.954512	-0.983499	-0.701179	0.916291	0.957113	-3.21888	-2.84731	6.21461	3.57555	2.00992	60S ribosomal protein L11	0.0415465	ENSMUSP00000099595	Q3TPE3;Q6ZWY0;Q9CXW4	Rpl11
1.56065	1.72037	2.97593	0.867501	0.703198	-0.986177	0.807436	1.68201	6.90776	-2.91877	-5.116	-2.97593		0.00984476	ENSMUSP00000099617	F8WGF2	Nos1
-2.78062	-0.765718	-0.860383	-4.71053	1.78379	0.889162	-4.19971	-2.67365	-3.29684	6.90776	4.50986	3.03655		0.00792616	ENSMUSP00000099621	Q3TE40	Rpa2
-2.91877	-3.05761	-0.765718	0.805197	1.90381	2.25379	0.988861	-1.31304	1.45243	-1.12086	0.693147	2.09557	Trafficking protein particle complex subunit 1	0.0359597	ENSMUSP00000099662	Q5NCF2	Trappc1
1.82635	2.59027	1.92415	1.89048	-0.957113	-0.787458	-0.721547	1.19733	6.90776	-3.68888	-4.82831	-3.54046	Forkhead box protein O6	0.0228687	ENSMUSP00000099716	Q70KY4	Foxo6
0.780886	-1.70375	1.8708	0.811931	-1.4065	2.21641	-1.76609	-4.50986	-1.93102	3.21888	2.32279	0.770028	B9 domain-containing protein 1	0.036718	ENSMUSP00000099717	Q9R1S0	B9d1
2.23493	-1.01335	-4.71053	-2.78062	-0.933946	-1.75446	-1.4397	-2.18926	-2.74887	6.90776	2.41912	3.35241	Cell division cycle-associated protein 7	0.0222831	ENSMUSP00000099752	Q3TIS1;Q3U511;Q6NZE5;Q8C1A0;Q9D0M2	Cdca7
-0.711311	0.820981	1.6874	3.24419	4.2687	2.76462	4.50986	-1.81401	-0.783072	-6.21461	-2.09557	-3.68888	Epidermal growth factor receptor substrate 15	0.0164626	ENSMUSP00000099790	P42567;Q8C431	Eps15
0.740239	-2.32279	-2.83022	-1.60445	1.06421	0.715393	-2.7181	-0.999672	-3.7297	5.29832	1.41882	4.82831	Origin recognition complex subunit 1	0.0100697	ENSMUSP00000099805	A2A8R3;Q9Z1N2	Orc1
-1.13631	1.15518	1.57988	3.21888	4.96184	2.74887	3.64966	-1.66073	-0.809681	-6.21461	-2.34341	-3.47377	Signal transducing adapter molecule 2	0.00987643	ENSMUSP00000099820	A2AU00;O88811;Q8C8Y4	Stam2
-3.7297	-1.36258	0.780886	-1.04982	1.959	-1.10564	-0.811931	-0.794073	-4.34281	3.81671	2.56395	2.31264	60S ribosomal protein L35	0.0415044	ENSMUSP00000099843	Q6ZWV7	Rpl35
3.50656	1.36649	3.44202	-0.980829	0.928869	-0.848632	-1.26585	0.757152	6.90776	-4.01738	-4.34281	-3.29684	DENN domain-containing protein 1A	0.0278352	ENSMUSP00000099848	A0MCI0;A2ALU2;Q8K382	Dennd1a
-2.43042	-1.6874	-1.50058	-1.62455	-4.13517	1.35868	0.823256	1.30933	1.52326	4.50986	1.07587	1.89048	Calcium/calmodulin-dependent protein kinase type II subunit alpha	0.0342122	ENSMUSP00000099952	P11798;Q61284;Q6ZWN4	Camk2a
-3.21888	-1.12086	0.834711	-0.879477	2.00992	-0.820981	-0.901402	-1.04129	-4.60517	2.97593	2.14558	2.31264	60S ribosomal protein L7a	0.0453391	ENSMUSP00000099962	P12970;Q91YM3	Rpl7a
2.4651	-1.29463	-2.74887	3.47377	-1.3548	1.37833	-6.90776	-6.21461	-6.90776	6.90776	6.90776	1.57988	Structural maintenance of chromosomes protein 2	0.00205277	ENSMUSP00000099979	Q52KE9;Q61076;Q8CG48;Q9CS17;Q9CSD8	Smc2
-4.50986	0.81871	1.32051	-2.8647	0.742337	0.711311	-3.10109	-1.7148	-1.10866	4.96184	3.86323	2.76462	DNA polymerase delta subunit 2	0.0373257	ENSMUSP00000099986	O35654;Q99J61	Pold2
1.49611	-1.21066	0.757152	-1.7487	-2.05573	-1.80789	-0.939048	1.01611	-2.41912	1.75446	1.40242	2.57702	Histone-lysine N-methyltransferase EHMT1	0.019993	ENSMUSP00000100002	A2AIS3;A2AIS4;Q5DW34;Q5EBR1;Q6PGM0	Ehmt1
-4.82831	-5.80914	-1.84516	0.967584	1.52786	5.80914	-1.03282	-0.807436	0.886732	4.34281	-1.61445	2.13707	Exocyst complex component 2	0.0281726	ENSMUSP00000100010	Q9D4H1	Exoc2
-0.827822	-6.21461	-1.8708	-2.47694	2.35388	1.65026	-4.19971	-1.42296	-6.90776	6.21461	6.90776	4.60517	Transcription factor E2F3	0.00406349	ENSMUSP00000100012	O35261;Q5T0I6	E2f3
-0.827822	0.830113	1.29098	3.41125	4.71053	2.57702	4.60517	-1.62964	-0.814186	-6.21461	-2.70306	-3.57555	Signal transducing adapter molecule 1	0.0119605	ENSMUSP00000100025	P70297	Stam
-2.45341	-2.34341	-0.746548	-1.70375	1.6399	0.84397	0.827822	-1.04412	-4.50986	3.12357	1.45243	4.96184		0.0401132	ENSMUSP00000100528
-4.13517	-1.74297	-1.07587	-0.811931	1.49165	-1.45243	1.37437	-2.13707	-2.55105	6.21461	4.60517	1.38629		0.0199062	ENSMUSP00000100655	W4VSN7	Gm3550
-5.80914	-1.82635	-0.918794	0.944176	1.60445	-0.74444	0.820981	-2.29263	-2.60369	5.80914	3.32424	1.98777	60S ribosomal protein L10-like	0.0176819	ENSMUSP00000100795	P86048	Rpl10l
-2.47694	-2.35388	-0.750776	-1.69827	1.66601	0.846298	0.816445	-1.04129	-4.50986	3.12357	1.45243	4.96184		0.0398513	ENSMUSP00000100805	D3YTY6	Gm6096
3.81671	3.19418	2.07944	-3.57555	-0.699165	-4.82831	3.7297	1.30564	-2.65926	-1.3823	-1.76609	-1.17766	CD63 antigen	0.0260307	ENSMUSP00000100862	P41731	Cd63
-3.77226	-3.44202	-6.90776	5.116	-1.9805	6.90776	3.29684	-1.04129	0.796288	2.7181	-1.08471	1.01611	CCR4-NOT transcription complex subunit 2	0.0486477	ENSMUSP00000100902	Q3UE39;Q80YA5;Q8C5L3;Q9D0P1	Cnot2
-1.45672	-1.24827	1.02443	4.60517	4.34281	4.01738	1.09064	-2.10373	-1.24827	-4.60517	-1.78379	-1.41059	Synaptotagmin-1	0.00168296	ENSMUSP00000100912	P46096	Syt1
4.01738	1.61445	-1.07002	1.00512	-1.37042	0.918794	2.50104	0.701179	5.29832	-2.57702	-3.21888	-4.96184		0.0186263	ENSMUSP00000101082	Q3UNI1	Sirt1
6.21461	2.56395	3.32424	-1.69282	-1.13631	-5.116	4.96184	-1.37833	-2.83022	-2.59027	-1.4397	-1.6874		0.0473013	ENSMUSP00000101105	Q8BFQ1	Psap
0.933946	2.07147	2.06357	-1.92415	-0.903868	-2.24432	-0.901402	1.66073	6.90776	-4.50986	-1.41469	-2.40795		0.0479279	ENSMUSP00000101315	Q3T9Y0	Pik3cd
-1.7148	-1.9805	-0.918794	1.59949	2.65926	6.90776	1.9805	-0.996959	1.959	-4.34281	-1.82635	-1.41469	Mitofusin-2	0.01319	ENSMUSP00000101341	A2A7Y7;A8Y5E4;Q3V3B8;Q80U63;Q80WP4;Q80XK3;Q8BHF0;Q8BKV5;Q8R535;Q923X2	Mfn2
-5.80914	-1.48722	-3.12357	2.37516	1.14885	2.50104	1.35093	1.27297	1.06711	0.896488	3.91202	-1.63476	Filamin-binding LIM protein 1	0.0220266	ENSMUSP00000101410	Q3TDK3;Q71FD7;Q99J35	Fblim1
-3.54046	-3.77226	-3.17009	3.24419	3.61192	4.42285	-1.61445	1.22078	2.48891	1.04982	2.07147	-2.38597	Polyhomeotic-like protein 2	0.00404832	ENSMUSP00000101690	B1AS98;B1ASA4;O88463;Q8K5D9;Q9QWH1	Phc2
-2.03256	-2.64508	-3.35241	-1.17441	-4.50986	-0.846298	2.34341	2.4651	1.44392	3.77226	1.5559	2.17156		0.00131548	ENSMUSP00000102009	E9Q1V9	Camk2d
-3.27017	-4.07454	-4.96184	-1.28735	2.06357	0.886732	3.19418	2.12026	1.46534	-0.869884	1.93794	2.53831	Protein unc-13 homolog D	0.0022726	ENSMUSP00000102058	A2A856;A3R4M4;A3R4M5;B2RUP2;Q571J0	Unc13d
-2.20727	-3.54046	-2.00248	-1.47841	0.791863	1.24133	0.74866	-2.02495	-2.56395	6.90776	3.29684	3.68888	60S ribosomal protein L38	0.00252811	ENSMUSP00000102213	Q9JJI8	Rpl38
1.01888	5.116	5.116	3.86323	1.65026	-3.03655	-3.19418	-2.28278	-3.50656	-2.76462	-1.53248	1.57504	Pogo transposable element with ZNF domain	0.0471308	ENSMUSP00000102891	Q4VA94;Q80TZ8;Q8BZH4;Q8C0K1;Q8K294	Pogz
4.2687	-1.00512	0.776529	4.82831	1.16155	6.90776	-2.83022	-4.34281	-5.116	-1.00786	-0.789658	-1.56542		0.00623979	ENSMUSP00000102894	E9QMC1	Cgn
-3.19418	-2.70306	-2.53831	6.90776	2.22562	2.91877	1.20731	-1.02443	-1.05843	0.921303	2.8824	-3.12357		0.0248111	ENSMUSP00000102906
-1.92415	1.30933	0.97551	1.27654	6.90776	3.77226	0.898942	1.20064	-1.22078	-6.21461	-1.96611	-1.42296	Synaptotagmin-11	0.0271852	ENSMUSP00000103129	Q7TQG8;Q9R0N3	Syt11
5.52146	4.50986	2.70306	2.63109	-2.16282	-0.798508	-2.35388	-2.07147	-2.38597	1.54646	-2.6173	-4.34281	L-lactate dehydrogenase	0.0183099	ENSMUSP00000103267	G5E8N5	Ldha
-2.73337	-3.64966	-1.61949	-1.11474	1.01888	1.28013	-0.908819	-1.44817	-2.43042	6.21461	2.64508	2.83022	60S ribosomal protein L18	0.00168609	ENSMUSP00000103365	P35980;Q9CQF1;Q9D987	Rpl18
-0.896488	-0.898942	0.872274	2.19823	6.90776	4.96184	3.05761	-2.47694	0.908819	-5.29832	-3.96332	-1.98777		0.00748616	ENSMUSP00000103481	B1AWD8	Clta
-1.32426	1.72597	1.30933	2.05573	1.78976	2.40795	2.38597	1.01335	1.17766	-4.07454	-0.837018	-5.29832	Olfactory receptor	0.00728169	ENSMUSP00000103494	Q9QZ18	Olfr71
0.881889	-6.90776	-1.77196	1.2694	2.83022	0.872274	-3.03655	-4.2687	-3.64966	6.90776	1.46534	5.116	G1/S-specific cyclin-E1	0.0129002	ENSMUSP00000103658	Q05BA1;Q05BA6;Q05BB7;Q61457	Ccne1
-4.82831	-1.96611	-1.07881	1.72037	1.42712	1.6399	-0.911303	-0.911303	-1.2694	2.55105	1.4065	1.17441	mRNA guanylyltransferase;mRNA-capping enzyme;Polynucleotide 5'-triphosphatase	0.00245813	ENSMUSP00000103788	O55236	Rngtt
2.34341	-2.05573	0.874669	3.7297	1.95193	6.90776	-1.80181	-4.01738	-2.23493	-2.30259	-1.62964	-1.6874	Protein kinase C iota type	0.0063345	ENSMUSP00000103884	Q62074	Prkci
0.695149	-1.24827	1.10262	0.949331	-2.16282	4.96184	-2.34341	-6.90776	-2.37516	5.52146	3.91202	1.12701	Protein ECT2	0.041922	ENSMUSP00000103935	Q07139;Q3TZP2;Q5DTR8;Q80VE4;Q8CIH2;Q8K2A0;Q8R3E2	Ect2
1.4397	3.50656	5.29832	-1.05843	3.96332	-0.848632	-2.22562	2.57702	-0.825536	-3.10109	-5.52146	-2.48891	RAC-beta serine/threonine-protein kinase	0.0297833	ENSMUSP00000103981	Q60823	Akt2
2.09557	-2.47694	-0.770028	1.57988	2.68825	3.32424	2.24432	1.58475	1.02443	-3.77226	-1.75446	-4.13517	Apolipoprotein C-I;Truncated apolipoprotein C-I	0.00504046	ENSMUSP00000104091	P34928;Q505B2	Apoc1
3.81671	3.19418	2.07944	-3.57555	-0.699165	-4.82831	3.7297	1.30564	-2.65926	-1.3823	-1.76609	-1.17766		0.0260307	ENSMUSP00000104121	E9Q6J7	Psg22
-2.27303	-3.54046	-2.05573	-1.33181	2.56395	0.951918	1.01335	1.00786	2.93746	-0.697155	-1.24827	2.51331	Hypoxia-inducible factor 3-alpha	0.0480508	ENSMUSP00000104132	A1IM61;E9QLB1;Q0VBL6;Q3UN40;Q8VHR1;Q9QX54;Q9Z2I5	Hif3a
3.81671	3.19418	2.07944	-3.57555	-0.699165	-4.82831	3.7297	1.30564	-2.65926	-1.3823	-1.76609	-1.17766		0.0260307	ENSMUSP00000104294
-0.939048	-3.03655	-5.29832	4.01738	5.116	4.07454	3.91202	1.12393	-2.8824	0.886732	-4.2687	-1.59949	Cellular tumor antigen p53	0.0241518	ENSMUSP00000104298	Q549C9	Trp53
-0.87707	0.752897	1.19073	3.44202	4.96184	3.14656	4.19971	-1.90381	-0.755023	-6.21461	-2.65926	-3.29684	Sorting nexin	0.00935487	ENSMUSP00000104864	Q8C788	Snx18
3.81671	3.19418	2.07944	-3.57555	-0.699165	-4.82831	3.7297	1.30564	-2.65926	-1.3823	-1.76609	-1.17766	Copine-1	0.0260307	ENSMUSP00000105237	Q8C166;Q925K4;Q925K5	Cpne1
-3.17009	-2.56395	-2.53831	6.90776	2.21641	2.93746	1.08767	-1.02443	-1.05843	0.911303	3.03655	-3.17009	Chromobox protein homolog 7	0.0270463	ENSMUSP00000105245	Q8VDS3	Cbx7
-1.10262	-3.50656	-2.50104	1.20064	-2.3969	0.874669	3.61192	2.21641	1.9805	-0.757152	1.42712	-0.727739	Calcium/calmodulin-dependent protein kinase type II subunit beta	0.0161632	ENSMUSP00000105438	P28652;Q5SVH9	Camk2b
1.36258	3.32424	4.34281	-0.800732	-1.00512	-1.03002	-2.68825	-0.957113	-1.43548	-1.16796	-3.54046	1.32426	RanBP-type and C3HC4-type zinc finger-containing protein 1	0.0176774	ENSMUSP00000105473	A2ANR4;Q3TM86;Q8C2I0;Q9WUB0	Rbck1
-2.68825	-4.50986	-1.56542	-0.881889	1.00512	1.40242	0.770028	-1.70926	-2.6173	6.21461	2.81341	2.19823	60S ribosomal protein L30	0.00731925	ENSMUSP00000106014	P04645;P62889	Rpl30
-1.231	3.29684	-1.27297	1.61445	-4.2687	0.872274	-2.53831	-4.13517	-3.21888	4.82831	5.80914	0.996959	Condensin complex subunit 2	0.0430756	ENSMUSP00000106017	Q8BY01;Q8C156;Q8VDM9	Ncaph
1.02165	-1.81401	-1.98777	-1.09661	-2.8824	0.86275	-1.17441	-1.19402	-2.12026	3.50656	1.10262	4.19971		0.0242995	ENSMUSP00000106025	B2RS19	Max
1.86433	3.38139	2.70306	2.28278	1.5559	1.1117	2.00248	-0.872274	1.86433	-6.90776	-3.61192	-3.96332	Ubiquitin carboxyl-terminal hydrolase	0.000456443	ENSMUSP00000106046	A2AI52	Usp8
-1.73727	-5.29832	-1.77196	0.778705	2.78062	2.51331	-1.11474	3.27017	3.96332	-2.18037	1.19733	-0.807436	Transcriptional activator GLI3;Transcriptional repressor GLI3R	0.0431332	ENSMUSP00000106137	Q61602	Gli3
0.896488	-2.6173	-1.1457	-1.27654	-2.78062	-0.994252	-1.4065	-0.71335	-1.45243	4.34281	2.30259	2.95651		0.00279165	ENSMUSP00000106401	E9QLG3	Mga
3.81671	3.19418	2.07944	-3.57555	-0.699165	-4.82831	3.7297	1.30564	-2.65926	-1.3823	-1.76609	-1.17766	Probable E3 ubiquitin-protein ligase DTX2	0.0260307	ENSMUSP00000106772	Q8R3P2;Q9CZV3;Q9ER07;Q9ER08	Dtx2
0.933946	2.34341	4.13517	-1.05268	1.89048	1.27297	-1.45672	-0.796288	1.47403	-3.54046	-5.52146	-0.729811	RAC-gamma serine/threonine-protein kinase	0.0269044	ENSMUSP00000106789	Q9WUA6	Akt3
-1.83258	-3.57555	-1.26231	4.60517	1.32803	0.928869	-5.116	-0.693147	-3.68888	1.87732	6.90776	1.05555		0.0191927	ENSMUSP00000106970	K3W4R5	Ckap5
-0.846298	-0.703198	0.816445	3.77226	6.21461	5.52146	2.95651	-3.35241	-1.36649	-5.52146	-2.26336	-2.56395	Protein kinase C and casein kinase II substrate protein 3	0.00490249	ENSMUSP00000106981	Q99JB8;Q9EQP9	Pacsin3
-0.928869	2.12026	1.28374	-2.02495	-2.70306	-2.36446	-2.04022	0.996959	-1.87732	1.45672	1.09661	4.50986	Diablo homolog, mitochondrial	0.0224346	ENSMUSP00000107214	Q542V8;Q9CZD1;Q9DCD3;Q9JIQ3	Diablo
-2.7181	-1.31677	-0.95972	6.90776	-1.53712	1.14256	-6.21461	-1.03564	-5.116	5.80914	3.24419	1.78976		0.0332597	ENSMUSP00000107247	Q14A61	Cenpl
0.709277	0.695149	2.36446	-3.01593	-1.03564	-2.51331	0.71744	-1.59455	-1.78379	2.67365	1.2694	2.02495	Tectonic-1	0.00432437	ENSMUSP00000107367	Q3UMP0;Q8BUE2;Q8BZ64	Tctn1
0.886732	1.09064	-1.62964	-3.96332	-0.697155	-0.869884	-2.81341	-2.05573	-3.68888	6.21461	2.84731	2.81341		0.00359548	ENSMUSP00000107421	E9QPB3	Wdhd1
-1.69827	2.06357	-1.13943	0.693147	1.30933	3.01593	-1.84516	-3.64966	-1.49611	1.38629	1.98777	-0.715393	Ectonucleoside triphosphate diphosphohydrolase 1	0.0498234	ENSMUSP00000107850	P55772	Entpd1
-2.8647	-0.872274	1.1301	-0.891598	3.12357	3.86323	1.92415	1.7487	1.81401	-3.96332	-1.5559	-1.87732		0.036551	ENSMUSP00000107913	Q8BW87	Ap1s2
0.874669	0.783072	1.72597	1.62455	4.13517	2.64508	2.53831	-1.66601	1.64507	-6.21461	-2.35388	-2.93746	SH3 domain-containing kinase-binding protein 1	0.00657762	ENSMUSP00000108075	B1AZ86;B1AZ87;Q8CAL8;Q8CEF6;Q8R545;Q8R546;Q8R547;Q8R548;Q8R549;Q8R550;Q8R551;Q9CTQ9;Q9DC14;Q9JKC3	Sh3kbp1
4.13517	2.70306	2.45341	-3.47377	0.809681	-1.07294	3.35241	-1.03282	1.05843	-2.60369	-1.92415	-3.47377	Cadherin-7	0.011659	ENSMUSP00000108321	Q3UVE2;Q67G09;Q8BM92	Cdh7
-0.825536	0.814186	-2.07147	5.52146	1.04697	3.29684	1.959	-0.874669	-1.04982	-4.13517	-1.15518	-1.83885	Osteopontin	0.024416	ENSMUSP00000108367	P10923;P19008;Q91VH4	Spp1
-1.20397	0.767871	1.16475	2.95651	5.116	1.7487	3.68888	-2.04794	-0.733969	-5.29832	-1.959	-2.48891	GTPase-activating protein and VPS9 domain-containing protein 1	0.0292618	ENSMUSP00000108723	A0PJI8;A2AR09;A2AR10;A2AR17;A2AR18;Q3TNS1;Q3UDL0;Q3UYD5;Q6PAR5;Q6ZPP0;Q80V37;Q80ZK4;Q8BTS5;Q9CRS2;Q9CTI1	Gapvd1
5.52146	0.97551	-2.24432	2.18926	3.57555	-1.3356	3.21888	2.00992	1.65548	-4.19971	-2.70306	-6.90776		0.0384072	ENSMUSP00000108744	Q3U109	Brpf1
-2.8824	-1.26585	-0.867501	-0.884308	-0.742337	-0.791863	-1.74297	-4.13517	-1.66073	6.90776	3.27017	2.93746	Eukaryotic translation initiation factor 4E type 2	0.00135868	ENSMUSP00000108859	O88503;Q3UCK2;Q8BMB3	Eif4e2
-4.50986	-5.116	-1.73161	1.1301	1.6399	6.21461	-0.832409	0.81871	0.765718	3.86323	-1.82016	1.39433		0.0322578	ENSMUSP00000109121	Q6P1Y9	Exoc1
-0.841647	-0.978166	0.90634	3.47377	4.60517	3.44202	3.91202	-1.87732	-0.711311	-6.21461	-3.32424	-2.67365	Formin-binding protein 1	0.00663523	ENSMUSP00000109190	A2AQ40;A2AQ46;Q3TA45;Q3TCW9;Q3U081;Q3UPI7;Q80TY0;Q8C727;Q99L37	Fnbp1
-1.69827	1.58964	1.27654	-0.951918	-2.07147	-3.21888	1.97328	2.11196	1.45243	1.61445	-0.798508	-1.42712		0.0425897	ENSMUSP00000109484	A2AIT3;A3KMM3;Q6NZQ2	Ddx31
-1.69282	0.918794	1.89048	1.02443	4.71053	5.116	-1.5559	1.27654	1.83885	-3.03655	-6.21461	-1.6399	Hamartin	0.0182067	ENSMUSP00000109500	A2AHW1;Q3UHF2;Q7TS92;Q80U55;Q924U7;Q9EP53	Tsc1
-5.29832	-1.70926	-0.86275	-1.01611	1.80181	-1.36258	0.954512	-1.86433	-1.83258	6.21461	4.60517	1.25527	Eukaryotic peptide chain release factor GTP-binding subunit ERF3B	0.0246443	ENSMUSP00000109523	O88180;Q149F3;Q9CY91	Gspt2
-1.44817	-3.41125	-0.693147	-1.19733	0.978166	1.40242	-2.55105	-1.10262	-0.858022	1.46102	6.90776	1.09961	Dynactin subunit 1	0.0485623	ENSMUSP00000109552	E9QLJ1;O08788;Q3TZG7	Dctn1
-1.45243	0.71744	0.901402	3.03655	4.50986	3.41125	3.32424	-1.84516	0.807436	-5.29832	-2.79688	-1.76026	Intersectin-1	0.00881728	ENSMUSP00000109635	F8VQE5;Q9R143;Q9Z0R4	Itsn1
0.86275	4.50986	1.82635	1.9951	0.780886	1.88387	-0.855666	1.2174	3.68888	-6.21461	-1.26585	-5.80914	Guanine nucleotide-binding protein G(I)/G(S)/G(O) subunit gamma-12	0.012436	ENSMUSP00000109863	Q544P3;Q9DAS9	Gng12
-2.67365	-3.81671	-2.28278	2.64508	1.27654	2.12863	1.00512	1.97328	-1.56542	1.81401	2.31264	-1.08767		0.0123657	ENSMUSP00000109870	Q31094	H2-DMb1
0.805197	-1.69282	2.36446	1.47841	0.90634	1.85151	-2.18037	-5.29832	-3.81671	2.32279	1.59949	1.39433		0.00324197	ENSMUSP00000110069	Q6NV52	Tacc3
1.49165	-1.52326	0.926341	4.82831	0.697155	5.29832	1.54178	-1.93102	-4.2687	-2.40795	-1.38629	-1.56542	Transcription initiation factor TFIID subunit 11	0.0469233	ENSMUSP00000110498	Q3UZH1;Q99JX1;Q9CT98	Taf11
-2.14558	-4.50986	-1.68201	-0.825536	0.94675	1.7487	0.949331	-2.24432	-3.17009	6.21461	3.07911	2.23493	60S ribosomal protein L35a	0.0097525	ENSMUSP00000110731	O55142	Rpl35a
3.21888	1.39433	3.7297	0.731888	1.10866	0.941609	1.85151	2.16282	6.21461	-6.90776	-3.57555	-4.50986	Transcriptional regulator Kaiso	0.000798972	ENSMUSP00000110795	Q8BN78;Q8C226;Q9WTZ7	Zbtb33
1.10866	0.778705	1.95193	-1.09064	0.71744	-3.47377	4.2687	2.76462	4.82831	-3.10109	-1.59949	-3.38139	Histone deacetylase 6	0.0011794	ENSMUSP00000111306	B1AUA6;Q9Z2V5	Hdac6
2.53831	-3.68888	3.57555	2.10373	1.46102	3.68888	-3.21888	-6.90776	-5.80914	2.24432	0.933946	1.3823		0.0120347	ENSMUSP00000111418	A2AEP2	Ccnb3
-1.32426	1.72597	1.30933	2.05573	1.78976	2.40795	2.38597	1.01335	1.17766	-4.07454	-0.841647	-5.29832		0.00723954	ENSMUSP00000111680	K7N6Q1	Olfr55
0.811931	4.71053	3.68888	-1.21066	1.97328	-2.18926	-1.45672	0.699165	-1.52786	-0.896488	-0.785262	-2.44185	Breast cancer metastasis-suppressor 1 homolog	0.044458	ENSMUSP00000112266	Q99N20	Brms1
-2.17156	-3.86323	1.61445	-1.7148	1.33941	1.65548	-1.36258	-2.28278	-2.37516	4.07454	4.07454	1.49611	Centrosomal protein of 135 kDa	0.033428	ENSMUSP00000112602	Q6A030;Q6P5D4	Cep135
3.81671	3.19418	2.07944	-3.57555	-0.699165	-4.82831	3.7297	1.30564	-2.65926	-1.3823	-1.76609	-1.17766		0.0260307	ENSMUSP00000113025	D0VY58	Psg16
1.03846	-0.723606	1.4397	2.12026	0.921303	-2.11196	4.71053	3.29684	0.967584	-2.00248	-1.37042	-5.52146	Ski-like protein	0.0320974	ENSMUSP00000113256	Q60665;Q60702;Q78E90;Q80VK5	Skil
-1.01611	0.755023	1.03846	2.20727	4.50986	1.95193	3.68888	-1.53712	0.719491	-6.21461	-1.65026	-2.74887		0.0237885	ENSMUSP00000113308	D3Z656	Synj1
0.886732	-1.05555	-1.51413	2.91877	2.15417	5.116	1.00786	-0.896488	-2.44185	-1.48722	-1.72037	-1.75446	Transcription initiation factor IIA subunit 2	0.00680657	ENSMUSP00000113501	Q80ZM7	Gtf2a2
-3.77226	-2.95651	-1.05555	-1.14256	0.83933	1.26585	-1.9805	0.701179	0.765718	5.52146	0.988861	2.37516	Rab11 family-interacting protein 3	0.0246978	ENSMUSP00000113521	Q8CHD8;Q8JZT3	Rab11fip3
4.07454	2.7181	2.45341	-3.47377	0.811931	-1.07294	3.35241	-1.03282	1.06132	-2.6173	-1.92415	-3.47377	Cadherin-13	0.0115785	ENSMUSP00000113527	Q8BG11;Q9WTR5	Cdh13
1.04412	3.12357	3.24419	2.52573	0.727739	1.01888	-1.51868	-3.24419	-1.00786	1.6399	-1.18417	-4.34281		0.0467023	ENSMUSP00000113726	D3Z4E0	Il4i1
2.91877	5.52146	2.84731	1.62455	-1.74297	1.00512	-3.21888	0.860383	1.62455	-3.27017	-2.52573	-3.21888	Glyceraldehyde-3-phosphate dehydrogenase	0.0106648	ENSMUSP00000113942	A0A0A0MQF6	Gapdh
-1.65026	-1.40242	-1.08471	0.837018	2.08747	3.41125	-0.999672	-1.65026	1.35093	0.874669	-0.962335	-0.962335		0.0308309	ENSMUSP00000113978	E9Q5J9	Tpm3
0.757152	4.13517	6.90776	-1.05555	4.01738	1.20064	-2.33304	-1.90381	-1.59949	-1.40242	-6.90776	-1.57504	Serine/threonine-protein kinase Sgk1	0.0313228	ENSMUSP00000114074	Q3TJN4;Q3UKD0;Q3UKF2;Q3V1V1;Q6NS85;Q9WVC6	Sgk1
3.68888	3.57555	3.38139	-1.72597	2.65926	-1.15836	2.50104	2.05573	-1.43129	-5.116	-6.90776	-1.9805	ERBB4 intracellular domain;Receptor tyrosine-protein kinase erbB-4	0.00704137	ENSMUSP00000114123	B2KGF5;B2KGF6;O88460;Q3UNS6;Q61527	Erbb4
-3.24419	-2.15417	-1.05843	2.74887	3.03655	6.21461	0.918794	-1.66601	-0.761426	-1.56542	-0.84397	-0.848632	Actin-related protein 2/3 complex subunit 4	0.00192176	ENSMUSP00000114839	O15509;P59999;Q3UWV4	Arpc4
-1.46102	0.72567	1.25878	-0.719491	-1.51413	1.54178	-2.74887	-2.74887	-1.36649	2.08747	0.923819	2.99573	Elongation factor 1-beta	0.0200313	ENSMUSP00000116492	O70251;Q3THP5;Q5SUH1;Q8CHS1;Q99L22;Q9CZD4	Eef1b
-2.38597	-4.19971	-0.695149	2.12863	3.29684	1.49611	0.780886	-1.48722	-0.820981	2.95651	1.81401	-1.89712	Cytoplasmic dynein 2 heavy chain 1	0.0457962	ENSMUSP00000116679	B8JJF9;B8JJG0;O08822;Q45VK7;Q5VI59;Q5VI60;Q5VI61;Q5VI62;Q69Z42;Q8BJL5;Q8BL87;Q8BMC7;Q8BUI9;Q8BXK5;Q9CRR8	Dync2h1
-1.28374	-1.66601	-0.755023	2.19823	-0.74444	2.64508	1.4065	2.73337	1.84516	-1.72037	-1.21402	-3.17009	Peroxisome proliferator-activated receptor gamma coactivator 1-alpha	0.00597341	ENSMUSP00000117040	L0AM20;L0AN96;L0APB0;O70343;Q3UP72	Ppargc1a
-1.85151	-3.01593	-0.789658	6.90776	-0.846298	1.32426	-5.80914	-1.09961	-4.96184	6.21461	1.74297	0.796288	Centromere protein R	0.0457318	ENSMUSP00000117153	Q3TLR0;Q3TNR4;Q9CQ82	Itgb3bp
4.01738	2.7181	2.4651	-3.38139	0.809681	-1.06421	3.35241	-1.03002	1.05555	-2.64508	-1.92415	-3.50656	Cadherin-8	0.010944	ENSMUSP00000117326	G3UVU4;P97291	Cdh8
-1.63476	-1.05268	-1.75446	-0.87707	-1.09362	-2.12026	1.78976	1.9951	3.07911	-0.931404	-1.57022	1.9805	Phosphatidylcholine:ceramide cholinephosphotransferase 1	0.00888416	ENSMUSP00000117336	Q3UIS8;Q5J3R0;Q8C464;Q8C583;Q8C652;Q8VCQ6	Sgms1
-1.04982	-0.699165	1.33941	4.19971	4.42285	2.41912	3.77226	-2.15417	0.787458	-5.29832	-2.84731	-2.91877	F-BAR domain only protein 1	0.00814398	ENSMUSP00000117606	D3Z3Q5;Q8K285	Fcho1
1.22758	3.10109	2.68825	-1.03846	1.19733	-1.74297	3.03655	1.58964	1.67131	-6.90776	-1.55117	-2.34341	Afadin	0.0104144	ENSMUSP00000118318	Q9QZQ1	Mllt4
2.59027	-3.77226	3.61192	2.14558	1.45243	3.68888	-3.32424	-6.90776	-5.80914	2.23493	0.933946	1.42712	Speedy protein A	0.0121585	ENSMUSP00000118426	B8JJC0;Q5IBH7;Q5IBH8;Q8C5T5	Spdya
-5.116	-1.6874	-0.872274	-1.00786	-0.723606	0.746548	0.991553	-2.22562	-3.19418	6.21461	4.42285	1.97328	60S ribosomal protein L22	0.0129314	ENSMUSP00000118787	P41104;P67984	Rpl22
1.15518	1.45243	0.820981	2.12026	3.10109	1.61445	0.939048	0.846298	-1.9805	-1.75446	-3.64966	-2.20727	Beclin-1	0.00277082	ENSMUSP00000119369	O88597;Q99J03	Becn1
-1.46534	-3.01593	-0.701179	-1.20731	1.10564	1.77786	0.74444	-1.75446	-4.60517	4.96184	1.73727	2.55105	40S ribosomal protein S20	0.0352282	ENSMUSP00000120528	P17075;P60867	Rps20
4.13517	3.68888	3.01593	-2.23493	1.04697	-4.82831	2.70306	1.02165	-3.32424	-1.74297	-1.83258	-1.65026		0.0436496	ENSMUSP00000120994	A2ADH1	Magt1
-4.50986	-3.44202	-2.7181	-1.52326	-1.77786	3.47377	-1.73161	-2.09557	2.13707	5.80914	0.837018	6.90776	FAS-associated factor 2	0.0274735	ENSMUSP00000121182	Q3TDN2;Q3U9W2;Q80TP7;Q80W42	Faf2
-1.13631	1.66073	1.27297	2.79688	2.95651	5.116	0.957113	-2.83022	-1.39433	-4.13517	-1.91732	-1.66601	RalBP1-associated Eps domain-containing protein 1	0.00616447	ENSMUSP00000123238	O54916;Q3UAM3;Q5PPQ9;Q8C9J9;Q99LR8	Reps1
-3.19418	-1.12701	1.30195	-0.757152	-1.58964	-1.57504	-1.13631	-2.44185	-1.10262	6.21461	4.07454	2.02495	Eukaryotic translation initiation factor 4E type 1B	0.007023	ENSMUSP00000123294	Q27ZJ1;Q3UTA9	Eif4e1b
-5.80914	-1.56542	-1.18091	0.860383	0.89404	0.923819	1.26585	-2.59027	-3.38139	6.90776	3.68888	2.28278	60S ribosomal protein L27a	0.015754	ENSMUSP00000123410	P14115;Q9CQ16;Q9R1X6	Rpl27a
-2.34341	-2.6173	0.77219	-0.742337	-1.14256	2.32279	-1.96611	-1.3548	-1.69827	3.05761	2.12026	2.83022	Proteasome activator complex subunit 2	0.0163775	ENSMUSP00000123798	O35562;P97372	Psme2
4.13517	3.68888	2.99573	-2.23493	1.04697	-4.82831	2.70306	1.02165	-3.32424	-1.73727	-1.83258	-1.65026	Glioma pathogenesis-related protein 1	0.0439973	ENSMUSP00000123990	Q9CWG1	Glipr1
-2.30259	-1.96611	-0.911303	1.82016	1.21402	2.41912	1.05555	1.78379	0.746548	-1.70926	0.755023	-0.908819		0.00276638	ENSMUSP00000124297	Q3UU54	Cd247
-0.889162	-1.78976	-1.72037	-1.26585	-1.73727	-1.83258	-1.25527	-1.58964	1.66073	2.74887	4.82831	1.76026		0.00481024	ENSMUSP00000124551	G3XA17	Eif4g2
1.04982	-1.83258	-2.22562	6.90776	1.05268	1.91732	1.57988	0.798508	0.699165	-1.10866	-3.64966	-1.33941		0.0435324	ENSMUSP00000124738
-0.74444	0.721547	1.8579	3.07911	5.116	2.17156	5.29832	-3.27017	0.951918	-6.21461	-2.97593	-2.67365		0.042231	ENSMUSP00000124947	E9PUI5	Fnbp1l
-2.65926	-3.77226	-1.3548	1.24479	1.12086	2.3969	1.25878	1.41882	2.02495	1.40242	-1.24827	-0.918794	T-cell acute lymphocytic leukemia protein 1 homolog	0.0031221	ENSMUSP00000125202	P22091	Tal1
-2.79688	-1.02443	1.35093	1.02165	2.78062	3.32424	3.91202	1.53712	1.58475	-4.34281	-1.8708	-2.04794	AP-1 complex subunit sigma-3	0.00856062	ENSMUSP00000125268	Q7TN05	Ap1s3
-4.96184	-5.52146	-1.82635	0.891598	1.57504	5.80914	-1.06132	-0.770028	0.903868	4.42285	-1.59949	2.15417	Exocyst complex component 5	0.0292107	ENSMUSP00000125434	Q3TPX4;Q80VK3	Exoc5
-1.97328	-2.3969	1.29098	0.994252	-1.18417	1.82016	-2.04794	-1.21402	-2.13707	3.14656	3.44202	1.15201	Proteasome subunit alpha type-3	0.0250275	ENSMUSP00000125548	O70435	Psma3
2.20727	1.32051	0.830113	0.783072	0.996959	3.01593	0.785262	1.89048	6.90776	-6.21461	-1.93102	-5.80914	Guanine nucleotide-binding protein G(I)/G(S)/G(O) subunit gamma-2	0.00902986	ENSMUSP00000125697	P16874;P63213;Q3TYE8;Q61013;Q9TS47	Gng2
-0.802962	-4.82831	0.89404	1.05268	2.76462	1.37833	-3.81671	-5.80914	-4.71053	5.29832	6.90776	2.50104		0.00166985	ENSMUSP00000125897	F7CXE4	Gm7535
0.94675	-4.2687	-1.61949	-1.1457	1.73727	-1.62964	-1.86433	-3.77226	-2.70306	6.90776	1.77786	2.83022	Cyclin-dependent kinase 6	0.0244828	ENSMUSP00000126024	Q64261;Q9R1D2;Q9R1D3	Cdk6
-1.1457	1.10262	1.77196	2.91877	5.52146	2.95651	3.12357	-2.04022	0.699165	-5.116	-3.77226	-2.60369		0.00568899	ENSMUSP00000126092	F8VPL2	Pik3c2a
3.50656	-0.90634	-1.70926	1.98777	-2.57702	0.767871	-6.90776	-4.71053	-6.90776	5.80914	5.116	3.32424	DNA helicase	0.00135052	ENSMUSP00000126135	Q52KC3	Mcm5
2.43042	-1.65548	1.10262	3.05761	3.24419	2.12863	1.12701	-0.901402	-4.19971	-1.79577	-2.02495	-2.00248	General transcription factor IIE subunit 2	0.0370427	ENSMUSP00000126284	Q3U5Y7;Q8BTZ2;Q8VE14;Q9D902	Gtf2e2
-1.32426	1.72597	1.30933	2.05573	1.78976	2.40795	2.38597	1.01335	1.17766	-4.07454	-0.841647	-5.29832		0.00723954	ENSMUSP00000127247	K7N6V7	Gm4461
1.82635	2.59027	1.92415	1.89048	-0.957113	-0.787458	-0.721547	1.19733	6.90776	-3.68888	-4.82831	-3.54046		0.0228687	ENSMUSP00000127587	Q6GTL7	Pfkfb2
-0.800732	-4.82831	0.908819	1.05555	2.74887	1.39433	-3.81671	-5.80914	-4.71053	5.29832	6.90776	2.48891	Histone lysine demethylase PHF8	0.0016912	ENSMUSP00000127653	A2ABU8;A2ABV0;A2ABV2;Q80TJ7;Q8BLX8;Q8BLY0;Q8BZ61;Q8CG26	Phf8
-0.936493	-1.02443	1.30564	2.50104	4.50986	4.19971	3.07911	-2.84731	0.867501	-6.21461	-2.10373	-2.63109	AP-2 complex subunit alpha-1	0.0154093	ENSMUSP00000127842	P17426	Ap2a1
-0.693147	-6.90776	-0.928869	-1.95193	2.68825	0.94675	-3.32424	-6.21461	-6.21461	6.90776	6.90776	4.96184		0.00164712	ENSMUSP00000127877	E9Q011	E2f5
-0.776529	-6.21461	-0.923819	-2.18926	2.04794	0.827822	-4.60517	-6.90776	-4.71053	6.90776	6.90776	5.80914	Transcription factor Dp-1	0.000524067	ENSMUSP00000127952	Q08639	Tfdp1
1.3823	-6.21461	0.941609	6.90776	-1.15201	2.68825	-2.93746	-6.90776	-5.80914	3.64966	6.21461	0.884308	Centrosomal protein of 55 kDa	0.0429584	ENSMUSP00000127961	Q8BT07;Q8C2J0;Q8K2I8;Q8R2Y4;Q9DBZ8	Cep55
-5.116	-1.80789	-0.71335	-1.07881	0.923819	0.719491	1.30195	-3.10109	-2.97593	6.21461	3.68888	2.29263		0.0181267	ENSMUSP00000127966	E9PZB3	Gm5093
-4.13517	-1.74297	-1.07587	-0.811931	1.49165	-1.45243	1.37437	-2.13707	-2.55105	6.21461	4.60517	1.38629		0.0199062	ENSMUSP00000128232	F6QL70	Gm17669
-0.820981	-6.21461	-0.858022	-2.14558	2.4651	0.814186	-4.13517	-6.21461	-5.80914	6.90776	6.90776	5.80914		0.000554843	ENSMUSP00000128260	F6QG91	Tfdp2
-2.18926	-2.78062	-1.16796	-1.24827	1.00512	1.58475	-0.757152	-0.693147	-4.42285	4.42285	2.95651	2.50104		0.00608529	ENSMUSP00000128416	Q642K5	Fau
-4.42285	-1.65548	1.00786	-1.30933	1.93794	1.27654	-0.879477	-1.29828	-4.82831	2.90042	1.73727	4.01738		0.0474818	ENSMUSP00000128489	B2RY53	Gm6133
-1.80789	-6.21461	-1.43548	-1.93794	1.20397	1.36649	-1.97328	-3.12357	-4.19971	6.90776	6.21461	5.29832	Cyclin-dependent kinase inhibitor 1C	0.000594589	ENSMUSP00000128828	G3UW61;P49919	Cdkn1c
-1.23443	1.96611	1.73727	1.20397	-1.6874	1.25176	-2.68825	-6.90776	-4.82831	3.14656	4.82831	1.53248	Targeting protein for Xklp2	0.00407295	ENSMUSP00000128888	A2APB8;Q3U500;Q6P9S6	Tpx2
1.22758	0.986177	2.59027	0.789658	5.80914	1.86433	1.19733	1.57504	2.4651	-5.116	-6.90776	-1.52326		0.00721657	ENSMUSP00000129012	G3UW70	Lamtor5
-1.98777	-4.07454	-2.48891	2.73337	1.16155	6.21461	1.18091	-0.954512	-0.70522	1.41469	-2.02495	0.933946		0.0181031	ENSMUSP00000129220	E9PZW8	Myo9b
-4.50986	-1.56065	-1.19733	-0.785262	0.896488	0.723606	0.84397	-2.8647	-2.95651	6.21461	3.64966	2.51331		0.00784571	ENSMUSP00000129325	E9PWZ3	Rpl3l
-1.32426	1.72597	1.30933	2.05573	1.78976	2.40795	2.38597	1.01335	1.17766	-4.07454	-0.841647	-5.29832		0.00723954	ENSMUSP00000129451	A0PK55;E9Q3X1;E9Q443	Olfr239
-2.67365	-2.14558	-0.872274	1.22078	1.3823	3.44202	0.721547	2.02495	0.889162	-1.46968	0.933946	-1.23787		0.00849609	ENSMUSP00000129544	G3UW82	Myh2
2.34341	-1.72597	-1.57022	6.90776	-3.96332	3.50656	-5.80914	-6.90776	-6.21461	6.90776	3.24419	1.00786		0.0286969	ENSMUSP00000129675	G3UW86	Prc1
-6.90776	-2.3969	-0.983499	-1.1301	0.796288	1.05268	1.13631	-2.63109	-3.57555	6.21461	4.50986	4.01738		0.00751748	ENSMUSP00000129695	E9Q3T0	Gm10073
1.00786	-5.80914	-1.72037	6.90776	0.750776	1.1178	-6.21461	-4.07454	-6.90776	4.34281	6.90776	1.02722		0.0113798	ENSMUSP00000129738	E9Q3P4	Cenpf
-0.798508	-0.850971	1.4065	3.96332	3.7297	2.78062	5.116	-1.6874	-0.71335	-5.52146	-3.03655	-3.50656	Epidermal growth factor receptor substrate 15-like 1	0.0140196	ENSMUSP00000129739	Q3U7L9;Q3UIS9;Q60902;Q8CB60;Q8CB70;Q91WH8	Eps15l1
-1.22078	0.941609	0.991553	3.96332	3.77226	5.29832	2.36446	-2.3969	-1.34323	-5.80914	-1.91732	-2.40795	Protein kinase C and casein kinase substrate in neurons protein 2	0.0054389	ENSMUSP00000130098	Q9WVE8	Pacsin2
-0.872274	2.36446	1.10866	0.832409	0.931404	-2.8647	3.91202	3.68888	1.231	-1.37437	-1.93794	-3.64966	Mothers against decapentaplegic homolog 2	0.0259655	ENSMUSP00000130115	Q62432;Q6GU18;Q6VP00;Q9D8P6	Smad2
-4.34281	-3.32424	-3.50656	2.59027	3.64966	4.13517	-1.45243	1.12701	1.50058	1.5559	1.95193	-1.49165	Polyhomeotic-like protein 3	0.00122509	ENSMUSP00000130142	A2RTJ9;Q3TLV5;Q8CHP6	Phc3
1.53248	2.63109	2.07944	-2.70306	-1.42296	-4.01738	1.65548	1.22078	-1.17766	0.805197	-2.78062	1.80789	Putative gamma-secretase subunit APH-1C	0.0347774	ENSMUSP00000130359	Q3U2R3;Q9DCZ9	Aph1c
-4.07454	-1.9805	-3.14656	6.90776	1.53712	2.25379	1.26231	-0.933946	-1.01888	1.69827	1.6399	-1.91054	Polycomb group RING finger protein 1	0.0216258	ENSMUSP00000130614	Q8R023	Pcgf1
4.13517	2.70306	2.45341	-3.47377	0.809681	-1.08176	3.35241	-1.03564	1.05843	-2.60369	-1.92415	-3.41125		0.0117067	ENSMUSP00000130851	E9Q9Q6	Cdh18
1.63476	3.41125	3.81671	-1.05268	-0.759287	3.47377	-5.29832	-1.11474	-3.57555	-2.7181	1.83258	-1.1301	Triosephosphate isomerase	0.0358934	ENSMUSP00000130858	P17751;Q3TJH2;Q3UC04;Q3UKG9;Q64513;Q9CVF9;Q9CWE7	Tpi1
0.891598	0.933946	1.17441	1.85151	6.90776	4.50986	2.76462	-3.57555	-1.73727	-4.82831	-2.38597	-2.53831	Muscarinic acetylcholine receptor M2	0.014574	ENSMUSP00000130874	E9Q9P0;Q9ERZ4	Chrm2
-1.44392	-1.70375	1.74297	-1.31304	1.34707	1.50508	-1.35093	-2.60369	-2.19823	2.11196	2.00248	1.32426		0.0356135	ENSMUSP00000130899	E9Q9M0	Cep290
-5.80914	-1.54646	-0.798508	-1.05268	1.78976	-1.49611	0.911303	-1.72037	-1.97328	6.21461	4.60517	1.25176		0.0299928	ENSMUSP00000131269	G3UWD7	Gm10269
-4.42285	-1.65548	1.00786	-1.30933	1.93794	1.27654	-0.879477	-1.29828	-4.82831	2.90042	1.73727	4.01738		0.0474818	ENSMUSP00000131471
-3.03655	-4.01738	-1.73161	-0.858022	1.15201	1.45243	0.721547	-1.82016	-2.95651	6.21461	3.32424	2.38597	60S ribosomal protein L14	0.00417174	ENSMUSP00000131489	Q9CR57;Q9D8Q1	Rpl14
-6.90776	-0.731888	0.816445	-1.22758	0.770028	1.45243	-1.03564	-0.999672	-5.116	5.29832	2.84731	4.42285		0.0411331	ENSMUSP00000131676	F7ANJ3	Gm4775
-6.90776	-0.72567	0.825536	-1.22078	0.767871	1.44392	-1.02443	-0.988861	-5.116	5.29832	2.91877	4.42285	60S ribosomal protein L6	0.0404723	ENSMUSP00000131802	E9PUX4	Gm5428
1.19402	-5.80914	-0.869884	4.01738	-1.07294	0.785262	-3.19418	-4.2687	-3.77226	3.61192	2.07147	4.71053	40S ribosomal protein S27	0.0220846	ENSMUSP00000132102	Q3TLE3;Q6ZWU9	Rps27
-1.2174	-2.7181	-0.719491	1.50959	0.825536	1.3356	-1.89048	1.03002	-0.896488	0.855666	0.879477	1.50959	Proteasome subunit beta type-11	0.0183618	ENSMUSP00000132140	Q149K8;Q8BG41	Psmb11
0.816445	-6.21461	-0.746548	6.90776	-1.11474	4.2687	-6.90776	-5.52146	-5.80914	5.52146	6.90776	-1.09961	Kinesin-like protein KIF20A	0.0251866	ENSMUSP00000132659	P97329;Q542M4	Kif20a
4.34281	2.35388	4.13517	1.17118	-1.86433	-1.95193	-0.986177	1.83258	1.89712	-1.60944	-3.19418	-6.21461	DIS3-like exonuclease 2	0.00612286	ENSMUSP00000132673	Q8BMG9;Q8CI75	Dis3l2
1.2174	-1.14885	-1.92415	-2.63109	1.24827	0.77219	-3.01593	-1.6874	-4.96184	5.80914	2.07147	3.50656	Protein DBF4 homolog A	0.0103165	ENSMUSP00000132906	B7ZNS0;Q3TQP4;Q3V1K2;Q6NSQ1;Q9CXF2;Q9QZ41	Dbf4
1.83258	-6.21461	-1.60445	-2.17156	2.63109	-1.94491	-1.67665	-2.44185	-2.33304	4.07454	5.29832	4.13517	Protein lin-52 homolog	0.0339	ENSMUSP00000133045	Q8CD94	Lin52
-1.14885	0.820981	-0.697155	2.31264	6.90776	2.41912	4.01738	-2.38597	-1.10564	-4.13517	-2.56395	-2.28278	Dynamin-2	0.0354446	ENSMUSP00000133564	P39054;Q9DBE1	Dnm2
-3.50656	-1.59949	-3.47377	5.80914	1.59455	1.77786	0.867501	-1.03846	-0.757152	1.32803	3.96332	-2.09557	Protein Jumonji	0.0433714	ENSMUSP00000134205	Q3TPU4;Q3UHS7;Q62315;Q99LD1	Jarid2
-1.32426	1.72597	1.30933	2.05573	1.78976	2.40795	2.38597	1.01335	1.17766	-4.07454	-0.841647	-5.29832		0.00723954	ENSMUSP00000134377	Q7TS01	Olfr309
0.77219	0.757152	-0.916291	-2.90042	-1.14885	1.52326	-2.60369	-5.80914	-5.116	6.90776	3.68888	2.63109	Serine/threonine-protein kinase Chk1	0.00263433	ENSMUSP00000134388	O35280;O54925;Q8CI40;Q9D0N2	Chek1
-1.18417	-3.29684	0.903868	1.25176	-1.10564	2.51331	-1.55117	-2.09557	-3.05761	2.90042	1.32426	2.63109	Proteasome activator complex subunit 1	0.0244061	ENSMUSP00000134735	O35561;P97371;Q9D841	Psme1
1.4397	1.41059	1.61445	1.62455	0.767871	0.770028	0.962335	0.76357	6.90776	-4.07454	-4.01738	-3.05761		0.00947874	ENSMUSP00000136166	J3QM82	Phlpp2
-2.4651	-2.32279	-0.746548	-1.70375	1.6399	0.853316	0.830113	-1.04412	-4.50986	3.12357	1.45243	4.96184		0.0402371	ENSMUSP00000136397	J3QMQ4	Gm21726
-6.90776	-0.837018	-0.809681	-0.964956	0.841647	1.03846	-0.827822	0.802962	-5.80914	5.52146	3.91202	3.86323		0.0336256	ENSMUSP00000136770
2.70306	1.60445	1.14256	-1.19073	3.81671	1.03282	1.52786	1.46968	-1.39433	-5.52146	-6.90776	-0.746548	Neuregulin-3;Pro-neuregulin-3, membrane-bound isoform	0.0338671	ENSMUSP00000136884	O35181	Nrg3
-1.58475	-6.90776	-1.76026	4.01738	1.41059	3.96332	1.11474	-0.841647	-1.37833	1.33941	2.07944	-1.05268	Dynein light chain Tctex-type 1	0.0225066	ENSMUSP00000137171	P51807;Q5M8S6	Dynlt1
-3.38139	-6.90776	-4.34281	6.90776	-2.36446	1.06132	1.60445	-5.80914	-6.21461	6.90776	3.14656	6.90776	Histone H1.0;Histone H1.0, N-terminally processed	0.0213127	ENSMUSP00000137309	P10922;Q3UKC0	H1f0
-3.24419	-1.14885	1.28013	3.07911	6.21461	6.90776	2.43042	-1.39433	-0.970219	-6.21461	-1.77786	-2.31264	Actin-related protein 3	0.00705847	ENSMUSP00000137503	Q99JY9;Q9DC56	Actr3
-3.77226	1.52326	1.1178	-2.90042	0.785262	-1.09362	-3.07911	-2.13707	-1.46102	6.21461	3.10109	2.52573		0.0273571	ENSMUSP00000137596
-1.88387	-2.53831	-0.972861	-1.76609	0.76357	1.28013	-0.898942	-0.715393	-3.35241	4.50986	2.31264	2.6173	60S ribosomal protein L31	0.00558168	ENSMUSP00000137631	P12947;P62900	Rpl31
1.57988	-1.84516	3.19418	-0.949331	-1.1117	3.61192	-2.55105	-4.01738	-5.80914	2.31264	1.17118	1.67665	Anaphase-promoting complex subunit 16	0.0306112	ENSMUSP00000138112	Q9CPV2	Anapc16
-1.28735	-2.78062	-1.91732	6.21461	-0.74866	1.05555	-5.52146	-0.733969	-4.71053	2.31264	6.90776	0.787458		0.042187	ENSMUSP00000140019	A0A087WQ31	Clasp1
-2.03256	-2.65926	0.697155	0.983499	3.10109	5.116	-3.17009	-1.52786	-2.40795	-1.09064	1.09064	2.67365	Baculoviral IAP repeat-containing protein 2	0.0191056	ENSMUSP00000140049	A6H6S7;O08864;Q62210	Birc2
-4.71053	-1.66601	-3.57555	2.84731	0.980829	0.811931	0.820981	2.68825	1.02722	0.884308	-1.34323	2.83022	Ubiquitin carboxyl-terminal hydrolase isozyme L5	0.011734	ENSMUSP00000140106	Q9CVJ4;Q9CXZ3;Q9R107;Q9WUP7	Uchl5
0.800732	0.853316	1.02165	3.21888	5.29832	2.14558	4.13517	-2.48891	-1.08176	-5.29832	-2.12026	-3.35241	Arf-GAP domain and FG repeat-containing protein 1	0.0189707	ENSMUSP00000140785	O70448;Q8BQL5;Q8CDK9;Q8K2K6	Agfg1
