# Supplementary material for: Quantitative Proteomics and Phosphoproteomics Reveal TNF-α-Mediated Protein Functions in Hepatocytes
Source: Molecules. 2021 Sep 8;26(18):5472. doi: 10.3390/molecules26185472 (PMC8464716; doi:10.3390/molecules26185472)
Supplement: Supplementary file 1 [file molecules-26-05472-s001.zip › supplementary information/Table S4 - Newly identified phosphosites.xlsx]

## Sheet: Table 3 - New Phosphosites
Protein names	Gene names	Fasta headers	Amino acid	Position	Multiplicity	Sequence window	Phospho (STY) Probabilities	PhosphoSitePlus window
	Fubp3	tr|A0A0A6YW42|A0A0A6YW42_MOUSE Far upstream element (FUSE)-binding protein 3 (Fragment) OS=Mus musculus OX=10090 GN=Fubp3 PE=1 SV=1;tr|F6W2V3|F6W2V3_MOUSE Far upstream element (FUSE)-binding protein 3 (Fragment) OS=Mus musculus OX=10090 GN=Fubp3 PE=1 SV=1;	S	49	___1	QAAFYGQTLGQAQAHSQEQ____________	QQAAFYGQTLGQAQAHS(1)QEQ
	Larp1b	tr|Q3TQS1|Q3TQS1_MOUSE La ribonucleoprotein domain family, member 1B OS=Mus musculus OX=10090 GN=Larp1b PE=1 SV=1;tr|A0A0A6YWC2|A0A0A6YWC2_MOUSE La ribonucleoprotein domain family, member 1B OS=Mus musculus OX=10090 GN=Larp1b PE=1 SV=1;tr|F6U5V1|F6U5V1_MOU	S	60	___1	KENREAKLDGPTENISEDEAQSSSQRKRGWR	LDGPTENIS(1)EDEAQSSSQR
	Pfkfb3	tr|A0A0A6YY64|A0A0A6YY64_MOUSE 6-phosphofructo-2-kinase OS=Mus musculus OX=10090 GN=Pfkfb3 PE=1 SV=1;tr|A2AUP3|A2AUP3_MOUSE 6-phosphofructo-2-kinase OS=Mus musculus OX=10090 GN=Pfkfb3 PE=1 SV=1;tr|A2AUP5|A2AUP5_MOUSE 6-phosphofructo-2-kinase OS=Mus musculu	S	441	___1	SEDAKKGPNPLMRRNSVTPLASPEPTKKPRI	RNS(0.994)VT(0.006)PLASPEPTK
Leucine-rich repeat flightless-interacting protein 2	Lrrfip2	tr|A0A0G2JEF6|A0A0G2JEF6_MOUSE Leucine-rich repeat flightless-interacting protein 2 (Fragment) OS=Mus musculus OX=10090 GN=Lrrfip2 PE=1 SV=2;tr|A0A0G2JDR6|A0A0G2JDR6_MOUSE Leucine-rich repeat flightless-interacting protein 2 (Fragment) OS=Mus musculus OX=1	S	88	___1	DEKSDKQYAENYTRPSSRNSASATTPLSGNS	QYAENY(0.015)T(0.017)RPS(0.8)S(0.168)R
Leucine-rich repeat flightless-interacting protein 2	Lrrfip2	tr|A0A0G2JEF6|A0A0G2JEF6_MOUSE Leucine-rich repeat flightless-interacting protein 2 (Fragment) OS=Mus musculus OX=10090 GN=Lrrfip2 PE=1 SV=2;tr|A0A0G2JDR6|A0A0G2JDR6_MOUSE Leucine-rich repeat flightless-interacting protein 2 (Fragment) OS=Mus musculus OX=1	S	108	___1	ASATTPLSGNSSRRGSGDTSSLIDPDTSLSE	RGS(1)GDTSSLIDPDTSLSELR
	Zfp655	tr|A0A0G2JE56|A0A0G2JE56_MOUSE Zinc finger protein 655 OS=Mus musculus OX=10090 GN=Zfp655 PE=1 SV=1;tr|A0A0G2JEF7|A0A0G2JEF7_MOUSE Zinc finger protein 655 OS=Mus musculus OX=10090 GN=Zfp655 PE=1 SV=1;tr|A0A0G2JEM1|A0A0G2JEM1_MOUSE Zinc finger protein 655 O	S	28	___1	PRGHFQPLENQSECLSPELRFLQDTDMEQGF	GHFQPLENQS(0.014)ECLS(0.986)PELR
	Zfp655	tr|A0A0G2JE56|A0A0G2JE56_MOUSE Zinc finger protein 655 OS=Mus musculus OX=10090 GN=Zfp655 PE=1 SV=1;tr|A0A0G2JEF7|A0A0G2JEF7_MOUSE Zinc finger protein 655 OS=Mus musculus OX=10090 GN=Zfp655 PE=1 SV=1;tr|A0A0G2JEM1|A0A0G2JEM1_MOUSE Zinc finger protein 655 O	S	12	___1	____MEEVTSQEAAESPRGHFQPLENQSECL	MEEVTSQEAAES(1)PR
Integrator complex subunit 3	Ints3	tr|A0A0G2JFJ6|A0A0G2JFJ6_MOUSE Integrator complex subunit 3 OS=Mus musculus OX=10090 GN=Ints3 PE=1 SV=1;sp|Q7TPD0|INT3_MOUSE Integrator complex subunit 3 OS=Mus musculus OX=10090 GN=Ints3 PE=1 SV=2	S	992	___1	DSSTKPPKSRRKAALSSPRSRKNATQPPNAE	AALS(0.767)S(0.233)PR
Neurobeachin-like protein 2	Nbeal2	tr|A0A0G2JFQ4|A0A0G2JFQ4_MOUSE Neurobeachin-like protein 2 OS=Mus musculus OX=10090 GN=Nbeal2 PE=1 SV=1;tr|E9Q9L6|E9Q9L6_MOUSE Neurobeachin-like protein 2 OS=Mus musculus OX=10090 GN=Nbeal2 PE=1 SV=1;sp|Q6ZQA0|NBEL2_MOUSE Neurobeachin-like protein 2 OS=Mus	S	731	___1	STALAHTHPSLTRSQSVPASTGLGWGPGLGT	S(0.202)QS(0.761)VPAS(0.015)T(0.018)GLGWGPGLGT(0.004)PLQEGSVSSTLAGTQDTR
	Fubp1	tr|Q3TUE1|Q3TUE1_MOUSE Far upstream element-binding protein 1 OS=Mus musculus OX=10090 GN=Fubp1 PE=1 SV=1;tr|A0A0G2JGW9|A0A0G2JGW9_MOUSE Far upstream element-binding protein 1 OS=Mus musculus OX=10090 GN=Fubp1 PE=1 SV=1;tr|A0A0G2JE55|A0A0G2JE55_MOUSE Far u	S	628	___1	WAEYYRQQAAYYAQTSPQGMPQHPPAPQGQ_	QQAAY(0.001)Y(0.014)AQT(0.06)S(0.925)PQGMPQHPPAPQGQ
Regulation of nuclear pre-mRNA domain-containing protein 1B	Rprd1b	tr|F6YB25|F6YB25_MOUSE Regulation of nuclear pre-mRNA domain-containing protein 1B (Fragment) OS=Mus musculus OX=10090 GN=Rprd1b PE=1 SV=1;tr|A0A0R4J195|A0A0R4J195_MOUSE Regulation of nuclear pre-mRNA domain-containing protein 1B OS=Mus musculus OX=10090 G	S	35	___1	GEFIQQLKLSMEDSKSPPPKAEEKKSLKRTF	LSMEDS(0.008)KS(0.992)PPPK
		tr|A0A1B0GR85|A0A1B0GR85_MOUSE RIKEN cDNA 2900026A02 gene OS=Mus musculus OX=10090 GN=2900026A02Rik PE=1 SV=1	S	880	___1	IEPCDSQVQTGPDSLSPKRGSLMVASEDNPR	ANIEPCDSQVQTGPDS(0.045)LS(0.955)PK
		tr|A0A1B0GR85|A0A1B0GR85_MOUSE RIKEN cDNA 2900026A02 gene OS=Mus musculus OX=10090 GN=2900026A02Rik PE=1 SV=1	S	1132	___1	DLKIGASSERDAPQTSPVLRQRPRSLLVRRR	DAPQT(0.046)S(0.954)PVLR
		tr|A0A1B0GR85|A0A1B0GR85_MOUSE RIKEN cDNA 2900026A02 gene OS=Mus musculus OX=10090 GN=2900026A02Rik PE=1 SV=1	S	1454	___1	RRDSQQDSQQPQRQVSPVASVPRRSHSFCKD	QVS(0.997)PVAS(0.003)VPR
		tr|A0A1B0GR85|A0A1B0GR85_MOUSE RIKEN cDNA 2900026A02 gene OS=Mus musculus OX=10090 GN=2900026A02Rik PE=1 SV=1	S	600	___1	CWGARSAGDAGPSEVSPEDDGSFQKVWATVF	SAGDAGPSEVS(1)PEDDGSFQK
		tr|A0A1B0GR85|A0A1B0GR85_MOUSE RIKEN cDNA 2900026A02 gene OS=Mus musculus OX=10090 GN=2900026A02Rik PE=1 SV=1	S	1194	___1	ERSSRITSKTQQQQDSPPAEPSSSPQERSGW	TQQQQDS(1)PPAEPS(0.141)S(0.122)S(0.737)PQER
THO complex subunit 7 homolog	Thoc7	tr|A0A286YCS0|A0A286YCS0_MOUSE THO complex subunit 7 homolog OS=Mus musculus OX=10090 GN=Thoc7 PE=1 SV=1;sp|Q7TMY4|THOC7_MOUSE THO complex subunit 7 homolog OS=Mus musculus OX=10090 GN=Thoc7 PE=1 SV=2	S	184	___1	TIHELQQTLENDDKLSEVDEAQESTMEADPK	LS(1)EVDEAQESTMEADPKP
Trinucleotide repeat-containing gene 6B protein	Tnrc6b	tr|A0A2I3BRG1|A0A2I3BRG1_MOUSE Trinucleotide repeat-containing gene 6B protein (Fragment) OS=Mus musculus OX=10090 GN=Tnrc6b PE=1 SV=1;sp|Q8BKI2|TNR6B_MOUSE Trinucleotide repeat-containing gene 6B protein OS=Mus musculus OX=10090 GN=Tnrc6b PE=1 SV=2;sp|Q8B	S	114	___1	PTTPKDDEPSGWEEPSPQSISRKMDIDDGTS	DDEPSGWEEPS(0.98)PQS(0.017)IS(0.003)R
		tr|A0A2R8VI12|A0A2R8VI12_MOUSE Poly(rC)-binding protein 2 (Fragment) OS=Mus musculus OX=10090 GN=Pcbp2 PE=1 SV=1;tr|A0A2R8VI71|A0A2R8VI71_MOUSE Poly(rC)-binding protein 2 (Fragment) OS=Mus musculus OX=10090 GN=Pcbp2 PE=1 SV=1;tr|A0A2R8VKN0|A0A2R8VKN0_MOUSE	S	173	___1	CVKQICVVMLETLSQSPPKGVTIPYRPKPSS	QICVVMLETLS(0.005)QS(0.995)PPK
		tr|A0A3B2WBC6|A0A3B2WBC6_MOUSE DNA-directed RNA polymerase II subunit GRINL1A OS=Mus musculus OX=10090 GN=Polr2m PE=4 SV=1	S	10	___1	______MATPARAPESPPAAEPAPAVGPAGD	APES(1)PPAAEPAPAVGPAGDPCPPRQPQPVR
Tight junction protein ZO-2	Tjp2	tr|A0A3B2WBH9|A0A3B2WBH9_MOUSE Tight junction protein ZO-2 OS=Mus musculus OX=10090 GN=Tjp2 PE=1 SV=1;tr|A0A3B2WCN9|A0A3B2WCN9_MOUSE Tight junction protein ZO-2 OS=Mus musculus OX=10090 GN=Tjp2 PE=1 SV=1;sp|Q9Z0U1|ZO2_MOUSE Tight junction protein ZO-2 OS=M	S	1044	___1	PSTPVPMPESEEVGESTEEQEDAPRSVLGRV	PAFGRPILKPS(0.496)T(0.496)PVPMPES(0.01)EEVGES(0.89)T(0.108)EEQEDAPR
		tr|A0A571BDM4|A0A571BDM4_MOUSE AP2-associated protein kinase 1 (Fragment) OS=Mus musculus OX=10090 GN=Aak1 PE=1 SV=1;tr|A0A571BEI2|A0A571BEI2_MOUSE AP2-associated protein kinase 1 (Fragment) OS=Mus musculus OX=10090 GN=Aak1 PE=1 SV=1	S	225	___1	IPLQVPDAPGLQRDPSPCPVITVEHFKESMG;TTPSFSAGTGLQRDPSPCPVITVEHFKE___	DPS(1)PCPVITVEHFK
		tr|A0A571BDM4|A0A571BDM4_MOUSE AP2-associated protein kinase 1 (Fragment) OS=Mus musculus OX=10090 GN=Aak1 PE=1 SV=1	S	193	___1	FAKLGEGKLPEKLGGSAESLIPGFQPTQGDA	LGGS(0.944)AES(0.056)LIPGFQPTQGDAFTTPSFSAGTGLQR
Rho guanine nucleotide exchange factor 28	Arhgef28	tr|A0A571BEH9|A0A571BEH9_MOUSE Rho guanine nucleotide exchange factor 28 OS=Mus musculus OX=10090 GN=Arhgef28 PE=1 SV=1;tr|G5E8P2|G5E8P2_MOUSE Rho guanine nucleotide exchange factor 28 OS=Mus musculus OX=10090 GN=Arhgef28 PE=1 SV=1;sp|P97433|ARG28_MOUSE Rh	S	1344	___1	YKNVADLDSFQSESSSPQDSNQRGPQPQTLT	NVADLDSFQS(0.008)ES(0.03)S(0.151)S(0.78)PQDS(0.03)NQR
Rho guanine nucleotide exchange factor 28	Arhgef28	tr|A0A571BEH9|A0A571BEH9_MOUSE Rho guanine nucleotide exchange factor 28 OS=Mus musculus OX=10090 GN=Arhgef28 PE=1 SV=1;tr|G5E8P2|G5E8P2_MOUSE Rho guanine nucleotide exchange factor 28 OS=Mus musculus OX=10090 GN=Arhgef28 PE=1 SV=1;sp|P97433|ARG28_MOUSE Rh	S	199	___1	CYAVGSQSSPRTGLPSGDELDSFETNTEPDC	T(0.024)GLPS(0.974)GDELDS(0.001)FETNTEPDCNISR
	Gm340	tr|A0A571BF12|A0A571BF12_MOUSE Ligand-dependent corepressor OS=Mus musculus OX=10090 GN=Lcor PE=1 SV=1;tr|F6RGI3|F6RGI3_MOUSE Ligand-dependent corepressor OS=Mus musculus OX=10090 GN=Lcor PE=1 SV=1;tr|A0A571BE94|A0A571BE94_MOUSE Ligand-dependent corepresso	S	948	___1	TKYSAENDPSEPNSDSPEENVDKKKKARKFP	YSAENDPSEPNS(0.044)DS(0.956)PEENVDK
		tr|A0A571BGG5|A0A571BGG5_MOUSE Dystonin (Fragment) OS=Mus musculus OX=10090 GN=Dst PE=1 SV=1	S	235	___1	PFGVHRLQLTKRRCHSLSSGVSSVSKDAPRD	CHS(0.999)LS(0.001)SGVSSVSK
Paternally-expressed gene 3 protein	Peg3	tr|A0A5F8MPW9|A0A5F8MPW9_MOUSE Paternally-expressed gene 3 protein OS=Mus musculus OX=10090 GN=Peg3 PE=1 SV=1;sp|Q3URU2|PEG3_MOUSE Paternally-expressed gene 3 protein OS=Mus musculus OX=10090 GN=Peg3 PE=1 SV=1;sp|Q3URU2-2|PEG3_MOUSE Isoform 2 of Paternally	S	651	___1	KLFDFNNARDALMGNSDSSEHQKNRSRRNFF	DALMGNS(0.914)DS(0.043)S(0.043)EHQK
Paternally-expressed gene 3 protein	Peg3	tr|A0A5F8MPW9|A0A5F8MPW9_MOUSE Paternally-expressed gene 3 protein OS=Mus musculus OX=10090 GN=Peg3 PE=1 SV=1;sp|Q3URU2|PEG3_MOUSE Paternally-expressed gene 3 protein OS=Mus musculus OX=10090 GN=Peg3 PE=1 SV=1;sp|Q3URU2-2|PEG3_MOUSE Isoform 2 of Paternally	S	75	___1	__MYHHEDDTNSDMNSDDDMSRSGRETPPPR;FKMYHHEDDTNSDMNSDDDMSRSGRETPPPR	MYHHEDDT(0.001)NS(0.999)DMNS(1)DDDMSR
		tr|A0A5F8MQ82|A0A5F8MQ82_MOUSE Chromodomain helicase DNA-binding protein 3 (Fragment) OS=Mus musculus OX=10090 GN=Chd3 PE=1 SV=1	S	377	___1	RPTSQALGPVANPPPSPPLGPPLG_______	SRPTSQALGPVANPPPS(1)PPLGPPLG
	Zmynd8	tr|A2A485|A2A485_MOUSE Zinc finger, MYND-type-containing 8 OS=Mus musculus OX=10090 GN=Zmynd8 PE=1 SV=1;tr|Q3UH28|Q3UH28_MOUSE Zinc finger, MYND-type-containing 8 OS=Mus musculus OX=10090 GN=Zmynd8 PE=1 SV=1;tr|Q3U1M7|Q3U1M7_MOUSE Zinc finger, MYND-type-co	S	401	___1	TDKQEKVKLNFDMTASPKILLSKPLLSGGAG	LNFDMT(0.034)AS(0.966)PK
	Zmynd8	tr|A2A485|A2A485_MOUSE Zinc finger, MYND-type-containing 8 OS=Mus musculus OX=10090 GN=Zmynd8 PE=1 SV=1;tr|Q3UH28|Q3UH28_MOUSE Zinc finger, MYND-type-containing 8 OS=Mus musculus OX=10090 GN=Zmynd8 PE=1 SV=1;tr|Q3U1M7|Q3U1M7_MOUSE Zinc finger, MYND-type-co	S	754	___1	AIGKPPPSSTSAGNQSPPETPVLTRSATQAP	QDAIGKPPPSSTSAGNQS(0.999)PPET(0.001)PVLTR
	Zmynd8	tr|A2A485|A2A485_MOUSE Zinc finger, MYND-type-containing 8 OS=Mus musculus OX=10090 GN=Zmynd8 PE=1 SV=1;tr|Q3UH28|Q3UH28_MOUSE Zinc finger, MYND-type-containing 8 OS=Mus musculus OX=10090 GN=Zmynd8 PE=1 SV=1;tr|Q3U1M7|Q3U1M7_MOUSE Zinc finger, MYND-type-co	S	649	___1	KPTNQVEVKEEAKSNSPVSEKPDPTPAKDKA	S(0.004)NS(0.996)PVSEKPDPTPAK
Septin-9	2021-09-09	tr|A2A6U3|A2A6U3_MOUSE Septin-9 OS=Mus musculus OX=10090 GN=Septin9 PE=1 SV=1;sp|Q80UG5-3|SEPT9_MOUSE Isoform 3 of Septin-9 OS=Mus musculus OX=10090 GN=Septin9;sp|Q80UG5|SEPT9_MOUSE Septin-9 OS=Mus musculus OX=10090 GN=Septin9 PE=1 SV=1	S	12	___1	____MERDRITALKRSFEVEEIEPPNSTPPR	RS(1)FEVEEIEPPNSTPPR
SUZ domain-containing protein 1	Szrd1	tr|A2AA85|A2AA85_MOUSE SUZ domain-containing protein 1 (Fragment) OS=Mus musculus OX=10090 GN=Szrd1 PE=1 SV=1;sp|Q6NXN1-2|SZRD1_MOUSE Isoform 2 of SUZ domain-containing protein 1 OS=Mus musculus OX=10090 GN=Szrd1;sp|Q6NXN1|SZRD1_MOUSE SUZ domain-containing	S	33	___1	LEKKLKITQKERKSKSPPKVPIVIQDDSLPT	S(1)KS(1)PPKVPIVIQDDSLPTGPPPQIR
Nuclear factor 1;Nuclear factor 1 B-type	Nfib	tr|A2BG76|A2BG76_MOUSE Nuclear factor 1 OS=Mus musculus OX=10090 GN=Nfib PE=1 SV=1;tr|I7HIP8|I7HIP8_MOUSE Nuclear factor 1 OS=Mus musculus OX=10090 GN=Nfib PE=1 SV=1;tr|A2BG75|A2BG75_MOUSE Nuclear factor 1 OS=Mus musculus OX=10090 GN=Nfib PE=1 SV=1;tr|A2BG	S	310	___1	PAAGSRTWHERDQDMSSPTTMKKPEKPLFSS	DQDMS(0.807)S(0.15)PT(0.035)T(0.008)MK
AT-rich interactive domain-containing protein 1A	Arid1a	tr|E9QAQ7|E9QAQ7_MOUSE AT-rich interactive domain-containing protein 1A OS=Mus musculus OX=10090 GN=Arid1a PE=1 SV=1;sp|A2BH40-3|ARI1A_MOUSE Isoform 3 of AT-rich interactive domain-containing protein 1A OS=Mus musculus OX=10090 GN=Arid1a;sp|A2BH40|ARI1A_MO	S	1184	___1	TPHSQIPPLPGMRSNSVGIQDAFPDGSDPTF	S(0.136)NS(0.864)VGIQDAFPDGSDPTFQK
	Zfp185	tr|A2BI37|A2BI37_MOUSE Zinc finger protein 185 OS=Mus musculus OX=10090 GN=Zfp185 PE=1 SV=1	S	199	___1	PREHSYVLSAAKKTTSPTQELQSPFLAKRVD	T(0.057)T(0.057)S(0.814)PT(0.072)QELQSPFLAK
	Zrsr2	tr|B1B0E8|B1B0E8_MOUSE U2 small nuclear ribonucleoprotein auxiliary factor 35 kDa subunit-related protein 2 OS=Mus musculus OX=10090 GN=Zrsr2 PE=1 SV=1	S	434	___1	SRERRSSPSRRRKDHSPGPWSQSRRSHRSRS	DHS(1)PGPWSQSR
Sorbin and SH3 domain-containing protein 2	Sorbs2	tr|B2RXQ9|B2RXQ9_MOUSE Sorbin and SH3 domain-containing protein 2 OS=Mus musculus OX=10090 GN=Sorbs2 PE=1 SV=1;tr|D3Z080|D3Z080_MOUSE Sorbin and SH3 domain-containing protein 2 OS=Mus musculus OX=10090 GN=Sorbs2 PE=1 SV=1;sp|Q3UTJ2-5|SRBS2_MOUSE Isoform 5	S	445	___1	GSSSTFTKSFISSSPSSPSRAQDHESPRSYS	SFISS(0.001)S(0.013)PS(0.798)S(0.136)PS(0.052)R
Tight junction protein ZO-1	Tjp1	tr|B9EHJ3|B9EHJ3_MOUSE Tight junction protein ZO-1 OS=Mus musculus OX=10090 GN=Tjp1 PE=1 SV=1;sp|P39447|ZO1_MOUSE Tight junction protein ZO-1 OS=Mus musculus OX=10090 GN=Tjp1 PE=1 SV=2	S	1365	___1	DEEYYRKQLSYFDRRSFESKPSAHLPAGHHS	S(0.793)FES(0.093)KPS(0.11)AHLPAGHHS(0.002)EPAKPVHS(0.001)QSQPNFSSYSSK
	Arhgef26	tr|D3YYY8|D3YYY8_MOUSE Rho guanine nucleotide exchange factor (GEF) 26 OS=Mus musculus OX=10090 GN=Arhgef26 PE=1 SV=1	S	116	___1	RAASPRLRRPKSPLVSYAASGGSPKSTSNGT	S(0.033)PLVS(0.886)Y(0.014)AAS(0.026)GGS(0.042)PK
Sorbin and SH3 domain-containing protein 2	Sorbs2	tr|D3Z080|D3Z080_MOUSE Sorbin and SH3 domain-containing protein 2 OS=Mus musculus OX=10090 GN=Sorbs2 PE=1 SV=1;sp|Q3UTJ2-5|SRBS2_MOUSE Isoform 5 of Sorbin and SH3 domain-containing protein 2 OS=Mus musculus OX=10090 GN=Sorbs2;sp|Q3UTJ2-6|SRBS2_MOUSE Isofor	S	28	___1	AAMSVTLTSVKRVQSSPNLLAAGRESQSPDS	VQS(1)S(1)PNLLAAGR
Filamin A-interacting protein 1-like	Filip1l	tr|E0CYM1|E0CYM1_MOUSE Filamin A-interacting protein 1-like OS=Mus musculus OX=10090 GN=Filip1l PE=1 SV=1;tr|E0CYH7|E0CYH7_MOUSE Filamin A-interacting protein 1-like OS=Mus musculus OX=10090 GN=Filip1l PE=1 SV=1;sp|Q6P6L0-3|FIL1L_MOUSE Isoform 3 of Filamin	S	551	___1	HFSKSLRPSLNERRISDPQVFSKEVQTEAAD	RIS(1)DPQVFSK
	Golgb1	tr|E9QAH1|E9QAH1_MOUSE Golgi autoantigen, golgin subfamily b, macrogolgin 1 OS=Mus musculus OX=10090 GN=Golgb1 PE=1 SV=1;tr|E9PVZ8|E9PVZ8_MOUSE Golgi autoantigen, golgin subfamily b, macrogolgin 1 OS=Mus musculus OX=10090 GN=Golgb1 PE=1 SV=1	S	507	___1	CEVSTAGTTLLNRSDSSPEENGQAVLENTFS	S(0.101)DS(0.799)S(0.101)PEENGQAVLENTFSQK
	Ncor2	tr|E9PY55|E9PY55_MOUSE Nuclear receptor corepressor 2 OS=Mus musculus OX=10090 GN=Ncor2 PE=1 SV=1	S	1131	___1	SAKHPGVLERQLGAISQGMSVQLRVPHSEHA	QLGAIS(0.945)QGMS(0.055)VQLR
	Ahnak2	tr|E9PYB0|E9PYB0_MOUSE AHNAK nucleoprotein 2 (Fragment) OS=Mus musculus OX=10090 GN=Ahnak2 PE=1 SV=8	S	286	___1	HSSSEASEHRETRDMSPTSTDTEVHRTADRQ	DMS(1)PTSTDTEVHR
	Abcc4	tr|E9Q467|E9Q467_MOUSE ATP-binding cassette, sub-family C (CFTR/MRP), member 4 OS=Mus musculus OX=10090 GN=Abcc4 PE=1 SV=1;tr|E9Q236|E9Q236_MOUSE ATP-binding cassette, sub-family C (CFTR/MRP), member 4 OS=Mus musculus OX=10090 GN=Abcc4 PE=1 SV=1	S	580	___1	PSTAPGTPTLRKRTFSEASIWSQQSSRPSLK	T(0.018)FS(0.981)EAS(0.001)IWSQQSSRPSLK
	Nup153	tr|E9Q3G8|E9Q3G8_MOUSE Nucleoporin 153 OS=Mus musculus OX=10090 GN=Nup153 PE=1 SV=1;tr|A0A286YCP2|A0A286YCP2_MOUSE Nucleoporin 153 (Fragment) OS=Mus musculus OX=10090 GN=Nup153 PE=1 SV=1	S	210	___1	KDIAVSKNTSLPPLWSPEAERSHSLSQHTAI	NT(0.107)S(0.893)LPPLWS(1)PEAER
	Zbtb21	tr|G3X9A3|G3X9A3_MOUSE Zinc finger and BTB domain-containing 21 OS=Mus musculus OX=10090 GN=Zbtb21 PE=1 SV=1;tr|E9Q3R9|E9Q3R9_MOUSE Zinc finger and BTB domain-containing 21 OS=Mus musculus OX=10090 GN=Zbtb21 PE=1 SV=1;tr|E9Q444|E9Q444_MOUSE Zinc finger and	S	831	___1	PPPPPLPKIQPLEPDSPTGLPENPTPATEKL	IQPLEPDS(0.969)PT(0.031)GLPENPTPATEK
	Clasp1	tr|E9Q6L0|E9Q6L0_MOUSE CLIP-associating protein 1 OS=Mus musculus OX=10090 GN=Clasp1 PE=1 SV=2;tr|A0A087WQF1|A0A087WQF1_MOUSE CLIP-associating protein 1 OS=Mus musculus OX=10090 GN=Clasp1 PE=1 SV=2;tr|E9QKH0|E9QKH0_MOUSE CLIP-associating protein 1 OS=Mus m	S	646	___1	PGSYASLGRIRTRRQSSGSTTNVASTPSDSR	RQS(0.983)S(0.016)GSTTNVASTPSDSR
Methionine--tRNA ligase, cytoplasmic	Mars	tr|F6W0G8|F6W0G8_MOUSE Methionine--tRNA ligase, cytoplasmic (Fragment) OS=Mus musculus OX=10090 GN=Mars1 PE=1 SV=2;tr|E9QB02|E9QB02_MOUSE Methionine--tRNA ligase, cytoplasmic OS=Mus musculus OX=10090 GN=Mars1 PE=1 SV=1;sp|Q68FL6|SYMC_MOUSE Methionine--tRNA	S	109	___1	GGGQLEESLELKAKGSPKPAAVEAVTAAGSQ	GS(1)PKPAAVEAVTAAGSQHIQTLTDEVTK
3-phosphoinositide-dependent protein kinase 1	Pdpk1	tr|F2Z3Z9|F2Z3Z9_MOUSE 3-phosphoinositide-dependent protein kinase 1 OS=Mus musculus OX=10090 GN=Pdpk1 PE=1 SV=1;tr|F2Z400|F2Z400_MOUSE Non-specific serine/threonine protein kinase OS=Mus musculus OX=10090 GN=Pdpk1 PE=1 SV=1;tr|Q3TRL2|Q3TRL2_MOUSE 3-phosph	S	117	___1	ARELATSREYATRANSFVGTAQYVSPELLTE	ANS(1)FVGTAQYVSPELLTEK
Anoctamin	Ano1	tr|F6R6E1|F6R6E1_MOUSE Anoctamin (Fragment) OS=Mus musculus OX=10090 GN=Ano1 PE=1 SV=1	S	142	___1	KAKYSMGQGEGRRKDSALLSKRRKCGKYGIT	DS(1)ALLSK
	Mprip	tr|F6RND9|F6RND9_MOUSE Myosin phosphatase Rho-interacting protein (Fragment) OS=Mus musculus OX=10090 GN=Mprip PE=1 SV=1	S	173	___1	PPSPSTPHSRYGCPGSPSQELSHPLHSPGLP	Y(0.002)GCPGS(0.974)PS(0.016)QELS(0.008)HPLHSPGLPAPSR
Phosphatidylinositol 4-phosphate 5-kinase type-1 gamma	Pip5k1c	tr|F6SMP3|F6SMP3_MOUSE Phosphatidylinositol 4-phosphate 5-kinase type-1 gamma (Fragment) OS=Mus musculus OX=10090 GN=Pip5k1c PE=1 SV=1;tr|F8WHW6|F8WHW6_MOUSE Phosphatidylinositol 4-phosphate 5-kinase type-1 gamma OS=Mus musculus OX=10090 GN=Pip5k1c PE=1 SV	S	7	___1	_________XRRRTQSSGQDGRPQEEPHAED	T(0.012)QS(0.979)S(0.009)GQDGRPQEEPHAEDLQK
	Lmo7	tr|F6TFN2|F6TFN2_MOUSE LIM domain only 7 (Fragment) OS=Mus musculus OX=10090 GN=Lmo7 PE=1 SV=1;tr|E9PYI7|E9PYI7_MOUSE LIM domain only 7 OS=Mus musculus OX=10090 GN=Lmo7 PE=1 SV=1;tr|F6VG99|F6VG99_MOUSE LIM domain only 7 (Fragment) OS=Mus musculus OX=10090	S	510	___1	MSGLDSVSDSGEGRGSPLREVSRSLDQFSDM	ATFSSMSGLDSVSDS(0.002)GEGRGS(0.998)PLR
	Lmo7	tr|F6TFN2|F6TFN2_MOUSE LIM domain only 7 (Fragment) OS=Mus musculus OX=10090 GN=Lmo7 PE=1 SV=1;tr|E9PYI7|E9PYI7_MOUSE LIM domain only 7 OS=Mus musculus OX=10090 GN=Lmo7 PE=1 SV=1;tr|F6VG99|F6VG99_MOUSE LIM domain only 7 (Fragment) OS=Mus musculus OX=10090	S	301	___1	FANREDSVVAETQLASHSPEEQRLAPSPSEE	EDSVVAET(0.017)QLAS(0.981)HS(0.002)PEEQR
	Lmo7	tr|F6TFN2|F6TFN2_MOUSE LIM domain only 7 (Fragment) OS=Mus musculus OX=10090 GN=Lmo7 PE=1 SV=1;tr|E9PYI7|E9PYI7_MOUSE LIM domain only 7 OS=Mus musculus OX=10090 GN=Lmo7 PE=1 SV=1;tr|F6VG99|F6VG99_MOUSE LIM domain only 7 (Fragment) OS=Mus musculus OX=10090	S	303	___1	NREDSVVAETQLASHSPEEQRLAPSPSEEPR	EDSVVAETQLAS(0.003)HS(0.997)PEEQR
	Lmo7	tr|F6TFN2|F6TFN2_MOUSE LIM domain only 7 (Fragment) OS=Mus musculus OX=10090 GN=Lmo7 PE=1 SV=1;tr|E9PYI7|E9PYI7_MOUSE LIM domain only 7 OS=Mus musculus OX=10090 GN=Lmo7 PE=1 SV=1;tr|F6VG99|F6VG99_MOUSE LIM domain only 7 (Fragment) OS=Mus musculus OX=10090	S	472	___1	SEKEVIATEDVASLSSPTLPSSSLSHDRAVS	EVIAT(0.001)EDVAS(0.032)LS(0.138)S(0.796)PT(0.034)LPSSSLSHDR
	Lmo7	tr|F6TFN2|F6TFN2_MOUSE LIM domain only 7 (Fragment) OS=Mus musculus OX=10090 GN=Lmo7 PE=1 SV=1;tr|E9PYI7|E9PYI7_MOUSE LIM domain only 7 OS=Mus musculus OX=10090 GN=Lmo7 PE=1 SV=1;tr|F6VG99|F6VG99_MOUSE LIM domain only 7 (Fragment) OS=Mus musculus OX=10090	S	1023	___1	NKEPICLPGIMRRGESLDNLDSQRPGSWRQS	RGES(1)LDNLDSQRPGSWR
	Lmo7	tr|F6TFN2|F6TFN2_MOUSE LIM domain only 7 (Fragment) OS=Mus musculus OX=10090 GN=Lmo7 PE=1 SV=1	S	124	___1	PLRKKRPDKHEDNRRSWASPVYTETDGTFSR	S(1)WASPVYTETDGTFSR
	Lmo7	tr|F6TFN2|F6TFN2_MOUSE LIM domain only 7 (Fragment) OS=Mus musculus OX=10090 GN=Lmo7 PE=1 SV=1;tr|E9PYI7|E9PYI7_MOUSE LIM domain only 7 OS=Mus musculus OX=10090 GN=Lmo7 PE=1 SV=1;tr|F6VG99|F6VG99_MOUSE LIM domain only 7 (Fragment) OS=Mus musculus OX=10090	S	312	___1	TQLASHSPEEQRLAPSPSEEPRQASGSSAEP	LAPS(0.998)PS(0.002)EEPR
	Lmo7	tr|F6TFN2|F6TFN2_MOUSE LIM domain only 7 (Fragment) OS=Mus musculus OX=10090 GN=Lmo7 PE=1 SV=1;tr|E9PYI7|E9PYI7_MOUSE LIM domain only 7 OS=Mus musculus OX=10090 GN=Lmo7 PE=1 SV=1;tr|F6VG99|F6VG99_MOUSE LIM domain only 7 (Fragment) OS=Mus musculus OX=10090	S	681	___1	SKASESISLKNLKRRSQFFEQGSSDSVAPDL	RRS(0.992)QFFEQGS(0.003)S(0.003)DS(0.001)VAPDLPVPTLSAPSR
	Lmo7	tr|F6TFN2|F6TFN2_MOUSE LIM domain only 7 (Fragment) OS=Mus musculus OX=10090 GN=Lmo7 PE=1 SV=1;tr|E9PYI7|E9PYI7_MOUSE LIM domain only 7 OS=Mus musculus OX=10090 GN=Lmo7 PE=1 SV=1;tr|F6VG99|F6VG99_MOUSE LIM domain only 7 (Fragment) OS=Mus musculus OX=10090	S	1004	___1	KRTSLHNDNSWIRQRSASVNKEPICLPGIMR	S(0.825)AS(0.175)VNKEPICLPGIMR
	Lmo7	tr|F6TFN2|F6TFN2_MOUSE LIM domain only 7 (Fragment) OS=Mus musculus OX=10090 GN=Lmo7 PE=1 SV=1;tr|E9PYI7|E9PYI7_MOUSE LIM domain only 7 OS=Mus musculus OX=10090 GN=Lmo7 PE=1 SV=1;tr|F6VG99|F6VG99_MOUSE LIM domain only 7 (Fragment) OS=Mus musculus OX=10090	S	1006	___1	TSLHNDNSWIRQRSASVNKEPICLPGIMRRG	S(0.006)AS(0.994)VNKEPICLPGIMR
	Lmo7	tr|F6TFN2|F6TFN2_MOUSE LIM domain only 7 (Fragment) OS=Mus musculus OX=10090 GN=Lmo7 PE=1 SV=1;tr|E9PYI7|E9PYI7_MOUSE LIM domain only 7 OS=Mus musculus OX=10090 GN=Lmo7 PE=1 SV=1;tr|F6VG99|F6VG99_MOUSE LIM domain only 7 (Fragment) OS=Mus musculus OX=10090	S	1099	___1	GSVKTSPGSPSPRSHSPSMSQSGSQLRNRSV	SHS(1)PSMSQSGSQLR
	Lmo7	tr|F6TFN2|F6TFN2_MOUSE LIM domain only 7 (Fragment) OS=Mus musculus OX=10090 GN=Lmo7 PE=1 SV=1;tr|E9PYI7|E9PYI7_MOUSE LIM domain only 7 OS=Mus musculus OX=10090 GN=Lmo7 PE=1 SV=1;tr|F6VG99|F6VG99_MOUSE LIM domain only 7 (Fragment) OS=Mus musculus OX=10090	S	142	___1	SPVYTETDGTFSRSKSMSDVSAEDVQNLRQV	S(0.998)MS(0.002)DVSAEDVQNLR
	Lmo7	tr|F6TFN2|F6TFN2_MOUSE LIM domain only 7 (Fragment) OS=Mus musculus OX=10090 GN=Lmo7 PE=1 SV=1;tr|E9PYI7|E9PYI7_MOUSE LIM domain only 7 OS=Mus musculus OX=10090 GN=Lmo7 PE=1 SV=1;tr|F6VG99|F6VG99_MOUSE LIM domain only 7 (Fragment) OS=Mus musculus OX=10090	S	936	___1	DDTSGMLPTDRSKSRSTTELNDPLIEKNGSS	S(0.003)RS(0.983)T(0.014)T(0.001)ELNDPLIEK
	Lmo7	tr|F6TFN2|F6TFN2_MOUSE LIM domain only 7 (Fragment) OS=Mus musculus OX=10090 GN=Lmo7 PE=1 SV=1;tr|E9PYI7|E9PYI7_MOUSE LIM domain only 7 OS=Mus musculus OX=10090 GN=Lmo7 PE=1 SV=1;tr|F6VG99|F6VG99_MOUSE LIM domain only 7 (Fragment) OS=Mus musculus OX=10090	S	189	___1	QKWQDDLAKWKNRRKSYTSDLQKKKEEREEI	S(0.994)YT(0.006)SDLQK
	Kri1	tr|F6WIU1|F6WIU1_MOUSE Protein KRI1 homolog OS=Mus musculus OX=10090 GN=Kri1 PE=1 SV=2;tr|V9GXJ9|V9GXJ9_MOUSE Protein KRI1 homolog OS=Mus musculus OX=10090 GN=Kri1 PE=1 SV=1	S	613	___1	MEMSTEATGKSQSKASPQVQLFTPNGADQKT	AS(1)PQVQLFTPNGADQK
	Pcdh1	tr|F7BJK1|F7BJK1_MOUSE Protocadherin 1 (Fragment) OS=Mus musculus OX=10090 GN=Pcdh1 PE=1 SV=1	S	1012	___1	YQDRGGQEPAGAGSPSPPEDRNTKTAPVRLL	GGQEPAGAGS(1)PS(1)PPEDR
	Ahnak2	tr|F7DBB3|F7DBB3_MOUSE AHNAK nucleoprotein 2 (Fragment) OS=Mus musculus OX=10090 GN=Ahnak2 PE=1 SV=1	S	781	___1	TSFKLPSVKLPSFNWSPKKAAESTGDSQSQE	LPSFNWS(1)PK
Sister chromatid cohesion protein PDS5 homolog B	Pds5b	tr|F8WHU5|F8WHU5_MOUSE Sister chromatid cohesion protein PDS5 homolog B OS=Mus musculus OX=10090 GN=Pds5b PE=1 SV=1;sp|Q4VA53|PDS5B_MOUSE Sister chromatid cohesion protein PDS5 homolog B OS=Mus musculus OX=10090 GN=Pds5b PE=1 SV=1;sp|Q4VA53-3|PDS5B_MOUSE I	S	1359	___1	KQHRTSKRAQQSRAESPETSAVESTQSTPQK	AES(1)PETSAVESTQSTPQK
Osteopontin	Spp1	tr|F8WIP8|F8WIP8_MOUSE Osteopontin OS=Mus musculus OX=10090 GN=Spp1 PE=1 SV=1;sp|P10923|OSTP_MOUSE Osteopontin OS=Mus musculus OX=10090 GN=Spp1 PE=1 SV=1	S	210	___1	QLLSMPSDQDNNGKGSHESSQLDEPSLETHR	GS(0.848)HES(0.076)S(0.076)QLDEPSLETHR
Multidrug resistance-associated protein 5	Abcc5	tr|F8WJ10|F8WJ10_MOUSE Multidrug resistance-associated protein 5 (Fragment) OS=Mus musculus OX=10090 GN=Abcc5 PE=1 SV=1;sp|Q9R1X5|MRP5_MOUSE Multidrug resistance-associated protein 5 OS=Mus musculus OX=10090 GN=Abcc5 PE=1 SV=2	S	509	___1	NATLAWDSSHSSIQNSPKL____________	NATLAWDS(0.009)S(0.011)HS(0.107)S(0.874)IQNS(1)PK
	Sipa1l3	sp|G3X9J0|SI1L3_MOUSE Signal-induced proliferation-associated 1-like protein 3 OS=Mus musculus OX=10090 GN=Sipa1l3 PE=1 SV=1;tr|S4R2N4|S4R2N4_MOUSE Signal-induced proliferation-associated 1-like protein 3 OS=Mus musculus OX=10090 GN=Sipa1l3 PE=1 SV=1	S	1154	___1	PAGADRVPPYRQPSGSFSTPGSATYARYKPS	QPS(0.061)GS(0.801)FS(0.097)T(0.035)PGS(0.005)AT(0.001)YAR
Brefeldin A-inhibited guanine nucleotide-exchange protein 1	Arfgef1	sp|G3X9K3|BIG1_MOUSE Brefeldin A-inhibited guanine nucleotide-exchange protein 1 OS=Mus musculus OX=10090 GN=Arfgef1 PE=1 SV=1;tr|D3YYK9|D3YYK9_MOUSE Brefeldin A-inhibited guanine nucleotide-exchange protein 1 OS=Mus musculus OX=10090 GN=Arfgef1 PE=1 SV=1	S	308	___1	NEQTEADQATAAETLSKNDILYDGDYEEKPL	SLQDDTEPENGSDISSAENEQTEADQAT(0.001)AAET(0.072)LS(0.927)K
Non-specific serine/threonine protein kinase	Pak1	tr|G5E884|G5E884_MOUSE Non-specific serine/threonine protein kinase OS=Mus musculus OX=10090 GN=Pak1 PE=1 SV=1	S	174	___1	LNVKTVSETPAVPPVSEDEDDDDDATPPPVI	TVS(0.001)ET(0.001)PAVPPVS(0.826)EDEDDDDDAT(0.172)PPPVIAPRPEHTK
Villin-like protein	Vill	tr|G5E8H0|G5E8H0_MOUSE Villin-like protein OS=Mus musculus OX=10090 GN=Vill PE=1 SV=1;tr|G5E8C6|G5E8C6_MOUSE Villin-like protein OS=Mus musculus OX=10090 GN=Vill PE=1 SV=1;sp|Q91YD6-2|VILL_MOUSE Isoform 2 of Villin-like protein OS=Mus musculus OX=10090 GN=	S	682	___1	SAISEMTAAFKGSQDSPENELGLDLRVDGAN	GS(0.022)QDS(0.978)PENELGLDLR
Membrane-associated guanylate kinase, WW and PDZ domain-containing protein 3	Magi3	tr|G5E8T6|G5E8T6_MOUSE Membrane-associated guanylate kinase inverted 3 OS=Mus musculus OX=10090 GN=Magi3 PE=1 SV=1;sp|Q9EQJ9-2|MAGI3_MOUSE Isoform 2 of Membrane-associated guanylate kinase, WW and PDZ domain-containing protein 3 OS=Mus musculus OX=10090 GN	S	994	___1	GEIGRDVCSSYRHSWSDHKHLAQPDTAVISV	DVCS(0.004)S(0.103)Y(0.004)RHS(0.103)WS(0.786)DHK
	Phf10	tr|K4DI61|K4DI61_MOUSE PHD finger protein 10 OS=Mus musculus OX=10090 GN=Phf10 PE=1 SV=1;tr|E9Q5L7|E9Q5L7_MOUSE PHD finger protein 10 OS=Mus musculus OX=10090 GN=Phf10 PE=1 SV=2	S	11	___1	_____MAAAGPGAALSPGRCDSDPASPGAQS	AAAGPGAALS(1)PGR
Protein max	Max	sp|P28574-2|MAX_MOUSE Isoform 2 of Protein max OS=Mus musculus OX=10090 GN=Max	S	2	___1	______________MSDNDDIEVESDADKRA	S(1)DNDDIEVES(1)DADKRAHHNALER
Wee1-like protein kinase	Wee1	sp|P47810|WEE1_MOUSE Wee1-like protein kinase OS=Mus musculus OX=10090 GN=Wee1 PE=1 SV=2	S	150	___1	SSPFSPVRCGGPGDASPQGCGAPRAMDDPCS	CGGPGDAS(1)PQGCGAPR
Fos-related antigen 1	Fosl1	sp|P48755|FOSL1_MOUSE Fos-related antigen 1 OS=Mus musculus OX=10090 GN=Fosl1 PE=2 SV=2	S	74	___1	LGPTGYPRPLAYPQYSPPQPRPGVIRALGPP	PLAY(0.008)PQY(0.008)S(0.984)PPQPR
Ladinin-1	Lad1	sp|P57016|LAD1_MOUSE Ladinin-1 OS=Mus musculus OX=10090 GN=Lad1 PE=1 SV=1	S	259	___1	EKTLVSLKTAAPERRSPPVLEKAIVSEKMQE	S(1)PPVLEK
Phosphatidylinositol 4,5-bisphosphate 5-phosphatase A	Inpp5j	sp|P59644|PI5PA_MOUSE Phosphatidylinositol 4,5-bisphosphate 5-phosphatase A OS=Mus musculus OX=10090 GN=Inpp5j PE=1 SV=2	S	987	___1	GSWGADQEAPDPNSLSPSPQGRLGLEEGGLG	LETVDPGGGGS(0.001)WGADQEAPDPNS(0.031)LS(0.877)PS(0.09)PQGR
Ubiquitin carboxyl-terminal hydrolase;Probable ubiquitin carboxyl-terminal hydrolase FAF-X	Usp9x	tr|Q4FE56|Q4FE56_MOUSE Probable ubiquitin carboxyl-terminal hydrolase FAF-X OS=Mus musculus OX=10090 GN=Usp9x PE=1 SV=1;sp|P70398|USP9X_MOUSE Probable ubiquitin carboxyl-terminal hydrolase FAF-X OS=Mus musculus OX=10090 GN=Usp9x PE=1 SV=2;tr|G3UZS3|G3UZS3_	S	2547	___1	TGQRAQENYEGGEEVSPPQTKDQ________	AQENYEGGEEVS(0.996)PPQT(0.004)K
Ephrin type-A receptor 2	Epha2	sp|Q03145|EPHA2_MOUSE Ephrin type-A receptor 2 OS=Mus musculus OX=10090 GN=Epha2 PE=1 SV=3	S	374	___1	QDIVYSVTCEQCWPESGECGPCEASVRYSEP	DTGGRQDIVY(0.003)S(0.016)VT(0.013)CEQCWPES(0.967)GECGPCEAS(0.001)VR
	Rnf113a2	tr|Q14B01|Q14B01_MOUSE Ring finger protein 113A2 OS=Mus musculus OX=10090 GN=Rnf113a2 PE=1 SV=1	S	253	___1	EGRYGVYEDENYEVESDDEEIPFKCFICRQT	YGVYEDENYEVES(1)DDEEIPFK
	Rac1	tr|Q3TLP8|Q3TLP8_MOUSE Ras-related C3 botulinum toxin substrate 1 OS=Mus musculus OX=10090 GN=Rac1 PE=1 SV=1	S	71	___1	WDTAGQEDYDRLRPLSYPQTVGDTCGKDRPS	LRPLS(0.989)Y(0.01)PQT(0.001)VGDTCGK
	Sf3b2	tr|Q3UJB0|Q3UJB0_MOUSE Splicing factor 3b, subunit 2 OS=Mus musculus OX=10090 GN=Sf3b2 PE=1 SV=1;tr|A0A494B9S9|A0A494B9S9_MOUSE Splicing factor 3b, subunit 2 (Fragment) OS=Mus musculus OX=10090 GN=Sf3b2 PE=1 SV=1	S	290	___1	EEEEMETDTRSSLGQSASETEEDTVSISKKE	SSLGQS(1)AS(0.999)ET(0.001)EEDTVSISK
	Sf3b2	tr|Q3UJB0|Q3UJB0_MOUSE Splicing factor 3b, subunit 2 OS=Mus musculus OX=10090 GN=Sf3b2 PE=1 SV=1;tr|A0A494B9S9|A0A494B9S9_MOUSE Splicing factor 3b, subunit 2 (Fragment) OS=Mus musculus OX=10090 GN=Sf3b2 PE=1 SV=1	S	292	___1	EEMETDTRSSLGQSASETEEDTVSISKKEKN	SSLGQS(1)AS(1)ETEEDTVSISK
	Rbm6	tr|Q3ULB0|Q3ULB0_MOUSE RNA-binding motif protein 6 OS=Mus musculus OX=10090 GN=Rbm6 PE=1 SV=1;tr|S4R1W5|S4R1W5_MOUSE RNA-binding motif protein 6 OS=Mus musculus OX=10090 GN=Rbm6 PE=1 SV=1	S	230	___1	GTFEHESQSDFQNSQSPVQEQDKPKLSGGEQ	EGETQSGTFEHESQSDFQNS(0.004)QS(0.996)PVQEQDKPK
Myelin regulatory factor;Myelin regulatory factor, N-terminal;Myelin regulatory factor, C-terminal	Myrf	sp|Q3UR85-2|MYRF_MOUSE Isoform 2 of Myelin regulatory factor OS=Mus musculus OX=10090 GN=Myrf;sp|Q3UR85-3|MYRF_MOUSE Isoform 3 of Myelin regulatory factor OS=Mus musculus OX=10090 GN=Myrf;sp|Q3UR85|MYRF_MOUSE Myelin regulatory factor OS=Mus musculus OX=100	S	294	___1	PGTVTALPPHPARAPSPPWPPQGPLSPGTGS	APS(1)PPWPPQGPLSPGTGSLPLSIAR
ESF1 homolog	Esf1	sp|Q3V1V3|ESF1_MOUSE ESF1 homolog OS=Mus musculus OX=10090 GN=Esf1 PE=1 SV=1	S	153	___1	RVQKMKNSQKPQKIDSEISPKKDNEEFLQNK	IDS(0.824)EIS(0.176)PK
Protein kinase C	Prkca	tr|Q4VA93|Q4VA93_MOUSE Protein kinase C OS=Mus musculus OX=10090 GN=Prkca PE=1 SV=1	S	226	___1	KTKTIRSTLNPQWNESFTFKLKPSDKDRRLS	STLNPQWNES(0.983)FT(0.017)FK
	Exoc1	tr|Q5PPR2|Q5PPR2_MOUSE Exocyst complex component 1 OS=Mus musculus OX=10090 GN=Exoc1 PE=1 SV=1	S	448	___1	MTGTSKESKKFGLHGSSGKLTGSTSSLNKLS	FGLHGS(0.98)S(0.02)GK
Host cell factor 1;HCF N-terminal chain 1;HCF N-terminal chain 2;HCF N-terminal chain 3;HCF N-terminal chain 4;HCF N-terminal chain 5;HCF N-terminal chain 6;HCF C-terminal chain 1;HCF C-terminal chain 2;HCF C-terminal chain 3;HCF C-terminal chain 4;HCF C-terminal chain 5;HCF C-terminal chain 6	Hcfc1	sp|Q61191|HCFC1_MOUSE Host cell factor 1 OS=Mus musculus OX=10090 GN=Hcfc1 PE=1 SV=2;tr|F6SJS2|F6SJS2_MOUSE Host cell factor 1 (Fragment) OS=Mus musculus OX=10090 GN=Hcfc1 PE=1 SV=1	S	1506	___1	RAVTTVTQSTPVPGPSVPPPEELQVSPGPRQ	AVT(0.001)T(0.002)VT(0.002)QS(0.004)T(0.011)PVPGPS(0.929)VPPPEELQVS(0.052)PGPR
ATP-dependent RNA helicase DDX3X	Ddx3x	sp|Q62167|DDX3X_MOUSE ATP-dependent RNA helicase DDX3X OS=Mus musculus OX=10090 GN=Ddx3x PE=1 SV=3	S	24	___1	ALGLDQQFAGLDLNSSDNQSGGSTASKGRYI	SHVAVENALGLDQQFAGLDLNS(0.212)S(0.757)DNQS(0.018)GGS(0.005)T(0.006)AS(0.002)K
U2 snRNP-associated SURP motif-containing protein	U2surp	sp|Q6NV83-2|SR140_MOUSE Isoform 2 of U2 snRNP-associated SURP motif-containing protein OS=Mus musculus OX=10090 GN=U2surp;sp|Q6NV83|SR140_MOUSE U2 snRNP-associated SURP motif-containing protein OS=Mus musculus OX=10090 GN=U2surp PE=1 SV=3;tr|A0A087WRG2|A0A	S	37	___1	HSSGSSDAHMDASGPSDSDMPSRTRPKSPRK	SSDVHSSGSSDAHMDAS(0.042)GPS(0.772)DS(0.175)DMPS(0.011)R
	Dusp16	tr|Q6PCP3|Q6PCP3_MOUSE Dual-specificity phosphatase 16 OS=Mus musculus OX=10090 GN=Dusp16 PE=1 SV=1;tr|F6UIK0|F6UIK0_MOUSE Dual-specificity phosphatase 16 OS=Mus musculus OX=10090 GN=Dusp16 PE=3 SV=2	S	607	___1	VRRRQKPTDRADSRRSWHEESPFEKQFKRRS	S(1)WHEESPFEK
	Dusp16	tr|Q6PCP3|Q6PCP3_MOUSE Dual-specificity phosphatase 16 OS=Mus musculus OX=10090 GN=Dusp16 PE=1 SV=1	S	501	___1	SSGSTQRPFFSPLHRSGSVEDNYHTNFLFGL	S(0.83)GS(0.157)VEDNY(0.007)HT(0.006)NFLFGLSTSQQHLTK
Telomere-associated protein RIF1	Rif1	sp|Q6PR54-2|RIF1_MOUSE Isoform 2 of Telomere-associated protein RIF1 OS=Mus musculus OX=10090 GN=Rif1;sp|Q6PR54|RIF1_MOUSE Telomere-associated protein RIF1 OS=Mus musculus OX=10090 GN=Rif1 PE=1 SV=2;sp|Q6PR54-3|RIF1_MOUSE Isoform 3 of Telomere-associated p	S	2094	___1	LVQVASELGAESNTTSPEKLELDSFGSVNES	LPQCLLVQVASELGAES(0.032)NT(0.024)T(0.055)S(0.89)PEK
Ligand-dependent corepressor	Lcor	sp|Q6ZPI3|LCOR_MOUSE Ligand-dependent corepressor OS=Mus musculus OX=10090 GN=Lcor PE=2 SV=2;tr|A0A494B9R4|A0A494B9R4_MOUSE Ligand-dependent corepressor (Fragment) OS=Mus musculus OX=10090 GN=Lcor PE=1 SV=1	S	328	___1	GSDAEQSTSGQPYPTSDQEGDPGSKQPRKKR	SMLDAGPDSWGSDAEQS(0.001)T(0.001)S(0.001)GQPY(0.008)PT(0.225)S(0.759)DQEGDPGS(0.005)K
Zinc transporter ZIP14	Slc39a14	sp|Q75N73-3|S39AE_MOUSE Isoform 2 of Metal cation symporter ZIP14 OS=Mus musculus OX=10090 GN=Slc39a14;sp|Q75N73|S39AE_MOUSE Metal cation symporter ZIP14 OS=Mus musculus OX=10090 GN=Slc39a14 PE=1 SV=1	S	308	___1	GKAPGTDEKVIVNSMSVQDLQASQSACYWLK	VIVNS(0.17)MS(0.83)VQDLQASQSACYWLK
Nischarin	Nisch	sp|Q80TM9-3|NISCH_MOUSE Isoform 3 of Nischarin OS=Mus musculus OX=10090 GN=Nisch;sp|Q80TM9-2|NISCH_MOUSE Isoform 2 of Nischarin OS=Mus musculus OX=10090 GN=Nisch;sp|Q80TM9|NISCH_MOUSE Nischarin OS=Mus musculus OX=10090 GN=Nisch PE=1 SV=2	S	424	___1	RYFEMGPPDAEEEEGSGQGEEDEEDEDEEAE	Y(0.008)FEMGPPDAEEEEGS(0.992)GQGEEDEEDEDEEAEEER
Specifically androgen-regulated gene protein	Sarg	sp|Q8BI29|SARG_MOUSE Specifically androgen-regulated gene protein OS=Mus musculus OX=10090 GN=Sarg PE=1 SV=2;sp|Q8BI29-2|SARG_MOUSE Isoform 2 of Specifically androgen-regulated gene protein OS=Mus musculus OX=10090 GN=Sarg	S	537	___1	KVSPSAFRNSRPRPASLGMGKDFAGIQGGKL	PAS(1)LGMGK
Swi5-dependent recombination DNA repair protein 1 homolog	Sfr1	sp|Q8BP27-2|SFR1_MOUSE Isoform 2 of Swi5-dependent recombination DNA repair protein 1 homolog OS=Mus musculus OX=10090 GN=Sfr1;sp|Q8BP27|SFR1_MOUSE Swi5-dependent recombination DNA repair protein 1 homolog OS=Mus musculus OX=10090 GN=Sfr1 PE=1 SV=2;sp|Q8BP	S	51	___1	PPTSPAAPQTSENPPSPPTSPAAPQPRENPP	ENPPS(1)PPT(0.02)S(0.98)PAAPQPR
Autophagy-related protein 16-1	Atg16l1	sp|Q8C0J2-4|A16L1_MOUSE Isoform 4 of Autophagy-related protein 16-1 OS=Mus musculus OX=10090 GN=Atg16l1;sp|Q8C0J2-2|A16L1_MOUSE Isoform 2 of Autophagy-related protein 16-1 OS=Mus musculus OX=10090 GN=Atg16l1;sp|Q8C0J2-5|A16L1_MOUSE Isoform 5 of Autophagy-r	S	303	___1	SPLLGHHSSDAARRRSVSSIPVPQDIMDTHP	S(0.921)VS(0.038)S(0.04)IPVPQDIMDTHPASGK
Uncharacterized protein CXorf38 homolog		sp|Q8C5K5-2|CX038_MOUSE Isoform 2 of Uncharacterized protein CXorf38 homolog OS=Mus musculus OX=10090;sp|Q8C5K5|CX038_MOUSE Uncharacterized protein CXorf38 homolog OS=Mus musculus OX=10090 PE=1 SV=1	S	162	___1	EEISNQLDVVKGFLGSNTDLRNGLTEDLQKL	GFLGS(0.949)NT(0.051)DLR
Protein ELYS	Ahctf1	sp|Q8CJF7|ELYS_MOUSE Protein ELYS OS=Mus musculus OX=10090 GN=Ahctf1 PE=1 SV=1	S	1980	___1	VPLEADGGTTGKEQTSPQKKDVPVVRRSTRN	VVPLEADGGTTGKEQT(0.042)S(0.958)PQK
	Pvr	tr|Q8K094|Q8K094_MOUSE Poliovirus receptor OS=Mus musculus OX=10090 GN=Pvr PE=1 SV=1	S	384	___1	TIRRCRHGRALQSNPSERENVQYSSVNGDCR	ALQS(0.013)NPS(0.868)ERENVQY(0.008)S(0.087)S(0.024)VNGDCR
Supervillin	Svil	sp|Q8K4L3-3|SVIL_MOUSE Isoform 2 of Supervillin OS=Mus musculus OX=10090 GN=Svil	S	260	___1	PGDSPLPTEARARYPSGSEIPVVEDEEKVDE	ARYPS(0.999)GS(0.001)EIPVVEDEEK
Epidermal growth factor receptor kinase substrate 8-like protein 2	Eps8l2	sp|Q99K30|ES8L2_MOUSE Epidermal growth factor receptor kinase substrate 8-like protein 2 OS=Mus musculus OX=10090 GN=Eps8l2 PE=1 SV=1;sp|Q99K30-2|ES8L2_MOUSE Isoform 2 of Epidermal growth factor receptor kinase substrate 8-like protein 2 OS=Mus musculus OX	S	17	___1	SQSASMSCCPGAANGSLGRSDGVPRMSAKDL	SQSASMSCCPGAANGS(1)LGR
	Pkp2	tr|Q9CQ73|Q9CQ73_MOUSE Plakophilin 2 OS=Mus musculus OX=10090 GN=Pkp2 PE=1 SV=1	S	82	___1	RGRSSAVSGNLHRTSSVPEYVYKLHVVENDF	TS(0.001)S(0.999)VPEYVYK
Proline-, glutamic acid- and leucine-rich protein 1	Pelp1	sp|Q9DBD5|PELP1_MOUSE Proline-, glutamic acid- and leucine-rich protein 1 OS=Mus musculus OX=10090 GN=Pelp1 PE=1 SV=2;tr|Q9D4T3|Q9D4T3_MOUSE Proline-, glutamic acid- and leucine-rich protein 1 OS=Mus musculus OX=10090 GN=Pelp1 PE=1 SV=1	S	10	___1	______MAAAVLSGASAGSPAGAPGGPGGLS	AAAVLS(0.017)GAS(0.773)AGS(0.211)PAGAPGGPGGLSAVGSGPR
	Mllt1	tr|Q9ERL0|Q9ERL0_MOUSE Btk-PH-domain binding protein OS=Mus musculus OX=10090 GN=Mllt1 PE=1 SV=1	S	261	___1	KEPKMALKETKLESLSPKGVPQPPTLPKASS	LES(0.005)LS(0.995)PK
Unconventional myosin-XVIIIa	Myo18a	sp|Q9JMH9|MY18A_MOUSE Unconventional myosin-XVIIIa OS=Mus musculus OX=10090 GN=Myo18a PE=1 SV=2;sp|Q9JMH9-6|MY18A_MOUSE Isoform 6 of Unconventional myosin-XVIIIa OS=Mus musculus OX=10090 GN=Myo18a;tr|K3W4L0|K3W4L0_MOUSE Unconventional myosin-XVIIIa OS=Mus	S	52	___1	EEMSMRRGFFNLNRSSKRESKTRLEISNPIP	GFFNLNRS(0.215)S(0.785)K
A-kinase anchor protein 12	Akap12	sp|Q9WTQ5|AKA12_MOUSE A-kinase anchor protein 12 OS=Mus musculus OX=10090 GN=Akap12 PE=1 SV=1;tr|A0A668KLV9|A0A668KLV9_MOUSE A-kinase anchor protein 12 OS=Mus musculus OX=10090 GN=Akap12 PE=1 SV=1;tr|A0A668KLD3|A0A668KLD3_MOUSE A-kinase anchor protein 12 O	S	1285	___1	RDSEVMEVARCQETESNEEQSISPEKREMGT	CQET(0.005)ES(0.994)NEEQS(0.001)ISPEK
A-kinase anchor protein 12	Akap12	sp|Q9WTQ5|AKA12_MOUSE A-kinase anchor protein 12 OS=Mus musculus OX=10090 GN=Akap12 PE=1 SV=1	S	76	___1	VNGVAEQEDVHVQEESQDGQEEEVTVEDVGQ	NGQLS(0.032)AVNGVAEQEDVHVQEES(0.958)QDGQEEEVT(0.009)VEDVGQR
A-kinase anchor protein 12	Akap12	sp|Q9WTQ5|AKA12_MOUSE A-kinase anchor protein 12 OS=Mus musculus OX=10090 GN=Akap12 PE=1 SV=1;tr|A0A668KLV9|A0A668KLV9_MOUSE A-kinase anchor protein 12 OS=Mus musculus OX=10090 GN=Akap12 PE=1 SV=1;tr|A0A668KLD3|A0A668KLD3_MOUSE A-kinase anchor protein 12 O	S	811	___1	KKRADGKQEQAAVEDSGPGEINEDDPDVPAV	QEQAAVEDS(1)GPGEINEDDPDVPAVVPLSEYDAVER
Zinc finger protein 638	Zfml;Znf638	tr|A0A0N4SV80|A0A0N4SV80_MOUSE Zinc finger protein 638 OS=Mus musculus OX=10090 GN=Zfp638 PE=1 SV=1;tr|E9QML5|E9QML5_MOUSE Zinc finger protein 638 OS=Mus musculus OX=10090 GN=Zfp638 PE=1 SV=2;sp|Q61464-4|ZN638_MOUSE Isoform 4 of Zinc finger protein 638 OS=	T	125	___1	ITPPVEVKQSSVTQVTEQSPKVQSRYTKESA	QSSVTQVT(0.79)EQS(0.21)PK
Ribosomal RNA processing protein 36 homolog	Rrp36	tr|A0A0R4J045|A0A0R4J045_MOUSE Ribosomal RNA-processing protein 36 homolog OS=Mus musculus OX=10090 GN=Rrp36 PE=1 SV=1;tr|A0A3B2WBC2|A0A3B2WBC2_MOUSE Ribosomal RNA-processing protein 36 homolog (Fragment) OS=Mus musculus OX=10090 GN=Rrp36 PE=1 SV=1;tr|A0A3	T	46	___1	RPKAHKQLVAGNSTRTRSPQQPVCVADKHRP	T(0.774)RS(0.226)PQQPVCVADK
Sorbin and SH3 domain-containing protein 2	Sorbs2	tr|B2RXQ9|B2RXQ9_MOUSE Sorbin and SH3 domain-containing protein 2 OS=Mus musculus OX=10090 GN=Sorbs2 PE=1 SV=1;tr|F7BEU1|F7BEU1_MOUSE Sorbin and SH3 domain-containing protein 2 (Fragment) OS=Mus musculus OX=10090 GN=Sorbs2 PE=1 SV=1;tr|D3Z080|D3Z080_MOUSE	T	306	___1	KSSILQHERPPPLPPTPTPVPREPSRKPLSV	SSILQHERPPPLPPT(0.943)PT(0.057)PVPR
	Abcc4	tr|E9Q467|E9Q467_MOUSE ATP-binding cassette, sub-family C (CFTR/MRP), member 4 OS=Mus musculus OX=10090 GN=Abcc4 PE=1 SV=1;tr|E9Q236|E9Q236_MOUSE ATP-binding cassette, sub-family C (CFTR/MRP), member 4 OS=Mus musculus OX=10090 GN=Abcc4 PE=1 SV=1	T	571	___1	LKKENEEAEPSTAPGTPTLRKRTFSEASIWS	KENEEAEPS(0.231)T(0.769)APGT(0.999)PT(0.001)LR
	Sf3b2	tr|Q3UJB0|Q3UJB0_MOUSE Splicing factor 3b, subunit 2 OS=Mus musculus OX=10090 GN=Sf3b2 PE=1 SV=1	T	763	___1	ELRKKKIEEAMDGSETPQLFTVLPEKRTATV	IEEAMDGS(0.145)ET(0.848)PQLFT(0.007)VLPEKR
Myb-binding protein 1A	Mybbp1a	sp|Q7TPV4|MBB1A_MOUSE Myb-binding protein 1A OS=Mus musculus OX=10090 GN=Mybbp1a PE=1 SV=2	T	953	___1	TNKRHQDGHKLHGADTEDSEDQAANCLDLDF	LHGADT(0.808)EDS(0.192)EDQAANCLDLDFVTR
Something about silencing protein 10	Utp3	sp|Q9JI13-2|SAS10_MOUSE Isoform 2 of Something about silencing protein 10 OS=Mus musculus OX=10090 GN=Utp3;sp|Q9JI13|SAS10_MOUSE Something about silencing protein 10 OS=Mus musculus OX=10090 GN=Utp3 PE=1 SV=1	T	25	___1	AAQWAAVRAQAGLTATDENEDDLGLPPSPGD	AQAGLT(0.019)AT(0.94)DENEDDLGLPPS(0.039)PGDS(0.001)S(0.001)Y(0.001)YQDQVDEFHEAR
Heat shock protein HSP 90-beta	Hsp90ab1	sp|P11499|HS90B_MOUSE Heat shock protein HSP 90-beta OS=Mus musculus OX=10090 GN=Hsp90ab1 PE=1 SV=3;tr|E9Q3D6|E9Q3D6_MOUSE Heat shock protein HSP 90-beta (Fragment) OS=Mus musculus OX=10090 GN=Hsp90ab1 PE=1 SV=1	Y	301	___1	KPIWTRNPDDITQEEYGEFYKSLTNDWEDHL	NPDDITQEEY(0.947)GEFY(0.053)K
Phosphoinositide phospholipase C;1-phosphatidylinositol 4,5-bisphosphate phosphodiesterase eta-1	Plch1	tr|H3BKE1|H3BKE1_MOUSE Phosphoinositide phospholipase C (Fragment) OS=Mus musculus OX=10090 GN=Plch1 PE=1 SV=8;tr|A0A0A0MQM2|A0A0A0MQM2_MOUSE Phosphoinositide phospholipase C OS=Mus musculus OX=10090 GN=Plch1 PE=1 SV=1;tr|I1E4X4|I1E4X4_MOUSE Phosphoinositi	S	460	___2	KLPYHLGDDAEEGEVSDEDSADEIEDECKFK	KLPYHLGDDAEEGEVS(1)DEDS(1)ADEIEDECK
Phosphoinositide phospholipase C;1-phosphatidylinositol 4,5-bisphosphate phosphodiesterase eta-1	Plch1	tr|H3BKE1|H3BKE1_MOUSE Phosphoinositide phospholipase C (Fragment) OS=Mus musculus OX=10090 GN=Plch1 PE=1 SV=8;tr|A0A0A0MQM2|A0A0A0MQM2_MOUSE Phosphoinositide phospholipase C OS=Mus musculus OX=10090 GN=Plch1 PE=1 SV=1;tr|I1E4X4|I1E4X4_MOUSE Phosphoinositi	S	464	___2	HLGDDAEEGEVSDEDSADEIEDECKFKLHYS	KLPYHLGDDAEEGEVS(1)DEDS(1)ADEIEDECK
	Lrrfip2	tr|A0A0G2JEF6|A0A0G2JEF6_MOUSE Leucine-rich repeat flightless-interacting protein 2 (Fragment) OS=Mus musculus OX=10090 GN=Lrrfip2 PE=1 SV=2;tr|A0A0G2JDR6|A0A0G2JDR6_MOUSE Leucine-rich repeat flightless-interacting protein 2 (Fragment) OS=Mus musculus OX=1	S	100	___2	TRPSSRNSASATTPLSGNSSRRGSGDTSSLI	NSAS(0.016)AT(0.02)T(0.059)PLS(0.786)GNS(0.59)S(0.528)R
	Lrrfip2	tr|A0A0G2JEF6|A0A0G2JEF6_MOUSE Leucine-rich repeat flightless-interacting protein 2 (Fragment) OS=Mus musculus OX=10090 GN=Lrrfip2 PE=1 SV=2;tr|A0A0G2JDR6|A0A0G2JDR6_MOUSE Leucine-rich repeat flightless-interacting protein 2 (Fragment) OS=Mus musculus OX=1	S	103	___2	SSRNSASATTPLSGNSSRRGSGDTSSLIDPD	NSASAT(0.003)T(0.01)PLS(0.779)GNS(0.878)S(0.33)R
Cyclin-G-associated kinase	Gak	tr|F6SLK1|F6SLK1_MOUSE Cyclin-G-associated kinase (Fragment) OS=Mus musculus OX=10090 GN=Gak PE=1 SV=1;tr|A0A0R4J0F6|A0A0R4J0F6_MOUSE Cyclin-G-associated kinase OS=Mus musculus OX=10090 GN=Gak PE=1 SV=1;sp|Q99KY4-2|GAK_MOUSE Isoform 2 of Cyclin-G-associate	S	116	___2	EKEPETGLDNTSPKESQSVLIADGDGSEVSD	ES(0.815)QS(0.071)VLIADGDGS(0.61)EVS(0.501)DEEEAS(0.002)FPSEERKPGAGEDTPR
		tr|A0A1B0GR85|A0A1B0GR85_MOUSE RIKEN cDNA 2900026A02 gene OS=Mus musculus OX=10090 GN=2900026A02Rik PE=1 SV=1	S	1035	___2	TEDMLEPSRKTPPPLSPRSVVSVLASPGHEE	SGTEDMLEPS(0.025)RKT(0.975)PPPLS(1)PR
		tr|A0A1B0GR85|A0A1B0GR85_MOUSE RIKEN cDNA 2900026A02 gene OS=Mus musculus OX=10090 GN=2900026A02Rik PE=1 SV=1	S	1041	___2	PSRKTPPPLSPRSVVSVLASPGHEEPWSPVS	S(0.033)VVS(0.935)VLAS(0.058)PGHEEPWS(0.69)PVS(0.204)S(0.08)K
		tr|A0A1B0GR85|A0A1B0GR85_MOUSE RIKEN cDNA 2900026A02 gene OS=Mus musculus OX=10090 GN=2900026A02Rik PE=1 SV=1	S	1045	___2	TPPPLSPRSVVSVLASPGHEEPWSPVSSKGS	SVVS(0.009)VLAS(0.977)PGHEEPWS(0.924)PVS(0.046)S(0.043)K
		tr|A0A1B0GR85|A0A1B0GR85_MOUSE RIKEN cDNA 2900026A02 gene OS=Mus musculus OX=10090 GN=2900026A02Rik PE=1 SV=1	S	1053	___2	SVVSVLASPGHEEPWSPVSSKGSAKGREYEE	S(0.008)VVS(0.074)VLAS(0.918)PGHEEPWS(0.972)PVS(0.015)S(0.013)K
		tr|A0A1B0GR85|A0A1B0GR85_MOUSE RIKEN cDNA 2900026A02 gene OS=Mus musculus OX=10090 GN=2900026A02Rik PE=1 SV=1	S	1194	___2	ERSSRITSKTQQQQDSPPAEPSSSPQERSGW	TQQQQDS(1)PPAEPS(0.141)S(0.122)S(0.737)PQER
		tr|A0A1B0GR85|A0A1B0GR85_MOUSE RIKEN cDNA 2900026A02 gene OS=Mus musculus OX=10090 GN=2900026A02Rik PE=1 SV=1	S	1202	___2	KTQQQQDSPPAEPSSSPQERSGWPKEAEWRR	TQQQQDS(1)PPAEPS(0.096)S(0.079)S(0.826)PQER
		tr|A0A1Y7VNP1|A0A1Y7VNP1_MOUSE Autophagy-related protein 2 homolog B (Fragment) OS=Mus musculus OX=10090 GN=Atg2b PE=1 SV=1	S	418	___2	DFATAPPTSPAKSYISPHSSPSQTPTRHGRH	S(0.001)YIS(0.999)PHS(0.618)S(0.342)PS(0.036)QT(0.003)PTR
Protein-tyrosine-phosphatase	Ptpn21	tr|A0A1Y7VNU2|A0A1Y7VNU2_MOUSE Protein-tyrosine-phosphatase (Fragment) OS=Mus musculus OX=10090 GN=Ptpn21 PE=1 SV=1;tr|G5E8J4|G5E8J4_MOUSE Tyrosine-protein phosphatase non-receptor type OS=Mus musculus OX=10090 GN=Ptpn21 PE=1 SV=1	S	710	___2	YSHKKSLSDATMLIHSSEEDEDLEEDSSREQ	S(0.001)LS(0.003)DAT(0.003)MLIHS(0.995)S(0.995)EEDEDLEEDS(0.001)S(0.001)REQAISAVSEPR
Protein-tyrosine-phosphatase	Ptpn21	tr|A0A1Y7VNU2|A0A1Y7VNU2_MOUSE Protein-tyrosine-phosphatase (Fragment) OS=Mus musculus OX=10090 GN=Ptpn21 PE=1 SV=1;tr|G5E8J4|G5E8J4_MOUSE Tyrosine-protein phosphatase non-receptor type OS=Mus musculus OX=10090 GN=Ptpn21 PE=1 SV=1	S	711	___2	SHKKSLSDATMLIHSSEEDEDLEEDSSREQA	S(0.001)LS(0.003)DAT(0.003)MLIHS(0.995)S(0.995)EEDEDLEEDS(0.001)S(0.001)REQAISAVSEPR
	Elmsan1	tr|A0A1Y7VP67|A0A1Y7VP67_MOUSE Mitotic deacetylase-associated SANT domain protein (Fragment) OS=Mus musculus OX=10090 GN=Mideas PE=1 SV=1;tr|E9Q2I4|E9Q2I4_MOUSE Mitotic deacetylase-associated SANT domain protein OS=Mus musculus OX=10090 GN=Mideas PE=1 SV=1	S	653	___2	ERSFEPPPYTPPPILSPVREGSGLYFNAIIS	SFEPPPY(0.281)T(0.723)PPPILS(0.995)PVR
		tr|A0A286YD34|A0A286YD34_MOUSE Sorbin and SH3 domain-containing protein 1 (Fragment) OS=Mus musculus OX=10090 GN=Sorbs1 PE=1 SV=1	S	25	___2	IDLPYSSSPSRSATVSPQPSHHSLSAGPDLT	S(0.459)AT(0.547)VS(0.954)PQPS(0.033)HHS(0.006)LSAGPDLTESEK
		tr|A0A3Q4EH04|A0A3Q4EH04_MOUSE Serine/arginine-rich-splicing factor 7 OS=Mus musculus OX=10090 GN=Srsf7 PE=1 SV=1	S	134	___2	CHRYSRRRRSRFLRLSQSP____________	FLRLS(1)QS(1)P
		tr|A0A3Q4EH04|A0A3Q4EH04_MOUSE Serine/arginine-rich-splicing factor 7 OS=Mus musculus OX=10090 GN=Srsf7 PE=1 SV=1	S	136	___2	RYSRRRRSRFLRLSQSP______________	FLRLS(1)QS(1)P
Paternally-expressed gene 3 protein	Peg3	tr|A0A5F8MPW9|A0A5F8MPW9_MOUSE Paternally-expressed gene 3 protein OS=Mus musculus OX=10090 GN=Peg3 PE=1 SV=1;sp|Q3URU2|PEG3_MOUSE Paternally-expressed gene 3 protein OS=Mus musculus OX=10090 GN=Peg3 PE=1 SV=1;sp|Q3URU2-2|PEG3_MOUSE Isoform 2 of Paternally	S	71	___2	______MYHHEDDTNSDMNSDDDMSRSGRET;PLESFKMYHHEDDTNSDMNSDDDMSRSGRET	MYHHEDDT(0.001)NS(0.999)DMNS(1)DDDMSR
Paternally-expressed gene 3 protein	Peg3	tr|A0A5F8MPW9|A0A5F8MPW9_MOUSE Paternally-expressed gene 3 protein OS=Mus musculus OX=10090 GN=Peg3 PE=1 SV=1;sp|Q3URU2|PEG3_MOUSE Paternally-expressed gene 3 protein OS=Mus musculus OX=10090 GN=Peg3 PE=1 SV=1;sp|Q3URU2-2|PEG3_MOUSE Isoform 2 of Paternally	S	75	___2	__MYHHEDDTNSDMNSDDDMSRSGRETPPPR;FKMYHHEDDTNSDMNSDDDMSRSGRETPPPR	MYHHEDDT(0.001)NS(0.999)DMNS(1)DDDMSR
	Zmynd8	tr|A2A485|A2A485_MOUSE Zinc finger, MYND-type-containing 8 OS=Mus musculus OX=10090 GN=Zmynd8 PE=1 SV=1;tr|Q3UH28|Q3UH28_MOUSE Zinc finger, MYND-type-containing 8 OS=Mus musculus OX=10090 GN=Zmynd8 PE=1 SV=1;tr|Q3U1M7|Q3U1M7_MOUSE Zinc finger, MYND-type-co	S	481	___2	KSTASPASTKTGQAGSLSGSPKPFSPQAPTP	T(0.056)GQAGS(0.83)LS(0.133)GS(0.144)PKPFS(0.823)PQAPT(0.013)PIMT(0.001)KPDK
	Zmynd8	tr|A2A485|A2A485_MOUSE Zinc finger, MYND-type-containing 8 OS=Mus musculus OX=10090 GN=Zmynd8 PE=1 SV=1;tr|Q3UH28|Q3UH28_MOUSE Zinc finger, MYND-type-containing 8 OS=Mus musculus OX=10090 GN=Zmynd8 PE=1 SV=1;tr|Q3U1M7|Q3U1M7_MOUSE Zinc finger, MYND-type-co	S	483	___2	TASPASTKTGQAGSLSGSPKPFSPQAPTPIM	T(0.023)GQAGS(0.271)LS(0.813)GS(0.813)PKPFS(0.079)PQAPTPIMTKPDK
	Zmynd8	tr|A2A485|A2A485_MOUSE Zinc finger, MYND-type-containing 8 OS=Mus musculus OX=10090 GN=Zmynd8 PE=1 SV=1;tr|Q3UH28|Q3UH28_MOUSE Zinc finger, MYND-type-containing 8 OS=Mus musculus OX=10090 GN=Zmynd8 PE=1 SV=1;tr|Q3U1M7|Q3U1M7_MOUSE Zinc finger, MYND-type-co	S	485	___2	SPASTKTGQAGSLSGSPKPFSPQAPTPIMTK	T(0.003)GQAGS(0.812)LS(0.212)GS(0.867)PKPFS(0.106)PQAPTPIMTKPDK
	Zmynd8	tr|A2A485|A2A485_MOUSE Zinc finger, MYND-type-containing 8 OS=Mus musculus OX=10090 GN=Zmynd8 PE=1 SV=1;tr|Q3UH28|Q3UH28_MOUSE Zinc finger, MYND-type-containing 8 OS=Mus musculus OX=10090 GN=Zmynd8 PE=1 SV=1;tr|Q3U1M7|Q3U1M7_MOUSE Zinc finger, MYND-type-co	S	490	___2	KTGQAGSLSGSPKPFSPQAPTPIMTKPDKTS	T(0.001)GQAGS(0.092)LS(0.483)GS(0.568)PKPFS(0.855)PQAPT(0.002)PIMTKPDK
SUZ domain-containing protein 1	Szrd1	tr|A2AA85|A2AA85_MOUSE SUZ domain-containing protein 1 (Fragment) OS=Mus musculus OX=10090 GN=Szrd1 PE=1 SV=1;sp|Q6NXN1-2|SZRD1_MOUSE Isoform 2 of SUZ domain-containing protein 1 OS=Mus musculus OX=10090 GN=Szrd1;sp|Q6NXN1|SZRD1_MOUSE SUZ domain-containing	S	31	___2	RRLEKKLKITQKERKSKSPPKVPIVIQDDSL	S(1)KS(1)PPKVPIVIQDDSLPTGPPPQIR
SUZ domain-containing protein 1	Szrd1	tr|A2AA85|A2AA85_MOUSE SUZ domain-containing protein 1 (Fragment) OS=Mus musculus OX=10090 GN=Szrd1 PE=1 SV=1;sp|Q6NXN1-2|SZRD1_MOUSE Isoform 2 of SUZ domain-containing protein 1 OS=Mus musculus OX=10090 GN=Szrd1;sp|Q6NXN1|SZRD1_MOUSE SUZ domain-containing	S	33	___2	LEKKLKITQKERKSKSPPKVPIVIQDDSLPT	S(1)KS(1)PPKVPIVIQDDSLPTGPPPQIR
Alpha-1-syntrophin	Snta1	tr|A2AKD7|A2AKD7_MOUSE Alpha-1-syntrophin OS=Mus musculus OX=10090 GN=Snta1 PE=1 SV=1;sp|Q61234|SNTA1_MOUSE Alpha-1-syntrophin OS=Mus musculus OX=10090 GN=Snta1 PE=1 SV=1	S	178	___2	MKEVSPYFKNSAGGTSVGWDSPPASPLQRQP	NSAGGT(0.019)S(0.981)VGWDSPPAS(1)PLQR
Breast carcinoma-amplified sequence 3 homolog	Bcas3	tr|B1AR76|B1AR76_MOUSE Breast carcinoma-amplified sequence 3 homolog (Fragment) OS=Mus musculus OX=10090 GN=Bcas3 PE=1 SV=1;tr|F7CPM1|F7CPM1_MOUSE Breast carcinoma-amplified sequence 3 homolog (Fragment) OS=Mus musculus OX=10090 GN=Bcas3 PE=1 SV=1;tr|F7C0F	S	3	___2	_____________RCSPVPGLSSSPSGSPLH	CS(1)PVPGLS(0.165)S(0.107)S(0.632)PS(0.054)GS(0.042)PLHGK
Sorbin and SH3 domain-containing protein 2	Sorbs2	tr|B2RXQ9|B2RXQ9_MOUSE Sorbin and SH3 domain-containing protein 2 OS=Mus musculus OX=10090 GN=Sorbs2 PE=1 SV=1;tr|D3Z080|D3Z080_MOUSE Sorbin and SH3 domain-containing protein 2 OS=Mus musculus OX=10090 GN=Sorbs2 PE=1 SV=1;sp|Q3UTJ2-5|SRBS2_MOUSE Isoform 5	S	458	___2	SPSSPSRAQDHESPRSYSSTLTDLGRSASRE	AQDHES(0.998)PRS(0.955)Y(0.023)S(0.017)S(0.005)T(0.002)LT(0.001)DLGR
	Sorbs2	tr|B2RXQ9|B2RXQ9_MOUSE Sorbin and SH3 domain-containing protein 2 OS=Mus musculus OX=10090 GN=Sorbs2 PE=1 SV=1;tr|A0A1B0GRC3|A0A1B0GRC3_MOUSE Sorbin and SH3 domain-containing protein 2 OS=Mus musculus OX=10090 GN=Sorbs2 PE=1 SV=1;tr|D3Z203|D3Z203_MOUSE Sor	S	7	___2	_________MNTGRESQSPDSAKGFRSVRPN	MNT(0.019)GRES(0.982)QS(0.989)PDS(0.01)AK
	Sorbs2	tr|B2RXQ9|B2RXQ9_MOUSE Sorbin and SH3 domain-containing protein 2 OS=Mus musculus OX=10090 GN=Sorbs2 PE=1 SV=1;tr|A0A1B0GRC3|A0A1B0GRC3_MOUSE Sorbin and SH3 domain-containing protein 2 OS=Mus musculus OX=10090 GN=Sorbs2 PE=1 SV=1;tr|D3Z203|D3Z203_MOUSE Sor	S	9	___2	_______MNTGRESQSPDSAKGFRSVRPNLQ	MNT(0.032)GRES(0.969)QS(0.997)PDS(0.003)AK
	Sorbs2	tr|B2RXQ9|B2RXQ9_MOUSE Sorbin and SH3 domain-containing protein 2 OS=Mus musculus OX=10090 GN=Sorbs2 PE=1 SV=1;tr|A0A1B0GRC3|A0A1B0GRC3_MOUSE Sorbin and SH3 domain-containing protein 2 OS=Mus musculus OX=10090 GN=Sorbs2 PE=1 SV=1;tr|D3Z203|D3Z203_MOUSE Sor	S	12	___2	____MNTGRESQSPDSAKGFRSVRPNLQDKR	ES(0.06)QS(0.94)PDS(1)AKGFR
Sorbin and SH3 domain-containing protein 2	Sorbs2	tr|B2RXQ9|B2RXQ9_MOUSE Sorbin and SH3 domain-containing protein 2 OS=Mus musculus OX=10090 GN=Sorbs2 PE=1 SV=1;tr|A0A1B0GRC3|A0A1B0GRC3_MOUSE Sorbin and SH3 domain-containing protein 2 OS=Mus musculus OX=10090 GN=Sorbs2 PE=1 SV=1;tr|D3Z203|D3Z203_MOUSE Sor	S	59	___2	AKGFRSVRPNLQDKRSPTQSQITINGNSGGA	RS(0.794)PT(0.159)QS(0.047)QITINGNSGGAVSPVSYYQR
Sorbin and SH3 domain-containing protein 2	Sorbs2	tr|B2RXQ9|B2RXQ9_MOUSE Sorbin and SH3 domain-containing protein 2 OS=Mus musculus OX=10090 GN=Sorbs2 PE=1 SV=1;tr|D3Z080|D3Z080_MOUSE Sorbin and SH3 domain-containing protein 2 OS=Mus musculus OX=10090 GN=Sorbs2 PE=1 SV=1;sp|Q3UTJ2-5|SRBS2_MOUSE Isoform 5	S	445	___2	GSSSTFTKSFISSSPSSPSRAQDHESPRSYS	SFISS(0.001)S(0.013)PS(0.798)S(0.136)PS(0.052)R
Sorbin and SH3 domain-containing protein 2	Sorbs2	tr|D3Z080|D3Z080_MOUSE Sorbin and SH3 domain-containing protein 2 OS=Mus musculus OX=10090 GN=Sorbs2 PE=1 SV=1;sp|Q3UTJ2-5|SRBS2_MOUSE Isoform 5 of Sorbin and SH3 domain-containing protein 2 OS=Mus musculus OX=10090 GN=Sorbs2;sp|Q3UTJ2-6|SRBS2_MOUSE Isofor	S	28	___2	AAMSVTLTSVKRVQSSPNLLAAGRESQSPDS	VQS(1)S(1)PNLLAAGR
Protein lin-54 homolog	Lin54	tr|D6RJL6|D6RJL6_MOUSE Protein lin-54 homolog OS=Mus musculus OX=10090 GN=Lin54 PE=1 SV=1;tr|E9PV28|E9PV28_MOUSE Protein lin-54 homolog OS=Mus musculus OX=10090 GN=Lin54 PE=1 SV=1;sp|Q571G4|LIN54_MOUSE Protein lin-54 homolog OS=Mus musculus OX=10090 GN=Lin	S	93	___2	STTQTPNKIAISPLKSPNKNN__________	IAIS(1)PLKS(1)PNK
	Ahnak2	tr|E9PYB0|E9PYB0_MOUSE AHNAK nucleoprotein 2 (Fragment) OS=Mus musculus OX=10090 GN=Ahnak2 PE=1 SV=8	S	286	___2	HSSSEASEHRETRDMSPTSTDTEVHRTADRQ	DMS(1)PTSTDTEVHR
	Abcc4	tr|E9Q467|E9Q467_MOUSE ATP-binding cassette, sub-family C (CFTR/MRP), member 4 OS=Mus musculus OX=10090 GN=Abcc4 PE=1 SV=1;tr|E9Q236|E9Q236_MOUSE ATP-binding cassette, sub-family C (CFTR/MRP), member 4 OS=Mus musculus OX=10090 GN=Abcc4 PE=1 SV=1	S	566	___2	DFGSLLKKENEEAEPSTAPGTPTLRKRTFSE	ENEEAEPS(0.903)T(0.927)APGT(0.141)PT(0.028)LR
Little elongation complex subunit 1	Ice1	sp|E9Q286|ICE1_MOUSE Little elongation complex subunit 1 OS=Mus musculus OX=10090 GN=Ice1 PE=1 SV=1	S	1076	___2	RERGEEDTEVEDEAVSCSEGEHEAEAVMGRR	ERGEEDT(0.003)EVEDEAVS(0.998)CS(0.998)EGEHEAEAVMGR
Little elongation complex subunit 1	Ice1	sp|E9Q286|ICE1_MOUSE Little elongation complex subunit 1 OS=Mus musculus OX=10090 GN=Ice1 PE=1 SV=1	S	1078	___2	RGEEDTEVEDEAVSCSEGEHEAEAVMGRRQQ	ERGEEDT(0.003)EVEDEAVS(0.998)CS(0.998)EGEHEAEAVMGR
	Nup153	tr|E9Q3G8|E9Q3G8_MOUSE Nucleoporin 153 OS=Mus musculus OX=10090 GN=Nup153 PE=1 SV=1	S	335	___2	SSPLADAKRIPSAVSSPLNSPLDRSGIDNTV	RIPS(0.01)AVS(0.125)S(0.865)PLNS(1)PLDR
	Nup153	tr|E9Q3G8|E9Q3G8_MOUSE Nucleoporin 153 OS=Mus musculus OX=10090 GN=Nup153 PE=1 SV=1	S	339	___2	ADAKRIPSAVSSPLNSPLDRSGIDNTVFQAK	RIPS(0.01)AVS(0.125)S(0.865)PLNS(1)PLDR
	Zbtb21	tr|G3X9A3|G3X9A3_MOUSE Zinc finger and BTB domain-containing 21 OS=Mus musculus OX=10090 GN=Zbtb21 PE=1 SV=1;tr|E9Q3R9|E9Q3R9_MOUSE Zinc finger and BTB domain-containing 21 OS=Mus musculus OX=10090 GN=Zbtb21 PE=1 SV=1;tr|E9Q444|E9Q444_MOUSE Zinc finger and	S	811	___2	VQKESEVCPVPTNSPSPPPLPPPPPLPKIQP	ESEVCPVPT(0.458)NS(0.561)PS(0.98)PPPLPPPPPLPK
	Plekha5	tr|E9Q6H8|E9Q6H8_MOUSE Pleckstrin homology domain-containing, family A member 5 OS=Mus musculus OX=10090 GN=Plekha5 PE=1 SV=1;tr|A0A0N4SVR9|A0A0N4SVR9_MOUSE Pleckstrin homology domain-containing, family A member 5 (Fragment) OS=Mus musculus OX=10090 GN=Ple	S	1243	___2	APEIPRENQTTVRSLSPSPDSSTAADPPTPP	S(0.023)LS(0.968)PS(0.009)PDSSTAADPPT(1)PPQLR
	Clasp1	tr|E9Q6L0|E9Q6L0_MOUSE CLIP-associating protein 1 OS=Mus musculus OX=10090 GN=Clasp1 PE=1 SV=2;tr|A0A087WQF1|A0A087WQF1_MOUSE CLIP-associating protein 1 OS=Mus musculus OX=10090 GN=Clasp1 PE=1 SV=2;tr|E9QKH0|E9QKH0_MOUSE CLIP-associating protein 1 OS=Mus m	S	646	___2	PGSYASLGRIRTRRQSSGSTTNVASTPSDSR	RQS(0.983)S(0.016)GSTTNVASTPSDSR
	Clasp1	tr|E9Q6L0|E9Q6L0_MOUSE CLIP-associating protein 1 OS=Mus musculus OX=10090 GN=Clasp1 PE=1 SV=2;tr|A0A087WQF1|A0A087WQF1_MOUSE CLIP-associating protein 1 OS=Mus musculus OX=10090 GN=Clasp1 PE=1 SV=2;tr|E9QKH0|E9QKH0_MOUSE CLIP-associating protein 1 OS=Mus m	S	649	___2	YASLGRIRTRRQSSGSTTNVASTPSDSRGRS	RQS(0.958)S(0.052)GS(0.952)T(0.031)T(0.006)NVAS(0.001)TPSDSR
	Clasp1	tr|E9Q6L0|E9Q6L0_MOUSE CLIP-associating protein 1 OS=Mus musculus OX=10090 GN=Clasp1 PE=1 SV=2;tr|A0A087WQF1|A0A087WQF1_MOUSE CLIP-associating protein 1 OS=Mus musculus OX=10090 GN=Clasp1 PE=1 SV=2;tr|J3QP81|J3QP81_MOUSE CLIP-associating protein 1 OS=Mus m	S	672	___2	PSDSRGRSRAKVVSQSQPGSRSSSPGKLLGS	VVS(0.044)QS(0.961)QPGS(0.995)R
	Clasp1	tr|E9Q6L0|E9Q6L0_MOUSE CLIP-associating protein 1 OS=Mus musculus OX=10090 GN=Clasp1 PE=1 SV=2;tr|A0A087WQF1|A0A087WQF1_MOUSE CLIP-associating protein 1 OS=Mus musculus OX=10090 GN=Clasp1 PE=1 SV=2;tr|J3QP81|J3QP81_MOUSE CLIP-associating protein 1 OS=Mus m	S	676	___2	RGRSRAKVVSQSQPGSRSSSPGKLLGSGLAG	VVS(0.045)QS(0.959)QPGS(0.996)R
Catenin delta-1	Ctnnd1	tr|E9Q8Z5|E9Q8Z5_MOUSE Catenin delta-1 OS=Mus musculus OX=10090 GN=Ctnnd1 PE=1 SV=1;sp|P30999-2|CTND1_MOUSE Isoform 2 of Catenin delta-1 OS=Mus musculus OX=10090 GN=Ctnnd1;sp|P30999-3|CTND1_MOUSE Isoform 3 of Catenin delta-1 OS=Mus musculus OX=10090 GN=Ctn	S	125	___2	ETYTEEDPEGAMSVVSVETTDDGTTRRTETT	MQEPGQIVET(0.18)Y(0.207)T(0.158)EEDPEGAMS(0.581)VVS(0.818)VET(0.044)T(0.012)DDGTTR
	Mdc1	tr|E9QK89|E9QK89_MOUSE Mediator of DNA damage checkpoint protein 1 OS=Mus musculus OX=10090 GN=Mdc1 PE=1 SV=1	S	385	___2	LDVPLERNHTPMVINSDTDEEEEEEEEEVSA	NHT(0.002)PMVINS(0.999)DT(0.999)DEEEEEEEEEVS(0.001)AALTLAHLK
Inverted formin-2	Inf2	tr|E9QLA5|E9QLA5_MOUSE Inverted formin-2 OS=Mus musculus OX=10090 GN=Inf2 PE=1 SV=1;tr|A0A1Y7VM80|A0A1Y7VM80_MOUSE Inverted formin-2 (Fragment) OS=Mus musculus OX=10090 GN=Inf2 PE=1 SV=1;sp|Q0GNC1|INF2_MOUSE Inverted formin-2 OS=Mus musculus OX=10090 GN=In	S	1170	___2	TDPEALWGVHRTEADSTSEGPEDEAQRGQST	TEADS(0.961)T(0.033)S(0.006)EGPEDEAQRGQSTHLPR
	Lmo7	tr|F6TFN2|F6TFN2_MOUSE LIM domain only 7 (Fragment) OS=Mus musculus OX=10090 GN=Lmo7 PE=1 SV=1;tr|E9PYI7|E9PYI7_MOUSE LIM domain only 7 OS=Mus musculus OX=10090 GN=Lmo7 PE=1 SV=1;tr|F6VG99|F6VG99_MOUSE LIM domain only 7 (Fragment) OS=Mus musculus OX=10090	S	510	___2	MSGLDSVSDSGEGRGSPLREVSRSLDQFSDM	ATFSSMSGLDSVSDS(0.002)GEGRGS(0.998)PLR
	Pcf11	tr|F6UFZ5|F6UFZ5_MOUSE PCF11 cleavage and polyadenylation factor subunit (Fragment) OS=Mus musculus OX=10090 GN=Pcf11 PE=1 SV=1;tr|G3X9Z4|G3X9Z4_MOUSE PCF11 cleavage and polyadenylation factor subunit OS=Mus musculus OX=10090 GN=Pcf11 PE=1 SV=1	S	302	___2	SPKRRDRRSPKRRQRSMSPNLAPKAGKMRQS	S(1)MS(1)PNLAPK
	Pcf11	tr|F6UFZ5|F6UFZ5_MOUSE PCF11 cleavage and polyadenylation factor subunit (Fragment) OS=Mus musculus OX=10090 GN=Pcf11 PE=1 SV=1;tr|G3X9Z4|G3X9Z4_MOUSE PCF11 cleavage and polyadenylation factor subunit OS=Mus musculus OX=10090 GN=Pcf11 PE=1 SV=1	S	304	___2	KRRDRRSPKRRQRSMSPNLAPKAGKMRQSGL	S(1)MS(1)PNLAPK
	Wiz	tr|F6ZBR8|F6ZBR8_MOUSE Protein Wiz OS=Mus musculus OX=10090 GN=Wiz PE=1 SV=3	S	36	___2	PRAGGARERAPTGAPSPGPPSPGPVVLPAPP	ERAPT(0.019)GAPS(0.986)PGPPS(0.994)PGPVVLPAPPAPPPPPPPPPPLPPSR
	Wiz	tr|F6ZBR8|F6ZBR8_MOUSE Protein Wiz OS=Mus musculus OX=10090 GN=Wiz PE=1 SV=3	S	41	___2	ARERAPTGAPSPGPPSPGPVVLPAPPAPPPP	ERAPT(0.038)GAPS(0.963)PGPPS(0.999)PGPVVLPAPPAPPPPPPPPPPLPPSR
	Pcdh1	tr|F7BJK1|F7BJK1_MOUSE Protocadherin 1 (Fragment) OS=Mus musculus OX=10090 GN=Pcdh1 PE=1 SV=1	S	1010	___2	VPYQDRGGQEPAGAGSPSPPEDRNTKTAPVR	GGQEPAGAGS(1)PS(1)PPEDR
	Pcdh1	tr|F7BJK1|F7BJK1_MOUSE Protocadherin 1 (Fragment) OS=Mus musculus OX=10090 GN=Pcdh1 PE=1 SV=1	S	1012	___2	YQDRGGQEPAGAGSPSPPEDRNTKTAPVRLL	GGQEPAGAGS(1)PS(1)PPEDR
Histone-lysine N-methyltransferase, H3 lysine-79 specific	Dot1l	tr|F7CVL0|F7CVL0_MOUSE Histone-lysine N-methyltransferase, H3 lysine-79 specific (Fragment) OS=Mus musculus OX=10090 GN=Dot1l PE=1 SV=1;tr|Q6XZL8|Q6XZL8_MOUSE Histone-lysine N-methyltransferase, H3 lysine-79 specific OS=Mus musculus OX=10090 GN=Dot1l PE=1	S	683	___2	SVVLPSRAERARSTPSPVPQPRDSSATLEKQ	ARS(0.545)T(0.456)PS(1)PVPQPR
Sister chromatid cohesion protein PDS5 homolog B	Pds5b	tr|F8WHU5|F8WHU5_MOUSE Sister chromatid cohesion protein PDS5 homolog B OS=Mus musculus OX=10090 GN=Pds5b PE=1 SV=1;sp|Q4VA53|PDS5B_MOUSE Sister chromatid cohesion protein PDS5 homolog B OS=Mus musculus OX=10090 GN=Pds5b PE=1 SV=1;sp|Q4VA53-3|PDS5B_MOUSE I	S	1359	___2	KQHRTSKRAQQSRAESPETSAVESTQSTPQK	AES(1)PETSAVESTQSTPQK
E3 ubiquitin-protein ligase HECTD1	Hectd1	tr|F8WIE5|F8WIE5_MOUSE HECT-type E3 ubiquitin transferase OS=Mus musculus OX=10090 GN=Hectd1 PE=1 SV=1;sp|Q69ZR2|HECD1_MOUSE E3 ubiquitin-protein ligase HECTD1 OS=Mus musculus OX=10090 GN=Hectd1 PE=1 SV=2	S	2313	___2	CTESQSEASTEEGHDSLSVGSFEEDSKSEFI	GDRDLHCTESQS(0.001)EAS(0.008)T(0.008)EEGHDS(0.896)LS(0.896)VGS(0.191)FEEDSK
Multidrug resistance-associated protein 5	Abcc5	tr|F8WJ10|F8WJ10_MOUSE Multidrug resistance-associated protein 5 (Fragment) OS=Mus musculus OX=10090 GN=Abcc5 PE=1 SV=1;sp|Q9R1X5|MRP5_MOUSE Multidrug resistance-associated protein 5 OS=Mus musculus OX=10090 GN=Abcc5 PE=1 SV=2	S	509	___2	NATLAWDSSHSSIQNSPKL____________	NATLAWDS(0.009)S(0.011)HS(0.107)S(0.874)IQNS(1)PK
	Cux1	tr|H3BJL7|H3BJL7_MOUSE Protein CASP (Fragment) OS=Mus musculus OX=10090 GN=Cux1 PE=1 SV=2;tr|H3BLJ7|H3BLJ7_MOUSE Protein CASP (Fragment) OS=Mus musculus OX=10090 GN=Cux1 PE=1 SV=2	S	92	___2	ASQIQKAPDVLQVDGSPSSSPRASAVSSLLC	APDVLQVDGS(0.987)PS(0.507)S(0.278)S(0.228)PR
Epsin-2	Epn2	tr|Q5NCM5|Q5NCM5_MOUSE Epsin-2 OS=Mus musculus OX=10090 GN=Epn2 PE=1 SV=1;tr|J3QNT7|J3QNT7_MOUSE Epsin-2 OS=Mus musculus OX=10090 GN=Epn2 PE=1 SV=1;tr|F7CUV7|F7CUV7_MOUSE Epsin-2 (Fragment) OS=Mus musculus OX=10090 GN=Epn2 PE=1 SV=1;tr|Q5NCM6|Q5NCM6_MOUSE	S	180	___2	QITFGRGSSQPNLSTSYSEQEYGKAGGSPAS	GS(0.5)S(0.5)QPNLS(0.002)T(0.094)S(0.885)YS(0.02)EQEYGK
Protein max	Max	sp|P28574-2|MAX_MOUSE Isoform 2 of Protein max OS=Mus musculus OX=10090 GN=Max	S	2	___2	______________MSDNDDIEVESDADKRA	S(1)DNDDIEVES(1)DADKRAHHNALER
Protein max	Max	sp|P28574-2|MAX_MOUSE Isoform 2 of Protein max OS=Mus musculus OX=10090 GN=Max	S	11	___2	_____MSDNDDIEVESDADKRAHHNALERKR	S(1)DNDDIEVES(1)DADKRAHHNALER
Nuclear receptor subfamily 2 group F member 6	Nr2f6	sp|P43136|NR2F6_MOUSE Nuclear receptor subfamily 2 group F member 6 OS=Mus musculus OX=10090 GN=Nr2f6 PE=1 SV=2	S	33	___2	VDKAGGSYPRATEDDSASPPGATSDAEPGDE	AT(0.038)EDDS(0.757)AS(0.204)PPGAT(0.245)S(0.756)DAEPGDEERPGLQVDCVVCGDK
	Sf3b2	tr|Q3UJB0|Q3UJB0_MOUSE Splicing factor 3b, subunit 2 OS=Mus musculus OX=10090 GN=Sf3b2 PE=1 SV=1;tr|A0A494B9S9|A0A494B9S9_MOUSE Splicing factor 3b, subunit 2 (Fragment) OS=Mus musculus OX=10090 GN=Sf3b2 PE=1 SV=1	S	290	___2	EEEEMETDTRSSLGQSASETEEDTVSISKKE	SSLGQS(1)AS(0.999)ET(0.001)EEDTVSISK
	Sf3b2	tr|Q3UJB0|Q3UJB0_MOUSE Splicing factor 3b, subunit 2 OS=Mus musculus OX=10090 GN=Sf3b2 PE=1 SV=1;tr|A0A494B9S9|A0A494B9S9_MOUSE Splicing factor 3b, subunit 2 (Fragment) OS=Mus musculus OX=10090 GN=Sf3b2 PE=1 SV=1	S	292	___2	EEMETDTRSSLGQSASETEEDTVSISKKEKN	SSLGQS(1)AS(1)ETEEDTVSISK
Zinc finger protein 48	Znf48	sp|Q3US17|ZNF48_MOUSE Zinc finger protein 48 OS=Mus musculus OX=10090 GN=Znf48 PE=1 SV=2	S	4	___2	____________MEASPGDEFEHSPQERDGP	MEAS(1)PGDEFEHS(1)PQER
GRB2-associated-binding protein 2	Gab2	tr|Q3ZB59|Q3ZB59_MOUSE GRB2-associated-binding protein 2 OS=Mus musculus OX=10090 GN=Gab2 PE=1 SV=1;tr|Q3ZB57|Q3ZB57_MOUSE GRB2-associated-binding protein 2 OS=Mus musculus OX=10090 GN=Gab2 PE=1 SV=1;sp|Q9Z1S8|GAB2_MOUSE GRB2-associated-binding protein 2 O	S	282	___2	RSLASHGHTKSSLTGSETDNEDVYTFKMPSN	S(0.442)S(0.521)LT(0.041)GS(0.843)ET(0.152)DNEDVYTFK
	Ncor1	tr|Q5RIM6|Q5RIM6_MOUSE Nuclear receptor corepressor 1 OS=Mus musculus OX=10090 GN=Ncor1 PE=1 SV=1;tr|E9Q2B2|E9Q2B2_MOUSE Nuclear receptor corepressor 1 OS=Mus musculus OX=10090 GN=Ncor1 PE=1 SV=1;tr|E9Q8K6|E9Q8K6_MOUSE Nuclear receptor corepressor 1 (Fragm	S	173	___2	SSPLAGQPCGDDQNASPSKLSKEELIQSMDR	HEAPS(0.454)S(0.546)PLAGQPCGDDQNAS(0.895)PS(0.105)K
Synergin gamma	Synrg	tr|V9GXD9|V9GXD9_MOUSE Synergin gamma OS=Mus musculus OX=10090 GN=Synrg PE=1 SV=1;tr|V9GX40|V9GX40_MOUSE Synergin gamma OS=Mus musculus OX=10090 GN=Synrg PE=1 SV=1;sp|Q5SV85-2|SYNRG_MOUSE Isoform 2 of Synergin gamma OS=Mus musculus OX=10090 GN=Synrg;sp|Q5S	S	798	___2	SLGEKAVAFRHAKEDSSSVKSLDLPSIGGSS	EDS(0.854)S(0.432)S(0.403)VKS(0.31)LDLPSIGGSSVGK
La-related protein 4B	Larp4b	sp|Q6A0A2-2|LAR4B_MOUSE Isoform 2 of La-related protein 4B OS=Mus musculus OX=10090 GN=Larp4b;sp|Q6A0A2|LAR4B_MOUSE La-related protein 4B OS=Mus musculus OX=10090 GN=Larp4b PE=1 SV=2	S	511	___2	VVGPREPSVPAPCAVSAAFERSPSPVHLPED	EPS(0.073)VPAPCAVS(0.854)AAFERS(0.572)PS(0.501)PVHLPEDPK
	Dusp16	tr|Q6PCP3|Q6PCP3_MOUSE Dual-specificity phosphatase 16 OS=Mus musculus OX=10090 GN=Dusp16 PE=1 SV=1	S	519	___2	VEDNYHTNFLFGLSTSQQHLTKSAGLGLKGW	S(0.459)GS(0.538)VEDNYHT(0.002)NFLFGLS(0.003)T(0.025)S(0.971)QQHLT(0.001)K
Serine/threonine-protein kinase MRCK gamma	Cdc42bpg	sp|Q80UW5|MRCKG_MOUSE Serine/threonine-protein kinase MRCK gamma OS=Mus musculus OX=10090 GN=Cdc42bpg PE=1 SV=2	S	1491	___2	PQRPHSFSEAFRRPVSTGSDGLPGETDPLVK	RPVS(0.931)T(0.699)GS(0.37)DGLPGETDPLVK
Serine/threonine-protein kinase MRCK gamma	Cdc42bpg	sp|Q80UW5|MRCKG_MOUSE Serine/threonine-protein kinase MRCK gamma OS=Mus musculus OX=10090 GN=Cdc42bpg PE=1 SV=2	S	1494	___2	PHSFSEAFRRPVSTGSDGLPGETDPLVKRKP	RPVS(0.411)T(0.674)GS(0.915)DGLPGETDPLVK
Swi5-dependent recombination DNA repair protein 1 homolog	Sfr1	sp|Q8BP27-2|SFR1_MOUSE Isoform 2 of Swi5-dependent recombination DNA repair protein 1 homolog OS=Mus musculus OX=10090 GN=Sfr1;sp|Q8BP27|SFR1_MOUSE Swi5-dependent recombination DNA repair protein 1 homolog OS=Mus musculus OX=10090 GN=Sfr1 PE=1 SV=2;sp|Q8BP	S	51	___2	PPTSPAAPQTSENPPSPPTSPAAPQPRENPP	ENPPS(1)PPT(0.02)S(0.98)PAAPQPR
Tumor necrosis factor receptor superfamily member 27	Eda2r	sp|Q8BX35|TNR27_MOUSE Tumor necrosis factor receptor superfamily member 27 OS=Mus musculus OX=10090 GN=Eda2r PE=2 SV=1	S	264	___2	HTPIECTELDLQKFSSSIPSTGPETLRENTA	FS(0.01)S(0.847)S(0.143)IPS(0.445)T(0.549)GPET(0.006)LR
Tumor necrosis factor receptor superfamily member 27	Eda2r	sp|Q8BX35|TNR27_MOUSE Tumor necrosis factor receptor superfamily member 27 OS=Mus musculus OX=10090 GN=Eda2r PE=2 SV=1	S	268	___2	ECTELDLQKFSSSIPSTGPETLRENTAEHSG	FS(0.017)S(0.798)S(0.185)IPS(0.846)T(0.152)GPET(0.002)LR
Uncharacterized protein C17orf85 homolog		sp|Q8BZR9|NCBP3_MOUSE Nuclear cap-binding protein subunit 3 OS=Mus musculus OX=10090 GN=Ncbp3 PE=1 SV=1	S	407	___2	SDSDEMDYDLELKMISTPSPKKSMKMTMYAD	MIS(0.813)T(0.236)PS(0.952)PK
Trafficking protein particle complex subunit 12	Trappc12	tr|Q8C0C3|Q8C0C3_MOUSE Trafficking protein particle complex subunit 12 OS=Mus musculus OX=10090 GN=Trappc12 PE=1 SV=1;sp|Q8K2L8|TPC12_MOUSE Trafficking protein particle complex subunit 12 OS=Mus musculus OX=10090 GN=Trappc12 PE=1 SV=2	S	83	___2	DKLNEHMMESVLISDSPNNSEGDVGDLGCLQ	LNEHMMES(0.001)VLIS(0.26)DS(0.87)PNNS(0.87)EGDVGDLGCLQDVGEPPR
Trafficking protein particle complex subunit 12	Trappc12	tr|Q8C0C3|Q8C0C3_MOUSE Trafficking protein particle complex subunit 12 OS=Mus musculus OX=10090 GN=Trappc12 PE=1 SV=1;sp|Q8K2L8|TPC12_MOUSE Trafficking protein particle complex subunit 12 OS=Mus musculus OX=10090 GN=Trappc12 PE=1 SV=2	S	87	___2	EHMMESVLISDSPNNSEGDVGDLGCLQDVGE	LNEHMMES(0.001)VLIS(0.26)DS(0.87)PNNS(0.87)EGDVGDLGCLQDVGEPPR
Protein Smaug homolog 1	Samd4a	sp|Q8CBY1-2|SMAG1_MOUSE Isoform 2 of Protein Smaug homolog 1 OS=Mus musculus OX=10090 GN=Samd4a;sp|Q8CBY1|SMAG1_MOUSE Protein Smaug homolog 1 OS=Mus musculus OX=10090 GN=Samd4a PE=1 SV=2	S	153	___2	ILSGQAHHSPLKRSVSLTPPMNVPNQPLGHG	S(0.021)VS(0.932)LT(0.046)PPMNVPNQPLGHGWMS(1)HEDLR
Uncharacterized protein C6orf132 homolog		sp|Q91Z58|CF132_MOUSE Uncharacterized protein C6orf132 homolog OS=Mus musculus OX=10090 PE=1 SV=2	S	281	___2	DPRTSPPKSPAELKRSPLGPSPEPHLTFPRS	RS(1)PLGPS(1)PEPHLTFPR
Uncharacterized protein C6orf132 homolog		sp|Q91Z58|CF132_MOUSE Uncharacterized protein C6orf132 homolog OS=Mus musculus OX=10090 PE=1 SV=2	S	286	___2	PPKSPAELKRSPLGPSPEPHLTFPRSPKVPP	RS(1)PLGPS(1)PEPHLTFPR
Discoidin, CUB and LCCL domain-containing protein 2	Dcbld2	sp|Q91ZV3|DCBD2_MOUSE Discoidin, CUB and LCCL domain-containing protein 2 OS=Mus musculus OX=10090 GN=Dcbld2 PE=1 SV=1	S	719	___2	HALVGTYNTLLSRTDSCSSGQAQYDTPKGGK	T(0.018)DS(0.921)CS(0.568)S(0.482)GQAQY(0.007)DT(0.003)PK
Discoidin, CUB and LCCL domain-containing protein 2	Dcbld2	sp|Q91ZV3|DCBD2_MOUSE Discoidin, CUB and LCCL domain-containing protein 2 OS=Mus musculus OX=10090 GN=Dcbld2 PE=1 SV=1	S	722	___2	VGTYNTLLSRTDSCSSGQAQYDTPKGGKSAA	T(0.021)DS(0.913)CS(0.281)S(0.765)GQAQY(0.01)DT(0.012)PK
	Pkp2	tr|Q9CQ73|Q9CQ73_MOUSE Plakophilin 2 OS=Mus musculus OX=10090 GN=Pkp2 PE=1 SV=1	S	135	___2	GSRWGRAAAQYSSQKSVEERSWRQPLRRLEI	AAAQY(0.055)S(0.505)S(0.505)QKS(0.934)VEER
	Pkp2	tr|Q9CQ73|Q9CQ73_MOUSE Plakophilin 2 OS=Mus musculus OX=10090 GN=Pkp2 PE=1 SV=1	S	151	___2	VEERSWRQPLRRLEISPDSSPERAHYGHSEY	RLEIS(1)PDS(0.87)S(0.13)PER
	Pkp2	tr|Q9CQ73|Q9CQ73_MOUSE Plakophilin 2 OS=Mus musculus OX=10090 GN=Pkp2 PE=1 SV=1	S	154	___2	RSWRQPLRRLEISPDSSPERAHYGHSEYQYA	RLEIS(1)PDS(0.979)S(0.021)PER
E3 SUMO-protein ligase RanBP2	Ranbp2	sp|Q9ERU9|RBP2_MOUSE E3 SUMO-protein ligase RanBP2 OS=Mus musculus OX=10090 GN=Ranbp2 PE=1 SV=2	S	2115	___2	STTGFNFSFKSALSPSKSPAKLNQSGASVGT	S(0.004)ALS(0.989)PS(0.779)KS(0.228)PAK
Squamous cell carcinoma antigen recognized by T-cells 3	Sart3	sp|Q9JLI8-2|SART3_MOUSE Isoform 2 of Squamous cell carcinoma antigen recognized by T-cells 3 OS=Mus musculus OX=10090 GN=Sart3;sp|Q9JLI8|SART3_MOUSE Squamous cell carcinoma antigen recognized by T-cells 3 OS=Mus musculus OX=10090 GN=Sart3 PE=1 SV=1	S	8	___2	________MATTAASSASEPEVEPQAGPEAE	AT(0.021)T(0.021)AAS(0.235)S(0.858)AS(0.865)EPEVEPQAGPEAEGEEDEAKPAGVQR
Dystonin	Dst	tr|S4R1P5|S4R1P5_MOUSE Dystonin OS=Mus musculus OX=10090 GN=Dst PE=1 SV=1;tr|E9Q9X1|E9Q9X1_MOUSE Dystonin OS=Mus musculus OX=10090 GN=Dst PE=1 SV=2;sp|Q91ZU6|DYST_MOUSE Dystonin OS=Mus musculus OX=10090 GN=Dst PE=1 SV=2;sp|Q91ZU6-3|DYST_MOUSE Isoform 3 of	S	2895	___2	PDSTGILKAEDLENVSPEISPSSDNIVRSEA	AEDLENVS(1)PEIS(0.989)PS(0.009)S(0.001)DNIVR
Dystonin	Dst	tr|S4R1P5|S4R1P5_MOUSE Dystonin OS=Mus musculus OX=10090 GN=Dst PE=1 SV=1;tr|E9Q9X1|E9Q9X1_MOUSE Dystonin OS=Mus musculus OX=10090 GN=Dst PE=1 SV=2;sp|Q91ZU6|DYST_MOUSE Dystonin OS=Mus musculus OX=10090 GN=Dst PE=1 SV=2;sp|Q91ZU6-3|DYST_MOUSE Isoform 3 of	S	2899	___2	GILKAEDLENVSPEISPSSDNIVRSEAELGG	AEDLENVS(1)PEIS(0.989)PS(0.009)S(0.001)DNIVR
		tr|A0A1B0GR85|A0A1B0GR85_MOUSE RIKEN cDNA 2900026A02 gene OS=Mus musculus OX=10090 GN=2900026A02Rik PE=1 SV=1	T	1030	___2	VIKSGTEDMLEPSRKTPPPLSPRSVVSVLAS	SGTEDMLEPS(0.025)RKT(0.975)PPPLS(1)PR
	Elmsan1	tr|A0A1Y7VP67|A0A1Y7VP67_MOUSE Mitotic deacetylase-associated SANT domain protein (Fragment) OS=Mus musculus OX=10090 GN=Mideas PE=1 SV=1;tr|E9Q2I4|E9Q2I4_MOUSE Mitotic deacetylase-associated SANT domain protein OS=Mus musculus OX=10090 GN=Mideas PE=1 SV=1	T	647	___2	LADHPSERSFEPPPYTPPPILSPVREGSGLY	SFEPPPY(0.141)T(0.905)PPPILS(0.954)PVR
Paternally-expressed gene 3 protein	Peg3	tr|A0A5F8MPW9|A0A5F8MPW9_MOUSE Paternally-expressed gene 3 protein OS=Mus musculus OX=10090 GN=Peg3 PE=1 SV=1;sp|Q3URU2|PEG3_MOUSE Paternally-expressed gene 3 protein OS=Mus musculus OX=10090 GN=Peg3 PE=1 SV=1;sp|Q3URU2-2|PEG3_MOUSE Isoform 2 of Paternally	T	69	___2	________MYHHEDDTNSDMNSDDDMSRSGR;TTPLESFKMYHHEDDTNSDMNSDDDMSRSGR	MY(0.169)HHEDDT(0.915)NS(0.923)DMNS(0.987)DDDMS(0.006)R
MKL/myocardin-like protein 1	Mkl1	tr|D3YUG5|D3YUG5_MOUSE Myocardin-related transcription factor A (Fragment) OS=Mus musculus OX=10090 GN=Mrtfa PE=1 SV=1;tr|D3YUI2|D3YUI2_MOUSE Myocardin-related transcription factor A OS=Mus musculus OX=10090 GN=Mrtfa PE=1 SV=2;tr|A0A5F8MQ33|A0A5F8MQ33_MOUS	T	450	___2	VVATVTSNGMVKFGSTGSTPPVSPTPSERSL	FGS(0.107)T(0.842)GS(0.015)T(0.046)PPVS(0.884)PT(0.091)PS(0.016)ER
Sorbin and SH3 domain-containing protein 2	Sorbs2	tr|B2RXQ9|B2RXQ9_MOUSE Sorbin and SH3 domain-containing protein 2 OS=Mus musculus OX=10090 GN=Sorbs2 PE=1 SV=1;tr|A0A1B0GRC3|A0A1B0GRC3_MOUSE Sorbin and SH3 domain-containing protein 2 OS=Mus musculus OX=10090 GN=Sorbs2 PE=1 SV=1;tr|D3Z203|D3Z203_MOUSE Sor	T	61	___2	GFRSVRPNLQDKRSPTQSQITINGNSGGAVS	RS(0.384)PT(0.823)QS(0.105)QIT(0.227)INGNS(0.224)GGAVS(0.229)PVS(0.006)Y(0.001)YQR
	Ahnak2	tr|E9PYB0|E9PYB0_MOUSE AHNAK nucleoprotein 2 (Fragment) OS=Mus musculus OX=10090 GN=Ahnak2 PE=1 SV=8	T	290	___2	EASEHRETRDMSPTSTDTEVHRTADRQERNT	DMS(0.989)PT(0.013)S(0.173)T(0.803)DT(0.022)EVHR
	Abcc4	tr|E9Q467|E9Q467_MOUSE ATP-binding cassette, sub-family C (CFTR/MRP), member 4 OS=Mus musculus OX=10090 GN=Abcc4 PE=1 SV=1;tr|E9Q236|E9Q236_MOUSE ATP-binding cassette, sub-family C (CFTR/MRP), member 4 OS=Mus musculus OX=10090 GN=Abcc4 PE=1 SV=1	T	567	___2	FGSLLKKENEEAEPSTAPGTPTLRKRTFSEA	KENEEAEPS(0.039)T(0.962)APGT(0.863)PT(0.137)LR
	Abcc4	tr|E9Q467|E9Q467_MOUSE ATP-binding cassette, sub-family C (CFTR/MRP), member 4 OS=Mus musculus OX=10090 GN=Abcc4 PE=1 SV=1;tr|E9Q236|E9Q236_MOUSE ATP-binding cassette, sub-family C (CFTR/MRP), member 4 OS=Mus musculus OX=10090 GN=Abcc4 PE=1 SV=1	T	571	___2	LKKENEEAEPSTAPGTPTLRKRTFSEASIWS	KENEEAEPS(0.231)T(0.769)APGT(0.999)PT(0.001)LR
	Plekha5	tr|E9Q6H8|E9Q6H8_MOUSE Pleckstrin homology domain-containing, family A member 5 OS=Mus musculus OX=10090 GN=Plekha5 PE=1 SV=1;tr|A0A0N4SVR9|A0A0N4SVR9_MOUSE Pleckstrin homology domain-containing, family A member 5 (Fragment) OS=Mus musculus OX=10090 GN=Ple	T	1256	___2	SLSPSPDSSTAADPPTPPQLREGSHFMCV__	S(0.039)LS(0.94)PS(0.021)PDSSTAADPPT(1)PPQLR
	Mdc1	tr|E9QK89|E9QK89_MOUSE Mediator of DNA damage checkpoint protein 1 OS=Mus musculus OX=10090 GN=Mdc1 PE=1 SV=1	T	387	___2	VPLERNHTPMVINSDTDEEEEEEEEEVSAAL	NHT(0.002)PMVINS(0.999)DT(0.999)DEEEEEEEEEVS(0.001)AALTLAHLK
Inverted formin-2	Inf2	tr|E9QLA5|E9QLA5_MOUSE Inverted formin-2 OS=Mus musculus OX=10090 GN=Inf2 PE=1 SV=1;tr|A0A1Y7VM80|A0A1Y7VM80_MOUSE Inverted formin-2 (Fragment) OS=Mus musculus OX=10090 GN=Inf2 PE=1 SV=1;sp|Q0GNC1|INF2_MOUSE Inverted formin-2 OS=Mus musculus OX=10090 GN=In	T	1171	___2	DPEALWGVHRTEADSTSEGPEDEAQRGQSTH	TEADS(0.027)T(0.911)S(0.062)EGPEDEAQRGQSTHLPR
Histone-lysine N-methyltransferase, H3 lysine-79 specific	Dot1l	tr|F7CVL0|F7CVL0_MOUSE Histone-lysine N-methyltransferase, H3 lysine-79 specific (Fragment) OS=Mus musculus OX=10090 GN=Dot1l PE=1 SV=1;tr|Q6XZL8|Q6XZL8_MOUSE Histone-lysine N-methyltransferase, H3 lysine-79 specific OS=Mus musculus OX=10090 GN=Dot1l PE=1	T	681	___2	LASVVLPSRAERARSTPSPVPQPRDSSATLE	ARS(0.161)T(0.843)PS(0.996)PVPQPR
	Sf3b2	tr|Q3UJB0|Q3UJB0_MOUSE Splicing factor 3b, subunit 2 OS=Mus musculus OX=10090 GN=Sf3b2 PE=1 SV=1;tr|A0A494B9S9|A0A494B9S9_MOUSE Splicing factor 3b, subunit 2 (Fragment) OS=Mus musculus OX=10090 GN=Sf3b2 PE=1 SV=1	T	294	___2	METDTRSSLGQSASETEEDTVSISKKEKNRK	SSLGQS(0.115)AS(0.886)ET(0.999)EEDTVSISK
Eukaryotic translation initiation factor 3 subunit C	Eif3c;G730046D07Rik	sp|Q8R1B4|EIF3C_MOUSE Eukaryotic translation initiation factor 3 subunit C OS=Mus musculus OX=10090 GN=Eif3c PE=1 SV=1;tr|M0QWV3|M0QWV3_MOUSE Eukaryotic translation initiation factor 3 subunit C (Fragment) OS=Mus musculus OX=10090 GN=Eif3c PE=1 SV=2;tr|A0A	T	7	___2	_________MSRFFTTGSDSESESSLSGEEL	FFT(0.107)T(0.765)GS(0.227)DS(0.744)ES(0.114)ES(0.02)S(0.02)LS(0.004)GEELVT(0.001)KPVSGNYGK
Solute carrier organic anion transporter family member 3A1	Slco3a1	sp|Q8R3L5|SO3A1_MOUSE Solute carrier organic anion transporter family member 3A1 OS=Mus musculus OX=10090 GN=Slco3a1 PE=1 SV=1	T	672	___2	KNHEGGLSTSEFFASTLTLDNLGRDPVPAHQ	NHEGGLSTS(0.011)EFFAS(0.933)T(0.933)LT(0.122)LDNLGRDPVPAHQTHR
Zinc finger and BTB domain-containing protein 1	Zbtb1	sp|Q91VL9|ZBTB1_MOUSE Zinc finger and BTB domain-containing protein 1 OS=Mus musculus OX=10090 GN=Zbtb1 PE=1 SV=1	T	348	___2	DIPADDMKDFNIIKVTEKDCNESTDNDELED	VT(0.764)EKDCNES(0.618)T(0.618)DNDELEDEPEEPFYR
A-kinase anchor protein 12	Akap12	sp|Q9WTQ5|AKA12_MOUSE A-kinase anchor protein 12 OS=Mus musculus OX=10090 GN=Akap12 PE=1 SV=1;tr|A0A668KLV9|A0A668KLV9_MOUSE A-kinase anchor protein 12 OS=Mus musculus OX=10090 GN=Akap12 PE=1 SV=1;tr|A0A668KLD3|A0A668KLD3_MOUSE A-kinase anchor protein 12 O	T	910	___2	SASMTEPLEHAEGVATPPVGEVTEKDITAEA	AVT(0.103)S(0.106)AEERS(0.196)PS(0.143)WIS(0.158)AS(0.169)MT(0.181)EPLEHAEGVAT(0.942)PPVGEVT(0.003)EK
E3 SUMO-protein ligase RanBP2	Ranbp2	sp|Q9ERU9|RBP2_MOUSE E3 SUMO-protein ligase RanBP2 OS=Mus musculus OX=10090 GN=Ranbp2 PE=1 SV=2	Y	1840	___2	EKANTSSDLEKDDDAYKTEDSDDIHFEPVVQ	DDDAY(0.752)KT(0.624)EDS(0.624)DDIHFEPVVQMPEK
F-box only protein 50	Nccrp1	tr|A0A0A0MQ97|A0A0A0MQ97_MOUSE F-box only protein 50 OS=Mus musculus OX=10090 GN=Nccrp1 PE=1 SV=1;sp|G3X9C2|FBX50_MOUSE F-box only protein 50 OS=Mus musculus OX=10090 GN=Nccrp1 PE=1 SV=2	S	283	___3	NRMEPGGLRRTRVTDSSVSVQLRE_______	T(0.684)RVT(0.769)DS(0.769)S(0.769)VS(0.01)VQLR
F-box only protein 50	Nccrp1	tr|A0A0A0MQ97|A0A0A0MQ97_MOUSE F-box only protein 50 OS=Mus musculus OX=10090 GN=Nccrp1 PE=1 SV=1;sp|G3X9C2|FBX50_MOUSE F-box only protein 50 OS=Mus musculus OX=10090 GN=Nccrp1 PE=1 SV=2	S	284	___3	RMEPGGLRRTRVTDSSVSVQLRE________	T(0.684)RVT(0.769)DS(0.769)S(0.769)VS(0.01)VQLR
		tr|A0A384DV79|A0A384DV79_MOUSE High mobility group protein HMG-I/HMG-Y OS=Mus musculus OX=10090 GN=Hmga1 PE=1 SV=1	S	87	___3	PRGRPKKLKEEEEGISQESSEEEQ_______	KLKEEEEGIS(1)QES(1)S(1)EEEQ
		tr|A0A384DV79|A0A384DV79_MOUSE High mobility group protein HMG-I/HMG-Y OS=Mus musculus OX=10090 GN=Hmga1 PE=1 SV=1	S	90	___3	RPKKLKEEEEGISQESSEEEQ__________	KLKEEEEGIS(1)QES(1)S(1)EEEQ
		tr|A0A384DV79|A0A384DV79_MOUSE High mobility group protein HMG-I/HMG-Y OS=Mus musculus OX=10090 GN=Hmga1 PE=1 SV=1	S	91	___3	PKKLKEEEEGISQESSEEEQ___________	KLKEEEEGIS(1)QES(1)S(1)EEEQ
	Sf3b2	tr|Q3UJB0|Q3UJB0_MOUSE Splicing factor 3b, subunit 2 OS=Mus musculus OX=10090 GN=Sf3b2 PE=1 SV=1;tr|A0A494B9S9|A0A494B9S9_MOUSE Splicing factor 3b, subunit 2 (Fragment) OS=Mus musculus OX=10090 GN=Sf3b2 PE=1 SV=1	S	290	___3	EEEEMETDTRSSLGQSASETEEDTVSISKKE	SSLGQS(1)AS(0.999)ET(0.001)EEDTVSISK
	Sf3b2	tr|Q3UJB0|Q3UJB0_MOUSE Splicing factor 3b, subunit 2 OS=Mus musculus OX=10090 GN=Sf3b2 PE=1 SV=1;tr|A0A494B9S9|A0A494B9S9_MOUSE Splicing factor 3b, subunit 2 (Fragment) OS=Mus musculus OX=10090 GN=Sf3b2 PE=1 SV=1	S	292	___3	EEMETDTRSSLGQSASETEEDTVSISKKEKN	SSLGQS(1)AS(1)ETEEDTVSISK
Unconventional myosin-XVIIIa	Myo18a	sp|Q9JMH9|MY18A_MOUSE Unconventional myosin-XVIIIa OS=Mus musculus OX=10090 GN=Myo18a PE=1 SV=2;sp|Q9JMH9-6|MY18A_MOUSE Isoform 6 of Unconventional myosin-XVIIIa OS=Mus musculus OX=10090 GN=Myo18a;tr|K3W4L0|K3W4L0_MOUSE Unconventional myosin-XVIIIa OS=Mus	S	94	___3	TDIDSDSNRGSIILDSGHLSTASSSDDLKGE	GS(0.033)IILDS(0.757)GHLS(0.717)T(0.717)AS(0.717)S(0.717)S(0.342)DDLKGEEGSFR
F-box only protein 50	Nccrp1	tr|A0A0A0MQ97|A0A0A0MQ97_MOUSE F-box only protein 50 OS=Mus musculus OX=10090 GN=Nccrp1 PE=1 SV=1;sp|G3X9C2|FBX50_MOUSE F-box only protein 50 OS=Mus musculus OX=10090 GN=Nccrp1 PE=1 SV=2	T	278	___3	QHKAKNRMEPGGLRRTRVTDSSVSVQLRE__	T(0.997)RVT(0.663)DS(0.663)S(0.663)VS(0.014)VQLR
F-box only protein 50	Nccrp1	tr|A0A0A0MQ97|A0A0A0MQ97_MOUSE F-box only protein 50 OS=Mus musculus OX=10090 GN=Nccrp1 PE=1 SV=1;sp|G3X9C2|FBX50_MOUSE F-box only protein 50 OS=Mus musculus OX=10090 GN=Nccrp1 PE=1 SV=2	T	281	___3	AKNRMEPGGLRRTRVTDSSVSVQLRE_____	T(0.684)RVT(0.769)DS(0.769)S(0.769)VS(0.01)VQLR
	Sf3b2	tr|Q3UJB0|Q3UJB0_MOUSE Splicing factor 3b, subunit 2 OS=Mus musculus OX=10090 GN=Sf3b2 PE=1 SV=1;tr|A0A494B9S9|A0A494B9S9_MOUSE Splicing factor 3b, subunit 2 (Fragment) OS=Mus musculus OX=10090 GN=Sf3b2 PE=1 SV=1	T	294	___3	METDTRSSLGQSASETEEDTVSISKKEKNRK	SSLGQS(0.115)AS(0.886)ET(0.999)EEDTVSISK

## Sheet: Known Sites Table
Protein names	Gene names	Fasta headers	Amino acid	Position	Multiplicity	Known site	Origin	Sequence window	Phospho (STY) Probabilities	PhosphoSitePlus window
	Cask	tr|A0A067XG53|A0A067XG53_MOUSE Peripheral plasma membrane protein CASK (Fragment) OS=Mus musculus OX=10090 GN=Cask PE=1 SV=1;sp|O70589-3|CSKP_MOUSE Isoform 3 of Peripheral plasma membrane protein CASK OS=Mus musculus OX=10090 GN=Cask	S	545	___1	+	HTP	SITFKIVPSYRTQSSSCEDLPSTTQPKGRQI	TQSS(0.064)S(0.935)CEDLPSTTQPK	SYRTQsssCEDLPST
Protein CDV3	Cdv3	tr|A0A087WNP6|A0A087WNP6_MOUSE Protein CDV3 OS=Mus musculus OX=10090 GN=Cdv3 PE=1 SV=1;sp|Q4VAA2-2|CDV3_MOUSE Isoform 2 of Protein CDV3 OS=Mus musculus OX=10090 GN=Cdv3;sp|Q4VAA2|CDV3_MOUSE Protein CDV3 OS=Mus musculus OX=10090 GN=Cdv3 PE=1 SV=2;tr|A0A087W	S	155	___1	+	HTP	KREDPGDNWEEGGGGSGAEKSSGPWNKTAPV	REDPGDNWEEGGGGS(1)GAEK	WEEGGGGsGAEKSSG
Protein CDV3	Cdv3	tr|A0A087WNP6|A0A087WNP6_MOUSE Protein CDV3 OS=Mus musculus OX=10090 GN=Cdv3 PE=1 SV=1;sp|Q4VAA2-2|CDV3_MOUSE Isoform 2 of Protein CDV3 OS=Mus musculus OX=10090 GN=Cdv3;sp|Q4VAA2|CDV3_MOUSE Protein CDV3 OS=Mus musculus OX=10090 GN=Cdv3 PE=1 SV=2;tr|A0A087W	S	131	___1	+	HTP	REVDYSGLRVQAMQISEKEDDDNEKREDPGD	VQAMQIS(1)EKEDDDNEK	RVQAMQIsEKEDDDN
Arf-GAP domain and FG repeat-containing protein 1	Agfg1	tr|A0A087WRL1|A0A087WRL1_MOUSE Arf-GAP domain and FG repeat-containing protein 1 (Fragment) OS=Mus musculus OX=10090 GN=Agfg1 PE=1 SV=6;tr|A0A087WNV1|A0A087WNV1_MOUSE Arf-GAP domain and FG repeat-containing protein 1 OS=Mus musculus OX=10090 GN=Agfg1 PE=1	S	112	___1	+	HTP	ESAPALHLNKGTPSQSPVVGRSQGQQQEKKQ	GT(1)PSQS(1)PVVGR	NkGtPsQsPVVGRSQ
E3 ubiquitin-protein ligase TRIP12	Trip12	tr|A0A087WNZ7|A0A087WNZ7_MOUSE E3 ubiquitin-protein ligase TRIP12 OS=Mus musculus OX=10090 GN=Trip12 PE=1 SV=1;sp|G5E870|TRIPC_MOUSE E3 ubiquitin-protein ligase TRIP12 OS=Mus musculus OX=10090 GN=Trip12 PE=1 SV=1;tr|A0A087WS33|A0A087WS33_MOUSE E3 ubiquitin	S	991	___1	+	HTP	GSPSLQHSRDDSLDLSPQGRLSDVLKRKRLP	DDSLDLS(1)PQGR	RDDsLDLsPQGRLsD
E3 ubiquitin-protein ligase TRIP12	Trip12	tr|A0A087WNZ7|A0A087WNZ7_MOUSE E3 ubiquitin-protein ligase TRIP12 OS=Mus musculus OX=10090 GN=Trip12 PE=1 SV=1;sp|G5E870|TRIPC_MOUSE E3 ubiquitin-protein ligase TRIP12 OS=Mus musculus OX=10090 GN=Trip12 PE=1 SV=1;tr|A0A0B4J1N9|A0A0B4J1N9_MOUSE HECT-type E3	S	312	___1	+	HTP	AKLASLRKSTKKRSESPPAELPSLRRSTRQK	KRS(1)ES(1)PPAELPSLR	STKKRsEsPPAELPS
E3 ubiquitin-protein ligase TRIP12	Trip12	tr|A0A087WNZ7|A0A087WNZ7_MOUSE E3 ubiquitin-protein ligase TRIP12 OS=Mus musculus OX=10090 GN=Trip12 PE=1 SV=1;sp|G5E870|TRIPC_MOUSE E3 ubiquitin-protein ligase TRIP12 OS=Mus musculus OX=10090 GN=Trip12 PE=1 SV=1	S	1016	___1	+	HTP	KRKRLPKRGPRRPKYSPPRDDDKVDNQAKSP	Y(0.009)S(0.991)PPRDDDKVDNQAK	GPRRPKysPPRDDDK
Pleckstrin homology domain-containing family A member 6	Plekha6	tr|A0A087WP13|A0A087WP13_MOUSE Pleckstrin homology domain-containing family A member 6 (Fragment) OS=Mus musculus OX=10090 GN=Plekha6 PE=1 SV=1;tr|A0A087WRB7|A0A087WRB7_MOUSE Pleckstrin homology domain-containing family A member 6 OS=Mus musculus OX=10090	S	695	___1	+	CST;HTP	RMRRHQSGSMKEKRRSLQLPASPAPEPSTRP	S(0.999)LQLPAS(0.001)PAPEPSTRPAYK	SMKEKRrsLQLPAsP
Pleckstrin homology domain-containing family A member 6	Plekha6	tr|A0A087WP13|A0A087WP13_MOUSE Pleckstrin homology domain-containing family A member 6 (Fragment) OS=Mus musculus OX=10090 GN=Plekha6 PE=1 SV=1;tr|A0A087WRB7|A0A087WRB7_MOUSE Pleckstrin homology domain-containing family A member 6 OS=Mus musculus OX=10090	S	629	___1	+	HTP	QAALNKVGIVPPRTKSPAEEELTPSAVVRRT	T(0.019)KS(0.981)PAEEELTPSAVVR	IVPPRtKsPAEEELt
Kinectin	Ktn1	tr|A0A087WP48|A0A087WP48_MOUSE Kinectin OS=Mus musculus OX=10090 GN=Ktn1 PE=1 SV=1;tr|A0A087WQD0|A0A087WQD0_MOUSE Kinectin OS=Mus musculus OX=10090 GN=Ktn1 PE=1 SV=1;tr|A0A087WPW5|A0A087WPW5_MOUSE Kinectin OS=Mus musculus OX=10090 GN=Ktn1 PE=1 SV=1;tr|A0A0	S	75	___1	+	HTP	KKNKKKEIQNGTLRESDSEHVPRDFKLSDAS	KEIQNGT(0.012)LRES(0.965)DS(0.023)EHVPR	QNGtLREsDsEHVPR
ATP-dependent RNA helicase A	Dhx9	tr|A0A087WPL5|A0A087WPL5_MOUSE RNA helicase OS=Mus musculus OX=10090 GN=Dhx9 PE=1 SV=1;sp|O70133|DHX9_MOUSE ATP-dependent RNA helicase A OS=Mus musculus OX=10090 GN=Dhx9 PE=1 SV=2;tr|A0A0R4J2C3|A0A0R4J2C3_MOUSE ATP-dependent RNA helicase A OS=Mus musculus	S	136	___1	+	CST;HTP	KAEENNSGVESSGYGSPGPTWDRGANLKDYY	AEENNSGVESSGYGS(1)PGPTWDR	VESSGYGsPGPTWDR
Ras-specific guanine nucleotide-releasing factor RalGPS2	Ralgps2	tr|A0A087WQ61|A0A087WQ61_MOUSE Ras-specific guanine nucleotide-releasing factor RalGPS2 OS=Mus musculus OX=10090 GN=Ralgps2 PE=1 SV=1;tr|A0A087WQU0|A0A087WQU0_MOUSE Ras-specific guanine nucleotide-releasing factor RalGPS2 OS=Mus musculus OX=10090 GN=Ralgps	S	336	___1	+	CST;HTP	AAAAAEGALLPQTPPSPRNLIPHGHRKCHSL	SSAAAAAAAAAEGALLPQT(1)PPS(1)PR	LLPQtPPsPRNLIPH
	Tns1	tr|A0A087WRU0|A0A087WRU0_MOUSE Tensin 1 (Fragment) OS=Mus musculus OX=10090 GN=Tns1 PE=1 SV=1;tr|A0A087WQ94|A0A087WQ94_MOUSE Tensin 1 (Fragment) OS=Mus musculus OX=10090 GN=Tns1 PE=1 SV=1;tr|A0A087WQM0|A0A087WQM0_MOUSE Tensin 1 OS=Mus musculus OX=10090 GN=	S	885	___1	+	CST;HTP	RQPAEPPGPLRRRAASDGQYENQSPEATSPR	AAS(1)DGQYENQSPEATSPR	PLRRRAAsDGQyENQ
	Tns1	tr|A0A087WRU0|A0A087WRU0_MOUSE Tensin 1 (Fragment) OS=Mus musculus OX=10090 GN=Tns1 PE=1 SV=1;tr|A0A087WQ94|A0A087WQ94_MOUSE Tensin 1 (Fragment) OS=Mus musculus OX=10090 GN=Tns1 PE=1 SV=1;tr|A0A087WQM0|A0A087WQM0_MOUSE Tensin 1 OS=Mus musculus OX=10090 GN=	S	893	___1	+	CST;HTP	PLRRRAASDGQYENQSPEATSPRSPGVRSPV	AASDGQYENQS(1)PEATSPR	DGQyENQsPEAtsPR
	Tns1	tr|A0A087WRU0|A0A087WRU0_MOUSE Tensin 1 (Fragment) OS=Mus musculus OX=10090 GN=Tns1 PE=1 SV=1;tr|A0A087WQ94|A0A087WQ94_MOUSE Tensin 1 (Fragment) OS=Mus musculus OX=10090 GN=Tns1 PE=1 SV=1;tr|A0A087WQM0|A0A087WQM0_MOUSE Tensin 1 OS=Mus musculus OX=10090 GN=	S	1181	___1	+	CST;HTP	GFGRRAVNPTMAAPGSPSLSHRQVMGPSGPG	AVNPT(0.002)MAAPGS(0.957)PS(0.033)LS(0.007)HR	PtMAAPGsPsLsHRQ
	Tns1	tr|A0A087WRU0|A0A087WRU0_MOUSE Tensin 1 (Fragment) OS=Mus musculus OX=10090 GN=Tns1 PE=1 SV=1;tr|A0A087WQ94|A0A087WQ94_MOUSE Tensin 1 (Fragment) OS=Mus musculus OX=10090 GN=Tns1 PE=1 SV=1;tr|A0A087WQM0|A0A087WQM0_MOUSE Tensin 1 OS=Mus musculus OX=10090 GN=	S	376	___1	+	HTP	GPLDGSLYAKVKKKDSLNGSSGPVTTARPAL	KDS(1)LNGSSGPVTTAR	AKVKKKDsLNGSSGP
	Tns1	tr|A0A087WRU0|A0A087WRU0_MOUSE Tensin 1 (Fragment) OS=Mus musculus OX=10090 GN=Tns1 PE=1 SV=1;tr|A0A087WQ94|A0A087WQ94_MOUSE Tensin 1 (Fragment) OS=Mus musculus OX=10090 GN=Tns1 PE=1 SV=1;tr|A0A087WQM0|A0A087WQM0_MOUSE Tensin 1 OS=Mus musculus OX=10090 GN=	S	949	___1	+	HTP	SYKEAFEEMEGTSPSSPPHSVARSPPGLAKT	EAFEEMEGT(0.002)S(0.014)PS(0.059)S(0.909)PPHS(0.016)VAR	MEGTsPssPPHSVAR
	Tns1	tr|A0A087WRU0|A0A087WRU0_MOUSE Tensin 1 (Fragment) OS=Mus musculus OX=10090 GN=Tns1 PE=1 SV=1;tr|A0A087WQ94|A0A087WQ94_MOUSE Tensin 1 (Fragment) OS=Mus musculus OX=10090 GN=Tns1 PE=1 SV=1;tr|A0A087WQM0|A0A087WQM0_MOUSE Tensin 1 OS=Mus musculus OX=10090 GN=	S	1286	___1	+	CST;HTP	SLGRHLGGSGSVVPGSPSLDRHAAYGGYSTP	HLGGSGSVVPGS(0.994)PS(0.006)LDR	sGsVVPGsPsLDRHA
	Tns1	tr|A0A087WRU0|A0A087WRU0_MOUSE Tensin 1 (Fragment) OS=Mus musculus OX=10090 GN=Tns1 PE=1 SV=1;tr|A0A087WQ94|A0A087WQ94_MOUSE Tensin 1 (Fragment) OS=Mus musculus OX=10090 GN=Tns1 PE=1 SV=1;tr|A0A087WQM0|A0A087WQM0_MOUSE Tensin 1 OS=Mus musculus OX=10090 GN=	S	1269	___1	+	CST;HTP	NLASSLHSNAVISPGSPSLGRHLGGSGSVVP	HPGAHQGNLASSLHSNAVIS(0.01)PGS(0.909)PS(0.081)LGR	NAVISPGsPSLGRHL
	Tns1	tr|A0A087WRU0|A0A087WRU0_MOUSE Tensin 1 (Fragment) OS=Mus musculus OX=10090 GN=Tns1 PE=1 SV=1;tr|A0A087WQ94|A0A087WQ94_MOUSE Tensin 1 (Fragment) OS=Mus musculus OX=10090 GN=Tns1 PE=1 SV=1;tr|A0A087WQM0|A0A087WQM0_MOUSE Tensin 1 OS=Mus musculus OX=10090 GN=	S	1353	___1	+	CST;HTP	PATSPSPDSAAFRQGSPTPALPEKRRMSVGD	QGS(1)PTPALPEKR	sAAFRQGsPtPALPE
	Tns1	tr|A0A087WRU0|A0A087WRU0_MOUSE Tensin 1 (Fragment) OS=Mus musculus OX=10090 GN=Tns1 PE=1 SV=1;tr|A0A087WQ94|A0A087WQ94_MOUSE Tensin 1 (Fragment) OS=Mus musculus OX=10090 GN=Tns1 PE=1 SV=1;tr|A0A087WQM0|A0A087WQM0_MOUSE Tensin 1 OS=Mus musculus OX=10090 GN=	S	667	___1	+	CST;HTP	WQQQQPHPPPRQQERSPLQSLARSKPSPQLS	QQERS(1)PLQSLAR	PPRQQERsPLQsLAR
	Tns1	tr|A0A087WRU0|A0A087WRU0_MOUSE Tensin 1 (Fragment) OS=Mus musculus OX=10090 GN=Tns1 PE=1 SV=1;tr|A0A087WQ94|A0A087WQ94_MOUSE Tensin 1 (Fragment) OS=Mus musculus OX=10090 GN=Tns1 PE=1 SV=1;tr|A0A087WQM0|A0A087WQM0_MOUSE Tensin 1 OS=Mus musculus OX=10090 GN=	S	623	___1	+	CST;HTP	SAHCGCDPSGLFRSQSFPDVEPQLPQAPTRG	S(0.018)QS(0.982)FPDVEPQLPQAPTR	SGLFRsQsFPDVEPQ
	Tns1	tr|A0A087WRU0|A0A087WRU0_MOUSE Tensin 1 (Fragment) OS=Mus musculus OX=10090 GN=Tns1 PE=1 SV=1;tr|A0A087WQ94|A0A087WQ94_MOUSE Tensin 1 (Fragment) OS=Mus musculus OX=10090 GN=Tns1 PE=1 SV=1;tr|A0A087WQM0|A0A087WQM0_MOUSE Tensin 1 OS=Mus musculus OX=10090 GN=	S	730	___1	+	HTP	DLEPASAAAPLHKSQSVPGAWPGASPLSSQP	S(0.118)QS(0.882)VPGAWPGASPLSSQPLLGSSR	APLHKsQsVPGAWPG
	Tns1	tr|A0A087WRU0|A0A087WRU0_MOUSE Tensin 1 (Fragment) OS=Mus musculus OX=10090 GN=Tns1 PE=1 SV=1;tr|A0A087WQ94|A0A087WQ94_MOUSE Tensin 1 (Fragment) OS=Mus musculus OX=10090 GN=Tns1 PE=1 SV=1;tr|A0A087WQM0|A0A087WQM0_MOUSE Tensin 1 OS=Mus musculus OX=10090 GN=	S	435	___1	+	HTP	TDEPVSGATTAPAALSPQEKKELDRLLSGFG	TDEPVS(0.009)GAT(0.009)T(0.007)APAALS(0.975)PQEK	TTAPAALsPQEKKEL
	Tns1	tr|A0A087WRU0|A0A087WRU0_MOUSE Tensin 1 (Fragment) OS=Mus musculus OX=10090 GN=Tns1 PE=1 SV=1;tr|A0A087WQ94|A0A087WQ94_MOUSE Tensin 1 (Fragment) OS=Mus musculus OX=10090 GN=Tns1 PE=1 SV=1;tr|A0A087WQM0|A0A087WQM0_MOUSE Tensin 1 OS=Mus musculus OX=10090 GN=	S	1164	___1	+	CST;HTP	SPQARHRTVGTNTPPSPGFGRRAVNPTMAAP	TVGT(0.172)NT(0.828)PPS(1)PGFGR	VGtNtPPsPGFGRRA
	Tns1	tr|A0A087WRU0|A0A087WRU0_MOUSE Tensin 1 (Fragment) OS=Mus musculus OX=10090 GN=Tns1 PE=1 SV=1;tr|A0A087WQ94|A0A087WQ94_MOUSE Tensin 1 (Fragment) OS=Mus musculus OX=10090 GN=Tns1 PE=1 SV=1;tr|A0A087WQM0|A0A087WQM0_MOUSE Tensin 1 OS=Mus musculus OX=10090 GN=	S	340	___1	+	CST;HTP	VSVDYNTSDPLIRWDSYDNFSGHREDGMEEV	WDS(0.827)Y(0.14)DNFS(0.032)GHREDGMEEVVGHTQGPLDGSLYAK	DPLIRWDsyDNFsGH
Bcl-2-associated transcription factor 1	Bclaf1	tr|A0A087WQA0|A0A087WQA0_MOUSE Bcl-2-associated transcription factor 1 OS=Mus musculus OX=10090 GN=Bclaf1 PE=1 SV=1;tr|F8WI22|F8WI22_MOUSE Bcl-2-associated transcription factor 1 OS=Mus musculus OX=10090 GN=Bclaf1 PE=1 SV=1;sp|Q8K019-3|BCLF1_MOUSE Isoform	S	383	___1	+	CST;HTP	RADGDWDDQEVLDYFSDKESAKQKFHDSEGD	ADGDWDDQEVLDYFS(1)DKESAK	QEVLDyFsDKEsAKQ
Bcl-2-associated transcription factor 1	Bclaf1	tr|A0A087WQA0|A0A087WQA0_MOUSE Bcl-2-associated transcription factor 1 OS=Mus musculus OX=10090 GN=Bclaf1 PE=1 SV=1;tr|F8WI22|F8WI22_MOUSE Bcl-2-associated transcription factor 1 OS=Mus musculus OX=10090 GN=Bclaf1 PE=1 SV=1;sp|Q8K019-3|BCLF1_MOUSE Isoform	S	387	___1	+	CST;HTP	DWDDQEVLDYFSDKESAKQKFHDSEGDDTEE	GRADGDWDDQEVLDY(0.001)FS(0.236)DKES(0.763)AK	DyFsDKEsAKQKFHD
Bcl-2-associated transcription factor 1	Bclaf1	tr|A0A087WQA0|A0A087WQA0_MOUSE Bcl-2-associated transcription factor 1 OS=Mus musculus OX=10090 GN=Bclaf1 PE=1 SV=1;tr|F8WI22|F8WI22_MOUSE Bcl-2-associated transcription factor 1 OS=Mus musculus OX=10090 GN=Bclaf1 PE=1 SV=1;sp|Q8K019-3|BCLF1_MOUSE Isoform	S	177	___1	+	CST;HTP	QEKQTKKAEGEPQEESPLKSKSQEEPKDTFE	KAEGEPQEES(1)PLK	EGEPQEEsPLKsKsQ
Bcl-2-associated transcription factor 1	Bclaf1	tr|A0A087WQA0|A0A087WQA0_MOUSE Bcl-2-associated transcription factor 1 OS=Mus musculus OX=10090 GN=Bclaf1 PE=1 SV=1;tr|F8WI22|F8WI22_MOUSE Bcl-2-associated transcription factor 1 OS=Mus musculus OX=10090 GN=Bclaf1 PE=1 SV=1;sp|Q8K019-3|BCLF1_MOUSE Isoform	S	510	___1	+	CST;HTP	PEQVKSEKLKELFDYSPPLHKSLDAREKSIF	LKELFDYS(1)PPLHK	LKELFDysPPLHKsL
Bcl-2-associated transcription factor 1	Bclaf1	tr|A0A087WQA0|A0A087WQA0_MOUSE Bcl-2-associated transcription factor 1 OS=Mus musculus OX=10090 GN=Bclaf1 PE=1 SV=1;tr|F8WI22|F8WI22_MOUSE Bcl-2-associated transcription factor 1 OS=Mus musculus OX=10090 GN=Bclaf1 PE=1 SV=1;sp|Q8K019-3|BCLF1_MOUSE Isoform	S	494	___1	+	HTP	EDKGSDRITVKKEVQSPEQVKSEKLKELFDY	KEVQS(1)PEQVK	TVKKEVQsPEQVKsE
Bcl-2-associated transcription factor 1	Bclaf1	tr|A0A087WQA0|A0A087WQA0_MOUSE Bcl-2-associated transcription factor 1 OS=Mus musculus OX=10090 GN=Bclaf1 PE=1 SV=1;tr|F8WI22|F8WI22_MOUSE Bcl-2-associated transcription factor 1 OS=Mus musculus OX=10090 GN=Bclaf1 PE=1 SV=1;sp|Q8K019-3|BCLF1_MOUSE Isoform	S	395	___1	+	CST;HTP	DYFSDKESAKQKFHDSEGDDTEETEDYRQFR	FHDS(1)EGDDTEETEDYR	AKQKFHDsEGDDtEE
Bcl-2-associated transcription factor 1	Bclaf1	tr|A0A087WQA0|A0A087WQA0_MOUSE Bcl-2-associated transcription factor 1 OS=Mus musculus OX=10090 GN=Bclaf1 PE=1 SV=1;tr|F8WI22|F8WI22_MOUSE Bcl-2-associated transcription factor 1 OS=Mus musculus OX=10090 GN=Bclaf1 PE=1 SV=1;sp|Q8K019-3|BCLF1_MOUSE Isoform	S	656	___1	+	CST;HTP	STRQKSPEIHRRIDISPSALRKHTRLAGEER	IDIS(1)PSALR	IHRRIDIsPsALRKH
Bcl-2-associated transcription factor 1	Bclaf1	tr|A0A087WQA0|A0A087WQA0_MOUSE Bcl-2-associated transcription factor 1 OS=Mus musculus OX=10090 GN=Bclaf1 PE=1 SV=1;tr|F8WI22|F8WI22_MOUSE Bcl-2-associated transcription factor 1 OS=Mus musculus OX=10090 GN=Bclaf1 PE=1 SV=1;sp|Q8K019-3|BCLF1_MOUSE Isoform	S	267	___1	+	CST;HTP	SAKNTPSQHSHSIQHSPERSGSGSVGNGSSR	NTPSQHSHSIQHS(1)PER	HsHsIQHsPERSGsG
Bcl-2-associated transcription factor 1	Bclaf1	tr|A0A087WQA0|A0A087WQA0_MOUSE Bcl-2-associated transcription factor 1 OS=Mus musculus OX=10090 GN=Bclaf1 PE=1 SV=1;tr|F8WI22|F8WI22_MOUSE Bcl-2-associated transcription factor 1 OS=Mus musculus OX=10090 GN=Bclaf1 PE=1 SV=1;sp|Q8K019-3|BCLF1_MOUSE Isoform	S	284	___1	+	HTP	ERSGSGSVGNGSSRYSPSQNSPIHHIPSRRS	Y(0.012)S(0.986)PS(0.004)QNS(0.997)PIHHIPS(0.001)RR	GNGsSRysPsQNsPI
Bcl-2-associated transcription factor 1	Bclaf1	tr|A0A087WQA0|A0A087WQA0_MOUSE Bcl-2-associated transcription factor 1 OS=Mus musculus OX=10090 GN=Bclaf1 PE=1 SV=1;tr|F8WI22|F8WI22_MOUSE Bcl-2-associated transcription factor 1 OS=Mus musculus OX=10090 GN=Bclaf1 PE=1 SV=1;sp|Q8K019-3|BCLF1_MOUSE Isoform	S	529	___1	+	CST;HTP	HKSLDAREKSIFREESPLRIKMIASDSHRPE	SIFREES(1)PLR	KsIFREEsPLRIKMI
Bcl-2-associated transcription factor 1	Bclaf1	tr|A0A087WQA0|A0A087WQA0_MOUSE Bcl-2-associated transcription factor 1 OS=Mus musculus OX=10090 GN=Bclaf1 PE=1 SV=1;tr|F8WI22|F8WI22_MOUSE Bcl-2-associated transcription factor 1 OS=Mus musculus OX=10090 GN=Bclaf1 PE=1 SV=1;sp|Q8K019-3|BCLF1_MOUSE Isoform	S	183	___1	+	HTP	KAEGEPQEESPLKSKSQEEPKDTFEHDPSES	S(0.998)QEEPKDT(0.002)FEHDPSESIDEFNK	EsPLKsKsQEEPKDt
Cytoplasmic protein NCK1	Nck1	tr|A0A087WQD1|A0A087WQD1_MOUSE Cytoplasmic protein NCK1 (Fragment) OS=Mus musculus OX=10090 GN=Nck1 PE=1 SV=1;tr|A0A087WSB1|A0A087WSB1_MOUSE Cytoplasmic protein NCK1 (Fragment) OS=Mus musculus OX=10090 GN=Nck1 PE=1 SV=1;tr|Q8BH99|Q8BH99_MOUSE Cytoplasmic p	S	85	___1	+	CST;HTP	NLKDTLGIGKVKRKPSVPDTASPADDSFVDP	RKPS(0.981)VPDT(0.018)AS(0.001)PADDSFVDPGER	GKVKRKPsVPDtAsP
Caspase-8;Caspase-8 subunit p18;Caspase-8 subunit p10	Casp8	tr|A0A087WQT6|A0A087WQT6_MOUSE Caspase-8 OS=Mus musculus OX=10090 GN=Casp8 PE=1 SV=1;sp|O89110|CASP8_MOUSE Caspase-8 OS=Mus musculus OX=10090 GN=Casp8 PE=1 SV=1	S	208	___1	+	HTP	GKIEDYERSSTERRMSLEGREELPPSVLDEM	RMS(1)LEGR	SSTERRMsLEGREEL
Fibronectin;Anastellin	Fn1	tr|B7ZNJ1|B7ZNJ1_MOUSE Fibronectin OS=Mus musculus OX=10090 GN=Fn1 PE=1 SV=1;tr|A0A087WS56|A0A087WS56_MOUSE Fibronectin OS=Mus musculus OX=10090 GN=Fn1 PE=1 SV=1;tr|B9EHT6|B9EHT6_MOUSE Fibronectin OS=Mus musculus OX=10090 GN=Fn1 PE=1 SV=1;tr|A0A087WSN6|A0A	S	2174	___1	+	CST;HTP	IECFMPLDVQADRDDSRE_____________	TNTNVNCPIECFMPLDVQADRDDS(1)RE	VQADRDDsRE_____
6-phosphofructo-2-kinase/fructose-2,6-bisphosphatase 2;6-phosphofructo-2-kinase;Fructose-2,6-bisphosphatase	Pfkfb2	tr|B2Z892|B2Z892_MOUSE 6-phosphofructo-2-kinase OS=Mus musculus OX=10090 GN=Pfkfb2 PE=1 SV=1;tr|Q6GTL7|Q6GTL7_MOUSE 6-phosphofructo-2-kinase OS=Mus musculus OX=10090 GN=Pfkfb2 PE=1 SV=1;tr|A0A087WRG0|A0A087WRG0_MOUSE 6-phosphofructo-2-kinase OS=Mus musculu	S	447	___1	+	CST;HTP	HNFPKSQTPVRMRRNSFTPLSSSNTIRRPRN	RNS(1)FTPLSSSNTIR	PVRMRRNsFtPLSSS
6-phosphofructo-2-kinase/fructose-2,6-bisphosphatase 2;6-phosphofructo-2-kinase;Fructose-2,6-bisphosphatase	Pfkfb2	tr|B2Z892|B2Z892_MOUSE 6-phosphofructo-2-kinase OS=Mus musculus OX=10090 GN=Pfkfb2 PE=1 SV=1;tr|Q6GTL7|Q6GTL7_MOUSE 6-phosphofructo-2-kinase OS=Mus musculus OX=10090 GN=Pfkfb2 PE=1 SV=1;tr|A0A087WRG0|A0A087WRG0_MOUSE 6-phosphofructo-2-kinase OS=Mus musculu	S	464	___1	+	CST;HTP	TPLSSSNTIRRPRNYSVGSRPLKPLSPLRAL	NYS(1)VGS(0.012)RPLKPLS(0.988)PLR	IRRPRNYsVGSRPLK;IRRPRNYsVGsRPLK
Cyclic AMP-responsive element-binding protein 1	Creb1	tr|Q62347|Q62347_MOUSE Cyclic AMP-responsive element-binding protein 1 OS=Mus musculus OX=10090 GN=Creb1 PE=1 SV=1;tr|A0A087WRI6|A0A087WRI6_MOUSE Cyclic AMP-responsive element-binding protein 1 OS=Mus musculus OX=10090 GN=Creb1 PE=1 SV=1;sp|Q01147-2|CREB1_	S	88	___1	+	HTP;LTP	ILSRRPSYRKILNDLSSDAPGVPRIEEEKSE	ILNDLS(0.892)S(0.108)DAPGVPR	RkILNDLssDAPGVP
Uncharacterized protein C19orf47 homolog	2310022A10Rik	tr|A0A0R4J2B5|A0A0R4J2B5_MOUSE RIKEN cDNA 2310022A10 gene OS=Mus musculus OX=10090 GN=2310022A10Rik PE=1 SV=1;tr|A0A087WRI8|A0A087WRI8_MOUSE RIKEN cDNA 2310022A10 gene OS=Mus musculus OX=10090 GN=2310022A10Rik PE=1 SV=1;tr|G5E8E3|G5E8E3_MOUSE RIKEN cDNA 23	S	135	___1	+	HTP	SSAASRMIANSLNHDSPPHTPTRRSDNSTSK	MIANS(0.01)LNHDS(0.962)PPHT(0.022)PT(0.007)R	ANsLNHDsPPHtPTR
Small ubiquitin-related modifier 1	Sumo1	tr|A0A087WRQ4|A0A087WRQ4_MOUSE Small ubiquitin-related modifier 1 OS=Mus musculus OX=10090 GN=Sumo1 PE=1 SV=1;sp|P63166|SUMO1_MOUSE Small ubiquitin-related modifier 1 OS=Mus musculus OX=10090 GN=Sumo1 PE=1 SV=1	S	2	___1	+	HTP	______________MSDQEAKPSTEDLGDKK	S(1)DQEAKPSTEDLGDK	______MsDQEAKPs
Nuclear ubiquitous casein and cyclin-dependent kinase substrate 1	Nucks1	tr|A0A087WRY3|A0A087WRY3_MOUSE Nuclear ubiquitous casein and cyclin-dependent kinase substrate 1 OS=Mus musculus OX=10090 GN=Nucks1 PE=1 SV=1;sp|Q80XU3|NUCKS_MOUSE Nuclear ubiquitous casein and cyclin-dependent kinase substrate 1 OS=Mus musculus OX=10090 G	S	180	___1	+	CST;HTP	EKKMPKPRLKATVTPSPVKGKAKVGRPTASK	ATVT(1)PS(1)PVKGK	LkAtVtPsPVkGKAK
Nuclear ubiquitous casein and cyclin-dependent kinase substrate 1	Nucks1	tr|A0A087WRY3|A0A087WRY3_MOUSE Nuclear ubiquitous casein and cyclin-dependent kinase substrate 1 OS=Mus musculus OX=10090 GN=Nucks1 PE=1 SV=1;sp|Q80XU3|NUCKS_MOUSE Nuclear ubiquitous casein and cyclin-dependent kinase substrate 1 OS=Mus musculus OX=10090 G	S	19	___1	+	CST;HTP	PVRNRKVVDYSQFQESDDADEDYGRDSGPPA	VVDYSQFQES(1)DDADEDYGR	DysQFQEsDDADEDY
Nuclear ubiquitous casein and cyclin-dependent kinase substrate 1	Nucks1	tr|A0A087WRY3|A0A087WRY3_MOUSE Nuclear ubiquitous casein and cyclin-dependent kinase substrate 1 OS=Mus musculus OX=10090 GN=Nucks1 PE=1 SV=1;sp|Q80XU3|NUCKS_MOUSE Nuclear ubiquitous casein and cyclin-dependent kinase substrate 1 OS=Mus musculus OX=10090 G	S	58	___1	+	CST;HTP	EAKNKRRSGKNSQEDSEDSEEKDVKTKKDDS	NS(1)QEDS(1)EDS(1)EEKDVK	GKNsQEDsEDsEEKD
NGFI-A-binding protein 1	Nab1	tr|E9PZ64|E9PZ64_MOUSE NGFI-A-binding protein 1 OS=Mus musculus OX=10090 GN=Nab1 PE=1 SV=1;tr|A0A087WSU4|A0A087WSU4_MOUSE NGFI-A-binding protein 1 OS=Mus musculus OX=10090 GN=Nab1 PE=1 SV=1;sp|Q61122|NAB1_MOUSE NGFI-A-binding protein 1 OS=Mus musculus OX=1	S	371	___1	+	HTP	LQQERRLTAGLYRQSSGEQSPDGGLPSDSSD	QS(0.186)S(0.805)GEQS(0.009)PDGGLPSDSSDGQGERPLNLR	AGLYRQssGEQsPDG
NGFI-A-binding protein 1	Nab1	tr|E9PZ64|E9PZ64_MOUSE NGFI-A-binding protein 1 OS=Mus musculus OX=10090 GN=Nab1 PE=1 SV=1;tr|A0A087WSU4|A0A087WSU4_MOUSE NGFI-A-binding protein 1 OS=Mus musculus OX=10090 GN=Nab1 PE=1 SV=1;sp|Q61122|NAB1_MOUSE NGFI-A-binding protein 1 OS=Mus musculus OX=1	S	375	___1	+	HTP	RRLTAGLYRQSSGEQSPDGGLPSDSSDGQGE	QS(0.001)S(0.001)GEQS(0.998)PDGGLPSDSSDGQGERPLNLR	RQssGEQsPDGGLPs
Histone-lysine N-methyltransferase;Histone-lysine N-methyltransferase 2D	Kmt2d	tr|A0A0A0MQ73|A0A0A0MQ73_MOUSE [Histone H3]-lysine(4) N-trimethyltransferase OS=Mus musculus OX=10090 GN=Kmt2d PE=1 SV=1;sp|Q6PDK2|KMT2D_MOUSE Histone-lysine N-methyltransferase 2D OS=Mus musculus OX=10090 GN=Kmt2d PE=1 SV=2	S	4789	___1	+	HTP	PQLGSGRWEQDNRALSPVIPIIPRTGIPVFP	ALS(1)PVIPIIPR	EQDNRALsPVIPIIP
Histone-lysine N-methyltransferase;Histone-lysine N-methyltransferase 2D	Kmt2d	tr|A0A0A0MQ73|A0A0A0MQ73_MOUSE [Histone H3]-lysine(4) N-trimethyltransferase OS=Mus musculus OX=10090 GN=Kmt2d PE=1 SV=1;sp|Q6PDK2|KMT2D_MOUSE Histone-lysine N-methyltransferase 2D OS=Mus musculus OX=10090 GN=Kmt2d PE=1 SV=2	S	2318	___1	+	HTP	GLRAQEPPPAQALAPSPPSHPDVFRSGPYPD	AQEPPPAQALAPS(0.946)PPS(0.054)HPDVFR	PAQALAPsPPSHPDV
Histone-lysine N-methyltransferase;Histone-lysine N-methyltransferase 2D	Kmt2d	tr|A0A0A0MQ73|A0A0A0MQ73_MOUSE [Histone H3]-lysine(4) N-trimethyltransferase OS=Mus musculus OX=10090 GN=Kmt2d PE=1 SV=1;sp|Q6PDK2|KMT2D_MOUSE Histone-lysine N-methyltransferase 2D OS=Mus musculus OX=10090 GN=Kmt2d PE=1 SV=2	S	2299	___1	+	HTP	FKAPLTPRASQVEPQSPGLGLRAQEPPPAQA	ASQVEPQS(1)PGLGLR	ASQVEPQsPGLGLRA
Histone-lysine N-methyltransferase;Histone-lysine N-methyltransferase 2D	Kmt2d	tr|A0A0A0MQ73|A0A0A0MQ73_MOUSE [Histone H3]-lysine(4) N-trimethyltransferase OS=Mus musculus OX=10090 GN=Kmt2d PE=1 SV=1;sp|Q6PDK2|KMT2D_MOUSE Histone-lysine N-methyltransferase 2D OS=Mus musculus OX=10090 GN=Kmt2d PE=1 SV=2	S	727	___1	+	CST;HTP	PEELRLCPQPEEPYLSPQPEEPRLCPQPEEL	LCPQPEEPYLS(1)PQPEEPR	QPEEPYLsPQPEEPR
Histone-lysine N-methyltransferase;Histone-lysine N-methyltransferase 2D	Kmt2d	tr|A0A0A0MQ73|A0A0A0MQ73_MOUSE [Histone H3]-lysine(4) N-trimethyltransferase OS=Mus musculus OX=10090 GN=Kmt2d PE=1 SV=1;sp|Q6PDK2|KMT2D_MOUSE Histone-lysine N-methyltransferase 2D OS=Mus musculus OX=10090 GN=Kmt2d PE=1 SV=2	S	3618	___1	+	HTP	QQQQQQQQHSAVLAVSPSQNPRVLTKLPGQL	QQQQQQQQQQQQQQQHS(0.006)AVLAVS(0.807)PS(0.187)QNPR	HSAVLAVsPSQNPRV
Protein PRRC2C	Prrc2c	tr|S4R294|S4R294_MOUSE Protein PRRC2C OS=Mus musculus OX=10090 GN=Prrc2c PE=1 SV=1;tr|S4R2J9|S4R2J9_MOUSE Protein PRRC2C OS=Mus musculus OX=10090 GN=Prrc2c PE=1 SV=1;tr|A0A0A0MQ79|A0A0A0MQ79_MOUSE Protein PRRC2C OS=Mus musculus OX=10090 GN=Prrc2c PE=1 SV=1	S	1516	___1	+	HTP	ESVLPPKREIAKRSFSSQRPGVDRQNRRGNN	S(0.013)FS(0.818)S(0.17)QRPGVDR	EIAKRsFssQRPGVD
Protein PRRC2C	Prrc2c	tr|S4R294|S4R294_MOUSE Protein PRRC2C OS=Mus musculus OX=10090 GN=Prrc2c PE=1 SV=1;tr|S4R2J9|S4R2J9_MOUSE Protein PRRC2C OS=Mus musculus OX=10090 GN=Prrc2c PE=1 SV=1;tr|A0A0A0MQ79|A0A0A0MQ79_MOUSE Protein PRRC2C OS=Mus musculus OX=10090 GN=Prrc2c PE=1 SV=1	S	853	___1	+	HTP	ARDSTETEEQKFLSRSLEDVKPRHVDTNTQS	S(1)LEDVKPR	EQKFLSRsLEDVKPR
Rho GTPase-activating protein 12	Arhgap12	tr|S4R248|S4R248_MOUSE Rho GTPase-activating protein 12 OS=Mus musculus OX=10090 GN=Arhgap12 PE=1 SV=1;tr|A0A0A0MQ95|A0A0A0MQ95_MOUSE Rho GTPase-activating protein 12 OS=Mus musculus OX=10090 GN=Arhgap12 PE=1 SV=1;tr|S4R221|S4R221_MOUSE Rho GTPase-activati	S	213	___1	+	HTP	DSAGEGSERIQQDSESGDELSSSSTEQMRAT	IQQDS(1)ES(1)GDELSSSSTEQMR	RIQQDsEsGDELSSS
Rho GTPase-activating protein 12	Arhgap12	tr|S4R248|S4R248_MOUSE Rho GTPase-activating protein 12 OS=Mus musculus OX=10090 GN=Arhgap12 PE=1 SV=1;tr|A0A0A0MQ95|A0A0A0MQ95_MOUSE Rho GTPase-activating protein 12 OS=Mus musculus OX=10090 GN=Arhgap12 PE=1 SV=1;tr|S4R221|S4R221_MOUSE Rho GTPase-activati	S	199	___1	+	HTP	LDIEKTSFSQEQSCDSAGEGSERIQQDSESG	TSFSQEQSCDS(0.999)AGEGS(0.001)ER	SQEQsCDsAGEGsER
Rho GTPase-activating protein 12	Arhgap12	tr|S4R248|S4R248_MOUSE Rho GTPase-activating protein 12 OS=Mus musculus OX=10090 GN=Arhgap12 PE=1 SV=1;tr|A0A0A0MQ95|A0A0A0MQ95_MOUSE Rho GTPase-activating protein 12 OS=Mus musculus OX=10090 GN=Arhgap12 PE=1 SV=1;tr|S4R221|S4R221_MOUSE Rho GTPase-activati	S	537	___1	+	HTP	QVAEADEAAEEETPDSPGVEKHDKEKDQKEL	VLSSTINNQVAEADEAAEEET(0.002)PDS(0.998)PGVEK	AEEEtPDsPGVEKHD
Probable JmjC domain-containing histone demethylation protein 2C	Jmjd1c	tr|A0A0A0MQ98|A0A0A0MQ98_MOUSE Probable JmjC domain-containing histone demethylation protein 2C OS=Mus musculus OX=10090 GN=Jmjd1c PE=1 SV=1;tr|G3UZM1|G3UZM1_MOUSE Probable JmjC domain-containing histone demethylation protein 2C OS=Mus musculus OX=10090 GN	S	1969	___1	+	HTP	SNKTSVSLPESQQQNSPQKSQTNGNSSPGSA	TSVSLPES(0.005)QQQNS(0.995)PQK	PESQQQNsPQKSQTN
Microtubule-actin cross-linking factor 1	Macf1	tr|F6Q750|F6Q750_MOUSE Microtubule-actin cross-linking factor 1 (Fragment) OS=Mus musculus OX=10090 GN=Macf1 PE=1 SV=1;tr|A0A571BGC6|A0A571BGC6_MOUSE Microtubule-actin cross-linking factor 1 OS=Mus musculus OX=10090 GN=Macf1 PE=1 SV=1;tr|A0A571BF93|A0A571B	S	4371	___1	+	CST;HTP	RAGSRAGSRASSRRGSDASDFDLLETQSACS	RGS(0.898)DAS(0.102)DFDLLETQSACSDTSESSAAGGQGSSR	RAssRRGsDAsDFDL
Microtubule-actin cross-linking factor 1	Macf1	tr|F6Q750|F6Q750_MOUSE Microtubule-actin cross-linking factor 1 (Fragment) OS=Mus musculus OX=10090 GN=Macf1 PE=1 SV=1;tr|A0A571BGC6|A0A571BGC6_MOUSE Microtubule-actin cross-linking factor 1 OS=Mus musculus OX=10090 GN=Macf1 PE=1 SV=1;tr|A0A571BF93|A0A571B	S	992	___1	+	CST;HTP	GSSPEALNSLLKRQGSFSEDVISHKGDLRFV	RQGS(0.966)FS(0.034)EDVISHK	SLLKRQGsFsEDVIS
Ral GTPase-activating protein subunit alpha-2	Ralgapa2	tr|F7CGP0|F7CGP0_MOUSE Ral GTPase-activating protein subunit alpha-2 (Fragment) OS=Mus musculus OX=10090 GN=Ralgapa2 PE=1 SV=1;tr|A0A0A0MQD7|A0A0A0MQD7_MOUSE Ral GTPase-activating protein subunit alpha-2 OS=Mus musculus OX=10090 GN=Ralgapa2 PE=1 SV=1;tr|A0	S	436	___1	+	HTP	CDYLVVGQQQVPRSSSTSDITERLYSDSSQG	S(0.007)S(0.007)S(0.771)T(0.169)S(0.046)DIT(0.001)ER	QQVPRSSsTSDITER
Calmodulin-regulated spectrin-associated protein 1	Camsap1	tr|A0A0A0MQE5|A0A0A0MQE5_MOUSE Calmodulin-regulated spectrin-associated protein 1 OS=Mus musculus OX=10090 GN=Camsap1 PE=1 SV=1;sp|A2AHC3|CAMP1_MOUSE Calmodulin-regulated spectrin-associated protein 1 OS=Mus musculus OX=10090 GN=Camsap1 PE=1 SV=1	S	1133	___1	+	CST;HTP	TLPQSRSLPPSTHPRSPSDPGGELPEKCLFD	S(0.97)PS(0.03)DPGGELPEK	PPSTHPRsPsDPGGE
Calmodulin-regulated spectrin-associated protein 1	Camsap1	tr|A0A0A0MQE5|A0A0A0MQE5_MOUSE Calmodulin-regulated spectrin-associated protein 1 OS=Mus musculus OX=10090 GN=Camsap1 PE=1 SV=1;sp|A2AHC3|CAMP1_MOUSE Calmodulin-regulated spectrin-associated protein 1 OS=Mus musculus OX=10090 GN=Camsap1 PE=1 SV=1;tr|A2AHC4	S	553	___1	+	HTP	DEELVAIIRTDVSPPSPQMPRTSPQAPGLVA	T(0.074)DVS(0.926)PPS(1)PQMPR	RtDVsPPsPQMPRts
Rho GTPase-activating protein 21	Arhgap21	tr|B7ZCJ0|B7ZCJ0_MOUSE Rho GTPase-activating protein 21 OS=Mus musculus OX=10090 GN=Arhgap21 PE=1 SV=1;tr|A0A0A0MQE8|A0A0A0MQE8_MOUSE Rho GTPase-activating protein 21 OS=Mus musculus OX=10090 GN=Arhgap21 PE=1 SV=1;tr|B7ZCJ1|B7ZCJ1_MOUSE Rho GTPase-activati	S	42	___1	+	HTP	EVSKNKDGKDQGEPVSPSEDEPFSWPGPKTV	DQGEPVS(0.999)PS(0.001)EDEPFSWPGPK	KDQGEPVsPsEDEPF
Rho GTPase-activating protein 21	Arhgap21	tr|B7ZCJ0|B7ZCJ0_MOUSE Rho GTPase-activating protein 21 OS=Mus musculus OX=10090 GN=Arhgap21 PE=1 SV=1;tr|A0A0A0MQE8|A0A0A0MQE8_MOUSE Rho GTPase-activating protein 21 OS=Mus musculus OX=10090 GN=Arhgap21 PE=1 SV=1;tr|B7ZCJ1|B7ZCJ1_MOUSE Rho GTPase-activati	S	610	___1	+	HTP	TTTGVSLQRGIAQDRSPLVKVRSNSLKVPPP	GIAQDRS(1)PLVK	RGIAQDRsPLVKVRS
Rho GTPase-activating protein 21	Arhgap21	tr|B7ZCJ0|B7ZCJ0_MOUSE Rho GTPase-activating protein 21 OS=Mus musculus OX=10090 GN=Arhgap21 PE=1 SV=1;tr|A0A0A0MQE8|A0A0A0MQE8_MOUSE Rho GTPase-activating protein 21 OS=Mus musculus OX=10090 GN=Arhgap21 PE=1 SV=1;tr|B7ZCJ1|B7ZCJ1_MOUSE Rho GTPase-activati	S	918	___1	+	HTP	TDSQKSSEDSGSRKGSSSEVFSDAAREGWLQ	KGS(0.95)S(0.034)S(0.012)EVFS(0.004)DAAR	DSGsRKGsssEVFSD
Rho GTPase-activating protein 21	Arhgap21	tr|B7ZCJ0|B7ZCJ0_MOUSE Rho GTPase-activating protein 21 OS=Mus musculus OX=10090 GN=Arhgap21 PE=1 SV=1;tr|A0A0A0MQE8|A0A0A0MQE8_MOUSE Rho GTPase-activating protein 21 OS=Mus musculus OX=10090 GN=Arhgap21 PE=1 SV=1;tr|B7ZCJ1|B7ZCJ1_MOUSE Rho GTPase-activati	S	472	___1	+	HTP	RLEDSVLMKYCPRSASQGALTSPPVSFNNHR	S(0.066)AS(0.93)QGALT(0.003)S(0.001)PPVSFNNHR	KYCPRsAsQGALTsP
Rho GTPase-activating protein 21	Arhgap21	tr|B7ZCJ0|B7ZCJ0_MOUSE Rho GTPase-activating protein 21 OS=Mus musculus OX=10090 GN=Arhgap21 PE=1 SV=1;tr|A0A0A0MQE8|A0A0A0MQE8_MOUSE Rho GTPase-activating protein 21 OS=Mus musculus OX=10090 GN=Arhgap21 PE=1 SV=1;tr|B7ZCJ1|B7ZCJ1_MOUSE Rho GTPase-activati	S	875	___1	+	CST;HTP	PSLDGQHSSKTERSKSYDEGLDDYREDAKLS	S(0.008)KS(0.946)Y(0.046)DEGLDDYREDAK	SKTERsKsYDEGLDD
Glyceraldehyde-3-phosphate dehydrogenase;Glyceraldehyde-3-phosphate dehydrogenase, testis-specific	Gapdh;Gapdhs;Gm3839	tr|A0A0A0MQF6|A0A0A0MQF6_MOUSE Glyceraldehyde-3-phosphate dehydrogenase OS=Mus musculus OX=10090 GN=Gapdh PE=1 SV=1;sp|P16858|G3P_MOUSE Glyceraldehyde-3-phosphate dehydrogenase OS=Mus musculus OX=10090 GN=Gapdh PE=1 SV=2;tr|S4R257|S4R257_MOUSE Glyceraldehy	S	265	___1	+	CST;HTP	GKLTGMAFRVPTPNVSVVDLTCRLEKPAKYD;GKLTGMAFRVPTPNVSVVDLTCRLENPAKYD	VPTPNVS(1)VVDLTCR	rVPtPNVsVVDLTCR;rVPTPNVsVVDLtCR
Kinetochore protein Nuf2	Nuf2	tr|A0A0A6YVY5|A0A0A6YVY5_MOUSE Kinetochore protein Nuf2 (Fragment) OS=Mus musculus OX=10090 GN=Nuf2 PE=1 SV=1;tr|A0A0A6YW74|A0A0A6YW74_MOUSE Kinetochore protein Nuf2 OS=Mus musculus OX=10090 GN=Nuf2 PE=1 SV=1;sp|Q99P69-2|NUF2_MOUSE Isoform 2 of Kinetochore	S	82	___1	+	HTP	SLKEVEDNLKSKIVDSPEKLKNYKDKMKGTV	IVDS(1)PEKLK	LKSKIVDsPEKLKNY
	Pcdh7	tr|A0A0A6YW34|A0A0A6YW34_MOUSE Protocadherin 7 (Fragment) OS=Mus musculus OX=10090 GN=Pcdh7 PE=1 SV=1;tr|A0A0A6YY48|A0A0A6YY48_MOUSE Protocadherin 7 (Fragment) OS=Mus musculus OX=10090 GN=Pcdh7 PE=1 SV=1;tr|A2RS43|A2RS43_MOUSE Protocadherin 7 OS=Mus muscul	S	289	___1	+	HTP	PNGQRYDSVNEKLSDSPSMGRYRSVNGGPGS	LS(0.001)DS(0.971)PS(0.028)MGR	VNEkLSDsPsMGRYR
	Pcdh7	tr|A0A0A6YW34|A0A0A6YW34_MOUSE Protocadherin 7 (Fragment) OS=Mus musculus OX=10090 GN=Pcdh7 PE=1 SV=1;tr|A0A0A6YY48|A0A0A6YY48_MOUSE Protocadherin 7 (Fragment) OS=Mus musculus OX=10090 GN=Pcdh7 PE=1 SV=1;tr|A2RS43|A2RS43_MOUSE Protocadherin 7 OS=Mus muscul	S	304	___1	+	CST;HTP	SPSMGRYRSVNGGPGSPDLARHYKSSSPLPT	SVNGGPGS(1)PDLAR	sVNGGPGsPDLARHY
Mitogen-activated protein kinase kinase kinase kinase 4	Map4k4	tr|A0A0A6YWR8|A0A0A6YWR8_MOUSE Mitogen-activated protein kinase kinase kinase kinase 4 OS=Mus musculus OX=10090 GN=Map4k4 PE=1 SV=1;tr|E9PVG7|E9PVG7_MOUSE Mitogen-activated protein kinase kinase kinase kinase 4 OS=Mus musculus OX=10090 GN=Map4k4 PE=1 SV=2;	S	719	___1	+	HTP;LTP	ADDSTSGPEDTRAASSPNLSNGETESVKTMI	AAS(0.109)S(0.891)PNLSNGETESVK	EDTRAAssPNLsNGE
Mitogen-activated protein kinase kinase kinase kinase 4	Map4k4	tr|A0A0A6YWR8|A0A0A6YWR8_MOUSE Mitogen-activated protein kinase kinase kinase kinase 4 OS=Mus musculus OX=10090 GN=Map4k4 PE=1 SV=1;tr|E9PVG7|E9PVG7_MOUSE Mitogen-activated protein kinase kinase kinase kinase 4 OS=Mus musculus OX=10090 GN=Map4k4 PE=1 SV=2;	S	882	___1	+	CST;HTP	GLRPEAIRQDPTRKGSVVNVNPTNTRPQSDT	GS(1)VVNVNPTNTRPQSDTPEIR	QDPTRKGsVVNVNPT
Mitogen-activated protein kinase kinase kinase kinase 4	Map4k4	tr|A0A0A6YWR8|A0A0A6YWR8_MOUSE Mitogen-activated protein kinase kinase kinase kinase 4 OS=Mus musculus OX=10090 GN=Map4k4 PE=1 SV=1;tr|E9PVG7|E9PVG7_MOUSE Mitogen-activated protein kinase kinase kinase kinase 4 OS=Mus musculus OX=10090 GN=Map4k4 PE=1 SV=2;	S	557	___1	+	CST;HTP	LASLKNNVSPVSRSHSFSDPSPKFAHHHLRS	S(0.113)HS(0.882)FS(0.005)DPSPK	sPVSRSHsFsDPsPK
N-alpha-acetyltransferase 15, NatA auxiliary subunit	Naa15	tr|A0A0A6YW80|A0A0A6YW80_MOUSE N-alpha-acetyltransferase 15, NatA auxiliary subunit OS=Mus musculus OX=10090 GN=Naa15 PE=1 SV=1;tr|G3X8Y3|G3X8Y3_MOUSE N-alpha-acetyltransferase 15, NatA auxiliary subunit OS=Mus musculus OX=10090 GN=Naa15 PE=1 SV=1;sp|Q80UM	S	804	___1	+	HTP	PPGYEEDMKITVNGDSSAETEELANEI____	IT(0.018)VNGDS(0.788)S(0.195)AETEELANEI	KITVNGDssAETEEL
Rap guanine nucleotide exchange factor 2	Rapgef2	tr|E9QNQ4|E9QNQ4_MOUSE Cyclic nucleotide ras GEF OS=Mus musculus OX=10090 GN=Rapgef2 PE=1 SV=1;tr|A0A0A6YWG7|A0A0A6YWG7_MOUSE Cyclic nucleotide ras GEF OS=Mus musculus OX=10090 GN=Rapgef2 PE=1 SV=1;sp|Q8CHG7|RPGF2_MOUSE Rap guanine nucleotide exchange fact	S	1020	___1	+	HTP	LPKNPGDKKPVKSETSPVAPRAGPQQKVQPQ	SET(0.119)S(0.881)PVAPR	KPVKSEtsPVAPRAG
Actin-like protein 6A	Actl6a	tr|D3YVN1|D3YVN1_MOUSE Actin-like protein 6A (Fragment) OS=Mus musculus OX=10090 GN=Actl6a PE=1 SV=1;tr|A0A0A6YWG8|A0A0A6YWG8_MOUSE Actin-like protein 6A (Fragment) OS=Mus musculus OX=10090 GN=Actl6a PE=1 SV=1;sp|Q9Z2N8|ACL6A_MOUSE Actin-like protein 6A OS	S	181	___1	+	CST;HTP	IPPYMIASKEAVREGSPANWKRKEKLPQVTR	EAVREGS(1)PANWK	KEAVREGsPANWKRK
Formin-binding protein 1	Fnbp1	tr|A0A0A6YWT1|A0A0A6YWT1_MOUSE Formin-binding protein 1 (Fragment) OS=Mus musculus OX=10090 GN=Fnbp1 PE=1 SV=1;tr|A2AQ43|A2AQ43_MOUSE Formin-binding protein 1 OS=Mus musculus OX=10090 GN=Fnbp1 PE=1 SV=1;tr|A2AQ44|A2AQ44_MOUSE Formin-binding protein 1 OS=Mu	S	39	___1	+	CST;HTP	DIEFEDYTQPMKRTVSDNSLSSSKEGKPELR	T(0.001)VS(0.995)DNS(0.003)LSSSK	QPMKRtVsDNsLsss
Immunoglobulin superfamily member 3	Igsf3	tr|A0A0A6YX40|A0A0A6YX40_MOUSE Immunoglobulin superfamily member 3 OS=Mus musculus OX=10090 GN=Igsf3 PE=1 SV=1;sp|Q6ZQA6|IGSF3_MOUSE Immunoglobulin superfamily member 3 OS=Mus musculus OX=10090 GN=Igsf3 PE=1 SV=2	S	1039	___1	+	CST	LGIDEQEEEEEEEDISQEEDSEDPTERTVLL	RGSLGIDEQEEEEEEEDIS(0.998)QEEDS(0.002)EDPTER	EEEEEDIsQEEDSED
cAMP-dependent protein kinase type II-alpha regulatory subunit	Prkar2a	tr|A0A0A6YX73|A0A0A6YX73_MOUSE cAMP-dependent protein kinase type II-alpha regulatory subunit OS=Mus musculus OX=10090 GN=Prkar2a PE=1 SV=1;tr|Q8K1M3|Q8K1M3_MOUSE Protein kinase, cAMP dependent regulatory, type II alpha OS=Mus musculus OX=10090 GN=Prkar2a	S	97	___1	+	CST;HTP;LTP	ADLEVPVPSKFTRRVSVCAETFNPDEEEEDN	RVS(1)VCAETFNPDEEEEDNDPR	SKFTRRVsVCAEtFN
Microtubule-associated serine/threonine-protein kinase 4	Mast4	tr|E9PWX8|E9PWX8_MOUSE Non-specific serine/threonine protein kinase OS=Mus musculus OX=10090 GN=Mast4 PE=1 SV=1;tr|A0A0A6YXG1|A0A0A6YXG1_MOUSE Non-specific serine/threonine protein kinase OS=Mus musculus OX=10090 GN=Mast4 PE=1 SV=2;tr|E9QPR4|E9QPR4_MOUSE N	S	1176	___1	+	HTP	APKLSGQRYRSGRRKSAGSIPLSPLARTPSP	S(1)AGSIPLSPLAR	YRSGRRKsAGSIPLs
Lipopolysaccharide-responsive and beige-like anchor protein	Lrba	tr|A0A1D5RM41|A0A1D5RM41_MOUSE Lipopolysaccharide-responsive and beige-like anchor protein (Fragment) OS=Mus musculus OX=10090 GN=Lrba PE=1 SV=1;tr|A0A0A6YXX3|A0A0A6YXX3_MOUSE Lipopolysaccharide-responsive and beige-like anchor protein OS=Mus musculus OX=1	S	979	___1	+	HTP	GVDVSVGSQHEDRKDSPISPHFTRNSDENSS	DS(1)PISPHFTR	QHEDRKDsPIsPHFT
Vesicle-associated membrane protein 4	Vamp4	tr|A0A0A6YY66|A0A0A6YY66_MOUSE Vesicle-associated membrane protein 4 OS=Mus musculus OX=10090 GN=Vamp4 PE=1 SV=1;tr|Q8BSN6|Q8BSN6_MOUSE Vesicle-associated membrane protein 4 OS=Mus musculus OX=10090 GN=Vamp4 PE=1 SV=1;sp|O70480|VAMP4_MOUSE Vesicle-associat	S	30	___1	+	CST;HTP;LTP	TGSVKSERRNLLEDDSDEEEDFFLRGPSGPR	RNLLEDDS(1)DEEEDFFLR	RNLLEDDsDEEEDFF
Calmodulin-regulated spectrin-associated protein 2	Camsap2	tr|A0A0A6YY67|A0A0A6YY67_MOUSE Calmodulin-regulated spectrin-associated protein 2 OS=Mus musculus OX=10090 GN=Camsap2 PE=1 SV=1;tr|H7BX08|H7BX08_MOUSE Calmodulin-regulated spectrin-associated protein 2 OS=Mus musculus OX=10090 GN=Camsap2 PE=1 SV=1;sp|Q8C1B	S	584	___1	+	CST;HTP	QDLSILNSNIKLNQSSPDNLTDTKGALSPIT	LNQS(0.026)S(0.973)PDNLT(0.001)DTK	NIKLNQssPDNLtDT
Calmodulin-regulated spectrin-associated protein 2	Camsap2	tr|A0A0A6YY67|A0A0A6YY67_MOUSE Calmodulin-regulated spectrin-associated protein 2 OS=Mus musculus OX=10090 GN=Camsap2 PE=1 SV=1;tr|H7BX08|H7BX08_MOUSE Calmodulin-regulated spectrin-associated protein 2 OS=Mus musculus OX=10090 GN=Camsap2 PE=1 SV=1;sp|Q8C1B	S	450	___1	+	CST;HTP	SAQSSTPNRGIIRSVSNEGLTLNNSRASKHI	SVS(1)NEGLTLNNSR	RGIIRsVsNEGLTLN
Neural cell adhesion molecule 1	Ncam1	tr|A0A0A6YY91|A0A0A6YY91_MOUSE Neural cell adhesion molecule 1 (Fragment) OS=Mus musculus OX=10090 GN=Ncam1 PE=1 SV=1;sp|P13595|NCAM1_MOUSE Neural cell adhesion molecule 1 OS=Mus musculus OX=10090 GN=Ncam1 PE=1 SV=3;tr|A0A0A6YY47|A0A0A6YY47_MOUSE Neural ce	S	748	___1	+	CST;HTP	GKDMEEGKAAFSKDESKEPIVEVRTEEERTP	DES(1)KEPIVEVR	AAFskDEskEPIVEV
Neural cell adhesion molecule 1	Ncam1	tr|A0A0A6YY91|A0A0A6YY91_MOUSE Neural cell adhesion molecule 1 (Fragment) OS=Mus musculus OX=10090 GN=Ncam1 PE=1 SV=1;sp|P13595|NCAM1_MOUSE Neural cell adhesion molecule 1 OS=Mus musculus OX=10090 GN=Ncam1 PE=1 SV=3	S	861	___1	+	CST;HTP	AGQATPSKGVTASSSSPASAPKVAPLVDLSD	GVTAS(0.001)S(0.01)S(0.177)S(0.772)PAS(0.041)APK	GVtAssssPAsAPKV
Neural cell adhesion molecule 1	Ncam1	tr|A0A0A6YY91|A0A0A6YY91_MOUSE Neural cell adhesion molecule 1 (Fragment) OS=Mus musculus OX=10090 GN=Ncam1 PE=1 SV=1;sp|P13595|NCAM1_MOUSE Neural cell adhesion molecule 1 OS=Mus musculus OX=10090 GN=Ncam1 PE=1 SV=3	S	979	___1	+	CST;HTP	PGTVKNPPEAATAPASPKSKAATTNPSQGED	NPPEAAT(0.003)APAS(0.997)PK	EAAtAPAsPKskAAT
SNW domain-containing protein 1	Snw1	tr|A0A0B4J1E2|A0A0B4J1E2_MOUSE SNW domain-containing protein 1 OS=Mus musculus OX=10090 GN=Snw1 PE=1 SV=1;sp|Q9CSN1|SNW1_MOUSE SNW domain-containing protein 1 OS=Mus musculus OX=10090 GN=Snw1 PE=1 SV=3	S	224	___1	+	CST;HTP	PPRFKINKKIPRGPPSPPAPVMHSPSRKMTV	GPPS(1)PPAPVMHS(0.7)PS(0.3)RK	KIPRGPPsPPAPVMH
DNA-binding protein SMUBP-2	Ighmbp2	tr|D3Z5P5|D3Z5P5_MOUSE DNA-binding protein SMUBP-2 OS=Mus musculus OX=10090 GN=Ighmbp2 PE=1 SV=1;tr|A0A0B4J1E3|A0A0B4J1E3_MOUSE DNA-binding protein SMUBP-2 OS=Mus musculus OX=10090 GN=Ighmbp2 PE=1 SV=1;sp|P40694|SMBP2_MOUSE DNA-binding protein SMUBP-2 OS=M	S	800	___1	+	CST;HTP	PASSGSVAPQPSSPPSPAQAEPEPRAEEPVT	RS(0.001)PAS(0.001)S(0.001)GS(0.001)VAPQPS(0.021)S(0.021)PPS(0.955)PAQAEPEPR	PQPSsPPsPAQAEPE
Importin subunit alpha-3	Kpna4	tr|A0A0B4J1E7|A0A0B4J1E7_MOUSE Importin subunit alpha-3 OS=Mus musculus OX=10090 GN=Kpna4 PE=1 SV=1;sp|O35343|IMA3_MOUSE Importin subunit alpha-3 OS=Mus musculus OX=10090 GN=Kpna4 PE=1 SV=1;tr|D3YTN1|D3YTN1_MOUSE Importin subunit alpha-3 (Fragment) OS=Mus	S	162	___1	+	HTP	LLKRRNVPQEDICEDSDIDGDYRVQNTSLEA	NVPQEDICEDS(1)DIDGDYR	QEDICEDsDIDGDYR
V-set and immunoglobulin domain-containing protein 1	Vsig1	tr|A0A0B4J1E9|A0A0B4J1E9_MOUSE V-set and immunoglobulin domain-containing protein 1 OS=Mus musculus OX=10090 GN=Vsig1 PE=1 SV=1;sp|Q9D2J4-2|VSIG1_MOUSE Isoform 2 of V-set and immunoglobulin domain-containing protein 1 OS=Mus musculus OX=10090 GN=Vsig1;sp|Q	S	274	___1	+	HTP	ARNKVKSKQQKNLNSSTELEPMTKVHHPQQS	NLNS(0.002)S(0.929)T(0.069)ELEPMTK	QQKNLNssTELEPMT
Ubiquitin-associated protein 2-like	Ubap2l	tr|A0A0H2UH17|A0A0H2UH17_MOUSE Ubiquitin-associated protein 2-like OS=Mus musculus OX=10090 GN=Ubap2l PE=1 SV=1;tr|A0A0G2JDV6|A0A0G2JDV6_MOUSE Ubiquitin-associated protein 2-like OS=Mus musculus OX=10090 GN=Ubap2l PE=1 SV=1;sp|Q80X50-2|UBP2L_MOUSE Isoform	S	609	___1	+	CST;HTP	QRSTQTRRYPSSISSSPQKDLTQAKNGFSSV	RYPSSISSS(1)PQK	yPssIsssPQKDLtQ
Ubiquitin-associated protein 2-like	Ubap2l	tr|A0A0H2UH17|A0A0H2UH17_MOUSE Ubiquitin-associated protein 2-like OS=Mus musculus OX=10090 GN=Ubap2l PE=1 SV=1;tr|A0A0G2JDV6|A0A0G2JDV6_MOUSE Ubiquitin-associated protein 2-like OS=Mus musculus OX=10090 GN=Ubap2l PE=1 SV=1;sp|Q80X50-2|UBP2L_MOUSE Isoform	S	416	___1	+	CST;HTP	LVQYDLKSANDSTVHSPFTKRQAFTPSSTMM	SANDS(0.005)T(0.086)VHS(0.908)PFT(0.001)K	ANDStVHsPFTKRQA
Ubiquitin-associated protein 2-like	Ubap2l	tr|A0A0H2UH17|A0A0H2UH17_MOUSE Ubiquitin-associated protein 2-like OS=Mus musculus OX=10090 GN=Ubap2l PE=1 SV=1;tr|A0A0G2JDV6|A0A0G2JDV6_MOUSE Ubiquitin-associated protein 2-like OS=Mus musculus OX=10090 GN=Ubap2l PE=1 SV=1;sp|Q80X50-2|UBP2L_MOUSE Isoform	S	467	___1	+	HTP	PSSPLPSKSTSAPQMSPGSSDNQSSSPQPAQ	STSAPQMS(1)PGSSDNQSSSPQPAQQK	StsAPQMsPGssDNQ
Ubiquitin-associated protein 2-like	Ubap2l	tr|A0A0H2UH17|A0A0H2UH17_MOUSE Ubiquitin-associated protein 2-like OS=Mus musculus OX=10090 GN=Ubap2l PE=1 SV=1;tr|A0A0G2JDV6|A0A0G2JDV6_MOUSE Ubiquitin-associated protein 2-like OS=Mus musculus OX=10090 GN=Ubap2l PE=1 SV=1;sp|Q80X50-2|UBP2L_MOUSE Isoform	S	477	___1	+	HTP	SAPQMSPGSSDNQSSSPQPAQQKLKQQKKKT	S(0.026)T(0.028)S(0.245)APQMS(0.468)PGS(0.109)S(0.123)DNQS(0.027)S(0.157)S(0.818)PQPAQQK	ssDNQsssPQPAQQK
40S ribosomal protein S27	Rps27	tr|A0A0G2JDW7|A0A0G2JDW7_MOUSE 40S ribosomal protein S27 (Fragment) OS=Mus musculus OX=10090 GN=Rps27 PE=1 SV=1;sp|Q6ZWU9|RS27_MOUSE 40S ribosomal protein S27 OS=Mus musculus OX=10090 GN=Rps27 PE=1 SV=3;tr|A0A0G2JG29|A0A0G2JG29_MOUSE 40S ribosomal protein	S	9	___1	+	HTP	_______LAKDLLHPSPEEEKRKHKKKRLVQ	DLLHPS(1)PEEEK	AKDLLHPsPEEEkRK
40S ribosomal protein S27;40S ribosomal protein S27-like	Rps27;Rps27l	tr|A0A0G2JDW7|A0A0G2JDW7_MOUSE 40S ribosomal protein S27 (Fragment) OS=Mus musculus OX=10090 GN=Rps27 PE=1 SV=1;sp|Q6ZWU9|RS27_MOUSE 40S ribosomal protein S27 OS=Mus musculus OX=10090 GN=Rps27 PE=1 SV=3;tr|A0A0G2JEX7|A0A0G2JEX7_MOUSE 40S ribosomal protein	S	78	___1	+	HTP	LCQPTGGKARLTEGCSFRRKQH_________	LTEGCS(1)FR	ARLTEGCsFRRKQH_
Ankyrin repeat domain-containing protein 17	Ankrd17	tr|E9QKG6|E9QKG6_MOUSE Ankyrin repeat domain-containing protein 17 OS=Mus musculus OX=10090 GN=Ankrd17 PE=1 SV=1;tr|A0A0G2JDZ9|A0A0G2JDZ9_MOUSE Ankyrin repeat domain-containing protein 17 OS=Mus musculus OX=10090 GN=Ankrd17 PE=1 SV=1;tr|E9Q804|E9Q804_MOUSE	S	2150	___1	+	HTP	NESPAQSVSSGVRAPSPAPSSVPLGSEKPSS	APS(1)PAPSSVPLGSEKPSSVSQDR	SSGVRAPsPAPssVP
Ankyrin repeat domain-containing protein 17;Mucin-20	Ankrd17;Muc20	tr|E9QKG6|E9QKG6_MOUSE Ankyrin repeat domain-containing protein 17 OS=Mus musculus OX=10090 GN=Ankrd17 PE=1 SV=1;tr|A0A0G2JDZ9|A0A0G2JDZ9_MOUSE Ankyrin repeat domain-containing protein 17 OS=Mus musculus OX=10090 GN=Ankrd17 PE=1 SV=1;tr|E9Q804|E9Q804_MOUSE	S	1454	___1	+	HTP	GPSPLSSPNGKLTVASPKRGPKREEGWKEVV	LTVAS(1)PK	NGKLtVAsPKRGPKR
Ankyrin repeat domain-containing protein 17	Ankrd17	tr|E9QKG6|E9QKG6_MOUSE Ankyrin repeat domain-containing protein 17 OS=Mus musculus OX=10090 GN=Ankrd17 PE=1 SV=1;tr|A0A0G2JDZ9|A0A0G2JDZ9_MOUSE Ankyrin repeat domain-containing protein 17 OS=Mus musculus OX=10090 GN=Ankrd17 PE=1 SV=1;tr|E9Q804|E9Q804_MOUSE	S	1812	___1	+	HTP	PGGVSRNSPLDCGSASPNKGASASEQEASSP	NSPLDCGS(0.028)AS(0.972)PNK	PLDCGsAsPNKGASA
Pre-mRNA-splicing factor 38B	Prpf38b	tr|A0A0G2JGW4|A0A0G2JGW4_MOUSE Pre-mRNA-splicing factor 38B OS=Mus musculus OX=10090 GN=Prpf38b PE=1 SV=1;tr|A0A0G2JEW4|A0A0G2JEW4_MOUSE Pre-mRNA-splicing factor 38B OS=Mus musculus OX=10090 GN=Prpf38b PE=1 SV=1;sp|Q80SY5|PR38B_MOUSE Pre-mRNA-splicing fact	S	5	___1	+	HTP	___________MANNSPALTGNSQPQHQAAA	ANNS(0.998)PALT(0.001)GNS(0.001)QPQHQAAAAVTQQQQQCGGGGGATKPAVSGK	___MANNsPALTGNS
Uncharacterized protein C7orf50 homolog		tr|A0A0G2JEY4|A0A0G2JEY4_MOUSE RIKEN cDNA 3110082I17 gene OS=Mus musculus OX=10090 GN=3110082I17Rik PE=1 SV=1;sp|Q9CXL3|CG050_MOUSE Uncharacterized protein C7orf50 homolog OS=Mus musculus OX=10090 PE=1 SV=3	S	48	___1	+	HTP	AGPDKETASTLVQEASPELSPEERRVLERKL	TSEAGPDKETASTLVQEAS(0.997)PELS(0.003)PEER	STLVQEAsPELsPEE
Phosphoglucomutase-2	Pgm2	tr|A0A0G2JF47|A0A0G2JF47_MOUSE Phosphoglucomutase-2 (Fragment) OS=Mus musculus OX=10090 GN=Pgm2 PE=1 SV=1;sp|Q7TSV4|PGM2_MOUSE Phosphoglucomutase-2 OS=Mus musculus OX=10090 GN=Pgm2 PE=1 SV=1	S	14	___1	+	HTP	__XHLKLCAGIMITASHNPKQDNGYKVYWDN	LCAGIMIT(0.005)AS(0.995)HNPK	AGIMItAsHNPKQDN
BRCA1-associated protein	Brap	tr|A0A0G2JF68|A0A0G2JF68_MOUSE BRCA1-associated protein (Fragment) OS=Mus musculus OX=10090 GN=Brap PE=1 SV=1;sp|Q99MP8-2|BRAP_MOUSE Isoform 2 of BRCA1-associated protein OS=Mus musculus OX=10090 GN=Brap;sp|Q99MP8|BRAP_MOUSE BRCA1-associated protein OS=Mus	S	72	___1	+	HTP	QRSREQSESVNTAPESPSKQLPDQISFFSGN	SREQSESVNTAPES(0.994)PS(0.005)K	SVNTAPEsPsKQLPD
Integrator complex subunit 3	Ints3	tr|A0A0G2JFJ6|A0A0G2JFJ6_MOUSE Integrator complex subunit 3 OS=Mus musculus OX=10090 GN=Ints3 PE=1 SV=1;sp|Q7TPD0|INT3_MOUSE Integrator complex subunit 3 OS=Mus musculus OX=10090 GN=Ints3 PE=1 SV=2	S	993	___1	+	HTP	SSTKPPKSRRKAALSSPRSRKNATQPPNAEE	AALS(0.233)S(0.767)PR	RRKAALSsPRsRKNA
Integrator complex subunit 3	Ints3	tr|A0A0G2JFJ6|A0A0G2JFJ6_MOUSE Integrator complex subunit 3 OS=Mus musculus OX=10090 GN=Ints3 PE=1 SV=1;sp|Q7TPD0|INT3_MOUSE Integrator complex subunit 3 OS=Mus musculus OX=10090 GN=Ints3 PE=1 SV=2	S	535	___1	+	HTP	SDKDESCYDNAEAAFSDDEEDLNSKGKKREF	DESCYDNAEAAFS(1)DDEEDLNSK	DNAEAAFsDDEEDLN
Formin-binding protein 1-like	Fnbp1l	tr|A0A0G2JFM9|A0A0G2JFM9_MOUSE Formin-binding protein 1-like (Fragment) OS=Mus musculus OX=10090 GN=Fnbp1l PE=1 SV=1;tr|E9PUK3|E9PUK3_MOUSE Formin-binding protein 1-like OS=Mus musculus OX=10090 GN=Fnbp1l PE=1 SV=1;tr|A0A5F8MPQ8|A0A5F8MPQ8_MOUSE Formin-bin	S	334	___1	+	CST;HTP	SEVEGKTGIRGDRRHSSDINHLVTQGRESPE	RHS(0.852)S(0.14)DINHLVT(0.028)QGRES(0.073)PEGS(0.243)Y(0.377)T(0.287)DDANQEVR	IRGDRRHssDINHLV
Formin-binding protein 1-like	Fnbp1l	tr|A0A0G2JFM9|A0A0G2JFM9_MOUSE Formin-binding protein 1-like (Fragment) OS=Mus musculus OX=10090 GN=Fnbp1l PE=1 SV=1;tr|E9PUK3|E9PUK3_MOUSE Formin-binding protein 1-like OS=Mus musculus OX=10090 GN=Fnbp1l PE=1 SV=1;tr|A0A5F8MPQ8|A0A5F8MPQ8_MOUSE Formin-bin	S	141	___1	+	CST;HTP	DFPFEDYSQHIYRTISDGTISAAKQESGKMD	TIS(1)DGTISAAK	QHIyRTIsDGtISAA
Neurobeachin-like protein 2	Nbeal2	tr|A0A0G2JFQ4|A0A0G2JFQ4_MOUSE Neurobeachin-like protein 2 OS=Mus musculus OX=10090 GN=Nbeal2 PE=1 SV=1;tr|E9Q9L6|E9Q9L6_MOUSE Neurobeachin-like protein 2 OS=Mus musculus OX=10090 GN=Nbeal2 PE=1 SV=1;sp|Q6ZQA0|NBEL2_MOUSE Neurobeachin-like protein 2 OS=Mus	S	2701	___1	+	CST;HTP	SSQFARRLWRSSRRISQVSSGETEYNPGEAR	RIS(1)QVSSGETEYNPGEAR	WRSSRRIsQVssGET
		sp|Q9D394-4|RUFY3_MOUSE Isoform 4 of Protein RUFY3 OS=Mus musculus OX=10090 GN=Rufy3;sp|Q9D394-2|RUFY3_MOUSE Isoform 2 of Protein RUFY3 OS=Mus musculus OX=10090 GN=Rufy3;tr|A0A0G2JFT8|A0A0G2JFT8_MOUSE Protein RUFY3 OS=Mus musculus OX=10090 GN=Rufy3 PE=1 SV	S	27	___1	+	HTP	ESCGEEQERGGERRPSEPLEPRGASARGADR	RPS(1)EPLEPR	RGGERRPsEPLEPRG
Regulation of nuclear pre-mRNA domain-containing protein 2	Rprd2	tr|A0A0G2JFW6|A0A0G2JFW6_MOUSE Regulation of nuclear pre-mRNA domain-containing protein 2 (Fragment) OS=Mus musculus OX=10090 GN=Rprd2 PE=1 SV=1;sp|Q6NXI6-2|RPRD2_MOUSE Isoform 2 of Regulation of nuclear pre-mRNA domain-containing protein 2 OS=Mus musculus	S	309	___1	+	HTP	PEPVTDNRDVEDMELSDVEDDGSKIIVEDRK	DVEDMELS(0.995)DVEDDGS(0.005)K	DVEDMELsDVEDDGS
Regulation of nuclear pre-mRNA domain-containing protein 2	Rprd2	tr|A0A0G2JFW6|A0A0G2JFW6_MOUSE Regulation of nuclear pre-mRNA domain-containing protein 2 (Fragment) OS=Mus musculus OX=10090 GN=Rprd2 PE=1 SV=1;sp|Q6NXI6-2|RPRD2_MOUSE Isoform 2 of Regulation of nuclear pre-mRNA domain-containing protein 2 OS=Mus musculus	S	529	___1	+	HTP	LLSSTQSFIPKSFNYSPSSSTSEVSSTSASK	S(0.001)FNY(0.172)S(0.816)PS(0.009)S(0.002)STSEVSSTSASK	IPKSFNYsPssStSE
Integrator complex subunit 1	Ints1	tr|K3W4P2|K3W4P2_MOUSE Integrator complex subunit 1 OS=Mus musculus OX=10090 GN=Ints1 PE=1 SV=2;tr|A0A0G2JH17|A0A0G2JH17_MOUSE Integrator complex subunit 1 OS=Mus musculus OX=10090 GN=Ints1 PE=1 SV=1;sp|Q6P4S8|INT1_MOUSE Integrator complex subunit 1 OS=Mus	S	1345	___1	+	CST;HTP	TFHSLLTASLPPRRDSTEAPKPESSPEPPPG	RDS(0.964)T(0.854)EAPKPES(0.093)S(0.088)PEPPPGQGR	sLPPRRDstEAPKPE
Integrator complex subunit 1	Ints1	tr|K3W4P2|K3W4P2_MOUSE Integrator complex subunit 1 OS=Mus musculus OX=10090 GN=Ints1 PE=1 SV=2;tr|A0A0G2JH17|A0A0G2JH17_MOUSE Integrator complex subunit 1 OS=Mus musculus OX=10090 GN=Ints1 PE=1 SV=1;sp|Q6P4S8|INT1_MOUSE Integrator complex subunit 1 OS=Mus	S	334	___1	+	HTP	EEDSQTELLIAEEKLSPEQEGQLMPRYDELT	LS(1)PEQEGQLMPR	LIAEEKLsPEQEGQL
Zinc finger Ran-binding domain-containing protein 2	Zranb2	tr|A0A0H2UH20|A0A0H2UH20_MOUSE Zinc finger Ran-binding domain-containing protein 2 (Fragment) OS=Mus musculus OX=10090 GN=Zranb2 PE=1 SV=1;tr|E9PUD0|E9PUD0_MOUSE Zinc finger Ran-binding domain-containing protein 2 OS=Mus musculus OX=10090 GN=Zranb2 PE=1 SV	S	47	___1	+	CST;HTP	AVGPASILKEVEDKESEGEEEDEDEDLSKYK	EVEDKES(1)EGEEEDEDEDLSK	KEVEDKEsEGEEEDE
Zinc finger Ran-binding domain-containing protein 2	Zranb2	tr|A0A0H2UH20|A0A0H2UH20_MOUSE Zinc finger Ran-binding domain-containing protein 2 (Fragment) OS=Mus musculus OX=10090 GN=Zranb2 PE=1 SV=1;tr|E9PUD0|E9PUD0_MOUSE Zinc finger Ran-binding domain-containing protein 2 OS=Mus musculus OX=10090 GN=Zranb2 PE=1 SV	S	14	___1	+	CST;HTP	__XERENVEYIEREESDGEYDEFGRKKKKYR	ENVEYIEREES(1)DGEYDEFGR	EyIEREEsDGEyDEF
Zinc finger Ran-binding domain-containing protein 2	Zranb2	tr|A0A0H2UH20|A0A0H2UH20_MOUSE Zinc finger Ran-binding domain-containing protein 2 (Fragment) OS=Mus musculus OX=10090 GN=Zranb2 PE=1 SV=1;tr|E9PUD0|E9PUD0_MOUSE Zinc finger Ran-binding domain-containing protein 2 OS=Mus musculus OX=10090 GN=Zranb2 PE=1 SV	S	82	___1	+	HTP	EDEDDADLSKYNLDASEEEDSNKKKSNRRSR	YNLDAS(1)EEEDSNKK	sKyNLDAsEEEDsNK
Translation initiation factor eIF-2B subunit delta	Eif2b4	tr|A0A0J9YTQ7|A0A0J9YTQ7_MOUSE Translation initiation factor eIF-2B subunit delta (Fragment) OS=Mus musculus OX=10090 GN=Eif2b4 PE=1 SV=1;tr|D3Z780|D3Z780_MOUSE Translation initiation factor eIF-2B subunit delta OS=Mus musculus OX=10090 GN=Eif2b4 PE=1 SV=1	S	41	___1	+	HTP	LFSDAESRSEMKTELSPRPGAAGRELTQEEK	TELS(1)PRPGAAGR	SEMKTELsPRPGAAG
Cytospin-B	Specc1	tr|A0A0J9YUR2|A0A0J9YUR2_MOUSE Cytospin-B OS=Mus musculus OX=10090 GN=Specc1 PE=1 SV=1;tr|A0A0J9YTU3|A0A0J9YTU3_MOUSE Cytospin-B OS=Mus musculus OX=10090 GN=Specc1 PE=1 SV=1;sp|Q5SXY1-3|CYTSB_MOUSE Isoform 4 of Cytospin-B OS=Mus musculus OX=10090 GN=Specc1	S	275	___1	+	HTP	RPLSATSNPFKSSKGSPTGSSPNNASELSLA	GS(0.997)PT(0.004)GS(0.042)S(0.957)PNNASELSLASLTEK	PFKssKGsPtGssPN
Cytospin-B	Specc1	tr|A0A0J9YUR2|A0A0J9YUR2_MOUSE Cytospin-B OS=Mus musculus OX=10090 GN=Specc1 PE=1 SV=1;tr|A0A0J9YTU3|A0A0J9YTU3_MOUSE Cytospin-B OS=Mus musculus OX=10090 GN=Specc1 PE=1 SV=1;sp|Q5SXY1-3|CYTSB_MOUSE Isoform 4 of Cytospin-B OS=Mus musculus OX=10090 GN=Specc1	S	53	___1	+	HTP	RSVPRGPSSSKKLGSSPTSSCNPTPTKHLRT	LGS(0.003)S(0.997)PTSSCNPTPTK	SSKKLGssPtssCNP
Cytospin-B	Specc1	tr|A0A0J9YUR2|A0A0J9YUR2_MOUSE Cytospin-B OS=Mus musculus OX=10090 GN=Specc1 PE=1 SV=1;tr|A0A0J9YTU3|A0A0J9YTU3_MOUSE Cytospin-B OS=Mus musculus OX=10090 GN=Specc1 PE=1 SV=1;sp|Q5SXY1-3|CYTSB_MOUSE Isoform 4 of Cytospin-B OS=Mus musculus OX=10090 GN=Specc1	S	825	___1	+	HTP	RAEDRKSDPYLRKSPSLESLSRPPSLGFGNT	KS(0.021)PS(0.97)LES(0.007)LS(0.001)RPPSLGFGNTR	PYLRKsPsLEsLSRP
StAR-related lipid transfer protein 13	Stard13	tr|A0A0J9YU82|A0A0J9YU82_MOUSE StAR-related lipid transfer protein 13 OS=Mus musculus OX=10090 GN=Stard13 PE=1 SV=1;tr|F8WIY7|F8WIY7_MOUSE StAR-related lipid transfer protein 13 OS=Mus musculus OX=10090 GN=Stard13 PE=1 SV=1;sp|Q923Q2|STA13_MOUSE StAR-relat	S	293	___1	+	HTP	HIPKDHKPGTFPKALSIESLSPTDNSNGVNW	ALS(1)IESLSPTDNSNGVNWR	GTFPKALsIEsLsPT
StAR-related lipid transfer protein 13	Stard13	tr|A0A0J9YU82|A0A0J9YU82_MOUSE StAR-related lipid transfer protein 13 OS=Mus musculus OX=10090 GN=Stard13 PE=1 SV=1;tr|F8WIY7|F8WIY7_MOUSE StAR-related lipid transfer protein 13 OS=Mus musculus OX=10090 GN=Stard13 PE=1 SV=1;sp|Q923Q2|STA13_MOUSE StAR-relat	S	15	___1	+	HTP	_MRLDVNFQRKKGDDSDEEDLCISNKWTFQR	KGDDS(1)DEEDLCISNK	QRKKGDDsDEEDLCI
Cytoplasmic protein NCK2	Nck2	tr|A0A0J9YUK4|A0A0J9YUK4_MOUSE Cytoplasmic protein NCK2 (Fragment) OS=Mus musculus OX=10090 GN=Nck2 PE=1 SV=1;sp|O55033|NCK2_MOUSE Cytoplasmic protein NCK2 OS=Mus musculus OX=10090 GN=Nck2 PE=1 SV=1	S	90	___1	+	CST;HTP	LGLGKTRRKPSARDASPTPSTDAEYPANGSG	DAS(0.999)PT(0.001)PSTDAEYPANGSGADR	KPSARDAsPtPstDA
Protein SDA1 homolog	Sdad1	tr|A0A0J9YV20|A0A0J9YV20_MOUSE Protein SDA1 OS=Mus musculus OX=10090 GN=Sdad1 PE=1 SV=1;tr|A0A0R4J0B7|A0A0R4J0B7_MOUSE Protein SDA1 OS=Mus musculus OX=10090 GN=Sdad1 PE=1 SV=1;sp|Q80UZ2-2|SDA1_MOUSE Isoform 2 of Protein SDA1 homolog OS=Mus musculus OX=1009	S	584	___1	+	HTP	AAPGKAQKRKYLEIDSDEESRGELLSLRDIE	YLEIDS(1)DEESRGELLSLR	RKYLEIDsDEEsRGE
Pumilio domain-containing protein KIAA0020	Kiaa0020	tr|A0A494BB98|A0A494BB98_MOUSE Pumilio homolog 3 OS=Mus musculus OX=10090 GN=Pum3 PE=1 SV=1;tr|A0A494BBI7|A0A494BBI7_MOUSE Pumilio homolog 3 (Fragment) OS=Mus musculus OX=10090 GN=Pum3 PE=1 SV=1;tr|A0A0N4SUH4|A0A0N4SUH4_MOUSE Pumilio homolog 3 OS=Mus muscu	S	100	___1	+	HTP	ANKFSKKRKFQPDGESDESGAKKPKWDDFKK	FQPDGES(0.986)DES(0.014)GAK	KFQPDGEsDEsGAKK
WASH complex subunit FAM21	Fam21	tr|A0A0N4SUJ0|A0A0N4SUJ0_MOUSE WASH complex subunit 2 (Fragment) OS=Mus musculus OX=10090 GN=Washc2 PE=1 SV=1;sp|Q6PGL7|WASC2_MOUSE WASH complex subunit 2 OS=Mus musculus OX=10090 GN=Washc2 PE=1 SV=1;sp|Q6PGL7-2|WASC2_MOUSE Isoform 2 of WASH complex subuni	S	447	___1	+	HTP	NLKLVSETKTQKGLFSDEEDSEDLFSSQSSS	GLFS(1)DEEDSEDLFSSQSSSKPK	KTQKGLFsDEEDsED
WASH complex subunit FAM21	Fam21	tr|A0A0N4SUJ0|A0A0N4SUJ0_MOUSE WASH complex subunit 2 (Fragment) OS=Mus musculus OX=10090 GN=Washc2 PE=1 SV=1;sp|Q6PGL7|WASC2_MOUSE WASH complex subunit 2 OS=Mus musculus OX=10090 GN=Washc2 PE=1 SV=1;sp|Q6PGL7-2|WASC2_MOUSE Isoform 2 of WASH complex subuni	S	528	___1	+	CST;HTP	PSEQPSKKTSALLFSSDEEDQWNIADSHTKL	TSALLFS(1)S(1)DEEDQWNIADSHTK	TsALLFssDEEDQWN
WASH complex subunit FAM21	Fam21	tr|A0A0N4SUJ0|A0A0N4SUJ0_MOUSE WASH complex subunit 2 (Fragment) OS=Mus musculus OX=10090 GN=Washc2 PE=1 SV=1;sp|Q6PGL7|WASC2_MOUSE WASH complex subunit 2 OS=Mus musculus OX=10090 GN=Washc2 PE=1 SV=1;sp|Q6PGL7-2|WASC2_MOUSE Isoform 2 of WASH complex subuni	S	661	___1	+	HTP	SGVKPEDLKVDNARVSPEVGSADVASIAQKE	VDNARVS(1)PEVGSADVASIAQK	KVDNARVsPEVGsAD
WASH complex subunit FAM21	Fam21	tr|A0A0N4SUJ0|A0A0N4SUJ0_MOUSE WASH complex subunit 2 (Fragment) OS=Mus musculus OX=10090 GN=Washc2 PE=1 SV=1;sp|Q6PGL7|WASC2_MOUSE WASH complex subunit 2 OS=Mus musculus OX=10090 GN=Washc2 PE=1 SV=1;sp|Q6PGL7-2|WASC2_MOUSE Isoform 2 of WASH complex subuni	S	637	___1	+	HTP	ATTKKESVPKVPLLFSDEEDSEVPSGVKPED	VPLLFS(0.992)DEEDS(0.008)EVPSGVKPEDLK	PKVPLLFsDEEDsEV
Ribosomal RNA small subunit methyltransferase NEP1	Emg1	tr|A0A0N4SUL6|A0A0N4SUL6_MOUSE Ribosomal RNA small subunit methyltransferase NEP1 (Fragment) OS=Mus musculus OX=10090 GN=Emg1 PE=1 SV=1;sp|O35130|NEP1_MOUSE Ribosomal RNA small subunit methyltransferase NEP1 OS=Mus musculus OX=10090 GN=Emg1 PE=1 SV=1	S	16	___1	+	CST;HTP	MSAASGGFQPRERRFSVQEQDWETTPPKKLR	RFS(1)VQEQDWETTPPK	QPRERRFsVQEQDWE
	Brpf1	sp|B2RRD7|BRPF1_MOUSE Peregrin OS=Mus musculus OX=10090 GN=Brpf1 PE=1 SV=1;tr|A0A0N4SVG7|A0A0N4SVG7_MOUSE Peregrin OS=Mus musculus OX=10090 GN=Brpf1 PE=1 SV=1;tr|E9PXP1|E9PXP1_MOUSE Peregrin OS=Mus musculus OX=10090 GN=Brpf1 PE=1 SV=2;tr|Q80XK2|Q80XK2_MOUS	S	120	___1	+	HTP	GRVHRISIFDNLDVVSEDEEAPEEAPENGSN	ISIFDNLDVVS(1)EDEEAPEEAPENGSNKENTETPAATPK	FDNLDVVsEDEEAPE
Zinc finger protein 638	Zfml;Znf638	tr|A0A0N4SV80|A0A0N4SV80_MOUSE Zinc finger protein 638 OS=Mus musculus OX=10090 GN=Zfp638 PE=1 SV=1;tr|E9QML5|E9QML5_MOUSE Zinc finger protein 638 OS=Mus musculus OX=10090 GN=Zfp638 PE=1 SV=2;sp|Q61464-4|ZN638_MOUSE Isoform 4 of Zinc finger protein 638 OS=	S	1569	___1	+	HTP	KQNPLKGKRKEALKISPSPELNLKKKKGKTS	EALKIS(1)PS(1)PELNLK	RKEALKIsPsPELNL
Zinc finger protein 638	Zfml;Znf638	tr|A0A0N4SV80|A0A0N4SV80_MOUSE Zinc finger protein 638 OS=Mus musculus OX=10090 GN=Zfp638 PE=1 SV=1;tr|E9QML5|E9QML5_MOUSE Zinc finger protein 638 OS=Mus musculus OX=10090 GN=Zfp638 PE=1 SV=2;sp|Q61464-4|ZN638_MOUSE Isoform 4 of Zinc finger protein 638 OS=	S	1099	___1	+	HTP	VQRKNDLELGKGSTFSPDLKNSPVDESEVQT	GSTFS(1)PDLK	LGKGSTFsPDLKNsP
Zinc finger protein 638	Zfml;Znf638	tr|A0A0N4SV80|A0A0N4SV80_MOUSE Zinc finger protein 638 OS=Mus musculus OX=10090 GN=Zfp638 PE=1 SV=1;tr|E9QML5|E9QML5_MOUSE Zinc finger protein 638 OS=Mus musculus OX=10090 GN=Zfp638 PE=1 SV=2;sp|Q61464-4|ZN638_MOUSE Isoform 4 of Zinc finger protein 638 OS=	S	128	___1	+	HTP	PVEVKQSSVTQVTEQSPKVQSRYTKESASSI	QSSVTQVT(0.046)EQS(0.954)PK	VTQVTEQsPKVQSRY
Ancient ubiquitous protein 1	Aup1	tr|A0A0N4SVA6|A0A0N4SVA6_MOUSE Ancient ubiquitous protein 1 (Fragment) OS=Mus musculus OX=10090 GN=Aup1 PE=1 SV=1;tr|Q3U3K9|Q3U3K9_MOUSE Ancient ubiquitous protein 1 OS=Mus musculus OX=10090 GN=Aup1 PE=1 SV=1;sp|P70295|AUP1_MOUSE Ancient ubiquitous protein	S	308	___1	+	CST;HTP	RLRPQSVQSSFPSPPSPSSDVQLTTLAHRVK	LRPQSVQSSFPSPPS(0.983)PS(0.014)S(0.003)DVQLTTLAHR	SSFPsPPsPsSDVQL
Transformer-2 protein homolog alpha	Tra2a	tr|A0A0N4SVC2|A0A0N4SVC2_MOUSE Transformer-2 protein homolog alpha OS=Mus musculus OX=10090 GN=Tra2a PE=1 SV=1;tr|E9QP00|E9QP00_MOUSE Transformer-2 protein homolog alpha OS=Mus musculus OX=10090 GN=Tra2a PE=1 SV=1;sp|Q6PFR5|TRA2A_MOUSE Transformer-2 protei	S	2	___1	+	HTP	______________MSDVEENNFEGRESRSQ	S(1)DVEENNFEGR	______MsDVEENNF
Probable ATP-dependent RNA helicase DDX47	Ddx47	tr|D3YWF9|D3YWF9_MOUSE Probable ATP-dependent RNA helicase DDX47 (Fragment) OS=Mus musculus OX=10090 GN=Ddx47 PE=1 SV=1;tr|A0A0N4SWC5|A0A0N4SWC5_MOUSE RNA helicase (Fragment) OS=Mus musculus OX=10090 GN=Ddx47 PE=1 SV=3;tr|A0A0N4SVK2|A0A0N4SVK2_MOUSE RNA he	S	9	___1	+	HTP	_______MAADEEPDSPSGALQTAAEEEETK	AADEEPDS(0.997)PS(0.003)GALQTAAEEEETK	AADEEPDsPsGALQt
Eukaryotic translation initiation factor 4 gamma 3	Eif4g3	tr|A2AMI6|A2AMI6_MOUSE Eukaryotic translation initiation factor 4 gamma 3 OS=Mus musculus OX=10090 GN=Eif4g3 PE=1 SV=1;tr|Z4YKC4|Z4YKC4_MOUSE Eukaryotic translation initiation factor 4 gamma 3 OS=Mus musculus OX=10090 GN=Eif4g3 PE=1 SV=1;tr|A0A0R4J112|A0A0	S	480	___1	+	HTP	TCLSKDAKEMQDKAESESDGQAEETADPQSL	AES(1)ES(1)DGQAEETADPQSLHSGR	EMQDKAEsEsDGQAE
Eukaryotic translation initiation factor 4 gamma 3	Eif4g3	tr|A2AMI6|A2AMI6_MOUSE Eukaryotic translation initiation factor 4 gamma 3 OS=Mus musculus OX=10090 GN=Eif4g3 PE=1 SV=1;tr|Z4YKC4|Z4YKC4_MOUSE Eukaryotic translation initiation factor 4 gamma 3 OS=Mus musculus OX=10090 GN=Eif4g3 PE=1 SV=1;tr|A0A0R4J112|A0A0	S	482	___1	+	HTP	LSKDAKEMQDKAESESDGQAEETADPQSLHS	AES(1)ES(1)DGQAEETADPQSLHSGR	QDKAEsEsDGQAEEt
Eukaryotic translation initiation factor 4 gamma 3	Eif4g3	tr|A2AMI6|A2AMI6_MOUSE Eukaryotic translation initiation factor 4 gamma 3 OS=Mus musculus OX=10090 GN=Eif4g3 PE=1 SV=1;tr|Z4YKC4|Z4YKC4_MOUSE Eukaryotic translation initiation factor 4 gamma 3 OS=Mus musculus OX=10090 GN=Eif4g3 PE=1 SV=1;tr|A0A0R4J112|A0A0	S	277	___1	+	HTP	ETAAGEPTPEPPRTSSPTSLPPLARSSLPSP	T(0.001)S(0.001)S(0.997)PTSLPPLAR	PEPPrtssPTsLPPL
Protein asunder homolog	Asun	tr|F7BP94|F7BP94_MOUSE Integrator complex subunit 13 (Fragment) OS=Mus musculus OX=10090 GN=Ints13 PE=1 SV=1;tr|A0A0N4SVS8|A0A0N4SVS8_MOUSE Integrator complex subunit 13 (Fragment) OS=Mus musculus OX=10090 GN=Ints13 PE=1 SV=1;sp|Q8QZV7|INT13_MOUSE Integrat	S	147	___1	+	HTP	ERGKEELAEAEVIKDSPDSPEPPNKKPLVET	DS(0.793)PDS(0.207)PEPPNKKPLVETDETPHMEK	EAEVIKDsPDsPEPP
Protein asunder homolog	Asun	tr|F7BP94|F7BP94_MOUSE Integrator complex subunit 13 (Fragment) OS=Mus musculus OX=10090 GN=Ints13 PE=1 SV=1;tr|A0A0N4SVS8|A0A0N4SVS8_MOUSE Integrator complex subunit 13 (Fragment) OS=Mus musculus OX=10090 GN=Ints13 PE=1 SV=1;sp|Q8QZV7|INT13_MOUSE Integrat	S	150	___1	+	HTP	KEELAEAEVIKDSPDSPEPPNKKPLVETDET	DS(0.001)PDS(0.999)PEPPNKKPLVET(0.001)DETPHMEK	VIKDsPDsPEPPNKK
Rab11 family-interacting protein 5	Rab11fip5	tr|A0A0N4SW73|A0A0N4SW73_MOUSE Rab11 family-interacting protein 5 OS=Mus musculus OX=10090 GN=Rab11fip5 PE=1 SV=1;sp|Q8R361|RFIP5_MOUSE Rab11 family-interacting protein 5 OS=Mus musculus OX=10090 GN=Rab11fip5 PE=1 SV=2	S	307	___1	+	HTP	DSIQSPKLLTHKRTYSDEASQLRAAPPRALL	TYS(1)DEASQLR	LTHKRtysDEAsQLR
Transmembrane and coiled-coil domains protein 1	Tmcc1	tr|A0A0N4SWB9|A0A0N4SWB9_MOUSE Transmembrane and coiled-coil domains protein 1 OS=Mus musculus OX=10090 GN=Tmcc1 PE=1 SV=1;tr|F8WJ98|F8WJ98_MOUSE Transmembrane and coiled-coil domains protein 1 (Fragment) OS=Mus musculus OX=10090 GN=Tmcc1 PE=1 SV=2;sp|Q69Z	S	199	___1	+	HTP	SKPREIASLIRNKFGSADNIPNLKDSLEEGQ	FGS(1)ADNIPNLK	LIRNKFGsADNIPNL
tRNA (guanine(26)-N(2))-dimethyltransferase	Trmt1	tr|H3BKV3|H3BKV3_MOUSE tRNA (guanine(26)-N(2))-dimethyltransferase (Fragment) OS=Mus musculus OX=10090 GN=Trmt1 PE=1 SV=8;tr|H3BK68|H3BK68_MOUSE tRNA (guanine(26)-N(2))-dimethyltransferase (Fragment) OS=Mus musculus OX=10090 GN=Trmt1 PE=1 SV=1;tr|D3Z413|D3	S	121	___1	+	HTP	KVPGEKDSEKIAVDLSDQEEETAGKNENLAP	IAVDLS(1)DQEEETAGK	EKIAVDLsDQEEETA
Formin-binding protein 4	Fnbp4	tr|A0A5F8MPU2|A0A5F8MPU2_MOUSE Formin-binding protein 4 OS=Mus musculus OX=10090 GN=Fnbp4 PE=1 SV=1;tr|A0A0R4IZZ6|A0A0R4IZZ6_MOUSE Formin-binding protein 4 OS=Mus musculus OX=10090 GN=Fnbp4 PE=1 SV=1;sp|Q6ZQ03-2|FNBP4_MOUSE Isoform 2 of Formin-binding prot	S	439	___1	+	CST;HTP	ELRALEEGDGSVSGSSPRSDISQPASQDGVR	ALEEGDGSVS(0.002)GS(0.115)S(0.883)PR	DGsVsGssPRsDIsQ
Formin-binding protein 4	Fnbp4	tr|A0A5F8MPU2|A0A5F8MPU2_MOUSE Formin-binding protein 4 OS=Mus musculus OX=10090 GN=Fnbp4 PE=1 SV=1;tr|A0A0R4IZZ6|A0A0R4IZZ6_MOUSE Formin-binding protein 4 OS=Mus musculus OX=10090 GN=Fnbp4 PE=1 SV=1;sp|Q6ZQ03-2|FNBP4_MOUSE Isoform 2 of Formin-binding prot	S	119	___1	+	HTP	VKATGGLCLLGAYADSDDDESDVSEKTAQSK	ATGGLCLLGAYADS(1)DDDESDVSEK	LLGAYADsDDDEsDV
Formin-binding protein 4	Fnbp4	tr|A0A5F8MPU2|A0A5F8MPU2_MOUSE Formin-binding protein 4 OS=Mus musculus OX=10090 GN=Fnbp4 PE=1 SV=1;tr|A0A0R4IZZ6|A0A0R4IZZ6_MOUSE Formin-binding protein 4 OS=Mus musculus OX=10090 GN=Fnbp4 PE=1 SV=1;sp|Q6ZQ03-2|FNBP4_MOUSE Isoform 2 of Formin-binding prot	S	506	___1	+	HTP	ETAIGAEDSEKIDEISDKETEVEESSEKIKV	IDEIS(0.998)DKET(0.002)EVEESSEK	SEKIDEIsDKEtEVE
Formin-binding protein 4	Fnbp4	tr|A0A5F8MPU2|A0A5F8MPU2_MOUSE Formin-binding protein 4 OS=Mus musculus OX=10090 GN=Fnbp4 PE=1 SV=1;tr|A0A0R4IZZ6|A0A0R4IZZ6_MOUSE Formin-binding protein 4 OS=Mus musculus OX=10090 GN=Fnbp4 PE=1 SV=1;sp|Q6ZQ03-2|FNBP4_MOUSE Isoform 2 of Formin-binding prot	S	486	___1	+	HTP	SPESTSRSSSKTGRDSPENGETAIGAEDSEK	T(0.03)GRDS(0.97)PENGETAIGAEDSEK	SSKtGRDsPENGETA
Histone deacetylase 2	Hdac2	tr|A0A0R4J008|A0A0R4J008_MOUSE Histone deacetylase 2 OS=Mus musculus OX=10090 GN=Hdac2 PE=1 SV=1;sp|P70288|HDAC2_MOUSE Histone deacetylase 2 OS=Mus musculus OX=10090 GN=Hdac2 PE=1 SV=1	S	394	___1	+	HTP;LTP	GVQMQAIPEDAVHEDSGDEDGEDPDKRISIR	MLPHAPGVQMQAIPEDAVHEDS(1)GDEDGEDPDKR	EDAVHEDsGDEDGED
Canalicular multispecific organic anion transporter 2	Abcc3	tr|A0A0R4J015|A0A0R4J015_MOUSE Canalicular multispecific organic anion transporter 2 OS=Mus musculus OX=10090 GN=Abcc3 PE=1 SV=1;tr|J3QML2|J3QML2_MOUSE Canalicular multispecific organic anion transporter 2 OS=Mus musculus OX=10090 GN=Abcc3 PE=1 SV=1;sp|B2R	S	905	___1	+	HTP	IYEVRKQFMREMSSLSSEGEVQNRTMPKKHT	EMSSLS(0.914)S(0.086)EGEVQNR	MREMssLssEGEVQN
Pyridoxal-dependent decarboxylase domain-containing protein 1	Pdxdc1	tr|A0A0R4J034|A0A0R4J034_MOUSE Pyridoxal-dependent decarboxylase domain-containing protein 1 OS=Mus musculus OX=10090 GN=Pdxdc1 PE=1 SV=1;sp|Q99K01|PDXD1_MOUSE Pyridoxal-dependent decarboxylase domain-containing protein 1 OS=Mus musculus OX=10090 GN=Pdxdc1	S	736	___1	+	HTP	SSVSHIEDLEKVEQLSSGLEHDNLEAHSPEQ	VEQLS(0.851)S(0.149)GLEHDNLEAHSPEQPPR	LEKVEQLssGLEHDN
Pyridoxal-dependent decarboxylase domain-containing protein 1	Pdxdc1	tr|A0A0R4J034|A0A0R4J034_MOUSE Pyridoxal-dependent decarboxylase domain-containing protein 1 OS=Mus musculus OX=10090 GN=Pdxdc1 PE=1 SV=1;sp|Q99K01|PDXD1_MOUSE Pyridoxal-dependent decarboxylase domain-containing protein 1 OS=Mus musculus OX=10090 GN=Pdxdc1	S	748	___1	+	HTP	EQLSSGLEHDNLEAHSPEQPPRATDLTARQT	VEQLS(0.012)S(0.012)GLEHDNLEAHS(0.976)PEQPPR	HDNLEAHsPEQPPRA
Cysteine protease ATG4B	Atg4b	tr|A0A0R4J065|A0A0R4J065_MOUSE Cysteine protease OS=Mus musculus OX=10090 GN=Atg4b PE=1 SV=1;sp|Q8BGE6|ATG4B_MOUSE Cysteine protease ATG4B OS=Mus musculus OX=10090 GN=Atg4b PE=1 SV=2	S	383	___1	+	HTP	SLDSSDVERLERFFDSEDEDFEILSL_____	FFDS(1)EDEDFEILSL	RLERFFDsEDEDFEI
BRCA1-A complex subunit RAP80	Uimc1	tr|E9Q577|E9Q577_MOUSE BRCA1-A complex subunit RAP80 OS=Mus musculus OX=10090 GN=Uimc1 PE=1 SV=1;tr|A0A0R4J073|A0A0R4J073_MOUSE BRCA1-A complex subunit RAP80 OS=Mus musculus OX=10090 GN=Uimc1 PE=1 SV=1;sp|Q5U5Q9|UIMC1_MOUSE BRCA1-A complex subunit RAP80 OS	S	379	___1	+	CST;HTP	SRASVWHSETKDFQKSPIKSLKQKLLLEEEP	DFQKS(1)PIK	ETKDFQKsPIKSLKQ
BRCA1-A complex subunit RAP80	Uimc1	tr|E9Q577|E9Q577_MOUSE BRCA1-A complex subunit RAP80 OS=Mus musculus OX=10090 GN=Uimc1 PE=1 SV=1;tr|A0A0R4J073|A0A0R4J073_MOUSE BRCA1-A complex subunit RAP80 OS=Mus musculus OX=10090 GN=Uimc1 PE=1 SV=1;sp|Q5U5Q9|UIMC1_MOUSE BRCA1-A complex subunit RAP80 OS	S	689	___1	+	CST;HTP	SREMQSTLSQLNLNESPIKSFVPVSEATNCL	EMQSTLSQLNLNES(1)PIK	SQLNLNEsPIKSFVP
DBIRD complex subunit ZNF326	Zfp326;Znf326	tr|D3YXQ7|D3YXQ7_MOUSE Zinc finger protein 326 (Fragment) OS=Mus musculus OX=10090 GN=Zfp326 PE=1 SV=1;tr|A0A0R4J098|A0A0R4J098_MOUSE Zinc finger protein 326 OS=Mus musculus OX=10090 GN=Zfp326 PE=1 SV=1;sp|O88291-2|ZN326_MOUSE Isoform 2 of DBIRD complex su	S	181	___1	+	HTP	KPKLAKPMDKMNLSKSPTKTDPKNEEEEKRR	MNLS(0.022)KS(0.975)PT(0.003)K	DKMNLsKsPtKtDPK
Serine/threonine-protein kinase MARK2	Mark2	tr|E9Q9N6|E9Q9N6_MOUSE Non-specific serine/threonine protein kinase OS=Mus musculus OX=10090 GN=Mark2 PE=1 SV=1;tr|E9PYX3|E9PYX3_MOUSE Non-specific serine/threonine protein kinase OS=Mus musculus OX=10090 GN=Mark2 PE=1 SV=1;tr|A0A0R4J227|A0A0R4J227_MOUSE N	S	483	___1	+	HTP	STNSVLSTSTNRSRNSPLLDRASLGQASIQN	SRNS(1)PLLDR	sTNRsRNsPLLDRAs
Serine/threonine-protein kinase MARK2	Mark2	tr|E9Q9N6|E9Q9N6_MOUSE Non-specific serine/threonine protein kinase OS=Mus musculus OX=10090 GN=Mark2 PE=1 SV=1;tr|E9PYX3|E9PYX3_MOUSE Non-specific serine/threonine protein kinase OS=Mus musculus OX=10090 GN=Mark2 PE=1 SV=1;tr|A0A0R4J227|A0A0R4J227_MOUSE N	S	453	___1	+	CST;HTP	EETGRKASSTAKVPASPLPGLDRKKTTPAPS	VPAS(1)PLPGLDR	stAKVPAsPLPGLDR
Serine/threonine-protein kinase MARK2	Mark2	tr|E9Q9N6|E9Q9N6_MOUSE Non-specific serine/threonine protein kinase OS=Mus musculus OX=10090 GN=Mark2 PE=1 SV=1;tr|E9PYX3|E9PYX3_MOUSE Non-specific serine/threonine protein kinase OS=Mus musculus OX=10090 GN=Mark2 PE=1 SV=1;tr|A0A0R4J227|A0A0R4J227_MOUSE N	S	512	___1	+	HTP	QNGKDSTAPQRVPVASPSAHNISSSSGAPDR	VPVAS(0.801)PS(0.191)AHNIS(0.003)S(0.003)S(0.001)S(0.001)GAPDR	PQRVPVAsPsAHNIS
Serine/threonine-protein kinase MARK2	Mark2	tr|E9Q9N6|E9Q9N6_MOUSE Non-specific serine/threonine protein kinase OS=Mus musculus OX=10090 GN=Mark2 PE=1 SV=1;tr|E9PYX3|E9PYX3_MOUSE Non-specific serine/threonine protein kinase OS=Mus musculus OX=10090 GN=Mark2 PE=1 SV=1;tr|A0A0R4J227|A0A0R4J227_MOUSE N	S	514	___1	+	CST;HTP	GKDSTAPQRVPVASPSAHNISSSSGAPDRTN	VPVAS(0.004)PS(0.995)AHNISSSSGAPDR	RVPVAsPsAHNISSS
Serine/threonine-protein kinase ULK1	Ulk1	tr|A0A0R4J0B3|A0A0R4J0B3_MOUSE Serine/threonine-protein kinase OS=Mus musculus OX=10090 GN=Ulk1 PE=1 SV=1;tr|Q6PB82|Q6PB82_MOUSE Serine/threonine-protein kinase OS=Mus musculus OX=10090 GN=Ulk1 PE=1 SV=1;sp|O70405|ULK1_MOUSE Serine/threonine-protein kinase	S	450	___1	+	HTP	PTQVHNYQRIEQNLQSPTQQQTARSSAIRRS	IEQNLQS(0.913)PT(0.078)QQQT(0.01)AR	RIEQNLQsPTQQQTA
Serine/threonine-protein kinase ULK1	Ulk1	tr|A0A0R4J0B3|A0A0R4J0B3_MOUSE Serine/threonine-protein kinase OS=Mus musculus OX=10090 GN=Ulk1 PE=1 SV=1;tr|Q6PB82|Q6PB82_MOUSE Serine/threonine-protein kinase OS=Mus musculus OX=10090 GN=Ulk1 PE=1 SV=1;sp|O70405|ULK1_MOUSE Serine/threonine-protein kinase	S	622	___1	+	HTP;LTP	LPDFLQRSPLPPILGSPTKAGPSFDFPKTPS	SPLPPILGS(0.852)PT(0.148)K	PLPPILGsPtKAGPs
INO80 complex subunit B	Ino80b	tr|A0A0R4J0C7|A0A0R4J0C7_MOUSE INO80 complex subunit B OS=Mus musculus OX=10090 GN=Ino80b PE=1 SV=1;sp|Q99PT3|IN80B_MOUSE INO80 complex subunit B OS=Mus musculus OX=10090 GN=Ino80b PE=1 SV=2	S	340	___1	+	HTP	RINLQLRLGGPEGPGSPLLAT__________	LGGPEGPGS(1)PLLAT	GGPEGPGsPLLAT__
Dolichyl-diphosphooligosaccharide--protein glycosyltransferase subunit STT3B	Stt3b	tr|A0A0R4J0D3|A0A0R4J0D3_MOUSE Dolichyl-diphosphooligosaccharide--protein glycotransferase OS=Mus musculus OX=10090 GN=Stt3b PE=1 SV=1;sp|Q3TDQ1|STT3B_MOUSE Dolichyl-diphosphooligosaccharide--protein glycosyltransferase subunit STT3B OS=Mus musculus OX=100	S	495	___1	+	CST;HTP	YLGDDMKRENPPVEDSSDEDDKRNPGNLYDK	RENPPVEDS(1)S(1)DEDDK	ENPPVEDssDEDDKR
Dolichyl-diphosphooligosaccharide--protein glycosyltransferase subunit STT3B	Stt3b	tr|A0A0R4J0D3|A0A0R4J0D3_MOUSE Dolichyl-diphosphooligosaccharide--protein glycotransferase OS=Mus musculus OX=10090 GN=Stt3b PE=1 SV=1;sp|Q3TDQ1|STT3B_MOUSE Dolichyl-diphosphooligosaccharide--protein glycosyltransferase subunit STT3B OS=Mus musculus OX=100	S	496	___1	+	CST;HTP	LGDDMKRENPPVEDSSDEDDKRNPGNLYDKA	RENPPVEDS(1)S(1)DEDDK	NPPVEDssDEDDKRN
Vacuolar fusion protein MON1 homolog A	Mon1a	tr|A0A0R4J2D4|A0A0R4J2D4_MOUSE Vacuolar fusion protein MON1 homolog OS=Mus musculus OX=10090 GN=Mon1a PE=1 SV=1;tr|A0A0R4J0D5|A0A0R4J0D5_MOUSE Vacuolar fusion protein MON1 homolog OS=Mus musculus OX=10090 GN=Mon1a PE=1 SV=1;sp|Q6PDG8-2|MON1A_MOUSE Isoform	S	31	___1	+	CST;HTP	GTLAPSNGQSVERAESPTPGLTQGTEPGAGQ	AES(0.987)PT(0.013)PGLTQGTEPGAGQEGAMFVHTR	QSVERAEsPtPGLTQ
Vacuolar fusion protein MON1 homolog A	Mon1a	tr|A0A0R4J2D4|A0A0R4J2D4_MOUSE Vacuolar fusion protein MON1 homolog OS=Mus musculus OX=10090 GN=Mon1a PE=1 SV=1;tr|A0A0R4J0D5|A0A0R4J0D5_MOUSE Vacuolar fusion protein MON1 homolog OS=Mus musculus OX=10090 GN=Mon1a PE=1 SV=1;sp|Q6PDG8-2|MON1A_MOUSE Isoform	S	56	___1	+	HTP	EPGAGQEGAMFVHTRSYEDLTELEDREASGD	S(1)YEDLTELEDR	AMFVHTRsyEDLtEL
Ran-binding protein 10	Ranbp10	tr|A0A0R4J0G4|A0A0R4J0G4_MOUSE Ran-binding protein 10 OS=Mus musculus OX=10090 GN=Ranbp10 PE=1 SV=1;sp|Q6VN19|RBP10_MOUSE Ran-binding protein 10 OS=Mus musculus OX=10090 GN=Ranbp10 PE=1 SV=2	S	518	___1	+	CST;HTP	VNGAYKHDDLQTDESSMDDGHPRRQLCGGNQ	HDDLQT(0.005)DES(0.215)S(0.781)MDDGHPR	DLQtDEssMDDGHPR
Disks large-associated protein 5	Dlgap5	tr|A0A2I3BPW9|A0A2I3BPW9_MOUSE Disks large-associated protein 5 OS=Mus musculus OX=10090 GN=Dlgap5 PE=1 SV=1;tr|A0A0R4J0G7|A0A0R4J0G7_MOUSE Disks large-associated protein 5 OS=Mus musculus OX=10090 GN=Dlgap5 PE=1 SV=1;sp|Q8K4R9-2|DLGP5_MOUSE Isoform 2 of D	S	680	___1	+	HTP	RCHVEDTPCPGEQDSSDIEHDVNKINVKMDC	CHVEDTPCPGEQDS(0.204)S(0.796)DIEHDVNK	CPGEQDssDIEHDVN
Disks large-associated protein 5	Dlgap5	tr|A0A2I3BPW9|A0A2I3BPW9_MOUSE Disks large-associated protein 5 OS=Mus musculus OX=10090 GN=Dlgap5 PE=1 SV=1;tr|A0A0R4J0G7|A0A0R4J0G7_MOUSE Disks large-associated protein 5 OS=Mus musculus OX=10090 GN=Dlgap5 PE=1 SV=1;sp|Q8K4R9-2|DLGP5_MOUSE Isoform 2 of D	S	328	___1	+	HTP	FQPPCGLKSYQVAPLSPRSANAFLTPNCDWN	SYQVAPLS(1)PR	SYQVAPLsPRSANAF
Condensin complex subunit 1	Ncapd2	tr|A0A0R4J0H7|A0A0R4J0H7_MOUSE Condensin complex subunit 1 OS=Mus musculus OX=10090 GN=Ncapd2 PE=1 SV=1;sp|Q8K2Z4|CND1_MOUSE Condensin complex subunit 1 OS=Mus musculus OX=10090 GN=Ncapd2 PE=1 SV=2;sp|Q8K2Z4-2|CND1_MOUSE Isoform 2 of Condensin complex subu	S	1323	___1	+	HTP	KPSAVSRLQPLTSVDSDNDFVTPKPRRTKPG	LQPLTSVDS(1)DNDFVTPKPR	QPLtsVDsDNDFVtP
Fibronectin type III domain-containing protein 3B	Fndc3b	tr|A0A0R4J0H8|A0A0R4J0H8_MOUSE Fibronectin type III domain-containing protein 3B OS=Mus musculus OX=10090 GN=Fndc3b PE=1 SV=1;sp|Q6NWW9|FND3B_MOUSE Fibronectin type III domain-containing protein 3B OS=Mus musculus OX=10090 GN=Fndc3b PE=1 SV=1	S	208	___1	+	HTP	KKLKDRQIDRQNRLNSPPSTIYKNSCATVYN	LNS(0.997)PPS(0.001)T(0.001)IYK	DRQNRLNsPPSTIYK
Palmdelphin	Palmd	tr|Q3UVT7|Q3UVT7_MOUSE Palmdelphin OS=Mus musculus OX=10090 GN=Palmd PE=1 SV=1;tr|A0A0R4J0J0|A0A0R4J0J0_MOUSE Palmdelphin OS=Mus musculus OX=10090 GN=Palmd PE=1 SV=1;sp|Q9JHU2|PALMD_MOUSE Palmdelphin OS=Mus musculus OX=10090 GN=Palmd PE=1 SV=1	S	370	___1	+	HTP	SNRQNEHEVSPRMELSPSRASPGKSGPQCSS	MELS(0.991)PS(0.089)RAS(0.92)PGK	VsPRMELsPSRAsPG
Palmdelphin	Palmd	tr|Q3UVT7|Q3UVT7_MOUSE Palmdelphin OS=Mus musculus OX=10090 GN=Palmd PE=1 SV=1;tr|A0A0R4J0J0|A0A0R4J0J0_MOUSE Palmdelphin OS=Mus musculus OX=10090 GN=Palmd PE=1 SV=1;sp|Q9JHU2|PALMD_MOUSE Palmdelphin OS=Mus musculus OX=10090 GN=Palmd PE=1 SV=1	S	385	___1	+	HTP	SPSRASPGKSGPQCSSPTCQEETEDVRYNIV	SGPQCSS(1)PTCQEETEDVR	KSGPQCssPtCQEET
Palmdelphin	Palmd	tr|Q3UVT7|Q3UVT7_MOUSE Palmdelphin OS=Mus musculus OX=10090 GN=Palmd PE=1 SV=1;tr|A0A0R4J0J0|A0A0R4J0J0_MOUSE Palmdelphin OS=Mus musculus OX=10090 GN=Palmd PE=1 SV=1;sp|Q9JHU2|PALMD_MOUSE Palmdelphin OS=Mus musculus OX=10090 GN=Palmd PE=1 SV=1	S	278	___1	+	HTP	NPFCRPVTPQRERVISPGPNFQERIMMKTNG	VIS(1)PGPNFQER	PQRERVIsPGPNFQE
Cytospin-A	Specc1l	tr|A0A0R4J0J8|A0A0R4J0J8_MOUSE Cytospin-A OS=Mus musculus OX=10090 GN=Specc1l PE=1 SV=1;sp|Q2KN98|CYTSA_MOUSE Cytospin-A OS=Mus musculus OX=10090 GN=Specc1l PE=1 SV=1	S	402	___1	+	CST;HTP	SESEGVPSIERSRKGSSGNASEVSVACLTER	GS(0.999)S(0.999)GNAS(0.002)EVSVACLTER	IERSRKGssGNAsEV
Cytospin-A	Specc1l	tr|A0A0R4J0J8|A0A0R4J0J8_MOUSE Cytospin-A OS=Mus musculus OX=10090 GN=Specc1l PE=1 SV=1;sp|Q2KN98|CYTSA_MOUSE Cytospin-A OS=Mus musculus OX=10090 GN=Specc1l PE=1 SV=1	S	403	___1	+	HTP	ESEGVPSIERSRKGSSGNASEVSVACLTERI	GS(0.999)S(0.999)GNAS(0.002)EVSVACLTER	ERSRKGssGNAsEVs
Cytospin-A	Specc1l	tr|A0A0R4J0J8|A0A0R4J0J8_MOUSE Cytospin-A OS=Mus musculus OX=10090 GN=Specc1l PE=1 SV=1;sp|Q2KN98|CYTSA_MOUSE Cytospin-A OS=Mus musculus OX=10090 GN=Specc1l PE=1 SV=1	S	850	___1	+	CST;HTP	DLAALRQGMGLSRRSSTSSEPTPTVKTLIKS	RS(0.066)S(0.83)T(0.066)S(0.019)S(0.019)EPTPTVK	MGLsRRsstssEPtP
Deubiquitinating protein VCIP135	Vcpip1	tr|A0A0R4J0M9|A0A0R4J0M9_MOUSE Ubiquitinyl hydrolase 1 OS=Mus musculus OX=10090 GN=Vcpip1 PE=1 SV=1;sp|Q8CDG3|VCIP1_MOUSE Deubiquitinating protein VCIP135 OS=Mus musculus OX=10090 GN=Vcpip1 PE=1 SV=1;sp|Q8CDG3-2|VCIP1_MOUSE Isoform 2 of Deubiquitinating pr	S	767	___1	+	CST;HTP	DGPSSAPATPTKAPYSPTTSKEKKIRITTND	APY(0.008)S(0.903)PT(0.065)T(0.018)S(0.005)K	tPtKAPysPttsKEK
Deubiquitinating protein VCIP135	Vcpip1	tr|A0A0R4J0M9|A0A0R4J0M9_MOUSE Ubiquitinyl hydrolase 1 OS=Mus musculus OX=10090 GN=Vcpip1 PE=1 SV=1;sp|Q8CDG3|VCIP1_MOUSE Deubiquitinating protein VCIP135 OS=Mus musculus OX=10090 GN=Vcpip1 PE=1 SV=1;sp|Q8CDG3-2|VCIP1_MOUSE Isoform 2 of Deubiquitinating pr	S	746	___1	+	CST;HTP	TEKLKQEQKGQPRTVSPSTIRDGPSSAPATP	TVS(0.995)PS(0.003)T(0.003)IR	KGQPRtVsPstIRDG
Poly(A)-specific ribonuclease PARN	Parn	tr|A0A0R4J0P6|A0A0R4J0P6_MOUSE Poly(A)-specific ribonuclease PARN OS=Mus musculus OX=10090 GN=Parn PE=1 SV=1;sp|Q8VDG3|PARN_MOUSE Poly(A)-specific ribonuclease PARN OS=Mus musculus OX=10090 GN=Parn PE=1 SV=1	S	556	___1	+	HTP	SNSFTAAGMLGKRTLSPDPREAALEDRESEE	TLS(1)PDPR	VLGKRtLsPDPREAA
E3 ubiquitin-protein ligase TRIM56	Trim56	tr|A0A0R4J0Q6|A0A0R4J0Q6_MOUSE E3 ubiquitin-protein ligase TRIM56 OS=Mus musculus OX=10090 GN=Trim56 PE=1 SV=1;sp|Q80VI1|TRI56_MOUSE E3 ubiquitin-protein ligase TRIM56 OS=Mus musculus OX=10090 GN=Trim56 PE=1 SV=1	S	376	___1	+	HTP	KNCHLLRLIFEEPKQSPKDSGKGGAGTQGGD	LIFEEPKQS(1)PK	IFEEPkQsPKDSGKG
Vesicle-associated membrane protein 8	Vamp8	tr|A0A0R4J0R1|A0A0R4J0R1_MOUSE Vesicle-associated membrane protein 8 OS=Mus musculus OX=10090 GN=Vamp8 PE=1 SV=1;sp|O70404|VAMP8_MOUSE Vesicle-associated membrane protein 8 OS=Mus musculus OX=10090 GN=Vamp8 PE=1 SV=1;tr|A0A0U1RPE8|A0A0U1RPE8_MOUSE Vesicle-	S	55	___1	+	HTP	NLDHLRNKTEDLEATSEHFKTTSQKVARKFW	TEDLEAT(0.145)S(0.855)EHFK	tEDLEAtsEHFkTTs
Inhibitor of nuclear factor kappa-B kinase subunit beta	Ikbkb	tr|A0A0R4J0T4|A0A0R4J0T4_MOUSE I-kappa-B kinase OS=Mus musculus OX=10090 GN=Ikbkb PE=1 SV=1;tr|Q5D0E0|Q5D0E0_MOUSE I-kappa-B kinase OS=Mus musculus OX=10090 GN=Ikbkb PE=1 SV=1;sp|O88351|IKKB_MOUSE Inhibitor of nuclear factor kappa-B kinase subunit beta OS=	S	672	___1	+	HTP;LTP	LLKIACSKVRGPVSGSPDSMNVSRLSHPGQL	GPVS(0.032)GS(0.924)PDS(0.032)MNVS(0.012)R	VRGPVSGsPDsMNVs
Serine/threonine-protein phosphatase 4 regulatory subunit 2	Ppp4r2	tr|A0A0R4J0U2|A0A0R4J0U2_MOUSE Serine/threonine-protein phosphatase 4 regulatory subunit 2 OS=Mus musculus OX=10090 GN=Ppp4r2 PE=1 SV=1;sp|Q0VGB7|PP4R2_MOUSE Serine/threonine-protein phosphatase 4 regulatory subunit 2 OS=Mus musculus OX=10090 GN=Ppp4r2 PE=	S	226	___1	+	HTP	GHSDSSASESEVSLLSPVKNKHPDEDAVESE	GHSDSSASESEVS(0.001)LLS(0.999)PVK	ESEVsLLsPVkNKHP
Serine/threonine-protein phosphatase 4 regulatory subunit 2	Ppp4r2	tr|A0A0R4J0U2|A0A0R4J0U2_MOUSE Serine/threonine-protein phosphatase 4 regulatory subunit 2 OS=Mus musculus OX=10090 GN=Ppp4r2 PE=1 SV=1;sp|Q0VGB7|PP4R2_MOUSE Serine/threonine-protein phosphatase 4 regulatory subunit 2 OS=Mus musculus OX=10090 GN=Ppp4r2 PE=	S	159	___1	+	HTP	SNSLNRMNGVMFPGNSPNYTDRSNINGPGTP	MNGVMFPGNS(0.997)PNYT(0.003)DR	GVMFPGNsPNytDRs
Integrator complex subunit 10	Ints10	tr|E9Q361|E9Q361_MOUSE Integrator complex subunit 10 OS=Mus musculus OX=10090 GN=Ints10 PE=1 SV=1;tr|E9Q360|E9Q360_MOUSE Integrator complex subunit 10 OS=Mus musculus OX=10090 GN=Ints10 PE=1 SV=1;tr|A0A0R4J0V1|A0A0R4J0V1_MOUSE Integrator complex subunit 10	S	231	___1	+	HTP	SENQHQGAQDTSDLMSPSKRSSQKYIIEGLT	STQSENQHQGAQDT(0.002)S(0.002)DLMS(0.959)PS(0.036)K	QDTSDLMsPsKRSSQ
DNA-directed RNA polymerase II subunit RPB1	Polr2a	tr|A0A0R4J0V5|A0A0R4J0V5_MOUSE DNA-directed RNA polymerase subunit OS=Mus musculus OX=10090 GN=Polr2a PE=1 SV=1;sp|P08775|RPB1_MOUSE DNA-directed RNA polymerase II subunit RPB1 OS=Mus musculus OX=10090 GN=Polr2a PE=1 SV=3	S	1928	___1	+	HTP	SPTYSLTSPAISPDDSDEEN___________	GSTYSPTSPGYSPTSPTYSLTSPAIS(0.013)PDDS(0.986)DEEN	PAISPDDsDEEN___
DNA-directed RNA polymerase II subunit RPB1	Polr2a	tr|A0A0R4J0V5|A0A0R4J0V5_MOUSE DNA-directed RNA polymerase subunit OS=Mus musculus OX=10090 GN=Polr2a PE=1 SV=1;sp|P08775|RPB1_MOUSE DNA-directed RNA polymerase II subunit RPB1 OS=Mus musculus OX=10090 GN=Polr2a PE=1 SV=3	S	1798	___1	+	CST;HTP	SSPSYSPSSPSYSPTSPKYTPTSPSYSPSSP	Y(0.004)S(0.007)PT(0.151)S(0.837)PK	sPSySPtsPKytPts
DNA-directed RNA polymerase II subunit RPB1	Polr2a	tr|A0A0R4J0V5|A0A0R4J0V5_MOUSE DNA-directed RNA polymerase subunit OS=Mus musculus OX=10090 GN=Polr2a PE=1 SV=1;sp|P08775|RPB1_MOUSE DNA-directed RNA polymerase II subunit RPB1 OS=Mus musculus OX=10090 GN=Polr2a PE=1 SV=3	S	1875	___1	+	CST;HTP	TSPVYTPTSPKYSPTSPTYSPTSPKYSPTSP	YSPT(0.03)S(0.97)PTYS(0.007)PT(0.387)S(0.606)PK	sPkysPtsPtysPtt;tPkysPtsPtYsPTs;sPkysPtsPtysPts
DNA-directed RNA polymerase II subunit RPB1	Polr2a	tr|A0A0R4J0V5|A0A0R4J0V5_MOUSE DNA-directed RNA polymerase subunit OS=Mus musculus OX=10090 GN=Polr2a PE=1 SV=1;sp|P08775|RPB1_MOUSE DNA-directed RNA polymerase II subunit RPB1 OS=Mus musculus OX=10090 GN=Polr2a PE=1 SV=3	S	1840	___1	+	CST;HTP	TSPKYSPTSPKYSPTSPTYSPTTPKYSPTSP	YSPT(0.008)S(0.984)PT(0.008)YSPTTPK	sPkysPtsPtysPtt;tPkysPtsPtYsPTs;sPkysPtsPtysPts
Rho guanine nucleotide exchange factor 7	Arhgef7	tr|A0A0R4J0X8|A0A0R4J0X8_MOUSE Rho guanine nucleotide exchange factor 7 OS=Mus musculus OX=10090 GN=Arhgef7 PE=1 SV=1;sp|Q9ES28-8|ARHG7_MOUSE Isoform H of Rho guanine nucleotide exchange factor 7 OS=Mus musculus OX=10090 GN=Arhgef7;tr|D3Z0V2|D3Z0V2_MOUSE R	S	340	___1	+	HTP	LFPNLLLMLSASPRMSGFIYQGKLPTTGMTI	MS(1)GFIYQGK	LSASPRMsGFIyQGK
Rho guanine nucleotide exchange factor 7	Arhgef7	tr|A0A0R4J0X8|A0A0R4J0X8_MOUSE Rho guanine nucleotide exchange factor 7 OS=Mus musculus OX=10090 GN=Arhgef7 PE=1 SV=1;sp|Q9ES28-8|ARHG7_MOUSE Isoform H of Rho guanine nucleotide exchange factor 7 OS=Mus musculus OX=10090 GN=Arhgef7;tr|D3Z0V2|D3Z0V2_MOUSE R	S	7	___1	+	HTP	_________MTDNTNSQLVVRAKFNFQQTNE	TDNTNS(1)QLVVR	DMtDNtNsQLVVRAK
Acylamino-acid-releasing enzyme	Apeh	tr|A0A0R4J107|A0A0R4J107_MOUSE Acyl-peptide hydrolase (Fragment) OS=Mus musculus OX=10090 GN=Apeh PE=1 SV=1;sp|Q8R146-2|APEH_MOUSE Isoform 2 of Acylamino-acid-releasing enzyme OS=Mus musculus OX=10090 GN=Apeh;sp|Q8R146|APEH_MOUSE Acylamino-acid-releasing e	S	184	___1	+	HTP	RPKAESFFQTKALDVSASDEEMARPKKPDQA	ALDVS(0.905)AS(0.095)DEEMARPK	QTkALDVsAsDEEMA
Clustered mitochondria protein homolog	Cluh	tr|Z4YLI8|Z4YLI8_MOUSE Clustered mitochondria protein homolog OS=Mus musculus OX=10090 GN=Cluh PE=1 SV=1;tr|A0A0R4J140|A0A0R4J140_MOUSE Clustered mitochondria protein homolog OS=Mus musculus OX=10090 GN=Cluh PE=1 SV=1;sp|Q5SW19-3|CLU_MOUSE Isoform 3 of Clu	S	1287	___1	+	HTP	PEPEPEPERAVEDMGSPQTAKEGPSSLNLQG	AVEDMGS(0.996)PQT(0.004)AK	RAVEDMGsPQtAKEG
Transcription activator BRG1	Smarca4	tr|A0A0R4J170|A0A0R4J170_MOUSE Transcription activator BRG1 OS=Mus musculus OX=10090 GN=Smarca4 PE=1 SV=1;sp|Q3TKT4|SMCA4_MOUSE Transcription activator BRG1 OS=Mus musculus OX=10090 GN=Smarca4 PE=1 SV=1;sp|Q3TKT4-2|SMCA4_MOUSE Isoform 2 of Transcription ac	S	1349	___1	+	HTP	FGRGSRHRKEVDYSDSLTEKQWLKTLKAIEE	EVDY(0.009)S(0.021)DS(0.864)LT(0.106)EK	KEVDYSDsLTEKQWL
Transcription activator BRG1	Smarca4	tr|A0A0R4J170|A0A0R4J170_MOUSE Transcription activator BRG1 OS=Mus musculus OX=10090 GN=Smarca4 PE=1 SV=1;sp|Q3TKT4|SMCA4_MOUSE Transcription activator BRG1 OS=Mus musculus OX=10090 GN=Smarca4 PE=1 SV=1;sp|Q3TKT4-2|SMCA4_MOUSE Isoform 2 of Transcription ac	S	1422	___1	+	HTP	SKKQKKRGRPPAEKLSPNPPNLTKKMKKIVD	LS(1)PNPPNLTK	RPPAEKLsPNPPNLt
Bromodomain-containing protein 9	Brd9	tr|A0A0R4J175|A0A0R4J175_MOUSE Bromodomain-containing protein 9 OS=Mus musculus OX=10090 GN=Brd9 PE=1 SV=1;sp|Q3UQU0|BRD9_MOUSE Bromodomain-containing protein 9 OS=Mus musculus OX=10090 GN=Brd9 PE=1 SV=1;tr|A0A1Y7VN62|A0A1Y7VN62_MOUSE Bromodomain-containin	S	103	___1	+	HTP	RKEEKKRKREKEHCDSEGEADAFDPGKKVEV	EHCDS(1)EGEADAFDPGK	REKEHCDsEGEADAF
Regulation of nuclear pre-mRNA domain-containing protein 1B	Rprd1b	tr|F6YB25|F6YB25_MOUSE Regulation of nuclear pre-mRNA domain-containing protein 1B (Fragment) OS=Mus musculus OX=10090 GN=Rprd1b PE=1 SV=1;tr|A0A0R4J195|A0A0R4J195_MOUSE Regulation of nuclear pre-mRNA domain-containing protein 1B OS=Mus musculus OX=10090 G	S	66	___1	+	CST;HTP	QQIQEEEDDDYPGSYSPQDPSAGPLLTEELI	RTFQQIQEEEDDDYPGS(0.014)Y(0.012)S(0.973)PQDPSAGPLLTEELIK	DDYPGsysPQDPSAG
Drebrin	Dbn1	tr|A0A0R4J1E3|A0A0R4J1E3_MOUSE Drebrin OS=Mus musculus OX=10090 GN=Dbn1 PE=1 SV=1;sp|Q9QXS6-3|DREB_MOUSE Isoform E2 of Drebrin OS=Mus musculus OX=10090 GN=Dbn1;sp|Q9QXS6|DREB_MOUSE Drebrin OS=Mus musculus OX=10090 GN=Dbn1 PE=1 SV=4;tr|F7CPL2|F7CPL2_MOUSE D	S	142	___1	+	CST;HTP	GAIGQRLSNGLARLSSPVLHRLRLREDENAE	LSS(1)PVLHR	NGLARLssPVLHRLR
WD repeat and HMG-box DNA-binding protein 1	Wdhd1	tr|A0A0R4J1F8|A0A0R4J1F8_MOUSE WD repeat and HMG-box DNA-binding protein 1 OS=Mus musculus OX=10090 GN=Wdhd1 PE=1 SV=1;tr|A0A2K6EDP7|A0A2K6EDP7_MOUSE WD repeat and HMG-box DNA-binding protein 1 OS=Mus musculus OX=10090 GN=Wdhd1 PE=1 SV=1;sp|P59328-3|WDHD1_	S	784	___1	+	CST;HTP	SELAAEKAAELAETQSEEEKEEDFREKLNAG	AAELAET(1)QS(1)EEEKEEDFREK	AELAEtQsEEEKEED
Golgin subfamily A member 3	Golga3	tr|A0A0R4J1H6|A0A0R4J1H6_MOUSE Golgin subfamily A member 3 OS=Mus musculus OX=10090 GN=Golga3 PE=1 SV=1;tr|E9QP99|E9QP99_MOUSE Golgin subfamily A member 3 OS=Mus musculus OX=10090 GN=Golga3 PE=1 SV=1;sp|P55937-1|GOGA3_MOUSE Isoform 1 of Golgin subfamily A	S	341	___1	+	HTP	AQHQDQNQEANGEVRSRRDSICSSVSMESSL	DVLQAAAAQHQDQNQEANGEVRS(1)R	EANGEVRsRRDsICs
Menin	Men1	tr|F7CJP6|F7CJP6_MOUSE Menin (Fragment) OS=Mus musculus OX=10090 GN=Men1 PE=1 SV=1;tr|D3YZC2|D3YZC2_MOUSE Menin OS=Mus musculus OX=10090 GN=Men1 PE=1 SV=1;tr|F8WHD9|F8WHD9_MOUSE Menin OS=Mus musculus OX=10090 GN=Men1 PE=1 SV=1;tr|A0A0R4J1I3|A0A0R4J1I3_MOUS	S	41	___1	+	HTP	GQEVGNAAQAPAPAASPPPEGPVLTFQSEKM	GGQEVGNAAQAPAPAAS(1)PPPEGPVLTFQSEK	QAPAPAAsPPPEGPV
CCR4-NOT transcription complex subunit 4	Cnot4	tr|Q05BG1|Q05BG1_MOUSE CCR4-NOT transcription complex subunit 4 OS=Mus musculus OX=10090 GN=Cnot4 PE=1 SV=1;tr|A0A0R4J1K1|A0A0R4J1K1_MOUSE CCR4-NOT transcription complex subunit 4 OS=Mus musculus OX=10090 GN=Cnot4 PE=1 SV=1;sp|Q8BT14-2|CNOT4_MOUSE Isoform	S	298	___1	+	HTP	GNGDNSQQISNSDTPSPPPGLSKSNPVIPIS	VTPLQSPIDKPSDS(0.001)LS(0.002)IGNGDNS(0.002)QQIS(0.004)NS(0.02)DT(0.121)PS(0.838)PPPGLS(0.013)K	IsNSDtPsPPPGLsK
Elongation factor 1-delta	Eef1d	tr|A0A0R4J1L2|A0A0R4J1L2_MOUSE Elongation factor 1-delta OS=Mus musculus OX=10090 GN=Eef1d PE=1 SV=1;tr|F6ZFU0|F6ZFU0_MOUSE Elongation factor 1-delta (Fragment) OS=Mus musculus OX=10090 GN=Eef1d PE=1 SV=1;sp|P57776-2|EF1D_MOUSE Isoform 2 of Elongation fact	S	133	___1	+	CST;HTP	SSPTPRATAPQTQHVSPMRQVEPPTKKGATP	ATAPQTQHVS(1)PMR	APQtQHVsPMRQVEP
Elongation factor 1-delta	Eef1d	tr|A0A0R4J1L2|A0A0R4J1L2_MOUSE Elongation factor 1-delta OS=Mus musculus OX=10090 GN=Eef1d PE=1 SV=1;tr|F6ZFU0|F6ZFU0_MOUSE Elongation factor 1-delta (Fragment) OS=Mus musculus OX=10090 GN=Eef1d PE=1 SV=1;sp|P57776-2|EF1D_MOUSE Isoform 2 of Elongation fact	S	162	___1	+	CST;HTP	TPAEDDEDKDIDLFGSDEEEEDKEAARLREE	GAT(1)PAEDDEDKDIDLFGS(1)DEEEEDKEAAR	KDIDLFGsDEEEEDK
Enhancer of mRNA-decapping protein 4	Edc4	tr|D6RE33|D6RE33_MOUSE Enhancer of mRNA-decapping protein 4 OS=Mus musculus OX=10090 GN=Edc4 PE=1 SV=1;tr|A0A0R4J1Q0|A0A0R4J1Q0_MOUSE Enhancer of mRNA-decapping protein 4 OS=Mus musculus OX=10090 GN=Edc4 PE=1 SV=1;tr|G5E896|G5E896_MOUSE Enhancer of mRNA-de	S	822	___1	+	CST;HTP	HLLQQRDSQDTSAEQSDHDDEVASLASASGG	DSQDTS(0.001)AEQS(0.999)DHDDEVASLASASGGFGSK	QDtsAEQsDHDDEVA
Enhancer of mRNA-decapping protein 4	Edc4	tr|D6RE33|D6RE33_MOUSE Enhancer of mRNA-decapping protein 4 OS=Mus musculus OX=10090 GN=Edc4 PE=1 SV=1;tr|A0A0R4J1Q0|A0A0R4J1Q0_MOUSE Enhancer of mRNA-decapping protein 4 OS=Mus musculus OX=10090 GN=Edc4 PE=1 SV=1;tr|G5E896|G5E896_MOUSE Enhancer of mRNA-de	S	667	___1	+	HTP	SLDLQEVEPLGLPQASPSRTRSPDVISSAST	GPGQVSTAASALSLDLQEVEPLGLPQAS(0.815)PS(0.185)R	PLGLPQAsPsRtRsP
Serine/threonine-protein kinase TAO3	Taok3	tr|A0A0R4J1T3|A0A0R4J1T3_MOUSE Serine/threonine-protein kinase TAO3 (Fragment) OS=Mus musculus OX=10090 GN=Taok3 PE=1 SV=1;sp|Q8BYC6|TAOK3_MOUSE Serine/threonine-protein kinase TAO3 OS=Mus musculus OX=10090 GN=Taok3 PE=1 SV=2	S	324	___1	+	HTP	KKILFQETRNGPLNESQEEEEDGEQGSNLNR	NGPLNES(1)QEEEEDGEQGSNLNR	RNGPLNEsQEEEEDG
Cell division cycle protein 23 homolog	Cdc23	tr|A0A0R4J1W7|A0A0R4J1W7_MOUSE Cell division cycle protein 23 homolog OS=Mus musculus OX=10090 GN=Cdc23 PE=1 SV=1;sp|Q8BGZ4-2|CDC23_MOUSE Isoform 2 of Cell division cycle protein 23 homolog OS=Mus musculus OX=10090 GN=Cdc23;sp|Q8BGZ4|CDC23_MOUSE Cell divis	S	588	___1	+	HTP	LPASLSANNTPTRRVSPLNLSSVTP______	RVS(1)PLNLSSVT(1)P	NtPtRRVsPLNLssV
ALS2 C-terminal-like protein	Als2cl	tr|A0A0R4J1X4|A0A0R4J1X4_MOUSE ALS2 C-terminal-like protein OS=Mus musculus OX=10090 GN=Als2cl PE=1 SV=1;sp|Q60I26-2|AL2CL_MOUSE Isoform 2 of ALS2 C-terminal-like protein OS=Mus musculus OX=10090 GN=Als2cl;sp|Q60I26|AL2CL_MOUSE ALS2 C-terminal-like protein	S	636	___1	+	CST;HTP	ALLGFHTQSSRELRKSQECLCCERSHPEDCV	S(1)QECLCCER	SSRELRKsQECLCCE
tRNA methyltransferase 10 homolog A	Trmt10a	tr|A0A0R4J205|A0A0R4J205_MOUSE RNA (guanine-9-)-methyltransferase domain-containing protein 2 OS=Mus musculus OX=10090 GN=Trmt10a PE=1 SV=1;sp|Q8C1Z8|TM10A_MOUSE tRNA methyltransferase 10 homolog A OS=Mus musculus OX=10090 GN=Trmt10a PE=2 SV=2	S	326	___1	+	HTP	DNPVSPQKDEQGQQSSPVLQ___________	DEQGQQS(0.179)S(0.821)PVLQ	DEQGQQSsPVLQ___
Exportin-4	Xpo4	tr|A0A0R4J254|A0A0R4J254_MOUSE Exportin-4 OS=Mus musculus OX=10090 GN=Xpo4 PE=1 SV=1;sp|Q9ESJ0|XPO4_MOUSE Exportin-4 OS=Mus musculus OX=10090 GN=Xpo4 PE=1 SV=2	S	521	___1	+	HTP	RLHGQLQRHQQQFLASPGSSTIDNKMLDDLY	HQQQFLAS(1)PGSSTIDNK	HQQQFLAsPGSStID
OTU domain-containing protein 4	Otud4	tr|A0A0R4J260|A0A0R4J260_MOUSE Ubiquitinyl hydrolase 1 OS=Mus musculus OX=10090 GN=Otud4 PE=1 SV=1;sp|B2RRE7|OTUD4_MOUSE OTU domain-containing protein 4 OS=Mus musculus OX=10090 GN=Otud4 PE=1 SV=1	S	1015	___1	+	HTP	PGANSVDRLQRPKEESSEDENEVSNILRSGR	EES(1)S(1)EDENEVSNILR	LQRPKEEssEDENEV
OTU domain-containing protein 4	Otud4	tr|A0A0R4J260|A0A0R4J260_MOUSE Ubiquitinyl hydrolase 1 OS=Mus musculus OX=10090 GN=Otud4 PE=1 SV=1;sp|B2RRE7|OTUD4_MOUSE OTU domain-containing protein 4 OS=Mus musculus OX=10090 GN=Otud4 PE=1 SV=1	S	1016	___1	+	HTP	GANSVDRLQRPKEESSEDENEVSNILRSGRS	EES(1)S(1)EDENEVSNILR	QRPKEEssEDENEVS
OTU domain-containing protein 4	Otud4	tr|A0A0R4J260|A0A0R4J260_MOUSE Ubiquitinyl hydrolase 1 OS=Mus musculus OX=10090 GN=Otud4 PE=1 SV=1;sp|B2RRE7|OTUD4_MOUSE OTU domain-containing protein 4 OS=Mus musculus OX=10090 GN=Otud4 PE=1 SV=1	S	441	___1	+	HTP	EDFDHVSRESYYFGLSPEERREKQAIEESRL	ESYYFGLS(1)PEER	ESyyFGLsPEERREK
OTU domain-containing protein 4	Otud4	tr|A0A0R4J260|A0A0R4J260_MOUSE Ubiquitinyl hydrolase 1 OS=Mus musculus OX=10090 GN=Otud4 PE=1 SV=1;sp|B2RRE7|OTUD4_MOUSE OTU domain-containing protein 4 OS=Mus musculus OX=10090 GN=Otud4 PE=1 SV=1	S	999	___1	+	HTP	KPEKVKDPKTAADVVSPGANSVDRLQRPKEE	TAADVVS(1)PGANSVDR	KTAADVVsPGANsVD
	4931406P16Rik	tr|A0A0U1RNZ3|A0A0U1RNZ3_MOUSE Granule-associated Rac and RHOG effector 1 OS=Mus musculus OX=10090 GN=Garre1 PE=1 SV=1;tr|Q8C5X1|Q8C5X1_MOUSE Granule-associated Rac and RHOG effector 1 OS=Mus musculus OX=10090 GN=Garre1 PE=1 SV=1	S	450	___1	+	CST;HTP	MGQSHQGSPLVTRRNSTATAMVTEQKTGTMQ	RNS(0.983)T(0.014)AT(0.003)AMVTEQK	PLVTRRNstATAMVT
Vesicle-associated membrane protein 5	Vamp5	tr|A0A0U1RP87|A0A0U1RP87_MOUSE Vesicle-associated membrane protein 5 OS=Mus musculus OX=10090 GN=Vamp5 PE=1 SV=1;sp|Q9Z2P8|VAMP5_MOUSE Vesicle-associated membrane protein 5 OS=Mus musculus OX=10090 GN=Vamp5 PE=1 SV=1	S	22	___1	+	CST;HTP	KVLERHGKLAELEQRSDQLLDMSSAFSKTTK	LAELEQRS(1)DQLLDMSSAFSK	LAELEQRsDQLLDMs
Protein LSM14 homolog A	Lsm14a	tr|A0A0U1RP90|A0A0U1RP90_MOUSE Protein LSM14 homolog A (Fragment) OS=Mus musculus OX=10090 GN=Lsm14a PE=1 SV=1;sp|Q8K2F8|LS14A_MOUSE Protein LSM14 homolog A OS=Mus musculus OX=10090 GN=Lsm14a PE=1 SV=1	S	107	___1	+	HTP	TASAHLPAPAPVGRRSPVPARPLPPTSQKAI	S(1)PVPARPLPPTSQK	PAPVGRRsPVPARPL
Protein LSM14 homolog A	Lsm14a	tr|A0A0U1RP90|A0A0U1RP90_MOUSE Protein LSM14 homolog A (Fragment) OS=Mus musculus OX=10090 GN=Lsm14a PE=1 SV=1;sp|Q8K2F8|LS14A_MOUSE Protein LSM14 homolog A OS=Mus musculus OX=10090 GN=Lsm14a PE=1 SV=1	S	83	___1	+	CST;HTP	LAQGRSSPQLDPLRKSPTMEQAVQTASAHLP	S(0.955)PT(0.045)MEQAVQTASAHLPAPAPVGR	QLDPLRKsPtMEQAV
Pleckstrin homology domain-containing family A member 7	Plekha7	tr|A0A0U1RPA0|A0A0U1RPA0_MOUSE Pleckstrin homology domain-containing family A member 7 (Fragment) OS=Mus musculus OX=10090 GN=Plekha7 PE=1 SV=1;sp|Q3UIL6-3|PKHA7_MOUSE Isoform 3 of Pleckstrin homology domain-containing family A member 7 OS=Mus musculus OX=	S	452	___1	+	CST;HTP	WQLYEWQQRQQFRHGSPTAPIGAGSPEFTEQ	HGS(0.955)PT(0.045)APIGAGS(1)PEFTEQGR	RQQFRHGsPtAPIGA
Pleckstrin homology domain-containing family A member 7	Plekha7	tr|A0A0U1RPA0|A0A0U1RPA0_MOUSE Pleckstrin homology domain-containing family A member 7 (Fragment) OS=Mus musculus OX=10090 GN=Plekha7 PE=1 SV=1;sp|Q3UIL6-3|PKHA7_MOUSE Isoform 3 of Pleckstrin homology domain-containing family A member 7 OS=Mus musculus OX=	S	388	___1	+	CST;HTP	RQGPSQPLSFPENYQSLPKSTRHLSGSSSPP	QGPSQPLSFPENYQS(0.999)LPK	SFPENyQsLPkSTRH
Pleckstrin homology domain-containing family A member 7	Plekha7	tr|A0A0U1RPA0|A0A0U1RPA0_MOUSE Pleckstrin homology domain-containing family A member 7 (Fragment) OS=Mus musculus OX=10090 GN=Plekha7 PE=1 SV=1;sp|Q3UIL6-3|PKHA7_MOUSE Isoform 3 of Pleckstrin homology domain-containing family A member 7 OS=Mus musculus OX=	S	528	___1	+	HTP	KPPEQRRSVDISLGGSPRKARGHAAKNSSHV	SVDIS(0.001)LGGS(0.999)PR	VDIsLGGsPRKARGH
TCF3 fusion partner homolog	Tfpt	tr|A0A0U1RPD5|A0A0U1RPD5_MOUSE TCF3 fusion partner homolog (Fragment) OS=Mus musculus OX=10090 GN=Tfpt PE=1 SV=1;sp|Q3U1J1-2|TFPT_MOUSE Isoform 2 of TCF3 fusion partner homolog OS=Mus musculus OX=10090 GN=Tfpt;sp|Q3U1J1|TFPT_MOUSE TCF3 fusion partner homol	S	60	___1	+	HTP	GLSPSQRTTATLDPTSPAPGEGPSGRKRRRA	TTATLDPT(0.044)S(0.954)PAPGEGPS(0.002)GR	tATLDPtsPAPGEGP
General transcription factor 3C polypeptide 1	Gtf3c1	tr|A0A0U1RPD8|A0A0U1RPD8_MOUSE General transcription factor 3C polypeptide 1 OS=Mus musculus OX=10090 GN=Gtf3c1 PE=1 SV=1;sp|Q8K284-2|TF3C1_MOUSE Isoform 2 of General transcription factor 3C polypeptide 1 OS=Mus musculus OX=10090 GN=Gtf3c1;sp|Q8K284|TF3C1_	S	1794	___1	+	HTP	LPAKKPTLQDVRVAASPRPGAEEQAEAQAPA	VAAS(1)PRPGAEEQAEAQAPAQLAAPEDADAGGPR	QDVRVAAsPRPGAEE
Ataxin-2-like protein	Atxn2l	tr|A0A0U1RPL0|A0A0U1RPL0_MOUSE Ataxin-2-like protein OS=Mus musculus OX=10090 GN=Atxn2l PE=1 SV=1;sp|Q7TQH0-3|ATX2L_MOUSE Isoform 3 of Ataxin-2-like protein OS=Mus musculus OX=10090 GN=Atxn2l;sp|Q7TQH0|ATX2L_MOUSE Ataxin-2-like protein OS=Mus musculus OX=1	S	631	___1	+	HTP	EGPEQLPAPCPSQTGSPPVGLIKGDEKEEGP	EDKVPMAGVGGTEGPEQLPAPCPS(0.014)QT(0.106)GS(0.88)PPVGLIK	PCPsQtGsPPVGLIK
Ataxin-2-like protein	Atxn2l	tr|A0A0U1RPL0|A0A0U1RPL0_MOUSE Ataxin-2-like protein OS=Mus musculus OX=10090 GN=Atxn2l PE=1 SV=1;sp|Q7TQH0-3|ATX2L_MOUSE Isoform 3 of Ataxin-2-like protein OS=Mus musculus OX=10090 GN=Atxn2l;sp|Q7TQH0|ATX2L_MOUSE Ataxin-2-like protein OS=Mus musculus OX=1	S	591	___1	+	HTP	KEKEVDGLLTSDPMGSPVSSKTESILDKEDK	EKEVDGLLTSDPMGS(0.994)PVS(0.005)S(0.001)K	LtSDPMGsPVssKTE
Ataxin-2-like protein	Atxn2l	tr|A0A0U1RPL0|A0A0U1RPL0_MOUSE Ataxin-2-like protein OS=Mus musculus OX=10090 GN=Atxn2l PE=1 SV=1;sp|Q7TQH0-3|ATX2L_MOUSE Isoform 3 of Ataxin-2-like protein OS=Mus musculus OX=10090 GN=Atxn2l;sp|Q7TQH0|ATX2L_MOUSE Ataxin-2-like protein OS=Mus musculus OX=1	S	109	___1	+	CST;HTP	IGSVRGQTTGKGPPQSPVFEGVYNNSRMLHF	GPPQS(1)PVFEGVYNNSR	tGKGPPQsPVFEGVy
Ataxin-2-like protein	Atxn2l	tr|A0A0U1RPL0|A0A0U1RPL0_MOUSE Ataxin-2-like protein OS=Mus musculus OX=10090 GN=Atxn2l PE=1 SV=1;sp|Q7TQH0-3|ATX2L_MOUSE Isoform 3 of Ataxin-2-like protein OS=Mus musculus OX=10090 GN=Atxn2l;sp|Q7TQH0|ATX2L_MOUSE Ataxin-2-like protein OS=Mus musculus OX=1	S	556	___1	+	HTP	ELRKFGAQFKLQPSSSPETGLDPFPSRILKE	LQPS(0.004)S(0.138)S(0.855)PET(0.004)GLDPFPSR	FKLQPsssPEtGLDP
Ataxin-2-like protein	Atxn2l	tr|A0A0U1RPL0|A0A0U1RPL0_MOUSE Ataxin-2-like protein OS=Mus musculus OX=10090 GN=Atxn2l PE=1 SV=1;sp|Q7TQH0-3|ATX2L_MOUSE Isoform 3 of Ataxin-2-like protein OS=Mus musculus OX=10090 GN=Atxn2l;sp|Q7TQH0|ATX2L_MOUSE Ataxin-2-like protein OS=Mus musculus OX=1	S	337	___1	+	CST;HTP	EEKHSAVQRQGSGRESPSLVSREGKYIPLPQ	QGSGRES(0.999)PS(0.001)LVSR	RQGsGREsPsLVsRE
Ataxin-2-like protein	Atxn2l	tr|A0A0U1RPL0|A0A0U1RPL0_MOUSE Ataxin-2-like protein OS=Mus musculus OX=10090 GN=Atxn2l PE=1 SV=1;sp|Q7TQH0-3|ATX2L_MOUSE Isoform 3 of Ataxin-2-like protein OS=Mus musculus OX=10090 GN=Atxn2l;sp|Q7TQH0|ATX2L_MOUSE Ataxin-2-like protein OS=Mus musculus OX=1	S	493	___1	+	HTP	TSSVVDPGAGSISPASPKLSLTPTDVKELPT	SAAPAPVSASCPEPPIGSAVASSASIPVTSSVVDPGAGS(0.031)IS(0.102)PAS(0.865)PK	AGSIsPAsPKLsLtP
Ataxin-2-like protein	Atxn2l	tr|A0A0U1RPL0|A0A0U1RPL0_MOUSE Ataxin-2-like protein OS=Mus musculus OX=10090 GN=Atxn2l PE=1 SV=1;sp|Q7TQH0-3|ATX2L_MOUSE Isoform 3 of Ataxin-2-like protein OS=Mus musculus OX=10090 GN=Atxn2l;sp|Q7TQH0|ATX2L_MOUSE Ataxin-2-like protein OS=Mus musculus OX=1	S	681	___1	+	HTP	TKPLLSVNKSTSTPTSPGPRTHSTPSIPVLT	STS(0.026)T(0.013)PT(0.092)S(0.869)PGPR	KSTsTPtsPGPRTHS
CREB-binding protein	Crebbp	tr|A0A0U1RPL2|A0A0U1RPL2_MOUSE Histone acetyltransferase (Fragment) OS=Mus musculus OX=10090 GN=Crebbp PE=1 SV=1;tr|A0A0U1RQB6|A0A0U1RQB6_MOUSE Histone acetyltransferase OS=Mus musculus OX=10090 GN=Crebbp PE=1 SV=1;tr|F8VPR5|F8VPR5_MOUSE Histone acetyltran	S	613	___1	+	HTP	EEEENSSNDTASQSTSPSQPRKKIFKPEELR	EEEENSSNDTAS(0.001)QS(0.017)T(0.017)S(0.849)PS(0.117)QPR	DTASQSTsPSQPRKK
Polynucleotide 5'-hydroxyl-kinase NOL9	Nol9	tr|A0A0U1RPV7|A0A0U1RPV7_MOUSE Polynucleotide 5'-hydroxyl-kinase NOL9 (Fragment) OS=Mus musculus OX=10090 GN=Nol9 PE=1 SV=1;sp|Q3TZX8-3|NOL9_MOUSE Isoform 3 of Polynucleotide 5'-hydroxyl-kinase NOL9 OS=Mus musculus OX=10090 GN=Nol9;sp|Q3TZX8-2|NOL9_MOUSE I	S	86	___1	+	HTP	AVKCKLRARSRPAPRSPPTPSVPPAPCTASA	S(0.987)PPT(0.011)PS(0.002)VPPAPCTASATCSLLNPR	RSRPAPRsPPtPsVP
Probable global transcription activator SNF2L2	Smarca2	tr|H3BJI1|H3BJI1_MOUSE Probable global transcription activator SNF2L2 (Fragment) OS=Mus musculus OX=10090 GN=Smarca2 PE=1 SV=2;tr|A0A140LHE2|A0A140LHE2_MOUSE Probable global transcription activator SNF2L2 (Fragment) OS=Mus musculus OX=10090 GN=Smarca2 PE=1	S	41	___1	+	HTP	EKAKKRRGRPPAEKLSPNPPKLTKQMNAIID	LS(1)PNPPK	RPPAEKLsPNPPKLT
Interferon regulatory factor 3	Irf3	tr|A0A140LHE6|A0A140LHE6_MOUSE Interferon regulatory factor 3 (Fragment) OS=Mus musculus OX=10090 GN=Irf3 PE=1 SV=1;sp|P70671|IRF3_MOUSE Interferon regulatory factor 3 OS=Mus musculus OX=10090 GN=Irf3 PE=1 SV=1	S	123	___1	+	HTP	EFVTPGARDFVHLGASPDTNGKSSLPHSQEN	DFVHLGAS(1)PDTNGK	DFVHLGAsPDtNGKS
Interferon regulatory factor 3	Irf3	tr|A0A140LHE6|A0A140LHE6_MOUSE Interferon regulatory factor 3 (Fragment) OS=Mus musculus OX=10090 GN=Irf3 PE=1 SV=1;sp|P70671|IRF3_MOUSE Interferon regulatory factor 3 OS=Mus musculus OX=10090 GN=Irf3 PE=1 SV=1	S	135	___1	+	CST;HTP;LTP	LGASPDTNGKSSLPHSQENLPKLFDGLILGP	S(0.429)S(0.571)LPHS(1)QENLPK	GKSsLPHsQENLPKL
Mucolipin-1	Mcoln1	tr|A0A140LHY3|A0A140LHY3_MOUSE Mucolipin-1 (Fragment) OS=Mus musculus OX=10090 GN=Mcoln1 PE=1 SV=1;sp|Q99J21|MCLN1_MOUSE Mucolipin-1 OS=Mus musculus OX=10090 GN=Mcoln1 PE=1 SV=1	S	84	___1	+	HTP	TEKSELQAYIEQCQDSPTSGKFRRGSGSACS	SELQAYIEQCQDS(0.916)PT(0.039)S(0.046)GK	YIEQCQDsPtsGkFR
AN1-type zinc finger protein 6	Zfand6	tr|A0A140LJF3|A0A140LJF3_MOUSE AN1-type zinc finger protein 6 (Fragment) OS=Mus musculus OX=10090 GN=Zfand6 PE=1 SV=1;tr|A0A140LI56|A0A140LI56_MOUSE AN1-type zinc finger protein 6 (Fragment) OS=Mus musculus OX=10090 GN=Zfand6 PE=1 SV=1;tr|A0A140LIM2|A0A140	S	115	___1	+	HTP	VAPSQVDSTSVDKAVSETEDLQGPRAEGLVP	AVS(0.98)ET(0.02)EDLQGPR	TSVDKAVsETEDLQG
Transforming acidic coiled-coil-containing protein 2	Tacc2	tr|A0A140LI86|A0A140LI86_MOUSE Transforming acidic coiled-coil-containing protein 2 OS=Mus musculus OX=10090 GN=Tacc2 PE=1 SV=1;tr|E9Q9Z4|E9Q9Z4_MOUSE Transforming acidic coiled-coil-containing protein 2 OS=Mus musculus OX=10090 GN=Tacc2 PE=1 SV=1;sp|Q9JJG	S	2345	___1	+	HTP	CSLFDTFRVKKSPKRSPLSDPPSQDPTPAAT	RS(0.979)PLS(0.422)DPPS(0.377)QDPT(0.104)PAAT(0.117)PEAPS(0.001)AISTVVHATDEEK	VKKSPKRsPLSDPPS
Transforming acidic coiled-coil-containing protein 2	Tacc2	tr|A0A140LI86|A0A140LI86_MOUSE Transforming acidic coiled-coil-containing protein 2 OS=Mus musculus OX=10090 GN=Tacc2 PE=1 SV=1;tr|E9Q9Z4|E9Q9Z4_MOUSE Transforming acidic coiled-coil-containing protein 2 OS=Mus musculus OX=10090 GN=Tacc2 PE=1 SV=1;sp|Q9JJG	S	2122	___1	+	HTP	EDVSPLVSGGGRVQNSPPVGRKSVPLTTASE	VQNS(1)PPVGRK	GGGRVQNsPPVGRKS
Arginine and glutamate-rich protein 1	Arglu1	tr|A0A140LIS5|A0A140LIS5_MOUSE Arginine and glutamate-rich protein 1 (Fragment) OS=Mus musculus OX=10090 GN=Arglu1 PE=1 SV=1;sp|Q3UL36-2|ARGL1_MOUSE Isoform 2 of Arginine and glutamate-rich protein 1 OS=Mus musculus OX=10090 GN=Arglu1;sp|Q3UL36|ARGL1_MOUSE	S	73	___1	+	CST;HTP	STNAAASRRERERASSPPDRIDIFGRTVSKR	AS(0.001)S(0.999)PPDRIDIFGR	RERERAssPPDRIDI
NHS-like protein 1	Nhsl1	tr|A0A140LIZ7|A0A140LIZ7_MOUSE NHS-like protein 1 OS=Mus musculus OX=10090 GN=Nhsl1 PE=1 SV=1;sp|Q8CAF4-3|NHSL1_MOUSE Isoform 3 of NHS-like protein 1 OS=Mus musculus OX=10090 GN=Nhsl1;sp|Q8CAF4|NHSL1_MOUSE NHS-like protein 1 OS=Mus musculus OX=10090 GN=Nhs	S	1109	___1	+	HTP	TEALQMVQLRPVRKNSGAGAVLFSEPSAQEQ	NS(1)GAGAVLFSEPSAQEQR	LRPVRKNsGAGAVLF
Zinc finger ZZ-type and EF-hand domain-containing protein 1	Zzef1	tr|E9Q5W5|E9Q5W5_MOUSE Zinc finger ZZ-type and EF-hand domain-containing protein 1 OS=Mus musculus OX=10090 GN=Zzef1 PE=1 SV=1;tr|A0A140LJ04|A0A140LJ04_MOUSE Zinc finger ZZ-type and EF-hand domain-containing protein 1 OS=Mus musculus OX=10090 GN=Zzef1 PE=1	S	1515	___1	+	CST;HTP	SSGPCVAEVSTAEEPSPPSTPTRRPPFTRGR	LLPS(0.003)S(0.003)GPCVAEVS(0.002)T(0.002)AEEPS(0.981)PPS(0.004)T(0.004)PT(0.001)R	VSTAEEPsPPstPtR
Zinc finger ZZ-type and EF-hand domain-containing protein 1	Zzef1	tr|E9Q5W5|E9Q5W5_MOUSE Zinc finger ZZ-type and EF-hand domain-containing protein 1 OS=Mus musculus OX=10090 GN=Zzef1 PE=1 SV=1;tr|A0A140LJ04|A0A140LJ04_MOUSE Zinc finger ZZ-type and EF-hand domain-containing protein 1 OS=Mus musculus OX=10090 GN=Zzef1 PE=1	S	1538	___1	+	CST;HTP	RPPFTRGRLRLLSFRSMEETRPVPTVKEKYP	S(1)MEETRPVPTVK	LRLLsFRsMEEtRPV
COP9 signalosome complex subunit 1	Gps1	tr|A0A140LJB7|A0A140LJB7_MOUSE COP9 signalosome complex subunit 1 OS=Mus musculus OX=10090 GN=Gps1 PE=1 SV=1;tr|Q3MIA8|Q3MIA8_MOUSE COP9 signalosome complex subunit 1 OS=Mus musculus OX=10090 GN=Gps1 PE=1 SV=1;tr|G3UXW9|G3UXW9_MOUSE COP9 signalosome comple	S	469	___1	+	HTP	VLRNQIHVKSPPREGSQGELTPANSQSRMST	S(0.003)PPREGS(0.996)QGELTPANSQSR	ksPPREGsQGELtPA
	Akap13	sp|E9Q394-2|AKP13_MOUSE Isoform 2 of A-kinase anchor protein 13 OS=Mus musculus OX=10090 GN=Akap13;sp|E9Q394|AKP13_MOUSE A-kinase anchor protein 13 OS=Mus musculus OX=10090 GN=Akap13 PE=1 SV=1;tr|A0A140LJJ5|A0A140LJJ5_MOUSE A-kinase anchor protein 13 OS=Mu	S	1870	___1	+	HTP	GNDENMSNTWKFLSHSTDSLNKICKVNESTE	FLSHS(0.891)T(0.108)DSLNK	TWKFLSHstDsLNKI
	Akap13	sp|E9Q394-2|AKP13_MOUSE Isoform 2 of A-kinase anchor protein 13 OS=Mus musculus OX=10090 GN=Akap13;sp|E9Q394|AKP13_MOUSE A-kinase anchor protein 13 OS=Mus musculus OX=10090 GN=Akap13 PE=1 SV=1;tr|A0A140LJJ5|A0A140LJJ5_MOUSE A-kinase anchor protein 13 OS=Mu	S	1591	___1	+	CST;HTP	NPFGGEEQRNSLMSLSEEHLEPDQRQHHRMF	NS(0.063)LMS(0.942)LS(0.995)EEHLEPDQR	RNsLMsLsEEHLEPD
	Akap13	sp|E9Q394-2|AKP13_MOUSE Isoform 2 of A-kinase anchor protein 13 OS=Mus musculus OX=10090 GN=Akap13;sp|E9Q394|AKP13_MOUSE A-kinase anchor protein 13 OS=Mus musculus OX=10090 GN=Akap13 PE=1 SV=1;tr|A0A140LJJ5|A0A140LJJ5_MOUSE A-kinase anchor protein 13 OS=Mu	S	2670	___1	+	HTP	PSVTKSGSLDSELSVSPKRNSISRTQKDKGP	SGSLDSELS(0.022)VS(0.978)PK	LDsELsVsPKRNsIS
	Akap13	sp|E9Q394-2|AKP13_MOUSE Isoform 2 of A-kinase anchor protein 13 OS=Mus musculus OX=10090 GN=Akap13;sp|E9Q394|AKP13_MOUSE A-kinase anchor protein 13 OS=Mus musculus OX=10090 GN=Akap13 PE=1 SV=1;tr|A0A140LJJ5|A0A140LJJ5_MOUSE A-kinase anchor protein 13 OS=Mu	S	1847	___1	+	HTP	TNRRSQQSVSLSKSVSIQNITGVGNDENMSN	S(0.151)VS(0.849)IQNITGVGNDENMSNTWK	VSLSKSVsIQNITGV
Nuclear pore complex protein Nup98-Nup96;Nuclear pore complex protein Nup98;Nuclear pore complex protein Nup96	Nup98	tr|B2RQL0|B2RQL0_MOUSE Nuclear pore complex protein Nup98-Nup96 OS=Mus musculus OX=10090 GN=Nup98 PE=1 SV=1;tr|A0A140T8J8|A0A140T8J8_MOUSE Nuclear pore complex protein Nup98-Nup96 OS=Mus musculus OX=10090 GN=Nup98 PE=1 SV=1;tr|A0A1B0GSX7|A0A1B0GSX7_MOUSE N	S	822	___1	+	CST;HTP	DGVWPTDKTSRCLIKSPDRLADINYEGRLEA	CLIKS(1)PDR	TSRCLIKsPDRLADI
Nuclear pore complex protein Nup98-Nup96;Nuclear pore complex protein Nup98;Nuclear pore complex protein Nup96	Nup98	tr|B2RQL0|B2RQL0_MOUSE Nuclear pore complex protein Nup98-Nup96 OS=Mus musculus OX=10090 GN=Nup98 PE=1 SV=1;tr|A0A140T8J8|A0A140T8J8_MOUSE Nuclear pore complex protein Nup98-Nup96 OS=Mus musculus OX=10090 GN=Nup98 PE=1 SV=1;tr|A0A1B0GSX7|A0A1B0GSX7_MOUSE N	S	1010	___1	+	CST;HTP	FGHIPSKGETVQEICSPRLPISASHSSKSRS	GETVQEICS(1)PR	ETVQEICsPRLPIsA
Nuclear pore complex protein Nup98-Nup96;Nuclear pore complex protein Nup98;Nuclear pore complex protein Nup96	Nup98	tr|B2RQL0|B2RQL0_MOUSE Nuclear pore complex protein Nup98-Nup96 OS=Mus musculus OX=10090 GN=Nup98 PE=1 SV=1;tr|A0A140T8J8|A0A140T8J8_MOUSE Nuclear pore complex protein Nup98-Nup96 OS=Mus musculus OX=10090 GN=Nup98 PE=1 SV=1;tr|A0A1B0GSX7|A0A1B0GSX7_MOUSE N	S	606	___1	+	HTP	SNLFSPVNHDSEDLASPSEYPENGERFSFLS	NLNNSNLFSPVNHDSEDLAS(0.973)PS(0.026)EYPENGER	HDsEDLAsPsEyPEN
Nuclear pore complex protein Nup98-Nup96;Nuclear pore complex protein Nup98;Nuclear pore complex protein Nup96	Nup98	tr|B2RQL0|B2RQL0_MOUSE Nuclear pore complex protein Nup98-Nup96 OS=Mus musculus OX=10090 GN=Nup98 PE=1 SV=1;tr|A0A140T8J8|A0A140T8J8_MOUSE Nuclear pore complex protein Nup98-Nup96 OS=Mus musculus OX=10090 GN=Nup98 PE=1 SV=1;tr|A0A1B0GSX7|A0A1B0GSX7_MOUSE N	S	917	___1	+	HTP	QMTLNGKPAPPPQSQSPEVEQLGRVVELDSD	PAPPPQS(0.11)QS(0.89)PEVEQLGR	APPPQsQsPEVEQLG
Nuclear pore complex protein Nup98-Nup96;Nuclear pore complex protein Nup98;Nuclear pore complex protein Nup96	Nup98	tr|B2RQL0|B2RQL0_MOUSE Nuclear pore complex protein Nup98-Nup96 OS=Mus musculus OX=10090 GN=Nup98 PE=1 SV=1;tr|A0A140T8J8|A0A140T8J8_MOUSE Nuclear pore complex protein Nup98-Nup96 OS=Mus musculus OX=10090 GN=Nup98 PE=1 SV=1;tr|A0A1B0GSX7|A0A1B0GSX7_MOUSE N	S	871	___1	+	HTP	WVFKVSHFSKYGLQDSDEEEEEHPPKTTSKK	YGLQDS(1)DEEEEEHPPK	SKYGLQDsDEEEEEH
Protein Jade-3	Jade3	tr|A0A140T8R5|A0A140T8R5_MOUSE Protein Jade-3 OS=Mus musculus OX=10090 GN=Jade3 PE=1 SV=1;sp|Q6IE82|JADE3_MOUSE Protein Jade-3 OS=Mus musculus OX=10090 GN=Jade3 PE=1 SV=1	S	579	___1	+	HTP	QLSSPGSSSPGHSKRSPQMPEEPLDMNVKIY	RS(1)PQMPEEPLDMNVK	sPGHSKRsPQMPEEP
REST corepressor 1	Rcor1	tr|A0A140T8R7|A0A140T8R7_MOUSE REST corepressor 1 OS=Mus musculus OX=10090 GN=Rcor1 PE=1 SV=1;sp|Q8CFE3|RCOR1_MOUSE REST corepressor 1 OS=Mus musculus OX=10090 GN=Rcor1 PE=1 SV=3	S	356	___1	+	HTP	GKDETNGPANQKPVKSPESSIKIPEEEDEAA	DETNGPANQKPVKS(0.953)PES(0.024)S(0.024)IK	ANQKPVKsPESSIKI
REST corepressor 1	Rcor1	tr|A0A140T8R7|A0A140T8R7_MOUSE REST corepressor 1 OS=Mus musculus OX=10090 GN=Rcor1 PE=1 SV=1;sp|Q8CFE3|RCOR1_MOUSE REST corepressor 1 OS=Mus musculus OX=10090 GN=Rcor1 PE=1 SV=3	S	23	___1	+	HTP	QAAVPDFDPAKLARRSQERDNLGMLVWSPNQ	S(0.997)QERDNLGMLVWS(0.003)PNQSLSEAK	PAKLARRsQERDNLG
E3 ubiquitin-protein ligase RNF213	Rnf213	tr|A0A171EBL2|A0A171EBL2_MOUSE E3 ubiquitin-protein ligase RNF213 OS=Mus musculus OX=10090 GN=Rnf213 PE=1 SV=1;sp|E9Q555|RN213_MOUSE E3 ubiquitin-protein ligase RNF213 OS=Mus musculus OX=10090 GN=Rnf213 PE=1 SV=2	S	274	___1	+	CST;HTP	KETGEDVRKPKPSPVSPVASKHGDQEAELKG	PSPVS(0.997)PVAS(0.003)K	KPKPsPVsPVAsKHG
Transaldolase	Taldo1	tr|A0A1B0GR11|A0A1B0GR11_MOUSE Transaldolase OS=Mus musculus OX=10090 GN=Taldo1 PE=1 SV=1;sp|Q93092|TALDO_MOUSE Transaldolase OS=Mus musculus OX=10090 GN=Taldo1 PE=1 SV=2	S	282	___1	+	CST;HTP	NYYKKFGYKTIVMGASFRNTGEIKALAGCDF	TIVMGAS(1)FR	KTIVMGAsFRNTGEI
Transcription factor Dp-1	Tfdp1	tr|A0A1B0GRI4|A0A1B0GRI4_MOUSE Transcription factor Dp-1 OS=Mus musculus OX=10090 GN=Tfdp1 PE=1 SV=1;tr|A0A1B0GSS4|A0A1B0GSS4_MOUSE Transcription factor Dp-1 (Fragment) OS=Mus musculus OX=10090 GN=Tfdp1 PE=1 SV=1;sp|Q08639|TFDP1_MOUSE Transcription factor	S	23	___1	+	HTP	IEANGELKVFIDQNLSPGKGVVSLVAVHPST	VFIDQNLS(1)PGK	VFIDQNLsPGKGVVs
Rab11 family-interacting protein 1	Rab11fip1	tr|A0A1B0GRJ0|A0A1B0GRJ0_MOUSE Rab11 family-interacting protein 1 OS=Mus musculus OX=10090 GN=Rab11fip1 PE=1 SV=1;tr|E9Q8L9|E9Q8L9_MOUSE Rab11 family-interacting protein 1 OS=Mus musculus OX=10090 GN=Rab11fip1 PE=1 SV=1;sp|Q9D620|RFIP1_MOUSE Rab11 family-i	S	204	___1	+	HTP	DTASAIVPSVTPSVDSDDESFSKDKKKKSKI	DSASDTASAIVPSVTPS(0.001)VDS(0.984)DDES(0.011)FS(0.004)KDK	sVtPsVDsDDEsFSK
Rab11 family-interacting protein 1	Rab11fip1	tr|A0A1B0GRJ0|A0A1B0GRJ0_MOUSE Rab11 family-interacting protein 1 OS=Mus musculus OX=10090 GN=Rab11fip1 PE=1 SV=1;tr|E9Q8L9|E9Q8L9_MOUSE Rab11 family-interacting protein 1 OS=Mus musculus OX=10090 GN=Rab11fip1 PE=1 SV=1;sp|Q9D620|RFIP1_MOUSE Rab11 family-i	S	340	___1	+	HTP	VYMEQPEARSEIRESSPSNSPSPQGFRRKHL	ES(0.012)S(0.983)PS(0.005)NS(0.758)PS(0.242)PQGFR	RsEIREssPsNsPsP
Rab11 family-interacting protein 1	Rab11fip1	tr|A0A1B0GRJ0|A0A1B0GRJ0_MOUSE Rab11 family-interacting protein 1 OS=Mus musculus OX=10090 GN=Rab11fip1 PE=1 SV=1;tr|E9Q8L9|E9Q8L9_MOUSE Rab11 family-interacting protein 1 OS=Mus musculus OX=10090 GN=Rab11fip1 PE=1 SV=1;sp|Q9D620|RFIP1_MOUSE Rab11 family-i	S	346	___1	+	HTP	EARSEIRESSPSNSPSPQGFRRKHLFSSTEN	S(0.003)EIRES(0.177)S(0.817)PS(0.05)NS(0.955)PS(0.999)PQGFR	ssPsNsPsPQGFRRK
Rab11 family-interacting protein 1	Rab11fip1	tr|A0A1B0GRJ0|A0A1B0GRJ0_MOUSE Rab11 family-interacting protein 1 OS=Mus musculus OX=10090 GN=Rab11fip1 PE=1 SV=1;tr|E9Q8L9|E9Q8L9_MOUSE Rab11 family-interacting protein 1 OS=Mus musculus OX=10090 GN=Rab11fip1 PE=1 SV=1;sp|Q9D620|RFIP1_MOUSE Rab11 family-i	S	358	___1	+	CST;HTP	NSPSPQGFRRKHLFSSTENLAARSPKEPGEG	HLFS(0.004)S(0.993)T(0.002)ENLAAR	RRKHLFsstENLAAR
	Rab11fip1	tr|A0A1B0GRJ0|A0A1B0GRJ0_MOUSE Rab11 family-interacting protein 1 OS=Mus musculus OX=10090 GN=Rab11fip1 PE=1 SV=1;tr|E9Q8L9|E9Q8L9_MOUSE Rab11 family-interacting protein 1 OS=Mus musculus OX=10090 GN=Rab11fip1 PE=1 SV=1	S	541	___1	+	HTP	ARVPQTKAVKPRLEVSPEAQPKARLPSPDSA	LEVS(1)PEAQPK	VKPRLEVsPEAQPKA
Rab11 family-interacting protein 1	Rab11fip1	tr|A0A1B0GRJ0|A0A1B0GRJ0_MOUSE Rab11 family-interacting protein 1 OS=Mus musculus OX=10090 GN=Rab11fip1 PE=1 SV=1;tr|E9Q8L9|E9Q8L9_MOUSE Rab11 family-interacting protein 1 OS=Mus musculus OX=10090 GN=Rab11fip1 PE=1 SV=1;sp|Q9D620|RFIP1_MOUSE Rab11 family-i	S	236	___1	+	HTP	TLFSKSSLQKTPLSQSMSVLPTSKSDKVLLR	TPLS(0.001)QS(0.941)MS(0.058)VLPTSK	QKTPLsQsMSVLPTS
Supervillin	Svil	tr|Q8K4L2|Q8K4L2_MOUSE Archvillin OS=Mus musculus OX=10090 GN=Svil PE=1 SV=1;tr|A0A1B0GS91|A0A1B0GS91_MOUSE Supervillin OS=Mus musculus OX=10090 GN=Svil PE=1 SV=1;sp|Q8K4L3|SVIL_MOUSE Supervillin OS=Mus musculus OX=10090 GN=Svil PE=1 SV=1;tr|E9Q3Z5|E9Q3Z5_	S	627	___1	+	HTP	GETTSEQTEVAARKASVQMATPGAWKQQESS	AS(1)VQMATPGAWK	EVAARKAsVQMAtPG
Supervillin	Svil	tr|Q8K4L2|Q8K4L2_MOUSE Archvillin OS=Mus musculus OX=10090 GN=Svil PE=1 SV=1;tr|A0A1B0GS91|A0A1B0GS91_MOUSE Supervillin OS=Mus musculus OX=10090 GN=Svil PE=1 SV=1;sp|Q8K4L3|SVIL_MOUSE Supervillin OS=Mus musculus OX=10090 GN=Svil PE=1 SV=1;tr|E9Q3Z5|E9Q3Z5_	S	777	___1	+	HTP	TQFTVAGRMVKKGLASPTSITPISSPLCSKS	GLAS(0.998)PT(0.002)SITPISSPLCSK	MVKKGLAsPtsItPI
Supervillin	Svil	tr|Q8K4L2|Q8K4L2_MOUSE Archvillin OS=Mus musculus OX=10090 GN=Svil PE=1 SV=1;tr|A0A1B0GS91|A0A1B0GS91_MOUSE Supervillin OS=Mus musculus OX=10090 GN=Svil PE=1 SV=1;sp|Q8K4L3|SVIL_MOUSE Supervillin OS=Mus musculus OX=10090 GN=Svil PE=1 SV=1;tr|E9Q3Z5|E9Q3Z5_	S	453	___1	+	CST;HTP	ASAVAPTYAGDLRKLSVDNNTSATDYKSPPA	KLS(1)VDNNTSATDYK	AGDLRKLsVDNNTsA
Supervillin	Svil	tr|Q8K4L2|Q8K4L2_MOUSE Archvillin OS=Mus musculus OX=10090 GN=Svil PE=1 SV=1;tr|A0A1B0GS91|A0A1B0GS91_MOUSE Supervillin OS=Mus musculus OX=10090 GN=Svil PE=1 SV=1;sp|Q8K4L3|SVIL_MOUSE Supervillin OS=Mus musculus OX=10090 GN=Svil PE=1 SV=1;tr|E9Q3Z5|E9Q3Z5_	S	473	___1	+	CST;HTP	TSATDYKSPPAENSDSPVRSILKPQAWRPLV	SPPAENS(0.149)DS(0.851)PVR	PPAENSDsPVRSILK
Supervillin	Svil	tr|Q8K4L2|Q8K4L2_MOUSE Archvillin OS=Mus musculus OX=10090 GN=Svil PE=1 SV=1;tr|A0A1B0GS91|A0A1B0GS91_MOUSE Supervillin OS=Mus musculus OX=10090 GN=Svil PE=1 SV=1;sp|Q8K4L3|SVIL_MOUSE Supervillin OS=Mus musculus OX=10090 GN=Svil PE=1 SV=1;tr|E9Q3Z5|E9Q3Z5_	S	241	___1	+	CST;HTP	RSPKQIPSSPLQQPASPNHPGDSPLPTEARA	QIPS(0.457)S(0.543)PLQQPAS(1)PNHPGDSPLPTEAR	sPLQQPAsPNHPGDs
Supervillin	Svil	tr|Q8K4L2|Q8K4L2_MOUSE Archvillin OS=Mus musculus OX=10090 GN=Svil PE=1 SV=1;tr|A0A1B0GS91|A0A1B0GS91_MOUSE Supervillin OS=Mus musculus OX=10090 GN=Svil PE=1 SV=1;sp|Q8K4L3|SVIL_MOUSE Supervillin OS=Mus musculus OX=10090 GN=Svil PE=1 SV=1;tr|E9Q3Z5|E9Q3Z5_	S	556	___1	+	CST;HTP	GDGQKEPKHVVLRRGSLELGNPSAAHLGDEL	RGS(1)LELGNPSAAHLGDELK	HVVLRRGsLELGNPs
Supervillin	Svil	tr|Q8K4L2|Q8K4L2_MOUSE Archvillin OS=Mus musculus OX=10090 GN=Svil PE=1 SV=1;tr|A0A1B0GS91|A0A1B0GS91_MOUSE Supervillin OS=Mus musculus OX=10090 GN=Svil PE=1 SV=1;sp|Q8K4L3|SVIL_MOUSE Supervillin OS=Mus musculus OX=10090 GN=Svil PE=1 SV=1;tr|E9Q3Z5|E9Q3Z5_	S	294	___1	+	HTP	LSVAAKRLLFREMEKSFDEHTVPKRHSRNAA	S(1)FDEHTVPK	LFREMEKsFDEHtVP
Supervillin	Svil	tr|Q8K4L2|Q8K4L2_MOUSE Archvillin OS=Mus musculus OX=10090 GN=Svil PE=1 SV=1;tr|A0A1B0GS91|A0A1B0GS91_MOUSE Supervillin OS=Mus musculus OX=10090 GN=Svil PE=1 SV=1;sp|Q8K4L3|SVIL_MOUSE Supervillin OS=Mus musculus OX=10090 GN=Svil PE=1 SV=1;tr|E9Q3Z5|E9Q3Z5_	S	227	___1	+	CST;HTP	AFFSERSISFPEVPRSPKQIPSSPLQQPASP	SIS(1)FPEVPRS(1)PK	sFPEVPRsPKQIPss
Supervillin	Svil	tr|Q8K4L2|Q8K4L2_MOUSE Archvillin OS=Mus musculus OX=10090 GN=Svil PE=1 SV=1;tr|A0A1B0GS91|A0A1B0GS91_MOUSE Supervillin OS=Mus musculus OX=10090 GN=Svil PE=1 SV=1;sp|Q8K4L3|SVIL_MOUSE Supervillin OS=Mus musculus OX=10090 GN=Svil PE=1 SV=1;tr|E9Q3Z5|E9Q3Z5_	S	510	___1	+	CST;HTP	KEASPKKRKVLARSLSDYTGPPQLQVPRHKD	S(0.003)LS(0.997)DYTGPPQLQVPR	KVLARsLsDYtGPPQ
BCL2/adenovirus E1B 19 kDa protein-interacting protein 3	Bnip3	tr|A0A1B0GT26|A0A1B0GT26_MOUSE BCL2/adenovirus E1B 19 kDa protein-interacting protein 3 OS=Mus musculus OX=10090 GN=Bnip3 PE=1 SV=1;sp|O55003|BNIP3_MOUSE BCL2/adenovirus E1B 19 kDa protein-interacting protein 3 OS=Mus musculus OX=10090 GN=Bnip3 PE=1 SV=1	S	88	___1	+	CST;HTP	AEIDSHSFGEKNSTLSEEDYIERRREVESIL	NS(0.457)T(0.545)LS(0.997)EEDY(0.001)IER	GEkNstLsEEDyIER
Nucleobindin-1	Nucb1	tr|A0A1C7CYU3|A0A1C7CYU3_MOUSE Nucleobindin-1 OS=Mus musculus OX=10090 GN=Nucb1 PE=1 SV=1;sp|Q02819|NUCB1_MOUSE Nucleobindin-1 OS=Mus musculus OX=10090 GN=Nucb1 PE=1 SV=2;tr|A0A1B0GR41|A0A1B0GR41_MOUSE Nucleobindin-1 (Fragment) OS=Mus musculus OX=10090 GN=	S	368	___1	+	CST;HTP	LAAREAELNARAQRLSQETEALGRSQDRLEA	AQRLS(0.999)QET(0.001)EALGR	NARAQRLsQEtEALG
Nucleobindin-1	Nucb1	tr|A0A1C7CYU3|A0A1C7CYU3_MOUSE Nucleobindin-1 OS=Mus musculus OX=10090 GN=Nucb1 PE=1 SV=1;sp|Q02819|NUCB1_MOUSE Nucleobindin-1 OS=Mus musculus OX=10090 GN=Nucb1 PE=1 SV=2;tr|A0A1B0GT83|A0A1B0GT83_MOUSE Nucleobindin-1 (Fragment) OS=Mus musculus OX=10090 GN=	S	85	___1	+	CST;HTP	KLQAANAEDIKSGKLSQELDFVSHNVRTKLD	LS(1)QELDFVSHNVR	DIKsGKLsQELDFVS
FTS and Hook-interacting protein	Fam160a2	tr|F8WHJ1|F8WHJ1_MOUSE FTS and Hook-interacting protein OS=Mus musculus OX=10090 GN=Fam160a2 PE=1 SV=1;tr|A0A1C7CYU5|A0A1C7CYU5_MOUSE FTS and Hook-interacting protein OS=Mus musculus OX=10090 GN=Fam160a2 PE=1 SV=1;sp|Q3U2I3-3|F16A2_MOUSE Isoform 3 of FTS a	S	510	___1	+	CST;HTP	RPSTPSRLALFLRQQSLGGSESPGPVPRSPG	QQS(1)LGGSESPGPVPR	ALFLRQQsLGGSEsP
Dedicator of cytokinesis protein 9	Dock9	tr|A0A1D5RLE0|A0A1D5RLE0_MOUSE Dedicator of cytokinesis protein 9 OS=Mus musculus OX=10090 GN=Dock9 PE=1 SV=1;tr|A0A5F8MPL9|A0A5F8MPL9_MOUSE Dedicator of cytokinesis protein 9 OS=Mus musculus OX=10090 GN=Dock9 PE=1 SV=1;tr|E9QMR2|E9QMR2_MOUSE Dedicator of	S	936	___1	+	CST;HTP	RSYVKFAYKAEPYVASEYKTVHEELTKSMTT	AEPYVAS(1)EYK	KAEPyVAsEYKTVHE
PH and SEC7 domain-containing protein 3	Psd3	tr|E9PUC5|E9PUC5_MOUSE PH and SEC7 domain-containing protein 3 OS=Mus musculus OX=10090 GN=Psd3 PE=1 SV=1;tr|F6Z9E6|F6Z9E6_MOUSE PH and SEC7 domain-containing protein 3 OS=Mus musculus OX=10090 GN=Psd3 PE=1 SV=2;tr|A0A1D5RLK2|A0A1D5RLK2_MOUSE PH and SEC7 d	S	339	___1	+	CST;HTP	LTTDGNEPVGLKKSHSSPSLNPDASPVTAKV	S(0.005)HS(0.991)S(0.004)PSLNPDASPVTAK	VGLkKsHssPsLNPD
Protein EFR3 homolog A	Efr3a	tr|A0A1D5RLL3|A0A1D5RLL3_MOUSE Protein EFR3 homolog A OS=Mus musculus OX=10090 GN=Efr3a PE=1 SV=1;sp|Q8BG67|EFR3A_MOUSE Protein EFR3 homolog A OS=Mus musculus OX=10090 GN=Efr3a PE=1 SV=1;sp|Q8BG67-2|EFR3A_MOUSE Isoform 2 of Protein EFR3 homolog A OS=Mus mu	S	719	___1	+	HTP	LTVPYVPQVTDEDRLSRRKSIVDTVSIQVDI	LTVPYVPQVT(0.004)DEDRLS(0.996)R	VtDEDRLsRRKsIVD
Epidermal growth factor receptor substrate 15-like 1	Eps15l1	tr|A0A1D5RLS1|A0A1D5RLS1_MOUSE Epidermal growth factor receptor substrate 15-like 1 OS=Mus musculus OX=10090 GN=Eps15l1 PE=1 SV=1;sp|Q60902-3|EP15R_MOUSE Isoform 3 of Epidermal growth factor receptor substrate 15-like 1 OS=Mus musculus OX=10090 GN=Eps15l1;	S	255	___1	+	CST;HTP	PSHGSVSSLNSTGSLSPKHSVKQPPVAWVVP	S(0.11)T(0.13)PS(0.758)HGS(0.002)VSSLNS(0.003)T(0.007)GS(0.076)LS(0.914)PK	LNstGsLsPKHSVKQ
Epidermal growth factor receptor substrate 15-like 1	Eps15l1	tr|A0A1D5RLS1|A0A1D5RLS1_MOUSE Epidermal growth factor receptor substrate 15-like 1 OS=Mus musculus OX=10090 GN=Eps15l1 PE=1 SV=1;sp|Q60902-3|EP15R_MOUSE Isoform 3 of Epidermal growth factor receptor substrate 15-like 1 OS=Mus musculus OX=10090 GN=Eps15l1;	S	229	___1	+	CST;HTP	RKKTVFAGAVPVLPASPPPKDSLRSTPSHGS	TVFAGAVPVLPAS(1)PPPK	AVPVLPAsPPPKDsL
GRAM domain-containing protein 1B	Gramd1b	tr|F7BFL8|F7BFL8_MOUSE Protein Aster-B (Fragment) OS=Mus musculus OX=10090 GN=Gramd1b PE=1 SV=1;tr|A0A1L1SQ42|A0A1L1SQ42_MOUSE Protein Aster-B OS=Mus musculus OX=10090 GN=Gramd1b PE=1 SV=1;tr|D3YWR0|D3YWR0_MOUSE Protein Aster-B OS=Mus musculus OX=10090 GN=	S	29	___1	+	HTP	NDSSSKSSIETKPDASPQLPKKSITNSTLTS	SSIET(0.001)KPDAS(0.999)PQLPK	IETKPDAsPQLPKKS
Protein IWS1 homolog	Iws1	tr|A0A1D5RLV0|A0A1D5RLV0_MOUSE Protein IWS1 homolog OS=Mus musculus OX=10090 GN=Iws1 PE=1 SV=1;sp|Q8C1D8|IWS1_MOUSE Protein IWS1 homolog OS=Mus musculus OX=10090 GN=Iws1 PE=1 SV=1;sp|Q8C1D8-2|IWS1_MOUSE Isoform 2 of Protein IWS1 homolog OS=Mus musculus OX=	S	321	___1	+	CST;HTP	SSDSEEEEPKRQKIDSDDDEEKEGDEEKVAK	IDS(1)DDDEEKEGDEEK	PKrQKIDsDDDEEKE
Protein IWS1 homolog	Iws1	tr|A0A1D5RLV0|A0A1D5RLV0_MOUSE Protein IWS1 homolog OS=Mus musculus OX=10090 GN=Iws1 PE=1 SV=1;sp|Q8C1D8|IWS1_MOUSE Protein IWS1 homolog OS=Mus musculus OX=10090 GN=Iws1 PE=1 SV=1;sp|Q8C1D8-2|IWS1_MOUSE Isoform 2 of Protein IWS1 homolog OS=Mus musculus OX=	S	366	___1	+	CST;HTP	NASAKKSRVVCDADDSDSDVVSDKSGKRETT	VVCDADDS(1)DS(0.998)DVVS(0.002)DK	VVCDADDsDsDVVsD
Microtubule-associated protein 1S;MAP1S heavy chain;MAP1S light chain	Map1s	tr|A0A1D5RLY6|A0A1D5RLY6_MOUSE Microtubule-associated protein 1S OS=Mus musculus OX=10090 GN=Map1s PE=1 SV=1;sp|Q8C052|MAP1S_MOUSE Microtubule-associated protein 1S OS=Mus musculus OX=10090 GN=Map1s PE=1 SV=2	S	462	___1	+	CST;HTP	PVVTTHDLEAPSRANSQDSLASRDSARKEPV	ANS(1)QDSLASR	EAPsRANsQDsLASR
Microtubule-associated protein 1S;MAP1S heavy chain;MAP1S light chain	Map1s	tr|A0A1D5RLY6|A0A1D5RLY6_MOUSE Microtubule-associated protein 1S OS=Mus musculus OX=10090 GN=Map1s PE=1 SV=1;sp|Q8C052|MAP1S_MOUSE Microtubule-associated protein 1S OS=Mus musculus OX=10090 GN=Map1s PE=1 SV=2	S	724	___1	+	HTP	SLPTLSDSDPVPVADSDDDAGSESAARDPPP	SQERPPETPPTSVSESLPTLSDSDPVPVADS(0.994)DDDAGS(0.004)ES(0.001)AAR	DPVPVADsDDDAGsE
60S ribosomal protein L18a	Rpl18a	tr|A0A1D5RM85|A0A1D5RM85_MOUSE 60S ribosomal protein L18a (Fragment) OS=Mus musculus OX=10090 GN=Rpl18a PE=1 SV=1;sp|P62717|RL18A_MOUSE 60S ribosomal protein L18a OS=Mus musculus OX=10090 GN=Rpl18a PE=1 SV=1;tr|A0A1D5RME4|A0A1D5RME4_MOUSE 60S ribosomal pro	S	123	___1	+	HTP	QCYRDMGARHRARAHSIQIMKVEEIAAGKCR	AHS(1)IQIMK	rHRARAHsIQIMKVE
60S ribosomal protein L18a	Rpl18a	tr|A0A1D5RM85|A0A1D5RM85_MOUSE 60S ribosomal protein L18a (Fragment) OS=Mus musculus OX=10090 GN=Rpl18a PE=1 SV=1;sp|P62717|RL18A_MOUSE 60S ribosomal protein L18a OS=Mus musculus OX=10090 GN=Rpl18a PE=1 SV=1;tr|A0A1D5RME4|A0A1D5RME4_MOUSE 60S ribosomal pro	S	71	___1	+	CST;HTP	KSSGEIVYCGQVFEKSPLRVKNFGIWLRYDS	SSGEIVYCGQVFEKS(1)PLR	CGQVFEksPLRVKNF
Cytoplasmic dynein 1 light intermediate chain 2	Dync1li2	tr|A0A1D5RMC1|A0A1D5RMC1_MOUSE Dynein light intermediate chain (Fragment) OS=Mus musculus OX=10090 GN=Dync1li2 PE=1 SV=1;tr|A0A1D5RM94|A0A1D5RM94_MOUSE Dynein light intermediate chain OS=Mus musculus OX=10090 GN=Dync1li2 PE=1 SV=1;sp|Q6PDL0|DC1L2_MOUSE Cyt	S	122	___1	+	CST;HTP	KEFQDYIEPEEGCQGSPQRRGPLTSGSDEDS	EFQDYIEPEEGCQGS(1)PQR	PEEGCQGsPQRRGPL
Paxillin	Pxn	tr|F8VQ28|F8VQ28_MOUSE Paxillin OS=Mus musculus OX=10090 GN=Pxn PE=1 SV=1;tr|A0A1D5RMM8|A0A1D5RMM8_MOUSE Paxillin OS=Mus musculus OX=10090 GN=Pxn PE=1 SV=2;sp|Q8VI36|PAXI_MOUSE Paxillin OS=Mus musculus OX=10090 GN=Pxn PE=1 SV=1;sp|Q8VI36-2|PAXI_MOUSE Isofo	S	258	___1	+	HTP	SSPQRVTSSQQQTRISASSATRELDELMASL	IS(1)ASSATR	SQQQTRIsAssAtRE
Paxillin	Pxn	tr|F8VQ28|F8VQ28_MOUSE Paxillin OS=Mus musculus OX=10090 GN=Pxn PE=1 SV=1;tr|A0A1D5RMM8|A0A1D5RMM8_MOUSE Paxillin OS=Mus musculus OX=10090 GN=Pxn PE=1 SV=2;sp|Q8VI36|PAXI_MOUSE Paxillin OS=Mus musculus OX=10090 GN=Pxn PE=1 SV=1;sp|Q8VI36-2|PAXI_MOUSE Isofo	S	322	___1	+	HTP	QDEGGFMAQGKTGSSSPPGGLSKPGSQLDSM	TGSS(0.045)S(0.955)PPGGLSK	QGKtGSssPPGGLsK
Paxillin	Pxn	tr|F8VQ28|F8VQ28_MOUSE Paxillin OS=Mus musculus OX=10090 GN=Pxn PE=1 SV=1;tr|A0A1D5RMM8|A0A1D5RMM8_MOUSE Paxillin OS=Mus musculus OX=10090 GN=Pxn PE=1 SV=2;sp|Q8VI36|PAXI_MOUSE Paxillin OS=Mus musculus OX=10090 GN=Pxn PE=1 SV=1;sp|Q8VI36-2|PAXI_MOUSE Isofo	S	83	___1	+	CST;HTP;LTP	QWQPSGSRYAHQQPPSPLPVYSSSAKNSSAS	YAHQQPPS(1)PLPVYSSSAK	yAHQQPPsPLPVyss
Transcriptional repressor p66 alpha	Gatad2a	tr|A0A1I7Q4G8|A0A1I7Q4G8_MOUSE Transcriptional repressor p66 alpha OS=Mus musculus OX=10090 GN=Gatad2a PE=1 SV=1;tr|E9QMN5|E9QMN5_MOUSE Transcriptional repressor p66 alpha OS=Mus musculus OX=10090 GN=Gatad2a PE=1 SV=1;sp|Q8CHY6|P66A_MOUSE Transcriptional r	S	338	___1	+	HTP	NSTPTSVASVVASAESPASRQAAAKLALRKQ	GTAVASAQANSTPTSVASVVAS(0.014)AES(0.898)PAS(0.087)R	SVVASAEsPASRQAA
Platelet-activating factor acetylhydrolase IB subunit beta	Pafah1b2	tr|A0A1L1SSQ5|A0A1L1SSQ5_MOUSE Platelet-activating factor acetylhydrolase IB subunit beta (Fragment) OS=Mus musculus OX=10090 GN=Pafah1b2 PE=1 SV=1;tr|A0A1L1SQ76|A0A1L1SQ76_MOUSE Platelet-activating factor acetylhydrolase IB subunit beta (Fragment) OS=Mus	S	2	___1	+	HTP	______________MSQGDSNPAAIPHAAED	S(0.988)QGDS(0.012)NPAAIPHAAEDIQGDDRWMSQHNR	______MsQGDsNPA
LysM and putative peptidoglycan-binding domain-containing protein 2	Lysmd2	tr|A0A1L1SQI7|A0A1L1SQI7_MOUSE LysM and putative peptidoglycan-binding domain-containing protein 2 OS=Mus musculus OX=10090 GN=Lysmd2 PE=1 SV=1;tr|G3X915|G3X915_MOUSE LysM and putative peptidoglycan-binding domain-containing protein 2 OS=Mus musculus OX=10	S	33	___1	+	HTP	HRPSAPSPPPRSRSTSEPEEAELSLSLARTK	S(0.106)T(0.106)S(0.787)EPEEAELSLSLAR	PPRsRsTsEPEEAEL
Dual specificity protein kinase CLK3	Clk3	tr|A0A1L1SQT5|A0A1L1SQT5_MOUSE Dual-specificity protein kinase CLK3 (Fragment) OS=Mus musculus OX=10090 GN=Clk3 PE=1 SV=1;tr|A0A1L1SST3|A0A1L1SST3_MOUSE Dual-specificity protein kinase CLK3 (Fragment) OS=Mus musculus OX=10090 GN=Clk3 PE=1 SV=1;sp|O35492|CL	S	48	___1	+	CST;HTP	AAGAWETMHHCKRYRSPEPDPYLSYRWKRRR	Y(0.034)RS(0.966)PEPDPYLSYR	HHCKRyRsPEPDPYL
High mobility group protein 20A	Hmg20a	tr|A0A1L1SRA5|A0A1L1SRA5_MOUSE High mobility group protein 20A OS=Mus musculus OX=10090 GN=Hmg20a PE=1 SV=1;sp|Q9DC33-3|HM20A_MOUSE Isoform 3 of High mobility group protein 20A OS=Mus musculus OX=10090 GN=Hmg20a;sp|Q9DC33|HM20A_MOUSE High mobility group pr	S	104	___1	+	CST;HTP	GRKRKKPLRDSNAPKSPLTGYVRFMNERREQ	DSNAPKS(0.994)PLT(0.006)GYVR	rDsNAPKsPLTGYVR
RNA-binding protein 7	Rbm7	tr|A0A1L1SRC3|A0A1L1SRC3_MOUSE RNA-binding protein 7 OS=Mus musculus OX=10090 GN=Rbm7 PE=1 SV=1;sp|Q9CQT2|RBM7_MOUSE RNA-binding protein 7 OS=Mus musculus OX=10090 GN=Rbm7 PE=1 SV=1	S	136	___1	+	CST;HTP;LTP	VGNVSPTAQMVQRSFSSPEDYQRQAVVGRSL	SFS(0.985)S(0.015)PEDYQR	QMVQRSFssPEDYQR
RNA-binding protein 7	Rbm7	tr|A0A1L1SRC3|A0A1L1SRC3_MOUSE RNA-binding protein 7 OS=Mus musculus OX=10090 GN=Rbm7 PE=1 SV=1;sp|Q9CQT2|RBM7_MOUSE RNA-binding protein 7 OS=Mus musculus OX=10090 GN=Rbm7 PE=1 SV=1	S	108	___1	+	HTP	QDASVSYPQHHVGNLSPTSTSPNSYERTVGN	SGSSHASQDAS(0.001)VS(0.005)Y(0.009)PQHHVGNLS(0.94)PT(0.028)S(0.01)T(0.004)S(0.001)PNSYER	QHHVGNLsPtSTSPN
RNA-binding protein 7	Rbm7	tr|A0A1L1SRC3|A0A1L1SRC3_MOUSE RNA-binding protein 7 OS=Mus musculus OX=10090 GN=Rbm7 PE=1 SV=1;sp|Q9CQT2|RBM7_MOUSE RNA-binding protein 7 OS=Mus musculus OX=10090 GN=Rbm7 PE=1 SV=1	S	125	___1	+	HTP	TSTSPNSYERTVGNVSPTAQMVQRSFSSPED	TVGNVS(1)PTAQMVQR	ERtVGNVsPtAQMVQ
AMP deaminase 3	Ampd3	tr|F6XQD0|F6XQD0_MOUSE AMP deaminase 3 (Fragment) OS=Mus musculus OX=10090 GN=Ampd3 PE=1 SV=3;tr|D3Z4N3|D3Z4N3_MOUSE AMP deaminase 3 (Fragment) OS=Mus musculus OX=10090 GN=Ampd3 PE=1 SV=1;tr|A0A1L1SRX2|A0A1L1SRX2_MOUSE AMP deaminase OS=Mus musculus OX=1009	S	85	___1	+	HTP	ETAKRKKSFKMIRSQSLSLQMPTQQDWKGPP	S(0.002)QS(0.998)LSLQMPTQQDWK	FKMIRsQsLsLQMPT
Centromere/kinetochore protein zw10 homolog	Zw10	tr|A0A1L1SST9|A0A1L1SST9_MOUSE Centromere/kinetochore protein zw10 homolog (Fragment) OS=Mus musculus OX=10090 GN=Zw10 PE=1 SV=1;sp|O54692|ZW10_MOUSE Centromere/kinetochore protein zw10 homolog OS=Mus musculus OX=10090 GN=Zw10 PE=1 SV=3	S	121	___1	+	HTP	VKIGPDCKEALPDLPSPDADHKLQVQTVCKA	EALPDLPS(1)PDADHK	EALPDLPsPDADHKL
CLIP-associating protein 2	Clasp2	tr|Q8BSE7|Q8BSE7_MOUSE CLIP-associating protein 2 OS=Mus musculus OX=10090 GN=Clasp2 PE=1 SV=1;tr|A0A1L1ST22|A0A1L1ST22_MOUSE CLIP-associating protein 2 OS=Mus musculus OX=10090 GN=Clasp2 PE=1 SV=1;sp|Q8BRT1-5|CLAP2_MOUSE Isoform 2 of CLIP-associating prot	S	241	___1	+	HTP	VQNSGGMILSVCKDKSFDDEESVDGNRPSSA	DKS(0.998)FDDEES(0.001)VDGNRPSSAASAFK	LSVCKDKsFDDEEsV
Nesprin-1	Syne1	tr|A0A1L1STC6|A0A1L1STC6_MOUSE Nesprin-1 OS=Mus musculus OX=10090 GN=Syne1 PE=1 SV=1;sp|Q6ZWR6-4|SYNE1_MOUSE Isoform 4 of Nesprin-1 OS=Mus musculus OX=10090 GN=Syne1;sp|Q6ZWR6|SYNE1_MOUSE Nesprin-1 OS=Mus musculus OX=10090 GN=Syne1 PE=1 SV=2;sp|Q6ZWR6-3|SY	S	8285	___1	+	HTP	YDLSRDLESASRTLPSEDEEGEEDKEFYLRG	T(0.004)LPS(0.996)EDEEGEEDKEFYLR	SASRTLPsEDEEGEE
Cyclin-dependent kinase 17	Cdk17	tr|A0A1L1SUS7|A0A1L1SUS7_MOUSE Cyclin-dependent kinase 17 (Fragment) OS=Mus musculus OX=10090 GN=Cdk17 PE=1 SV=1;sp|Q8K0D0-2|CDK17_MOUSE Isoform 2 of Cyclin-dependent kinase 17 OS=Mus musculus OX=10090 GN=Cdk17;sp|Q8K0D0|CDK17_MOUSE Cyclin-dependent kinase	S	132	___1	+	CST;HTP	DIRIPDGYLEKLQISSPPFDQPMSRRSRRAS	LQIS(0.089)S(0.909)PPFDQPMS(0.002)R	LEKLQISsPPFDQPM
Cyclin-dependent kinase 17	Cdk17	tr|A0A1L1SUS7|A0A1L1SUS7_MOUSE Cyclin-dependent kinase 17 (Fragment) OS=Mus musculus OX=10090 GN=Cdk17 PE=1 SV=1;sp|Q8K0D0-2|CDK17_MOUSE Isoform 2 of Cyclin-dependent kinase 17 OS=Mus musculus OX=10090 GN=Cdk17;sp|Q8K0D0|CDK17_MOUSE Cyclin-dependent kinase	S	104	___1	+	CST;HTP	SPTGVCLRNRIHRRISMEDLNKRLSLPADIR	RIS(1)MEDLNK	NRIHRRIsMEDLNKR
Cyclin-dependent kinase 17;Cyclin-dependent kinase 16	Cdk17;Cdk16	tr|A0A1L1SUS7|A0A1L1SUS7_MOUSE Cyclin-dependent kinase 17 (Fragment) OS=Mus musculus OX=10090 GN=Cdk17 PE=1 SV=1;sp|Q8K0D0-2|CDK17_MOUSE Isoform 2 of Cyclin-dependent kinase 17 OS=Mus musculus OX=10090 GN=Cdk17;sp|Q8K0D0|CDK17_MOUSE Cyclin-dependent kinase	S	84	___1	+	HTP;LTP	HPPRKISTEDINKRLSLPADIRLPEGYLEKL;RIHRRISMEDLNKRLSLPADIRIPDGYLEKL	RLS(1)LPADIR	EDLNKRLsLPADIRI;EDINKRLsLPADIRL
Ubiquitin carboxyl-terminal hydrolase 47	Usp47	tr|A0A1L1SV73|A0A1L1SV73_MOUSE Ubiquitin carboxyl-terminal hydrolase 47 OS=Mus musculus OX=10090 GN=Usp47 PE=1 SV=1;sp|Q8BY87-2|UBP47_MOUSE Isoform 2 of Ubiquitin carboxyl-terminal hydrolase 47 OS=Mus musculus OX=10090 GN=Usp47;sp|Q8BY87|UBP47_MOUSE Ubiqui	S	1014	___1	+	CST;HTP	ANEGKKETWDTAEEDSGTDSEYDESGKSRGD	KETWDTAEEDS(1)GT(0.999)DS(0.001)EYDESGK	WDtAEEDsGtDsEYD
HCLS1-binding protein 3	Hs1bp3	tr|A0A1W2P6H5|A0A1W2P6H5_MOUSE HCLS1-binding protein 3 (Fragment) OS=Mus musculus OX=10090 GN=Hs1bp3 PE=1 SV=1;sp|Q3TC93|H1BP3_MOUSE HCLS1-binding protein 3 OS=Mus musculus OX=10090 GN=Hs1bp3 PE=1 SV=2	S	3	___1	+	HTP	_____________MQSPAVLRTSRQVQNAHT	MQS(1)PAVLR	_____MQsPAVLRTS
Sphingosine-1-phosphate phosphatase 1	Sgpp1	tr|A0A1W2P6K9|A0A1W2P6K9_MOUSE Sphingosine-1-phosphate phosphatase 1 OS=Mus musculus OX=10090 GN=Sgpp1 PE=1 SV=1;sp|Q9JI99|SGPP1_MOUSE Sphingosine-1-phosphate phosphatase 1 OS=Mus musculus OX=10090 GN=Sgpp1 PE=1 SV=1	S	101	___1	+	CST;HTP	PGPTGPRRAGSQRRNSLTGEEGELVKVSNLP	RNS(1)LTGEEGELVK	AGSQRRNsLtGEEGE
Bromodomain adjacent to zinc finger domain protein 2A	Baz2a	tr|F8VPM0|F8VPM0_MOUSE Bromodomain adjacent to zinc finger domain protein 2A OS=Mus musculus OX=10090 GN=Baz2a PE=1 SV=1;tr|E9Q374|E9Q374_MOUSE Bromodomain adjacent to zinc finger domain protein 2A OS=Mus musculus OX=10090 GN=Baz2a PE=1 SV=1;tr|A0A5F8MPQ7|	S	1040	___1	+	HTP	DGLGRRRSSRIMEETSGIEEEEEEENTTAVH	IMEET(0.146)S(0.853)GIEEEEEEENT(0.001)TAVHGR	SRIMEETsGIEEEEE
Melanoma inhibitory activity protein 2	Ctage5;Mia2	tr|H3BK44|H3BK44_MOUSE Melanoma inhibitory activity protein 2 OS=Mus musculus OX=10090 GN=Mia2 PE=1 SV=1;tr|E9PY90|E9PY90_MOUSE Melanoma inhibitory activity protein 2 OS=Mus musculus OX=10090 GN=Mia2 PE=1 SV=1;tr|H3BK48|H3BK48_MOUSE Melanoma inhibitory act	S	496	___1	+	HTP	PSPLGRPPSETRAFLSPPTLLEGPLRLSPLL	AFLS(1)PPTLLEGPLR	sETRAFLsPPTLLEG
Pericentrin	Pcnt	tr|A0A1W2P737|A0A1W2P737_MOUSE Pericentrin OS=Mus musculus OX=10090 GN=Pcnt PE=1 SV=1;tr|F8VPV0|F8VPV0_MOUSE Pericentrin OS=Mus musculus OX=10090 GN=Pcnt PE=1 SV=1;sp|P48725-2|PCNT_MOUSE Isoform 2 of Pericentrin OS=Mus musculus OX=10090 GN=Pcnt;sp|P48725-3	S	1437	___1	+	CST;HTP	RALLQHENEVVHRRNSEIDELKSLIENLQEN	RNS(1)EIDELK	EVVHRRNsEIDELKs
Intersectin-2	Itsn2	tr|A0A1W2P775|A0A1W2P775_MOUSE Intersectin-2 (Fragment) OS=Mus musculus OX=10090 GN=Itsn2 PE=1 SV=1;tr|E9QNG1|E9QNG1_MOUSE Intersectin-2 OS=Mus musculus OX=10090 GN=Itsn2 PE=1 SV=1;tr|B2RR82|B2RR82_MOUSE Intersectin-2 OS=Mus musculus OX=10090 GN=Itsn2 PE=1	S	402	___1	+	HTP	QQKSAFTRTVSPGSVSPIHGQGQAVENLKAQ	TVS(1)PGS(0.013)VS(0.987)PIHGQGQAVENLK	tVsPGsVsPIHGQGQ
Rab-3A-interacting protein	Rab3ip	tr|A0A1W2P7K6|A0A1W2P7K6_MOUSE Rab-3A-interacting protein OS=Mus musculus OX=10090 GN=Rab3ip PE=1 SV=1;sp|Q68EF0|RAB3I_MOUSE Rab-3A-interacting protein OS=Mus musculus OX=10090 GN=Rab3ip PE=1 SV=1	S	272	___1	+	HTP;LTP	AAAKTPFKRGHTRNKSTSSAMGGSHQDLSVI	NKS(0.952)T(0.033)S(0.01)S(0.003)AMGGS(0.003)HQDLSVIQPIVK	RGHTRNKsTSsAMGG
Protein MON2 homolog	Mon2	tr|A0A1W2P878|A0A1W2P878_MOUSE Protein MON2 homolog OS=Mus musculus OX=10090 GN=Mon2 PE=1 SV=1;tr|B9EKJ3|B9EKJ3_MOUSE Protein MON2 homolog OS=Mus musculus OX=10090 GN=Mon2 PE=1 SV=1;sp|Q80TL7-2|MON2_MOUSE Isoform 2 of Protein MON2 homolog OS=Mus musculus O	S	204	___1	+	HTP	DIEPPVPIQGNSNRRSVSTLRPCAKDAYMLF	S(0.98)VS(0.017)T(0.003)LRPCAK	QGNSNRRsVSTLRPC
Receptor expression-enhancing protein 3	Reep3	tr|A0A1W2P8A8|A0A1W2P8A8_MOUSE Receptor expression-enhancing protein OS=Mus musculus OX=10090 GN=Reep3 PE=1 SV=1;sp|Q99KK1|REEP3_MOUSE Receptor expression-enhancing protein 3 OS=Mus musculus OX=10090 GN=Reep3 PE=1 SV=1	S	209	___1	+	CST;HTP	KDGSEQTDEEAEGPFSDDEMVTHKALRRSQS	DGS(0.425)EQT(0.575)DEEAEGPFS(0.999)DDEMVT(0.001)HK	EEAEGPFsDDEMVTH
Receptor expression-enhancing protein 3	Reep3	tr|A0A1W2P8A8|A0A1W2P8A8_MOUSE Receptor expression-enhancing protein OS=Mus musculus OX=10090 GN=Reep3 PE=1 SV=1;sp|Q99KK1|REEP3_MOUSE Receptor expression-enhancing protein 3 OS=Mus musculus OX=10090 GN=Reep3 PE=1 SV=1	S	152	___1	+	HTP	AVKSQGAITERLRSFSMHDLTAIQGDEPVGH	S(0.161)FS(0.778)MHDLT(0.062)AIQGDEPVGHRPYQTLPEAK	TERLRsFsMHDLtAI
Ena/VASP-like protein	Evl	tr|F8WJB9|F8WJB9_MOUSE Ena/VASP-like protein OS=Mus musculus OX=10090 GN=Evl PE=1 SV=1;tr|E9PVP4|E9PVP4_MOUSE Ena/VASP-like protein OS=Mus musculus OX=10090 GN=Evl PE=1 SV=1;tr|A0A1Y7VJA2|A0A1Y7VJA2_MOUSE Ena/VASP-like protein (Fragment) OS=Mus musculus OX	S	335	___1	+	CST;HTP	PNSSEAGRKPWERSNSVEKPVSSLLSRVKPA	S(0.038)NS(0.962)VEKPVSSLLSR	KPWERsNsVEKPVSS
Nuclear factor 1 C-type	Nfic	tr|A0A1Y7VK55|A0A1Y7VK55_MOUSE Nuclear factor 1 OS=Mus musculus OX=10090 GN=Nfic PE=1 SV=1;sp|P70255-5|NFIC_MOUSE Isoform 5 of Nuclear factor 1 C-type OS=Mus musculus OX=10090 GN=Nfic;sp|P70255-3|NFIC_MOUSE Isoform 3 of Nuclear factor 1 C-type OS=Mus muscu	S	355	___1	+	CST;HTP	EGGISSPVKKTEMDKSPFNSPSPQDSPRLSS	TEMDKS(1)PFNS(0.506)PS(0.493)PQDS(0.001)PR	KKtEMDKsPFNsPsP
Nuclear factor 1 C-type	Nfic	tr|A0A1Y7VK55|A0A1Y7VK55_MOUSE Nuclear factor 1 OS=Mus musculus OX=10090 GN=Nfic PE=1 SV=1;sp|P70255-5|NFIC_MOUSE Isoform 5 of Nuclear factor 1 C-type OS=Mus musculus OX=10090 GN=Nfic;sp|P70255-3|NFIC_MOUSE Isoform 3 of Nuclear factor 1 C-type OS=Mus muscu	S	361	___1	+	CST;HTP	PVKKTEMDKSPFNSPSPQDSPRLSSFTQHHR	TEMDKS(1)PFNS(0.001)PS(0.999)PQDS(0.001)PR	KsPFNsPsPQDsPRL
Nuclear factor 1 C-type	Nfic	tr|A0A1Y7VK55|A0A1Y7VK55_MOUSE Nuclear factor 1 OS=Mus musculus OX=10090 GN=Nfic PE=1 SV=1;sp|P70255-5|NFIC_MOUSE Isoform 5 of Nuclear factor 1 C-type OS=Mus musculus OX=10090 GN=Nfic;sp|P70255-3|NFIC_MOUSE Isoform 3 of Nuclear factor 1 C-type OS=Mus muscu	S	344	___1	+	HTP	TSSSRNWTEDIEGGISSPVKKTEMDKSPFNS	NWTEDIEGGIS(0.803)S(0.197)PVKK	EDIEGGIssPVKKtE
Nuclear factor 1 C-type	Nfic	tr|A0A1Y7VK55|A0A1Y7VK55_MOUSE Nuclear factor 1 OS=Mus musculus OX=10090 GN=Nfic PE=1 SV=1;sp|P70255-5|NFIC_MOUSE Isoform 5 of Nuclear factor 1 C-type OS=Mus musculus OX=10090 GN=Nfic;sp|P70255-3|NFIC_MOUSE Isoform 3 of Nuclear factor 1 C-type OS=Mus muscu	S	345	___1	+	CST;HTP	SSSRNWTEDIEGGISSPVKKTEMDKSPFNSP	NWTEDIEGGIS(0.016)S(0.984)PVK	DIEGGIssPVKKtEM
Nuclear factor 1 C-type	Nfic	tr|A0A1Y7VK55|A0A1Y7VK55_MOUSE Nuclear factor 1 OS=Mus musculus OX=10090 GN=Nfic PE=1 SV=1;sp|P70255-5|NFIC_MOUSE Isoform 5 of Nuclear factor 1 C-type OS=Mus musculus OX=10090 GN=Nfic;sp|P70255-3|NFIC_MOUSE Isoform 3 of Nuclear factor 1 C-type OS=Mus muscu	S	327	___1	+	HTP	DVDTSPGGDYYTSPNSPTSSSRNWTEDIEGG	S(0.001)GS(0.002)MEEDVDT(0.181)S(0.198)PGGDY(0.531)Y(0.081)T(0.013)S(0.031)PNS(0.833)PT(0.086)S(0.029)S(0.01)S(0.004)R	DyytsPNsPTSSSRN
ATP-dependent RNA helicase DDX24	Ddx24	tr|A0A1Y7VKX7|A0A1Y7VKX7_MOUSE RNA helicase OS=Mus musculus OX=10090 GN=Ddx24 PE=1 SV=1;tr|F8WJA0|F8WJA0_MOUSE RNA helicase OS=Mus musculus OX=10090 GN=Ddx24 PE=1 SV=1;sp|Q9ESV0|DDX24_MOUSE ATP-dependent RNA helicase DDX24 OS=Mus musculus OX=10090 GN=Ddx24	S	123	___1	+	HTP	AAEGAAAQNEYEVKASEPEAQGEVTACSDQK	AS(0.999)EPEAQGEVT(0.001)ACSDQK	NEYEVKAsEPEAQGE
ATP-dependent RNA helicase DDX24	Ddx24	tr|A0A1Y7VKX7|A0A1Y7VKX7_MOUSE RNA helicase OS=Mus musculus OX=10090 GN=Ddx24 PE=1 SV=1;tr|F8WJA0|F8WJA0_MOUSE RNA helicase OS=Mus musculus OX=10090 GN=Ddx24 PE=1 SV=1;sp|Q9ESV0|DDX24_MOUSE ATP-dependent RNA helicase DDX24 OS=Mus musculus OX=10090 GN=Ddx24	S	80	___1	+	HTP	LFSSEETKKRKAQAVSEEEEEEEGQSSSPKK	AQAVS(1)EEEEEEEGQSSSPK	KRKAQAVsEEEEEEE
ATP-dependent RNA helicase DDX24	Ddx24	tr|A0A1Y7VKX7|A0A1Y7VKX7_MOUSE RNA helicase OS=Mus musculus OX=10090 GN=Ddx24 PE=1 SV=1;tr|F8WJA0|F8WJA0_MOUSE RNA helicase OS=Mus musculus OX=10090 GN=Ddx24 PE=1 SV=1;sp|Q9ESV0|DDX24_MOUSE ATP-dependent RNA helicase DDX24 OS=Mus musculus OX=10090 GN=Ddx24	S	288	___1	+	HTP	MPPREMRFGATAHLGSPCKDRTESGVLPEEA	FGATAHLGS(1)PCKDR	GAtAHLGsPCKDRtE
Protein FAM208B	Fam208b	tr|A0A1Y7VLA4|A0A1Y7VLA4_MOUSE Protein TASOR 2 (Fragment) OS=Mus musculus OX=10090 GN=Tasor2 PE=1 SV=1;sp|Q5DTT3|TASO2_MOUSE Protein TASOR 2 OS=Mus musculus OX=10090 GN=Tasor2 PE=1 SV=2	S	749	___1	+	HTP	EVTIPEKESLFLGPESPKGQDKLAEVQVQIS	ESLFLGPES(1)PKGQDK	SLFLGPEsPKGQDKL
	Kidins220	tr|A0A1Y7VMH7|A0A1Y7VMH7_MOUSE Kinase D-interacting substrate 220 OS=Mus musculus OX=10090 GN=Kidins220 PE=1 SV=1;tr|A0A1Y7VME9|A0A1Y7VME9_MOUSE Kinase D-interacting substrate 220 OS=Mus musculus OX=10090 GN=Kidins220 PE=1 SV=1;tr|E9Q9B7|E9Q9B7_MOUSE Kinas	S	1428	___1	+	HTP	GSGLRYQKLPSDEDESGTEESDNTPLLKDDK	LPS(0.006)DEDES(0.79)GT(0.166)EES(0.036)DNT(0.002)PLLK	LPsDEDEsGTEESDN
Serine/threonine-protein kinase VRK1	Vrk1	tr|A0A1Y7VMH3|A0A1Y7VMH3_MOUSE Serine/threonine-protein kinase VRK1 OS=Mus musculus OX=10090 GN=Vrk1 PE=1 SV=1;sp|Q80X41-2|VRK1_MOUSE Isoform 2 of Serine/threonine-protein kinase VRK1 OS=Mus musculus OX=10090 GN=Vrk1;sp|Q80X41-5|VRK1_MOUSE Isoform 5 of Ser	S	376	___1	+	HTP	EAEESAVCAVEDMECSDTQVQEAAQTRKWPP	KEAEESAVCAVEDMECS(0.968)DT(0.032)QVQEAAQTR	AVEDMECsDTQVQEA
Protein-tyrosine-phosphatase;Tyrosine-protein phosphatase non-receptor type 21	Ptpn21	tr|A0A1Y7VNU2|A0A1Y7VNU2_MOUSE Protein-tyrosine-phosphatase (Fragment) OS=Mus musculus OX=10090 GN=Ptpn21 PE=1 SV=1;tr|G5E8J4|G5E8J4_MOUSE Tyrosine-protein phosphatase non-receptor type OS=Mus musculus OX=10090 GN=Ptpn21 PE=1 SV=1;sp|Q62136|PTN21_MOUSE Tyr	S	637	___1	+	HTP	EPLTAARHAHLQKRNSIEIAGLTHGFEGLRL	RNS(1)IEIAGLTHGFEGLR	AHLQKRNsIEIAGLt
MAP/microtubule affinity-regulating kinase 3	Mark3	tr|A0A1Y7VNZ6|A0A1Y7VNZ6_MOUSE Non-specific serine/threonine protein kinase OS=Mus musculus OX=10090 GN=Mark3 PE=1 SV=1;sp|Q03141-2|MARK3_MOUSE Isoform 2 of MAP/microtubule affinity-regulating kinase 3 OS=Mus musculus OX=10090 GN=Mark3;sp|Q03141-3|MARK3_MO	S	469	___1	+	HTP	KSSSSAVGGKGIAPASPMLGNAGNPNKADIP	GIAPAS(1)PMLGNAGNPNK	GKGIAPAsPMLGNAG
Zinc finger protein 131	Znf131	tr|A0A286YCJ2|A0A286YCJ2_MOUSE Zinc finger protein 131 (Fragment) OS=Mus musculus OX=10090 GN=Zfp131 PE=1 SV=1;sp|Q8K3J5-3|ZN131_MOUSE Isoform 3 of Zinc finger protein 131 OS=Mus musculus OX=10090 GN=Znf131;sp|Q8K3J5-2|ZN131_MOUSE Isoform 2 of Zinc finger	S	14	___1	+	CST;HTP	__XSKYRQGESKGQISEDDCASDPISKQEHM	GQIS(1)EDDCASDPISK	GESKGQIsEDDCASD
Kinesin-like protein	Kif13b	tr|E9Q4K7|E9Q4K7_MOUSE Kinesin family member 13B OS=Mus musculus OX=10090 GN=Kif13b PE=1 SV=1;tr|A0A286YCV9|A0A286YCV9_MOUSE Kinesin family member 13B OS=Mus musculus OX=10090 GN=Kif13b PE=1 SV=1	S	1409	___1	+	CST;HTP	LSPSHSLGSNKGRWESQQDVSQTLVSRGIAP	GRWES(1)QQDVSQTLVSR	SNKGRWEsQQDVSQT
Kinesin-like protein	Kif13b	tr|E9Q4K7|E9Q4K7_MOUSE Kinesin family member 13B OS=Mus musculus OX=10090 GN=Kif13b PE=1 SV=1;tr|A0A286YCV9|A0A286YCV9_MOUSE Kinesin family member 13B OS=Mus musculus OX=10090 GN=Kif13b PE=1 SV=1	S	1705	___1	+	HTP	PSNARGQTLGRLEVTSDSEDASEVPEWLREG	LEVT(0.03)S(0.963)DS(0.007)EDASEVPEWLR	LGRLEVtsDsEDASE
Kinesin-like protein	Kif13b	tr|E9Q4K7|E9Q4K7_MOUSE Kinesin family member 13B OS=Mus musculus OX=10090 GN=Kif13b PE=1 SV=1;tr|A0A286YCV9|A0A286YCV9_MOUSE Kinesin family member 13B OS=Mus musculus OX=10090 GN=Kif13b PE=1 SV=1	S	1794	___1	+	CST;HTP	RPSRVRRAVGTGRRRSSGLQPQGAPEVRRSA	RRS(1)S(1)GLQPQGAPEVR	VGTGRRRssGLQPQG
Kinesin-like protein	Kif13b	tr|E9Q4K7|E9Q4K7_MOUSE Kinesin family member 13B OS=Mus musculus OX=10090 GN=Kif13b PE=1 SV=1;tr|A0A286YCV9|A0A286YCV9_MOUSE Kinesin family member 13B OS=Mus musculus OX=10090 GN=Kif13b PE=1 SV=1	S	1795	___1	+	CST;HTP	PSRVRRAVGTGRRRSSGLQPQGAPEVRRSAT	RRS(1)S(1)GLQPQGAPEVR	GTGRRRssGLQPQGA
Kinesin-like protein	Kif13b	tr|E9Q4K7|E9Q4K7_MOUSE Kinesin family member 13B OS=Mus musculus OX=10090 GN=Kif13b PE=1 SV=1;tr|A0A286YCV9|A0A286YCV9_MOUSE Kinesin family member 13B OS=Mus musculus OX=10090 GN=Kif13b PE=1 SV=1	S	1380	___1	+	CST;HTP	KEQLTGKGKLSRRSISSPSMNRLSGSRQELS	S(0.001)IS(0.976)S(0.023)PS(0.001)MNR	KLSRRsIssPsMNRL
	Nolc1	tr|A0A286YDA2|A0A286YDA2_MOUSE Nucleolar and coiled-body phosphoprotein 1 OS=Mus musculus OX=10090 GN=Nolc1 PE=1 SV=1;tr|A0A286YDT3|A0A286YDT3_MOUSE Nucleolar and coiled-body phosphoprotein 1 OS=Mus musculus OX=10090 GN=Nolc1 PE=1 SV=1;sp|E9Q5C9|NOLC1_MOUS	S	561	___1	+	CST;HTP	ANGTPASLNGKAAKESEEEEEEEETEEKKKA	ES(1)EEEEEEEETEEKK	NGKAAKEsEEEEEEE
	Nolc1	tr|A0A286YDA2|A0A286YDA2_MOUSE Nucleolar and coiled-body phosphoprotein 1 OS=Mus musculus OX=10090 GN=Nolc1 PE=1 SV=1;tr|A0A286YDT3|A0A286YDT3_MOUSE Nucleolar and coiled-body phosphoprotein 1 OS=Mus musculus OX=10090 GN=Nolc1 PE=1 SV=1;sp|E9Q5C9|NOLC1_MOUS	S	552	___1	+	HTP	TTPKIQASKANGTPASLNGKAAKESEEEEEE	ANGT(1)PAS(1)LNGK	KANGTPAsLNGKAAK
	Nolc1	tr|A0A286YDA2|A0A286YDA2_MOUSE Nucleolar and coiled-body phosphoprotein 1 OS=Mus musculus OX=10090 GN=Nolc1 PE=1 SV=1;tr|A0A286YDT3|A0A286YDT3_MOUSE Nucleolar and coiled-body phosphoprotein 1 OS=Mus musculus OX=10090 GN=Nolc1 PE=1 SV=1;sp|E9Q5C9|NOLC1_MOUS	S	687	___1	+	HTP	RHEKTKKKRGSYRGGSISVQVNSVKFDSE__	GGS(1)ISVQVNSVK	RGsYrGGsISVQVNs
	Nolc1	tr|A0A286YDA2|A0A286YDA2_MOUSE Nucleolar and coiled-body phosphoprotein 1 OS=Mus musculus OX=10090 GN=Nolc1 PE=1 SV=1;tr|A0A286YDT3|A0A286YDT3_MOUSE Nucleolar and coiled-body phosphoprotein 1 OS=Mus musculus OX=10090 GN=Nolc1 PE=1 SV=1;sp|E9Q5C9|NOLC1_MOUS	S	699	___1	+	CST;HTP	RGGSISVQVNSVKFDSE______________	GGSISVQVNSVKFDS(1)E	VNsVKFDsE______
	Nolc1	tr|A0A286YDA2|A0A286YDA2_MOUSE Nucleolar and coiled-body phosphoprotein 1 OS=Mus musculus OX=10090 GN=Nolc1 PE=1 SV=1;tr|A0A286YDT3|A0A286YDT3_MOUSE Nucleolar and coiled-body phosphoprotein 1 OS=Mus musculus OX=10090 GN=Nolc1 PE=1 SV=1;sp|E9Q5C9|NOLC1_MOUS	S	644	___1	+	CST;HTP	VREEEIEVDSRVADNSFDAKRGAAGDWGERA	VADNS(1)FDAK	DsRVADNsFDAKRGA
TBC1 domain family member 5	Tbc1d5	tr|A0A286YDB3|A0A286YDB3_MOUSE TBC1 domain family member 5 OS=Mus musculus OX=10090 GN=Tbc1d5 PE=1 SV=1;sp|Q80XQ2|TBCD5_MOUSE TBC1 domain family member 5 OS=Mus musculus OX=10090 GN=Tbc1d5 PE=1 SV=2	S	600	___1	+	HTP	SPSIESLPGGREFTGSPPPSATKKDSFFSNI	EFT(0.018)GS(0.959)PPPS(0.012)AT(0.012)K	GGREFtGsPPPsAtK
Cyclin-dependent kinase 7	Cdk7	tr|A0A286YDC0|A0A286YDC0_MOUSE Cell division protein kinase 7 OS=Mus musculus OX=10090 GN=Cdk7 PE=1 SV=1;sp|Q03147|CDK7_MOUSE Cyclin-dependent kinase 7 OS=Mus musculus OX=10090 GN=Cdk7 PE=1 SV=2	S	127	___1	+	CST;HTP;LTP	GVLKLADFGLAKSFGSPNRAYTHQVVTRWYR	SFGS(1)PNR	GLAKsFGsPNRAytH
Terminal uridylyltransferase 7	Zcchc6	tr|A0A286YDD7|A0A286YDD7_MOUSE Terminal uridylyltransferase 7 (Fragment) OS=Mus musculus OX=10090 GN=Tut7 PE=1 SV=1;tr|E9PUA2|E9PUA2_MOUSE Terminal uridylyltransferase 7 OS=Mus musculus OX=10090 GN=Tut7 PE=1 SV=1;sp|Q5BLK4|TUT7_MOUSE Terminal uridylyltrans	S	243	___1	+	HTP	ALPHKVTKPNLTKPPSPVTCVSDPYREAKNG	VTKPNLT(0.029)KPPS(0.965)PVT(0.005)CVS(0.001)DPYR	PNLtKPPsPVTCVSD
Myoferlin	Myof	tr|A0A286YDF5|A0A286YDF5_MOUSE Myoferlin OS=Mus musculus OX=10090 GN=Myof PE=1 SV=1;sp|Q69ZN7|MYOF_MOUSE Myoferlin OS=Mus musculus OX=10090 GN=Myof PE=1 SV=2;tr|E9Q390|E9Q390_MOUSE Myoferlin OS=Mus musculus OX=10090 GN=Myof PE=1 SV=2;sp|Q69ZN7-4|MYOF_MOUSE	S	174	___1	+	HTP	GIVRGPGPKGPSGTVSEAQLARRITKGKSSR	GPSGT(1)VS(1)EAQLAR	KGPsGtVsEAQLARR
Echinoderm microtubule-associated protein-like 3	Eml3	tr|A0A286YDN1|A0A286YDN1_MOUSE Echinoderm microtubule-associated protein-like 3 OS=Mus musculus OX=10090 GN=Eml3 PE=1 SV=1;sp|Q8VC03|EMAL3_MOUSE Echinoderm microtubule-associated protein-like 3 OS=Mus musculus OX=10090 GN=Eml3 PE=1 SV=1	S	176	___1	+	CST;HTP	SPSERPRQKLSRKAASSANLLLRSGSTESRG	AAS(0.996)S(0.004)ANLLLR	KLSRKAAssANLLLR
Histone-lysine N-methyltransferase;Histone-lysine N-methyltransferase, H3 lysine-36 and H4 lysine-20 specific	Nsd1	tr|A0A286YE36|A0A286YE36_MOUSE Histone-lysine N-methyltransferase, H3 lysine-36-specific OS=Mus musculus OX=10090 GN=Nsd1 PE=1 SV=1;tr|E9QAE4|E9QAE4_MOUSE Histone-lysine N-methyltransferase, H3 lysine-36-specific OS=Mus musculus OX=10090 GN=Nsd1 PE=1 SV=1;	S	2369	___1	+	HTP	MDLIDLTPRQKERAASPQEVTPQADEKTAML	AAS(1)PQEVTPQADEK	RQKERAAsPQEVTPQ
Ras and Rab interactor 1	Rin1	tr|A0A2C9F2A2|A0A2C9F2A2_MOUSE Ras and Rab interactor 1 OS=Mus musculus OX=10090 GN=Rin1 PE=1 SV=1;sp|Q921Q7|RIN1_MOUSE Ras and Rab interactor 1 OS=Mus musculus OX=10090 GN=Rin1 PE=1 SV=1	S	351	___1	+	HTP	RLSRPRHRRPLLRSMSSAFCSLLAPERQVGR	SMS(0.995)S(0.004)AFCSLLAPER	RPLLRsMssAFCSLL
Serine/threonine-protein kinase Nek4	Nek4	tr|A0A2I3BPM0|A0A2I3BPM0_MOUSE Serine/threonine-protein kinase Nek4 (Fragment) OS=Mus musculus OX=10090 GN=Nek4 PE=1 SV=1;tr|F8WGA9|F8WGA9_MOUSE Serine/threonine-protein kinase Nek4 OS=Mus musculus OX=10090 GN=Nek4 PE=1 SV=1;tr|Q6GTE9|Q6GTE9_MOUSE NIMA (Ne	S	299	___1	+	CST;HTP	TKSSDQPGNLLPRRSSDGGDGEGSELVKPLY	RS(0.213)S(0.786)DGGDGEGSELVKPLYPSNK	NLLPRRssDGGDGEG
Receptor-binding cancer antigen expressed on SiSo cells	Ebag9	tr|A0A2I3BPQ0|A0A2I3BPQ0_MOUSE Receptor-binding cancer antigen-expressed on SiSo cells (Fragment) OS=Mus musculus OX=10090 GN=Ebag9 PE=1 SV=1;sp|Q9D0V7|RCAS1_MOUSE Receptor-binding cancer antigen expressed on SiSo cells OS=Mus musculus OX=10090 GN=Ebag9 PE	S	36	___1	+	CST;HTP	FLKRLICRSGRGRKLSGDQITLPTTVDYSSV	KLS(1)GDQITLPTTVDYSSVPK	SGRGRKLsGDQItLP
	Zc3h13	sp|E9Q784|ZC3HD_MOUSE Zinc finger CCCH domain-containing protein 13 OS=Mus musculus OX=10090 GN=Zc3h13 PE=1 SV=1;tr|A0A2I3BPQ5|A0A2I3BPQ5_MOUSE Zinc finger CCCH domain-containing protein 13 OS=Mus musculus OX=10090 GN=Zc3h13 PE=1 SV=1	S	242	___1	+	HTP	ASSAGKKERKAAVVASPLLDQQRNSKGNQSK	AAVVAS(1)PLLDQQR	RKAAVVAsPLLDQQR
	Zc3h13	sp|E9Q784|ZC3HD_MOUSE Zinc finger CCCH domain-containing protein 13 OS=Mus musculus OX=10090 GN=Zc3h13 PE=1 SV=1;tr|A0A2I3BPQ5|A0A2I3BPQ5_MOUSE Zinc finger CCCH domain-containing protein 13 OS=Mus musculus OX=10090 GN=Zc3h13 PE=1 SV=1	S	198	___1	+	HTP	ENMDKREEIIIQKEVSPEVVRSKLSPSPSLR	EVS(1)PEVVR	IIIQKEVsPEVVRSK
	Zc3h13	sp|E9Q784|ZC3HD_MOUSE Zinc finger CCCH domain-containing protein 13 OS=Mus musculus OX=10090 GN=Zc3h13 PE=1 SV=1;tr|A0A2I3BPQ5|A0A2I3BPQ5_MOUSE Zinc finger CCCH domain-containing protein 13 OS=Mus musculus OX=10090 GN=Zc3h13 PE=1 SV=1	S	1069	___1	+	HTP	VERGNLETHEDSQVFSPKKGQKKKNIEKKRK	GNLETHEDS(0.001)QVFS(0.999)PK	HEDsQVFsPKKGQKK
	Zc3h13	sp|E9Q784|ZC3HD_MOUSE Zinc finger CCCH domain-containing protein 13 OS=Mus musculus OX=10090 GN=Zc3h13 PE=1 SV=1;tr|A0A2I3BPQ5|A0A2I3BPQ5_MOUSE Zinc finger CCCH domain-containing protein 13 OS=Mus musculus OX=10090 GN=Zc3h13 PE=1 SV=1	S	953	___1	+	HTP	RLLSQVVRPQESRSLSPSHLTEDRQGRWKEE	S(1)LS(0.994)PS(0.006)HLTEDR	PQEsRsLsPsHLTED
	Zc3h13	sp|E9Q784|ZC3HD_MOUSE Zinc finger CCCH domain-containing protein 13 OS=Mus musculus OX=10090 GN=Zc3h13 PE=1 SV=1;tr|A0A2I3BPQ5|A0A2I3BPQ5_MOUSE Zinc finger CCCH domain-containing protein 13 OS=Mus musculus OX=10090 GN=Zc3h13 PE=1 SV=1	S	77	___1	+	HTP	GPSPRGKGYSSNYRRSPERPTGDLRERMKNK	S(1)PERPTGDLR	YSSNYRRsPERPtGD
Ankycorbin	Rai14	tr|A0A2I3BPY7|A0A2I3BPY7_MOUSE Ankycorbin OS=Mus musculus OX=10090 GN=Rai14 PE=1 SV=1;sp|Q9EP71|RAI14_MOUSE Ankycorbin OS=Mus musculus OX=10090 GN=Rai14 PE=1 SV=1	S	385	___1	+	HTP	SPGKASDIPSSDAKSSPPVEHPAGTSTTDND	S(0.124)S(0.876)PPVEHPAGTSTTDNDVIIR	PsSDAKssPPVEHPA
Serine/threonine-protein kinase 3;Serine/threonine-protein kinase 3 36kDa subunit;Serine/threonine-protein kinase 3 20kDa subunit	Stk3	tr|A0A2I3BQE0|A0A2I3BQE0_MOUSE Non-specific serine/threonine protein kinase OS=Mus musculus OX=10090 GN=Stk3 PE=1 SV=1;sp|Q9JI10-2|STK3_MOUSE Isoform 2 of Serine/threonine-protein kinase 3 OS=Mus musculus OX=10090 GN=Stk3;sp|Q9JI10|STK3_MOUSE Serine/threon	S	314	___1	+	HTP	RHEEQQRELEEEEENSDEDELDSHTMVKTSS	RHEEQQRELEEEEENS(1)DEDELDSHTMVK	LEEEEENsDEDELDS
Serine/threonine-protein kinase 3;Serine/threonine-protein kinase 3 36kDa subunit;Serine/threonine-protein kinase 3 20kDa subunit	Stk3	tr|A0A2I3BQE0|A0A2I3BQE0_MOUSE Non-specific serine/threonine protein kinase OS=Mus musculus OX=10090 GN=Stk3 PE=1 SV=1;sp|Q9JI10-2|STK3_MOUSE Isoform 2 of Serine/threonine-protein kinase 3 OS=Mus musculus OX=10090 GN=Stk3;sp|Q9JI10|STK3_MOUSE Serine/threon	S	389	___1	+	HTP	EEEEEEDGTMKRNATSPQVQRPSFMDYFDKQ	NAT(0.17)S(0.83)PQVQRPSFMDYFDK	TMKRNAtsPQVQRPs
Receptor expression-enhancing protein 4	Reep4	tr|A0A2I3BQJ3|A0A2I3BQJ3_MOUSE Receptor expression-enhancing protein OS=Mus musculus OX=10090 GN=Reep4 PE=1 SV=1;sp|Q8K072|REEP4_MOUSE Receptor expression-enhancing protein 4 OS=Mus musculus OX=10090 GN=Reep4 PE=1 SV=1	S	188	___1	+	CST;HTP	ATKSQGALAGRLRSFSMQDLRSIPDTPVPTY	SFS(1)MQDLR	AGRLRsFsMQDLRSI
	Scaf11	tr|A0A2I3BQU5|A0A2I3BQU5_MOUSE SR-related CTD-associated factor 11 OS=Mus musculus OX=10090 GN=Scaf11 PE=1 SV=1;tr|E9PZM7|E9PZM7_MOUSE SR-related CTD-associated factor 11 OS=Mus musculus OX=10090 GN=Scaf11 PE=1 SV=1	S	498	___1	+	HTP	DTGIEAKEFCADHDISPDTSLRGRDSAEHQE	EFCADHDIS(1)PDTSLR	FCADHDIsPDtsLRG
	Scaf11	tr|A0A2I3BQU5|A0A2I3BQU5_MOUSE SR-related CTD-associated factor 11 OS=Mus musculus OX=10090 GN=Scaf11 PE=1 SV=1;tr|E9PZM7|E9PZM7_MOUSE SR-related CTD-associated factor 11 OS=Mus musculus OX=10090 GN=Scaf11 PE=1 SV=1	S	859	___1	+	HTP	PKRETVVESQSSQSPSPKRESARGRRKSRSL	RETVVESQSS(0.001)QS(0.999)PS(1)PK	sQssQsPsPKRESAR
	Scaf11	tr|A0A2I3BQU5|A0A2I3BQU5_MOUSE SR-related CTD-associated factor 11 OS=Mus musculus OX=10090 GN=Scaf11 PE=1 SV=1;tr|E9PZM7|E9PZM7_MOUSE SR-related CTD-associated factor 11 OS=Mus musculus OX=10090 GN=Scaf11 PE=1 SV=1	S	821	___1	+	CST;HTP	VDKAPKPRTRRSRFHSPSTTWSPNKDAAQEK	FHS(1)PST(0.002)T(0.005)WS(0.993)PNK	TRRsRFHsPsttWsP
	Scaf11	tr|A0A2I3BQU5|A0A2I3BQU5_MOUSE SR-related CTD-associated factor 11 OS=Mus musculus OX=10090 GN=Scaf11 PE=1 SV=1;tr|E9PZM7|E9PZM7_MOUSE SR-related CTD-associated factor 11 OS=Mus musculus OX=10090 GN=Scaf11 PE=1 SV=1	S	817	___1	+	CST;HTP	AESLVDKAPKPRTRRSRFHSPSTTWSPNKDA	S(0.796)RFHS(0.19)PS(0.009)T(0.005)T(0.001)WSPNK	PKPRTRRsRFHsPst
	Scaf11	tr|A0A2I3BQU5|A0A2I3BQU5_MOUSE SR-related CTD-associated factor 11 OS=Mus musculus OX=10090 GN=Scaf11 PE=1 SV=1;tr|E9PZM7|E9PZM7_MOUSE SR-related CTD-associated factor 11 OS=Mus musculus OX=10090 GN=Scaf11 PE=1 SV=1	S	410	___1	+	CST;HTP	AEKSSSDSVEEETVDSDTPPVLEKEQQSCVE	SSSDSVEEETVDS(0.998)DT(0.002)PPVLEK	VEEEtVDsDtPPVLE
RNA binding motif protein, X-linked-like-1;RNA-binding motif protein, X chromosome;RNA-binding motif protein, X chromosome, N-terminally processed	Rbmxl1;Rbmx	tr|A0A2I3BRL8|A0A2I3BRL8_MOUSE Predicted gene 7324 OS=Mus musculus OX=10090 GN=Gm7324 PE=4 SV=1;sp|Q91VM5|RMXL1_MOUSE RNA binding motif protein, X-linked-like-1 OS=Mus musculus OX=10090 GN=Rbmxl1 PE=2 SV=1;sp|Q9WV02|RBMX_MOUSE RNA-binding motif protein, X	S	205	___1	+	CST;HTP	PPRREPLPSRRDVYLSPRDDGYSTKDNYSSR	DVYLS(1)PRDDGYSTK	SRRDVyLsPRDDGys
RNA binding motif protein, X-linked-like-1	Rbmxl1	tr|A0A2I3BRL8|A0A2I3BRL8_MOUSE Predicted gene 7324 OS=Mus musculus OX=10090 GN=Gm7324 PE=4 SV=1;sp|Q91VM5|RMXL1_MOUSE RNA binding motif protein, X-linked-like-1 OS=Mus musculus OX=10090 GN=Rbmxl1 PE=2 SV=1	S	246	___1	+	HTP	YAPPPRDYTYRDYSHSSSRDDYPSRGYGDRD	DYSHS(0.962)S(0.019)S(0.019)RDDYPSR	TYRDysHsssRDDyP
RNA binding motif protein, X-linked-like-1;RNA-binding motif protein, X chromosome;RNA-binding motif protein, X chromosome, N-terminally processed	Rbmxl1;Rbmx	tr|A0A2I3BRL8|A0A2I3BRL8_MOUSE Predicted gene 7324 OS=Mus musculus OX=10090 GN=Gm7324 PE=4 SV=1;sp|Q91VM5|RMXL1_MOUSE RNA binding motif protein, X-linked-like-1 OS=Mus musculus OX=10090 GN=Rbmxl1 PE=2 SV=1;sp|Q9WV02|RBMX_MOUSE RNA-binding motif protein, X	S	349	___1	+	HTP	SGRDRVGRQERGLPPSMERGYPPPRDSYSSS	GLPPS(1)MER	QERGLPPsMERGYPP
RNA binding motif protein, X-linked-like-1;RNA-binding motif protein, X chromosome;RNA-binding motif protein, X chromosome, N-terminally processed	Rbmxl1;Rbmx	tr|A0A2I3BRL8|A0A2I3BRL8_MOUSE Predicted gene 7324 OS=Mus musculus OX=10090 GN=Gm7324 PE=4 SV=1;sp|Q91VM5|RMXL1_MOUSE RNA binding motif protein, X-linked-like-1 OS=Mus musculus OX=10090 GN=Rbmxl1 PE=2 SV=1;sp|Q9WV02|RBMX_MOUSE RNA-binding motif protein, X	S	88	___1	+	CST;HTP	SLDGKAIKVEQATKPSFESGRRGPPPPPRSR	VEQATKPS(0.965)FES(0.035)GR	VEQATKPsFESGRRG;VEQATKPsFESGRrG
Epiplakin	Eppk1	tr|A0A2I3BRT4|A0A2I3BRT4_MOUSE Epiplakin OS=Mus musculus OX=10090 GN=Eppk1 PE=1 SV=1;sp|Q8R0W0|EPIPL_MOUSE Epiplakin OS=Mus musculus OX=10090 GN=Eppk1 PE=1 SV=2	S	1537	___1	+	HTP	KQPSQATFKGLRKQVSAGDLFRSQLITKQTL	QVS(1)AGDLFR	KGLRKQVsAGDLFRS
Epiplakin	Eppk1	tr|A0A2I3BRT4|A0A2I3BRT4_MOUSE Epiplakin OS=Mus musculus OX=10090 GN=Eppk1 PE=1 SV=1;sp|Q8R0W0|EPIPL_MOUSE Epiplakin OS=Mus musculus OX=10090 GN=Eppk1 PE=1 SV=2	S	2705	___1	+	CST;HTP	ERLSKVSFPGLRRQVSASELCTSGILDRDTM	QVS(0.995)AS(0.005)ELCTSGILDR	PGLRRQVsAsELCTs
Poly(ADP-ribose) glycohydrolase	Parg	tr|A0A2I3BRU5|A0A2I3BRU5_MOUSE Poly(ADP-ribose) glycohydrolase OS=Mus musculus OX=10090 GN=Parg PE=1 SV=1;tr|G3X8U8|G3X8U8_MOUSE Poly(ADP-ribose) glycohydrolase OS=Mus musculus OX=10090 GN=Parg PE=1 SV=1;sp|O88622-2|PARG_MOUSE Isoform 2 of Poly(ADP-ribose)	S	135	___1	+	HTP	KVEKLENVPQLNLDKSPTEKSSQYLNQQQTA	LENVPQLNLDKS(0.893)PT(0.107)EK	PQLNLDKsPtEKSSQ
Poly(ADP-ribose) glycohydrolase	Parg	tr|A0A2I3BRU5|A0A2I3BRU5_MOUSE Poly(ADP-ribose) glycohydrolase OS=Mus musculus OX=10090 GN=Parg PE=1 SV=1;tr|G3X8U8|G3X8U8_MOUSE Poly(ADP-ribose) glycohydrolase OS=Mus musculus OX=10090 GN=Parg PE=1 SV=1;sp|O88622-2|PARG_MOUSE Isoform 2 of Poly(ADP-ribose)	S	311	___1	+	HTP	ESPMDVDNSKNSCQDSEADEETSPVFDEQDD	NS(0.014)CQDS(0.985)EADEET(0.002)SPVFDEQDDR	SKNsCQDsEADEETs
Nuclear pore complex protein Nup155	Nup155	tr|A0A2R8VHH1|A0A2R8VHH1_MOUSE Nuclear pore complex protein Nup155 OS=Mus musculus OX=10090 GN=Nup155 PE=1 SV=1;sp|Q99P88|NU155_MOUSE Nuclear pore complex protein Nup155 OS=Mus musculus OX=10090 GN=Nup155 PE=1 SV=1	S	992	___1	+	HTP	DTLQELVNQSKAAPQSPSVPKKPGPPVLSSD	AAPQS(0.936)PS(0.064)VPK	QSkAAPQsPsVPKKP
Tensin-2	Tns2	tr|A0A2R8VHQ0|A0A2R8VHQ0_MOUSE Tensin-2 OS=Mus musculus OX=10090 GN=Tns2 PE=1 SV=1;sp|Q8CGB6-2|TNS2_MOUSE Isoform 2 of Tensin-2 OS=Mus musculus OX=10090 GN=Tns2;sp|Q8CGB6-4|TNS2_MOUSE Isoform 4 of Tensin-2 OS=Mus musculus OX=10090 GN=Tns2;sp|Q8CGB6|TNS2_MO	S	1079	___1	+	HTP	PLPEKRHLPGSGQQPSPPARSTNQHVTFASP	HLPGS(0.022)GQQPS(0.978)PPAR	PGSGQQPsPPARSTN
Tensin-2	Tns2	tr|A0A2R8VHQ0|A0A2R8VHQ0_MOUSE Tensin-2 OS=Mus musculus OX=10090 GN=Tns2 PE=1 SV=1;sp|Q8CGB6-2|TNS2_MOUSE Isoform 2 of Tensin-2 OS=Mus musculus OX=10090 GN=Tns2;sp|Q8CGB6-4|TNS2_MOUSE Isoform 4 of Tensin-2 OS=Mus musculus OX=10090 GN=Tns2;sp|Q8CGB6|TNS2_MO	S	933	___1	+	HTP	QDTTRSPSLAPTQRLSPGEALPSVVQGVAEK	LS(1)PGEALPSVVQGVAEK	LAPTQRLsPGEALPs
Poly(rC)-binding protein 2	Pcbp2	tr|A0A2R8VI12|A0A2R8VI12_MOUSE Poly(rC)-binding protein 2 (Fragment) OS=Mus musculus OX=10090 GN=Pcbp2 PE=1 SV=1;tr|A0A2R8VI71|A0A2R8VI71_MOUSE Poly(rC)-binding protein 2 (Fragment) OS=Mus musculus OX=10090 GN=Pcbp2 PE=1 SV=1;tr|A0A2R8VKN0|A0A2R8VKN0_MOUSE	S	188	___1	+	HTP	SPPKGVTIPYRPKPSSSPVIFAGGQDRYSTG	PS(0.001)S(0.82)S(0.179)PVIFAGGQDR	PyRPkPsssPVIFAG
Poly(rC)-binding protein 2	Pcbp2	tr|A0A2R8VI12|A0A2R8VI12_MOUSE Poly(rC)-binding protein 2 (Fragment) OS=Mus musculus OX=10090 GN=Pcbp2 PE=1 SV=1;tr|A0A2R8VI71|A0A2R8VI71_MOUSE Poly(rC)-binding protein 2 (Fragment) OS=Mus musculus OX=10090 GN=Pcbp2 PE=1 SV=1;tr|A0A2R8VKN0|A0A2R8VKN0_MOUSE	S	189	___1	+	CST;HTP	PPKGVTIPYRPKPSSSPVIFAGGQDRYSTGS	PSS(0.044)S(0.956)PVIFAGGQDR	yRPkPsssPVIFAGG
Zinc finger protein 740	Zfp740;Znf740	tr|D3Z606|D3Z606_MOUSE Zinc finger protein 740 (Fragment) OS=Mus musculus OX=10090 GN=Zfp740 PE=1 SV=1;tr|A0A2R8VK26|A0A2R8VK26_MOUSE Zinc finger protein 740 (Fragment) OS=Mus musculus OX=10090 GN=Zfp740 PE=1 SV=1;tr|D3Z6P2|D3Z6P2_MOUSE Zinc finger protein	S	19	___1	+	HTP	SQIASKQAENGERAGSPDVLRCSSQMDCKPR	AGS(1)PDVLR	ENGERAGsPDVLRCS
La-related protein 4	Larp4	tr|A0A2R8VKL5|A0A2R8VKL5_MOUSE La-related protein 4 OS=Mus musculus OX=10090 GN=Larp4 PE=1 SV=1;tr|E9Q066|E9Q066_MOUSE La-related protein 4 OS=Mus musculus OX=10090 GN=Larp4 PE=1 SV=1;tr|G3X9Q6|G3X9Q6_MOUSE La-related protein 4 OS=Mus musculus OX=10090 GN=	S	658	___1	+	CST;HTP	GVTRRNGKEQYVPPRSPK_____________	EQYVPPRS(1)PK	EQYVPPRsPK_____
Dynamin-1-like protein	Dnm1l	tr|A0A2U3TZ67|A0A2U3TZ67_MOUSE Dynamin-1-like protein OS=Mus musculus OX=10090 GN=Dnm1l PE=1 SV=1;tr|E9PUD2|E9PUD2_MOUSE Dynamin-1-like protein OS=Mus musculus OX=10090 GN=Dnm1l PE=1 SV=1;sp|Q8K1M6-4|DNM1L_MOUSE Isoform 4 of Dynamin-1-like protein OS=Mus m	S	467	___1	+	CST;HTP;LTP	LLAEEKSKPIPIMPASPQKGHAVNLLDVPVP	SKPIPIMPAS(1)PQK	PIPIMPAsPQKGHAV
YEATS domain-containing protein 2	Yeats2	tr|A0A338P689|A0A338P689_MOUSE YEATS domain-containing protein 2 OS=Mus musculus OX=10090 GN=Yeats2 PE=1 SV=1;tr|A0A338P697|A0A338P697_MOUSE YEATS domain-containing protein 2 (Fragment) OS=Mus musculus OX=10090 GN=Yeats2 PE=1 SV=1;sp|Q3TUF7-2|YETS2_MOUSE I	S	569	___1	+	HTP	FPQYVTVKGGHMIAVSPQKQVISAGEGTTQS	GGHMIAVS(1)PQK	GGHMIAVsPQKQVIS
YEATS domain-containing protein 2	Yeats2	tr|A0A338P689|A0A338P689_MOUSE YEATS domain-containing protein 2 OS=Mus musculus OX=10090 GN=Yeats2 PE=1 SV=1;tr|A0A338P697|A0A338P697_MOUSE YEATS domain-containing protein 2 (Fragment) OS=Mus musculus OX=10090 GN=Yeats2 PE=1 SV=1;sp|Q3TUF7-2|YETS2_MOUSE I	S	390	___1	+	HTP	SSCKIVPQSQVPNPESPGKSFQPITMSCKIV	IVPQSQVPNPES(1)PGK	SQVPNPEsPGKSFQP
YEATS domain-containing protein 2	Yeats2	tr|A0A338P689|A0A338P689_MOUSE YEATS domain-containing protein 2 OS=Mus musculus OX=10090 GN=Yeats2 PE=1 SV=1;tr|A0A338P697|A0A338P697_MOUSE YEATS domain-containing protein 2 (Fragment) OS=Mus musculus OX=10090 GN=Yeats2 PE=1 SV=1;sp|Q3TUF7-2|YETS2_MOUSE I	S	478	___1	+	HTP	TSKLPVASQASQGTGSPIPKIHGSSFLTSTV	LPVAS(0.011)QAS(0.092)QGT(0.076)GS(0.82)PIPK	QASQGTGsPIPKIHG
Translation initiation factor eIF-2B subunit epsilon	Eif2b5	tr|A0A338P6D9|A0A338P6D9_MOUSE Translation initiation factor eIF-2B subunit epsilon (Fragment) OS=Mus musculus OX=10090 GN=Eif2b5 PE=1 SV=1;sp|Q8CHW4|EI2BE_MOUSE Translation initiation factor eIF-2B subunit epsilon OS=Mus musculus OX=10090 GN=Eif2b5 PE=1 S	S	126	___1	+	HTP;LTP	SEGSVDPEELDSRAGSPQLDDIRVFQNEVLG	AGS(1)PQLDDIR	ELDsRAGsPQLDDIR
Oxysterol-binding protein;Oxysterol-binding protein-related protein 11	Osbpl11	tr|A0A338P6F2|A0A338P6F2_MOUSE Oxysterol-binding protein OS=Mus musculus OX=10090 GN=Osbpl11 PE=1 SV=1;tr|G5E8A0|G5E8A0_MOUSE Oxysterol-binding protein OS=Mus musculus OX=10090 GN=Osbpl11 PE=1 SV=1;sp|Q8CI95|OSB11_MOUSE Oxysterol-binding protein-related pr	S	194	___1	+	CST;HTP	SLASSGNSPISQRRPSQNAMSFFNVGHSKLQ	RPS(1)QNAMSFFNVGHSK	PIsQRRPsQNAMsFF
Zinc finger protein 148	Znf148	tr|A0A338P6K3|A0A338P6K3_MOUSE Zinc finger protein 148 OS=Mus musculus OX=10090 GN=Zfp148 PE=1 SV=1;sp|Q61624|ZN148_MOUSE Zinc finger protein 148 OS=Mus musculus OX=10090 GN=Znf148 PE=1 SV=2	S	264	___1	+	HTP	KGGLLTSEEDSGFSTSPKDNSLPKKKRQKTE	GGLLTSEEDS(0.012)GFS(0.036)T(0.166)S(0.787)PK	EDsGFstsPKDNsLP
	Qser1	tr|A2BIE1|A2BIE1_MOUSE Glutamine and serine-rich 1 OS=Mus musculus OX=10090 GN=Qser1 PE=1 SV=2;tr|A0A338P6K9|A0A338P6K9_MOUSE Glutamine and serine-rich 1 OS=Mus musculus OX=10090 GN=Qser1 PE=1 SV=1	S	505	___1	+	HTP	FASSTRGQTLQSSIPSPDPKSYAERKLDSSV	GQTLQS(0.003)S(0.012)IPS(0.985)PDPK	TLQSSIPsPDPKSYA
	Arid1b	tr|E9Q4N6|E9Q4N6_MOUSE AT-rich interactive domain-containing protein 1B OS=Mus musculus OX=10090 GN=Arid1b PE=1 SV=1;tr|E9Q6R4|E9Q6R4_MOUSE AT-rich interactive domain-containing protein 1B OS=Mus musculus OX=10090 GN=Arid1b PE=1 SV=1;sp|E9Q4N7|ARI1B_MOUSE	S	1081	___1	+	CST;HTP	APSPASFQRSLESRMSPSKSPFLPTMKMQKV	MS(0.95)PS(0.047)KS(0.003)PFLPTMK	RSLESRMsPsKsPFL
E3 ubiquitin-protein ligase RBBP6	Rbbp6	tr|A0A338P6W1|A0A338P6W1_MOUSE E3 ubiquitin-protein ligase RBBP6 (Fragment) OS=Mus musculus OX=10090 GN=Rbbp6 PE=1 SV=1;sp|P97868-2|RBBP6_MOUSE Isoform 2 of E3 ubiquitin-protein ligase RBBP6 OS=Mus musculus OX=10090 GN=Rbbp6;sp|P97868|RBBP6_MOUSE E3 ubiqui	S	555	___1	+	HTP	GRPGWEHSNKLGYLVSPPQQIRRGERSCYRS	LGYLVS(1)PPQQIR	NKLGYLVsPPQQIRR
E3 ubiquitin-protein ligase RBBP6	Rbbp6	tr|A0A338P6W1|A0A338P6W1_MOUSE E3 ubiquitin-protein ligase RBBP6 (Fragment) OS=Mus musculus OX=10090 GN=Rbbp6 PE=1 SV=1;sp|P97868-2|RBBP6_MOUSE Isoform 2 of E3 ubiquitin-protein ligase RBBP6 OS=Mus musculus OX=10090 GN=Rbbp6;sp|P97868|RBBP6_MOUSE E3 ubiqui	S	912	___1	+	CST;HTP	EDFSPERLLPLNIRNSPFTRGRREDYAAGQS	LLPLNIRNS(0.912)PFT(0.088)R	LPLNIRNsPFtRGRR
E3 ubiquitin-protein ligase RBBP6	Rbbp6	tr|A0A338P6W1|A0A338P6W1_MOUSE E3 ubiquitin-protein ligase RBBP6 (Fragment) OS=Mus musculus OX=10090 GN=Rbbp6 PE=1 SV=1;sp|P97868-2|RBBP6_MOUSE Isoform 2 of E3 ubiquitin-protein ligase RBBP6 OS=Mus musculus OX=10090 GN=Rbbp6;sp|P97868|RBBP6_MOUSE E3 ubiqui	S	1316	___1	+	HTP	SSTLVDYTSTSSTGGSPVRKSEEKTDTKRTV	VAGSEGSSSTLVDY(0.003)T(0.004)S(0.003)T(0.003)S(0.006)S(0.013)T(0.053)GGS(0.913)PVRK	stSstGGsPVRKsEE
E3 ubiquitin-protein ligase RBBP6	Rbbp6	tr|A0A338P6W1|A0A338P6W1_MOUSE E3 ubiquitin-protein ligase RBBP6 (Fragment) OS=Mus musculus OX=10090 GN=Rbbp6 PE=1 SV=1;sp|P97868-2|RBBP6_MOUSE Isoform 2 of E3 ubiquitin-protein ligase RBBP6 OS=Mus musculus OX=10090 GN=Rbbp6;sp|P97868|RBBP6_MOUSE E3 ubiqui	S	1217	___1	+	HTP	SMKISKVEGTEIVKPSPKRKMEGDVEKLERT	VEGTEIVKPS(1)PK	GTEIVKPsPKRKMEG
E3 ubiquitin-protein ligase RBBP6	Rbbp6	tr|A0A338P6W1|A0A338P6W1_MOUSE E3 ubiquitin-protein ligase RBBP6 (Fragment) OS=Mus musculus OX=10090 GN=Rbbp6 PE=1 SV=1;sp|P97868-2|RBBP6_MOUSE Isoform 2 of E3 ubiquitin-protein ligase RBBP6 OS=Mus musculus OX=10090 GN=Rbbp6;sp|P97868|RBBP6_MOUSE E3 ubiqui	S	1367	___1	+	CST;HTP	MIQVPQSKWDKDDFESEEEDVKTTQPIQSVG	WDKDDFES(1)EEEDVK	WDKDDFEsEEEDVKT
Charged multivesicular body protein 2b	Chmp2b	tr|A0A338P7L8|A0A338P7L8_MOUSE Charged multivesicular body protein 2b OS=Mus musculus OX=10090 GN=Chmp2b PE=1 SV=1;sp|Q8BJF9|CHM2B_MOUSE Charged multivesicular body protein 2b OS=Mus musculus OX=10090 GN=Chmp2b PE=1 SV=1	S	195	___1	+	CST;HTP	AARSLPSASTSKATISDEEIERQLKALGVD_	AT(0.001)IS(0.999)DEEIER	STSKAtIsDEEIERQ
Non-histone chromosomal protein HMG-14	Hmgn1	tr|A0A3B2W3M7|A0A3B2W3M7_MOUSE Non-histone chromosomal protein HMG-14 OS=Mus musculus OX=10090 GN=Hmgn1 PE=1 SV=1;sp|P18608|HMGN1_MOUSE Non-histone chromosomal protein HMG-14 OS=Mus musculus OX=10090 GN=Hmgn1 PE=1 SV=2	S	74	___1	+	CST;HTP	QTTELPAENGETENQSPASEEEKEAKSD___	QADVADQQTTELPAENGET(0.01)ENQS(0.99)PAS(1)EEEK	NGEtENQsPAsEEEk
Non-histone chromosomal protein HMG-14	Hmgn1	tr|A0A3B2W3M7|A0A3B2W3M7_MOUSE Non-histone chromosomal protein HMG-14 OS=Mus musculus OX=10090 GN=Hmgn1 PE=1 SV=1;sp|P18608|HMGN1_MOUSE Non-histone chromosomal protein HMG-14 OS=Mus musculus OX=10090 GN=Hmgn1 PE=1 SV=2	S	77	___1	+	CST;HTP	ELPAENGETENQSPASEEEKEAKSD______	QADVADQQTTELPAENGET(0.011)ENQS(0.989)PAS(1)EEEKEAK	tENQsPAsEEEkEAk
Non-histone chromosomal protein HMG-14	Hmgn1	tr|A0A3B2W3M7|A0A3B2W3M7_MOUSE Non-histone chromosomal protein HMG-14 OS=Mus musculus OX=10090 GN=Hmgn1 PE=1 SV=1;sp|P18608|HMGN1_MOUSE Non-histone chromosomal protein HMG-14 OS=Mus musculus OX=10090 GN=Hmgn1 PE=1 SV=2	S	85	___1	+	CST;HTP	TENQSPASEEEKEAKSD______________	QADVADQQTTELPAENGETENQS(0.001)PAS(0.001)EEEKEAKS(0.998)D	EEEkEAksD______
Uncharacterized protein C6orf106 homolog	D17Wsu92e	tr|A0A3B2W3Q3|A0A3B2W3Q3_MOUSE Protein ILRUN OS=Mus musculus OX=10090 GN=Ilrun PE=1 SV=1;tr|B2KF52|B2KF52_MOUSE Protein ILRUN OS=Mus musculus OX=10090 GN=Ilrun PE=1 SV=1;sp|Q3TT38|ILRUN_MOUSE Protein ILRUN OS=Mus musculus OX=10090 GN=Ilrun PE=2 SV=2	S	149	___1	+	HTP	TQPHRKVEGNFNPFASPQKNRQSDENNLTDP	VEGNFNPFAS(1)PQK	GNFNPFAsPQkNRQS
Ankyrin repeat and SAM domain-containing protein 1A	Anks1;Anks1a	tr|A0A3B2W7H4|A0A3B2W7H4_MOUSE Ankyrin repeat and SAM domain containing 1 OS=Mus musculus OX=10090 GN=Anks1 PE=1 SV=1;tr|A0A3B2WAQ7|A0A3B2WAQ7_MOUSE Ankyrin repeat and SAM domain containing 1 OS=Mus musculus OX=10090 GN=Anks1 PE=1 SV=1;tr|Q3UHP6|Q3UHP6_MOU	S	85	___1	+	HTP	SKPKAELKLSRSLSKSDSDLLTCSPTEDATM	S(0.873)DS(0.127)DLLTCSPTEDATMGSR	LsRsLsKsDsDLLtC
Ankyrin repeat and SAM domain-containing protein 1A	Anks1;Anks1a	tr|A0A3B2W7H4|A0A3B2W7H4_MOUSE Ankyrin repeat and SAM domain containing 1 OS=Mus musculus OX=10090 GN=Anks1 PE=1 SV=1;tr|A0A3B2WAQ7|A0A3B2WAQ7_MOUSE Ankyrin repeat and SAM domain containing 1 OS=Mus musculus OX=10090 GN=Anks1 PE=1 SV=1;tr|Q3UHP6|Q3UHP6_MOU	S	106	___1	+	HTP	TCSPTEDATMGSRSESLSNCSIGKKRLEKSP	S(0.001)ES(0.999)LSNCSIGK	TMGsRsEsLsNCsIG
Ankyrin repeat and SAM domain-containing protein 1A	Anks1;Anks1a	tr|A0A3B2W7H4|A0A3B2W7H4_MOUSE Ankyrin repeat and SAM domain containing 1 OS=Mus musculus OX=10090 GN=Anks1 PE=1 SV=1;tr|A0A3B2WAQ7|A0A3B2WAQ7_MOUSE Ankyrin repeat and SAM domain containing 1 OS=Mus musculus OX=10090 GN=Anks1 PE=1 SV=1;tr|Q3UHP6|Q3UHP6_MOU	S	122	___1	+	CST;HTP	LSNCSIGKKRLEKSPSFASEWDEIEKIMSSI	S(0.003)PS(0.997)FASEWDEIEK	KRLEKsPsFAsEWDE
Tight junction protein ZO-2	Tjp2	tr|A0A3B2WBH9|A0A3B2WBH9_MOUSE Tight junction protein ZO-2 OS=Mus musculus OX=10090 GN=Tjp2 PE=1 SV=1;tr|A0A3B2WCN9|A0A3B2WCN9_MOUSE Tight junction protein ZO-2 OS=Mus musculus OX=10090 GN=Tjp2 PE=1 SV=1;sp|Q9Z0U1|ZO2_MOUSE Tight junction protein ZO-2 OS=M	S	968	___1	+	CST;HTP	AQMRRAASRDQLRDASPPPAFKPEPPKARSQ	DQLRDAS(1)PPPAFKPEPPK	RDQLRDAsPPPAFKP
Tight junction protein ZO-2	Tjp2	tr|A0A3B2WBH9|A0A3B2WBH9_MOUSE Tight junction protein ZO-2 OS=Mus musculus OX=10090 GN=Tjp2 PE=1 SV=1;tr|A0A3B2WCN9|A0A3B2WCN9_MOUSE Tight junction protein ZO-2 OS=Mus musculus OX=10090 GN=Tjp2 PE=1 SV=1;sp|Q9Z0U1|ZO2_MOUSE Tight junction protein ZO-2 OS=M	S	186	___1	+	HTP	GRSLERGLDQEDYGRSRERSRGRSLERGLDR	GLDQEDYGRS(1)R	DQEDYGRsRERsRGR
Tight junction protein ZO-2	Tjp2	tr|A0A3B2WBH9|A0A3B2WBH9_MOUSE Tight junction protein ZO-2 OS=Mus musculus OX=10090 GN=Tjp2 PE=1 SV=1;tr|A0A3B2WCN9|A0A3B2WCN9_MOUSE Tight junction protein ZO-2 OS=Mus musculus OX=10090 GN=Tjp2 PE=1 SV=1;sp|Q9Z0U1|ZO2_MOUSE Tight junction protein ZO-2 OS=M	S	1134	___1	+	CST;HTP	KAPSRLYQDTRGSYGSDPEEEEYRQQLAAHS	GSYGS(1)DPEEEEYRQQLAAHSK	DTRGsyGsDPEEEEY
Tight junction protein ZO-2	Tjp2	tr|A0A3B2WBH9|A0A3B2WBH9_MOUSE Tight junction protein ZO-2 OS=Mus musculus OX=10090 GN=Tjp2 PE=1 SV=1;tr|A0A3B2WCN9|A0A3B2WCN9_MOUSE Tight junction protein ZO-2 OS=Mus musculus OX=10090 GN=Tjp2 PE=1 SV=1;sp|Q9Z0U1|ZO2_MOUSE Tight junction protein ZO-2 OS=M	S	140	___1	+	CST;HTP	GRSFRSGYSERSRHSSHDMLSHSWEGNRERG	HSS(1)HDMLSHSWEGNR	SERSRHSsHDMLsHs
Tight junction protein ZO-2	Tjp2	tr|A0A3B2WBH9|A0A3B2WBH9_MOUSE Tight junction protein ZO-2 OS=Mus musculus OX=10090 GN=Tjp2 PE=1 SV=1;tr|A0A3B2WCN9|A0A3B2WCN9_MOUSE Tight junction protein ZO-2 OS=Mus musculus OX=10090 GN=Tjp2 PE=1 SV=1;sp|Q9Z0U1|ZO2_MOUSE Tight junction protein ZO-2 OS=M	S	147	___1	+	CST;HTP	YSERSRHSSHDMLSHSWEGNRERGRPHQRTQ	HSSHDMLS(0.002)HS(0.998)WEGNR	sHDMLsHsWEGNRER
Tight junction protein ZO-2	Tjp2	tr|A0A3B2WBH9|A0A3B2WBH9_MOUSE Tight junction protein ZO-2 OS=Mus musculus OX=10090 GN=Tjp2 PE=1 SV=1;tr|A0A3B2WCN9|A0A3B2WCN9_MOUSE Tight junction protein ZO-2 OS=Mus musculus OX=10090 GN=Tjp2 PE=1 SV=1;sp|Q9Z0U1|ZO2_MOUSE Tight junction protein ZO-2 OS=M	S	107	___1	+	HTP	VVKRPRKVQVAPLQGSPPLSHDDRGFEVIEE	VQVAPLQGS(1)PPLS(1)HDDRGFEVIEEFDGR	QVAPLQGsPPLsHDD
Tight junction protein ZO-2	Tjp2	tr|A0A3B2WBH9|A0A3B2WBH9_MOUSE Tight junction protein ZO-2 OS=Mus musculus OX=10090 GN=Tjp2 PE=1 SV=1;tr|A0A3B2WCN9|A0A3B2WCN9_MOUSE Tight junction protein ZO-2 OS=Mus musculus OX=10090 GN=Tjp2 PE=1 SV=1;sp|Q9Z0U1|ZO2_MOUSE Tight junction protein ZO-2 OS=M	S	895	___1	+	CST;HTP	EDRMSYLTAMGADYLSCDSRLISDFEDTDGE	MSYLT(0.003)AMGADYLS(0.991)CDS(0.007)R	AMGADYLsCDsRLIs
Tight junction protein ZO-2	Tjp2	tr|A0A3B2WBH9|A0A3B2WBH9_MOUSE Tight junction protein ZO-2 OS=Mus musculus OX=10090 GN=Tjp2 PE=1 SV=1;tr|A0A3B2WCN9|A0A3B2WCN9_MOUSE Tight junction protein ZO-2 OS=Mus musculus OX=10090 GN=Tjp2 PE=1 SV=1;sp|Q9Z0U1|ZO2_MOUSE Tight junction protein ZO-2 OS=M	S	441	___1	+	CST;HTP	SGRLSRMGATPTPFKSTGDITAAGVTEASRE	MGATPT(0.01)PFKS(0.779)T(0.183)GDIT(0.009)AAGVT(0.009)EAS(0.009)REPR	AtPtPFkstGDItAA
Tight junction protein ZO-2	Tjp2	tr|A0A3B2WBH9|A0A3B2WBH9_MOUSE Tight junction protein ZO-2 OS=Mus musculus OX=10090 GN=Tjp2 PE=1 SV=1;tr|A0A3B2WCN9|A0A3B2WCN9_MOUSE Tight junction protein ZO-2 OS=Mus musculus OX=10090 GN=Tjp2 PE=1 SV=1;sp|Q9Z0U1|ZO2_MOUSE Tight junction protein ZO-2 OS=M	S	404	___1	+	CST;HTP	ESNRSFSPEERRQQYSDQDYHSSTEKLKERP	QQYS(1)DQDY(0.073)HS(0.907)S(0.832)T(0.188)EKLK	EERRQQysDQDyHss
Tight junction protein ZO-2	Tjp2	tr|A0A3B2WBH9|A0A3B2WBH9_MOUSE Tight junction protein ZO-2 OS=Mus musculus OX=10090 GN=Tjp2 PE=1 SV=1;tr|A0A3B2WCN9|A0A3B2WCN9_MOUSE Tight junction protein ZO-2 OS=Mus musculus OX=10090 GN=Tjp2 PE=1 SV=1;sp|Q9Z0U1|ZO2_MOUSE Tight junction protein ZO-2 OS=M	S	395	___1	+	HTP	SEVEDISEIESNRSFSPEERRQQYSDQDYHS	SFS(1)PEER	IESNRsFsPEERRQQ
Tight junction protein ZO-2	Tjp2	tr|A0A3B2WBH9|A0A3B2WBH9_MOUSE Tight junction protein ZO-2 OS=Mus musculus OX=10090 GN=Tjp2 PE=1 SV=1;tr|A0A3B2WCN9|A0A3B2WCN9_MOUSE Tight junction protein ZO-2 OS=Mus musculus OX=10090 GN=Tjp2 PE=1 SV=1;sp|Q9Z0U1|ZO2_MOUSE Tight junction protein ZO-2 OS=M	S	213	___1	+	CST;HTP	GLDRDFVSRDHSRGRSIDRDYDRDYERSYHE	S(1)IDRDYDRDYER	RDHsRGRsIDRDyDR
Tight junction protein ZO-2	Tjp2	tr|A0A3B2WBH9|A0A3B2WBH9_MOUSE Tight junction protein ZO-2 OS=Mus musculus OX=10090 GN=Tjp2 PE=1 SV=1;tr|A0A3B2WCN9|A0A3B2WCN9_MOUSE Tight junction protein ZO-2 OS=Mus musculus OX=10090 GN=Tjp2 PE=1 SV=1;sp|Q9Z0U1|ZO2_MOUSE Tight junction protein ZO-2 OS=M	S	988	___1	+	CST;HTP	FKPEPPKARSQNREDSFDYSKSNLPATAGSE	S(0.008)QNREDS(0.991)FDYSK	RSQNREDsFDyskSN
Tight junction protein ZO-2	Tjp2	tr|A0A3B2WBH9|A0A3B2WBH9_MOUSE Tight junction protein ZO-2 OS=Mus musculus OX=10090 GN=Tjp2 PE=1 SV=1;tr|A0A3B2WCN9|A0A3B2WCN9_MOUSE Tight junction protein ZO-2 OS=Mus musculus OX=10090 GN=Tjp2 PE=1 SV=1;sp|Q9Z0U1|ZO2_MOUSE Tight junction protein ZO-2 OS=M	S	684	___1	+	HTP	RGQRSSGGVKKNLRKSREDLAAAVSVSTKFP	S(1)REDLAAAVSVSTK	VkKNLRKsREDLAAA
Tight junction protein ZO-2	Tjp2	tr|A0A3B2WBH9|A0A3B2WBH9_MOUSE Tight junction protein ZO-2 OS=Mus musculus OX=10090 GN=Tjp2 PE=1 SV=1;tr|A0A3B2WCN9|A0A3B2WCN9_MOUSE Tight junction protein ZO-2 OS=Mus musculus OX=10090 GN=Tjp2 PE=1 SV=1;sp|Q9Z0U1|ZO2_MOUSE Tight junction protein ZO-2 OS=M	S	239	___1	+	CST;HTP	RSYHEAYEPDYGGGYSPSYDRRAHPETRYER	SYHEAYEPDYGGGYS(0.985)PS(0.015)YDRR	PDyGGGysPsyDRRA
RalA-binding protein 1	Ralbp1	tr|A0A3B2WCS4|A0A3B2WCS4_MOUSE RalA-binding protein 1 OS=Mus musculus OX=10090 GN=Ralbp1 PE=1 SV=1;sp|Q62172|RBP1_MOUSE RalA-binding protein 1 OS=Mus musculus OX=10090 GN=Ralbp1 PE=1 SV=4;tr|A0A3B2W7M7|A0A3B2W7M7_MOUSE RalA-binding protein 1 (Fragment) OS=	S	29	___1	+	CST;HTP	EHRRAEHGSGLTRTPSSEEISPTKFPGLYRT	T(0.009)PS(0.849)S(0.141)EEIS(0.002)PTKFPGLYR	sGLtRtPssEEIsPT
Disks large-associated protein 1	Dlgap1	tr|A0A3B2WD59|A0A3B2WD59_MOUSE Disks large-associated protein 1 OS=Mus musculus OX=10090 GN=Dlgap1 PE=1 SV=1;tr|D3Z6F4|D3Z6F4_MOUSE Disks large-associated protein 1 OS=Mus musculus OX=10090 GN=Dlgap1 PE=1 SV=1;tr|E9QAR5|E9QAR5_MOUSE Disks large-associated	S	334	___1	+	HTP	TTEDRKKDFKKNRCLSIGIQVDDAEEPEKMA	CLS(1)IGIQVDDAEEPEK	FKKNRCLsIGIQVDD
Disks large-associated protein 1	Dlgap1	tr|A0A3B2WD59|A0A3B2WD59_MOUSE Disks large-associated protein 1 OS=Mus musculus OX=10090 GN=Dlgap1 PE=1 SV=1;tr|D3Z6F4|D3Z6F4_MOUSE Disks large-associated protein 1 OS=Mus musculus OX=10090 GN=Dlgap1 PE=1 SV=1;tr|E9QAR5|E9QAR5_MOUSE Disks large-associated	S	273	___1	+	HTP	QGQRGDMISQSGLSNSTESLDSMKALTAAIE	GDMISQSGLS(0.003)NS(0.89)T(0.106)ES(0.002)LDSMK	SQSGLSNstEsLDsM
Myc box-dependent-interacting protein 1	Bin1	tr|A0A3Q4EBK4|A0A3Q4EBK4_MOUSE Myc box-dependent-interacting protein 1 OS=Mus musculus OX=10090 GN=Bin1 PE=1 SV=1;tr|Q6P1B9|Q6P1B9_MOUSE Bin1 protein OS=Mus musculus OX=10090 GN=Bin1 PE=1 SV=1;sp|O08539-2|BIN1_MOUSE Isoform 2 of Myc box-dependent-interacti	S	267	___1	+	CST;HTP	AQPSDNAPEKGNKSPSPPPDGSPAATPEIRV	GNKS(1)PS(1)PPPDGS(0.978)PAAT(0.022)PEIR	EKGNKsPsPPPDGsP
Myc box-dependent-interacting protein 1	Bin1	tr|A0A3Q4EBK4|A0A3Q4EBK4_MOUSE Myc box-dependent-interacting protein 1 OS=Mus musculus OX=10090 GN=Bin1 PE=1 SV=1;tr|Q6P1B9|Q6P1B9_MOUSE Bin1 protein OS=Mus musculus OX=10090 GN=Bin1 PE=1 SV=1;sp|O08539-2|BIN1_MOUSE Isoform 2 of Myc box-dependent-interacti	S	273	___1	+	CST;HTP	APEKGNKSPSPPPDGSPAATPEIRVNHEPEP	GNKS(0.107)PS(0.893)PPPDGS(0.999)PAAT(0.001)PEIR	PsPPPDGsPAAtPEI
Myc box-dependent-interacting protein 1	Bin1	tr|A0A3Q4EBK4|A0A3Q4EBK4_MOUSE Myc box-dependent-interacting protein 1 OS=Mus musculus OX=10090 GN=Bin1 PE=1 SV=1;tr|Q6P1B9|Q6P1B9_MOUSE Bin1 protein OS=Mus musculus OX=10090 GN=Bin1 PE=1 SV=1;sp|O08539-2|BIN1_MOUSE Isoform 2 of Myc box-dependent-interacti	S	293	___1	+	HTP	PEIRVNHEPEPASGASPGATIPKSPSQSSLP	VNHEPEPAS(0.001)GAS(0.966)PGAT(0.033)IPK	PEPASGAsPGAtIPK
THO complex subunit 1	Thoc1	tr|A0A3Q4EBV8|A0A3Q4EBV8_MOUSE THO complex subunit 1 (Fragment) OS=Mus musculus OX=10090 GN=Thoc1 PE=1 SV=1;sp|Q8R3N6|THOC1_MOUSE THO complex subunit 1 OS=Mus musculus OX=10090 GN=Thoc1 PE=1 SV=1	S	288	___1	+	HTP	DEDEEDNDALLKENESPDVRRDKPITGEQIE	TGEDEDEEDNDALLKENES(1)PDVRR	ALLKENEsPDVRRDK
THUMP domain-containing protein 2	Thumpd2	tr|A0A3Q4EBZ8|A0A3Q4EBZ8_MOUSE THUMP domain-containing protein 2 OS=Mus musculus OX=10090 GN=Thumpd2 PE=1 SV=1;sp|Q9CZB3|THUM2_MOUSE THUMP domain-containing protein 2 OS=Mus musculus OX=10090 GN=Thumpd2 PE=2 SV=3	S	172	___1	+	HTP	AKDHGESQEDKLLQGSPEQGEAVTRTELQDH	LLQGS(1)PEQGEAVTR	EDKLLQGsPEQGEAV
Protein IMPACT	Impact	tr|A0A3Q4L314|A0A3Q4L314_MOUSE Protein IMPACT (Fragment) OS=Mus musculus OX=10090 GN=Impact PE=1 SV=1;tr|A0A3Q4EC12|A0A3Q4EC12_MOUSE Protein IMPACT (Fragment) OS=Mus musculus OX=10090 GN=Impact PE=1 SV=1;sp|O55091|IMPCT_MOUSE Protein IMPACT OS=Mus musculus	S	119	___1	+	HTP	PDPDVKKKTEEVEVESEEDPILEHPPENPVK	TEEVEVES(1)EEDPILEHPPENPVK	tEEVEVEsEEDPILE
pre-mRNA 3' end processing protein WDR33	Wdr33	tr|Q8K1G7|Q8K1G7_MOUSE Wdr33 protein OS=Mus musculus OX=10090 GN=Wdr33 PE=1 SV=1;tr|A0A3Q4EGD8|A0A3Q4EGD8_MOUSE pre-mRNA 3' end-processing protein WDR33 OS=Mus musculus OX=10090 GN=Wdr33 PE=1 SV=1;tr|Q9D1P6|Q9D1P6_MOUSE Wdr33 protein OS=Mus musculus OX=100	S	7	___1	+	HTP	_________MATEIGSPPRFFHMPRFQHQAP	ATEIGS(1)PPR	_MATEIGsPPRFFHM
Ferritin heavy chain;Ferritin heavy chain, N-terminally processed	Fth1	tr|A0A494B9D4|A0A494B9D4_MOUSE Ferritin (Fragment) OS=Mus musculus OX=10090 GN=Fth1 PE=1 SV=1;tr|A0A494BA92|A0A494BA92_MOUSE Ferritin OS=Mus musculus OX=10090 GN=Fth1 PE=1 SV=1;sp|P09528|FRIH_MOUSE Ferritin heavy chain OS=Mus musculus OX=10090 GN=Fth1 PE=1	S	5	___1	+	HTP	___________MTTASPSQVRQNYHQDAEAA	T(0.004)T(0.014)AS(0.974)PS(0.008)QVR	___MTTAsPSQVRQN
tRNA (guanine-N(7)-)-methyltransferase non-catalytic subunit Wdr4;tRNA (guanine-N(7)-)-methyltransferase non-catalytic subunit WDR4	Wdr4	tr|A0A494B9R5|A0A494B9R5_MOUSE tRNA (guanine-N(7)-)-methyltransferase non-catalytic subunit WDR4 (Fragment) OS=Mus musculus OX=10090 GN=Wdr4 PE=1 SV=1;tr|E9Q156|E9Q156_MOUSE tRNA (guanine-N(7)-)-methyltransferase non-catalytic subunit WDR4 OS=Mus musculus	S	410	___1	+	CST;HTP	QQQLKKKRQRSPFPGSPEQTKKACPGQSALS	QRS(1)PFPGS(1)PEQTK	QRsPFPGsPEQtKKA
TBC1 domain family member 12	Tbc1d12	tr|A0A494BA22|A0A494BA22_MOUSE TBC1 domain family member 12 OS=Mus musculus OX=10090 GN=Tbc1d12 PE=1 SV=1;tr|E9QQ68|E9QQ68_MOUSE TBC1 domain family member 12 OS=Mus musculus OX=10090 GN=Tbc1d12 PE=1 SV=1;sp|Q6A039|TBC12_MOUSE TBC1 domain family member 12 O	S	207	___1	+	HTP	ARFGSRNTFEVSRRQSAGDLLPSAGPSAPLP	RQS(0.998)AGDLLPS(0.002)AGPSAPLPAAEQGPGGTTAR	FEVSRRQsAGDLLPS
TBC1 domain family member 12	Tbc1d12	tr|A0A494BA22|A0A494BA22_MOUSE TBC1 domain family member 12 OS=Mus musculus OX=10090 GN=Tbc1d12 PE=1 SV=1;tr|E9QQ68|E9QQ68_MOUSE TBC1 domain family member 12 OS=Mus musculus OX=10090 GN=Tbc1d12 PE=1 SV=1;sp|Q6A039|TBC12_MOUSE TBC1 domain family member 12 O	S	309	___1	+	HTP	TGRTCKAAPQSSRRKSFALEPLSTTALILED	S(1)FALEPLSTTALILEDRPPNLPAK	PQSSRRKsFALEPLS
EH domain-binding protein 1-like protein 1	Ehbp1l1	tr|A0A494BBL8|A0A494BBL8_MOUSE EH domain-binding protein 1-like protein 1 (Fragment) OS=Mus musculus OX=10090 GN=Ehbp1l1 PE=1 SV=1;tr|A0A494BA91|A0A494BA91_MOUSE EH domain-binding protein 1-like protein 1 OS=Mus musculus OX=10090 GN=Ehbp1l1 PE=1 SV=1;tr|E9	S	684	___1	+	CST;HTP	VGASGGVSGVRLRRSSVNGEAGPVPPPRAHG	RS(0.028)S(0.972)VNGEAGPVPPPR	GVRLRRssVNGEAGP
ATPase family AAA domain-containing protein 1	Atad1	tr|A0A494BAB5|A0A494BAB5_MOUSE ATPase family AAA domain-containing protein 1 OS=Mus musculus OX=10090 GN=Atad1 PE=1 SV=1;sp|Q9D5T0|ATAD1_MOUSE ATPase family AAA domain-containing protein 1 OS=Mus musculus OX=10090 GN=Atad1 PE=1 SV=1	S	237	___1	+	HTP	ALLCVREYVNSTSEESHDEDEIRPVQQQDLH	EYVNSTSEES(1)HDEDEIRPVQQQDLHR	VnsTsEEsHDEDEIR
Copper chaperone for superoxide dismutase	Ccs	tr|A0A494BB58|A0A494BB58_MOUSE Copper chaperone for superoxide dismutase OS=Mus musculus OX=10090 GN=Ccs PE=1 SV=1;tr|A0A494BAJ5|A0A494BAJ5_MOUSE Superoxide dismutase [Cu-Zn] OS=Mus musculus OX=10090 GN=Ccs PE=1 SV=1;tr|A0A494BBF1|A0A494BBF1_MOUSE Copper c	S	221	___1	+	CST;HTP	WEERGRPIAGQGRKDSAQPPAHL________	KDS(1)AQPPAHL	AGQGRKDsAQPPAHL
WD repeat-containing protein 26	Wdr26	tr|F8WH48|F8WH48_MOUSE WD repeat-containing protein 26 (Fragment) OS=Mus musculus OX=10090 GN=Wdr26 PE=1 SV=1;tr|E0CYH4|E0CYH4_MOUSE WD repeat-containing protein 26 (Fragment) OS=Mus musculus OX=10090 GN=Wdr26 PE=1 SV=1;tr|A0A494BB75|A0A494BB75_MOUSE WD re	S	98	___1	+	CST;HTP	ATPELGSSLKKKKRLSQSDEDVIRLIGQHLN	RLS(1)QSDEDVIR	LKKKKRLsQsDEDVI
Tyrosine-protein kinase;Tyrosine-protein kinase JAK2	Jak2	tr|A0A494BBB9|A0A494BBB9_MOUSE Tyrosine-protein kinase (Fragment) OS=Mus musculus OX=10090 GN=Jak2 PE=1 SV=1;tr|G5E852|G5E852_MOUSE Tyrosine-protein kinase OS=Mus musculus OX=10090 GN=Jak2 PE=1 SV=1;sp|Q62120|JAK2_MOUSE Tyrosine-protein kinase JAK2 OS=Mus	S	523	___1	+	HTP;LTP	NLLVFRTNGISDVQISPTLQRHNNVNQMVFH	TNGISDVQIS(0.941)PT(0.059)LQR	GISDVQIsPtLQRHN
Zinc finger protein ubi-d4	Dpf2	tr|F8WIP7|F8WIP7_MOUSE Zinc finger protein ubi-d4 (Fragment) OS=Mus musculus OX=10090 GN=Dpf2 PE=1 SV=1;tr|A0A494BBF7|A0A494BBF7_MOUSE Zinc finger protein ubi-d4 (Fragment) OS=Mus musculus OX=10090 GN=Dpf2 PE=1 SV=1;tr|D3Z5N6|D3Z5N6_MOUSE Zinc finger prote	S	98	___1	+	HTP	PLEKRGAPDPRVDDDSLGEFPVSNSRARKRI	VDDDS(1)LGEFPVSNSR	DPRVDDDsLGEFPVS
SH3 and PX domain-containing protein 2A	Sh3pxd2a	tr|A0A494BBI9|A0A494BBI9_MOUSE SH3 and PX domain-containing protein 2A OS=Mus musculus OX=10090 GN=Sh3pxd2a PE=1 SV=1;sp|O89032-3|SPD2A_MOUSE Isoform 3 of SH3 and PX domain-containing protein 2A OS=Mus musculus OX=10090 GN=Sh3pxd2a;sp|O89032-2|SPD2A_MOUSE	S	679	___1	+	HTP	SELPPQMASEGSRRGSADIIPLTATTPPCVP	RGS(1)ADIIPLTATTPPCVPK	sEGSRRGsADIIPLt
Tumor necrosis factor receptor superfamily member 6	Fas	tr|A0A494BBP5|A0A494BBP5_MOUSE Apo-1 antigen OS=Mus musculus OX=10090 GN=Fas PE=1 SV=1;sp|P25446|TNR6_MOUSE Tumor necrosis factor receptor superfamily member 6 OS=Mus musculus OX=10090 GN=Fas PE=1 SV=2	S	202	___1	+	HTP	RTSSRETIPMNASNLSLSKYIPRIAEDMTIQ	T(0.245)S(0.293)S(0.351)RET(0.111)IPMNASNLS(0.975)LS(0.025)K	PMNAsNLsLsKYIPR
UBX domain-containing protein 1	Ubxn1	tr|A0A498WFS2|A0A498WFS2_MOUSE UBX domain-containing protein 1 OS=Mus musculus OX=10090 GN=Ubxn1 PE=1 SV=1;sp|Q922Y1|UBXN1_MOUSE UBX domain-containing protein 1 OS=Mus musculus OX=10090 GN=Ubxn1 PE=1 SV=1	S	165	___1	+	CST;HTP	SRSSPPATDPGPVPSSPSQEPPTKREYDQCR	SSPPATDPGPVPS(0.121)S(0.755)PS(0.121)QEPPT(0.004)K	DPGPVPssPsQEPPt
Asparagine--tRNA ligase, cytoplasmic	Nars	tr|A0A498WGK2|A0A498WGK2_MOUSE Asparagine--tRNA ligase OS=Mus musculus OX=10090 GN=Nars PE=1 SV=1;sp|Q8BP47|SYNC_MOUSE Asparagine--tRNA ligase, cytoplasmic OS=Mus musculus OX=10090 GN=NARS1 PE=1 SV=2;tr|A0A494BAX5|A0A494BAX5_MOUSE Asparagine--tRNA ligase (	S	492	___1	+	HTP	PNVGEIVGGSMRSWDSEEILEGYKREGIDPA	SWDS(1)EEILEGYK	GSMRSWDsEEILEGY
Ubiquitin conjugation factor E4 B	Ube4b	tr|G3UZM6|G3UZM6_MOUSE Ubiquitin conjugation factor E4 B OS=Mus musculus OX=10090 GN=Ube4b PE=1 SV=1;tr|G3UZD6|G3UZD6_MOUSE Ubiquitin conjugation factor E4 B OS=Mus musculus OX=10090 GN=Ube4b PE=1 SV=1;tr|A0A571BD95|A0A571BD95_MOUSE Ubiquitin conjugation f	S	105	___1	+	CST;HTP	SNSLETQSQSLSRSQSMDIDGVSCEKSMSQV	S(0.001)QS(0.999)MDIDGVSCEK	QSLsRsQsMDIDGVS
AP2-associated protein kinase 1	Aak1	tr|A0A571BDM4|A0A571BDM4_MOUSE AP2-associated protein kinase 1 (Fragment) OS=Mus musculus OX=10090 GN=Aak1 PE=1 SV=1;sp|Q3UHJ0-2|AAK1_MOUSE Isoform 2 of AP2-associated protein kinase 1 OS=Mus musculus OX=10090 GN=Aak1;sp|Q3UHJ0|AAK1_MOUSE AP2-associated pr	S	99	___1	+	CST;HTP;LTP	PSSPKTQRAGHRRILSDVTHSAVFGVPASKS	ILS(1)DVTHSAVFGVPASK	AGHRRILsDVtHsAV
SH3 domain-containing protein 19	Sh3d19	tr|A0A571BGG1|A0A571BGG1_MOUSE SH3 domain-containing protein 19 OS=Mus musculus OX=10090 GN=Sh3d19 PE=1 SV=1;tr|A0A571BEF4|A0A571BEF4_MOUSE SH3 domain-containing protein 19 OS=Mus musculus OX=10090 GN=Sh3d19 PE=1 SV=1;sp|Q91X43|SH319_MOUSE SH3 domain-conta	S	282	___1	+	HTP	SGKPLVAPKPAANRASGEWDTWAENRLKVTS	AS(1)GEWDTWAENR	KPAANRAsGEWDTWA
InaD-like protein	Inadl	tr|A0A571BEG7|A0A571BEG7_MOUSE InaD-like protein OS=Mus musculus OX=10090 GN=Patj PE=1 SV=1;sp|Q63ZW7-6|INADL_MOUSE Isoform 6 of InaD-like protein OS=Mus musculus OX=10090 GN=Patj;sp|Q63ZW7|INADL_MOUSE InaD-like protein OS=Mus musculus OX=10090 GN=Patj PE=	S	482	___1	+	HTP	RETVAEPPKVPERAGSPKPEANLSVEAEEIG	AGS(1)PKPEANLSVEAEEIGER	KVPERAGsPKPEANL
InaD-like protein	Inadl	tr|A0A571BEG7|A0A571BEG7_MOUSE InaD-like protein OS=Mus musculus OX=10090 GN=Patj PE=1 SV=1;sp|Q63ZW7-6|INADL_MOUSE Isoform 6 of InaD-like protein OS=Mus musculus OX=10090 GN=Patj;sp|Q63ZW7|INADL_MOUSE InaD-like protein OS=Mus musculus OX=10090 GN=Patj PE=	S	647	___1	+	HTP	PFTLVCCRRLFDDEASVDEPRTMEPALLEAE	RLFDDEAS(1)VDEPR	RLFDDEAsVDEPRTM
Uncharacterized protein FLJ45252 homolog		tr|A0A571BEI2|A0A571BEI2_MOUSE AP2-associated protein kinase 1 (Fragment) OS=Mus musculus OX=10090 GN=Aak1 PE=1 SV=1;sp|Q6PIU9|YJ005_MOUSE Uncharacterized protein FLJ45252 homolog OS=Mus musculus OX=10090 PE=1 SV=2	S	448	___1	+	HTP	KPFHPQALSKYSRHYSPEDELSAEAQPIAAY	HYS(1)PEDELSAEAQPIAAYK	sKYSRHysPEDELSA
AP2-associated protein kinase 1	Aak1	tr|A0A571BEI2|A0A571BEI2_MOUSE AP2-associated protein kinase 1 (Fragment) OS=Mus musculus OX=10090 GN=Aak1 PE=1 SV=1;sp|Q3UHJ0-2|AAK1_MOUSE Isoform 2 of AP2-associated protein kinase 1 OS=Mus musculus OX=10090 GN=Aak1;sp|Q3UHJ0|AAK1_MOUSE AP2-associated pr	S	648	___1	+	HTP	FAKLGEGKLPEKLGGSAESLIPGFQPTQGDA	LGGS(0.936)AES(0.063)LIPGFQPT(0.001)QGDAFTTPSFSAGTAEK	LPEKLGGsAEsLIPG
E3 ubiquitin-protein ligase NEDD4	Nedd4	tr|A0A571BEP7|A0A571BEP7_MOUSE E3 ubiquitin-protein ligase NEDD4 OS=Mus musculus OX=10090 GN=Nedd4 PE=1 SV=1;sp|P46935|NEDD4_MOUSE E3 ubiquitin-protein ligase NEDD4 OS=Mus musculus OX=10090 GN=Nedd4 PE=1 SV=3;tr|A0A571BDN7|A0A571BDN7_MOUSE HECT-type E3 ubi	S	309	___1	+	CST;HTP	MQLQAQRAFTTRRQISEDVDGPDNRESPENW	RQIS(1)EDVDGPDNR	FTTRRQIsEDVDGPD
Dystonin	Dst	tr|A0A571BGG5|A0A571BGG5_MOUSE Dystonin (Fragment) OS=Mus musculus OX=10090 GN=Dst PE=1 SV=1;sp|Q91ZU6-8|DYST_MOUSE Isoform 7 of Dystonin OS=Mus musculus OX=10090 GN=Dst	S	205	___1	+	HTP	EKSLKNSALMGNLSRSCHSVLEQDSDERGHP	S(1)CHSVLEQDSDER	LMGNLSRsCHsVLEQ
Neuron navigator 1	Nav1	tr|A0A589P973|A0A589P973_MOUSE Neuron navigator 1 OS=Mus musculus OX=10090 GN=Nav1 PE=1 SV=1;sp|Q8CH77-3|NAV1_MOUSE Isoform 3 of Neuron navigator 1 OS=Mus musculus OX=10090 GN=Nav1;sp|Q8CH77-2|NAV1_MOUSE Isoform 2 of Neuron navigator 1 OS=Mus musculus OX=1	S	1045	___1	+	HTP	AVALDSDNISLKSIGSPESTPKNQASHPPAT	S(0.001)IGS(0.946)PES(0.027)T(0.027)PK	IsLKsIGsPEstPKN
Septin-4	2021-09-04	tr|A0A5F8MP96|A0A5F8MP96_MOUSE Septin-4 OS=Mus musculus OX=10090 GN=Septin4 PE=1 SV=1;sp|P28661-5|SEPT4_MOUSE Isoform 5 of Septin-4 OS=Mus musculus OX=10090 GN=Septin4;sp|P28661-4|SEPT4_MOUSE Isoform 4 of Septin-4 OS=Mus musculus OX=10090 GN=Septin4;sp|P28	S	818	___1	+	CST;HTP	IEHFGIKIYQFPDCDSDEDEDFKLQDQALKE	IYQFPDCDS(1)DEDEDFK	YQFPDCDsDEDEDFK
Tensin-3	Tns3	tr|A0A5F8MP98|A0A5F8MP98_MOUSE Tensin-3 OS=Mus musculus OX=10090 GN=Tns3 PE=1 SV=1;tr|A0A5F8MPF2|A0A5F8MPF2_MOUSE Tensin-3 OS=Mus musculus OX=10090 GN=Tns3 PE=1 SV=1;sp|Q5SSZ5|TENS3_MOUSE Tensin-3 OS=Mus musculus OX=10090 GN=Tns3 PE=1 SV=1	S	803	___1	+	HTP	TNGVHQEPNTGSSPGSPTLDIDQSIEQLNRL	VTNGVHQEPNT(0.018)GS(0.369)S(0.615)PGS(0.992)PT(0.006)LDIDQSIEQLNR	NtGssPGsPtLDIDQ
Tensin-3	Tns3	tr|A0A5F8MP98|A0A5F8MP98_MOUSE Tensin-3 OS=Mus musculus OX=10090 GN=Tns3 PE=1 SV=1;tr|A0A5F8MPF2|A0A5F8MPF2_MOUSE Tensin-3 OS=Mus musculus OX=10090 GN=Tns3 PE=1 SV=1;sp|Q5SSZ5|TENS3_MOUSE Tensin-3 OS=Mus musculus OX=10090 GN=Tns3 PE=1 SV=1	S	882	___1	+	CST;HTP	GRQGDDPIGGRLRKLSIGQYDNDAASQVTFS	KLS(1)IGQYDNDAASQVTFSK	GGRLRKLsIGQyDND
Tensin-3	Tns3	tr|A0A5F8MP98|A0A5F8MP98_MOUSE Tensin-3 OS=Mus musculus OX=10090 GN=Tns3 PE=1 SV=1;tr|A0A5F8MPF2|A0A5F8MPF2_MOUSE Tensin-3 OS=Mus musculus OX=10090 GN=Tns3 PE=1 SV=1;sp|Q5SSZ5|TENS3_MOUSE Tensin-3 OS=Mus musculus OX=10090 GN=Tns3 PE=1 SV=1	S	865	___1	+	CST;HTP	LRCSGRLDSVDGPGRSPGRQGDDPIGGRLRK	LDSVDGPGRS(1)PGR	sVDGPGRsPGRQGDD
Tensin-3	Tns3	tr|A0A5F8MP98|A0A5F8MP98_MOUSE Tensin-3 OS=Mus musculus OX=10090 GN=Tns3 PE=1 SV=1;tr|A0A5F8MPF2|A0A5F8MPF2_MOUSE Tensin-3 OS=Mus musculus OX=10090 GN=Tns3 PE=1 SV=1;sp|Q5SSZ5|TENS3_MOUSE Tensin-3 OS=Mus musculus OX=10090 GN=Tns3 PE=1 SV=1;sp|Q5SSZ5-2|TENS	S	1549	___1	+	HTP	PASAIVNFVSKVMIGSPKKI___________	VMIGS(1)PK	VSKVMIGsPKKI___
Tensin-3	Tns3	tr|A0A5F8MP98|A0A5F8MP98_MOUSE Tensin-3 OS=Mus musculus OX=10090 GN=Tns3 PE=1 SV=1;tr|A0A5F8MPF2|A0A5F8MPF2_MOUSE Tensin-3 OS=Mus musculus OX=10090 GN=Tns3 PE=1 SV=1;sp|Q5SSZ5|TENS3_MOUSE Tensin-3 OS=Mus musculus OX=10090 GN=Tns3 PE=1 SV=1	S	445	___1	+	CST;HTP	VTVDYNTADPLIRWDSYENMSADGEVLHTQG	WDS(0.937)Y(0.062)ENMSADGEVLHTQGPVDGSLYAK	DPLIRWDsyENMSAD
Kinesin-like protein KIF1B	Kif1b	tr|A0A5F8MPF0|A0A5F8MPF0_MOUSE Kinesin-like protein KIF1B OS=Mus musculus OX=10090 GN=Kif1b PE=1 SV=1;sp|Q60575-2|KIF1B_MOUSE Isoform 2 of Kinesin-like protein KIF1B OS=Mus musculus OX=10090 GN=Kif1b;sp|Q60575|KIF1B_MOUSE Kinesin-like protein KIF1B OS=Mus	S	1554	___1	+	CST;HTP	VRGEENLAGWRPRGDSLILEHQWELEKLELL	GDS(1)LILEHQWELEK	GWRPRGDsLILEHQW
Kinesin-like protein KIF1B	Kif1b	tr|A0A5F8MPF0|A0A5F8MPF0_MOUSE Kinesin-like protein KIF1B OS=Mus musculus OX=10090 GN=Kif1b PE=1 SV=1;sp|Q60575-2|KIF1B_MOUSE Isoform 2 of Kinesin-like protein KIF1B OS=Mus musculus OX=10090 GN=Kif1b;sp|Q60575|KIF1B_MOUSE Kinesin-like protein KIF1B OS=Mus	S	1521	___1	+	HTP	TGIYELSLCKMADTGSPGMQRRRRKVLDTSV	MADTGS(1)PGMQR	CKMADTGsPGMQRRR
Kinesin-like protein KIF1B	Kif1b	tr|A0A5F8MPF0|A0A5F8MPF0_MOUSE Kinesin-like protein KIF1B OS=Mus musculus OX=10090 GN=Kif1b PE=1 SV=1;sp|Q60575-2|KIF1B_MOUSE Isoform 2 of Kinesin-like protein KIF1B OS=Mus musculus OX=10090 GN=Kif1b;sp|Q60575|KIF1B_MOUSE Kinesin-like protein KIF1B OS=Mus	S	1057	___1	+	HTP	NQSDFSSAAMTRSGLSLEELRIVEGQGQSSE	SGLS(1)LEELR	AMTRsGLsLEELRIV
Cingulin	Cgn	tr|E9QMC1|E9QMC1_MOUSE Cingulin OS=Mus musculus OX=10090 GN=Cgn PE=1 SV=2;tr|A0A5F8MPT6|A0A5F8MPT6_MOUSE Cingulin OS=Mus musculus OX=10090 GN=Cgn PE=1 SV=1;sp|P59242|CING_MOUSE Cingulin OS=Mus musculus OX=10090 GN=Cgn PE=1 SV=1;tr|A0A0G2JFG0|A0A0G2JFG0_MOU	S	90	___1	+	CST;HTP	QIKGGNNRGSPGALSSDSELPENPYSQVKGR	GSPGALS(0.106)S(0.873)DS(0.02)ELPENPYSQVK	GsPGALssDsELPEN
Cingulin	Cgn	tr|E9QMC1|E9QMC1_MOUSE Cingulin OS=Mus musculus OX=10090 GN=Cgn PE=1 SV=2;tr|A0A5F8MPT6|A0A5F8MPT6_MOUSE Cingulin OS=Mus musculus OX=10090 GN=Cgn PE=1 SV=1;sp|P59242|CING_MOUSE Cingulin OS=Mus musculus OX=10090 GN=Cgn PE=1 SV=1;tr|A0A0G2JFG0|A0A0G2JFG0_MOU	S	250	___1	+	CST;HTP	YDNHVDSSKNPSQKQSPFSSFSRSRQTQDWV	QS(1)PFSSFSR	KNPsQkQsPFSsFsR
Cingulin	Cgn	tr|E9QMC1|E9QMC1_MOUSE Cingulin OS=Mus musculus OX=10090 GN=Cgn PE=1 SV=2;tr|A0A5F8MPT6|A0A5F8MPT6_MOUSE Cingulin OS=Mus musculus OX=10090 GN=Cgn PE=1 SV=1;sp|P59242|CING_MOUSE Cingulin OS=Mus musculus OX=10090 GN=Cgn PE=1 SV=1;tr|A0A0G2JFG0|A0A0G2JFG0_MOU	S	131	___1	+	CST;HTP	EEPKDHLNGKLIRSQSQASLTGLAFMSPSNR	S(0.008)QS(0.992)QASLTGLAFMSPSNR	GKLIRsQsQAsLtGL
Cingulin	Cgn	tr|E9QMC1|E9QMC1_MOUSE Cingulin OS=Mus musculus OX=10090 GN=Cgn PE=1 SV=2;tr|A0A5F8MPT6|A0A5F8MPT6_MOUSE Cingulin OS=Mus musculus OX=10090 GN=Cgn PE=1 SV=1;sp|P59242|CING_MOUSE Cingulin OS=Mus musculus OX=10090 GN=Cgn PE=1 SV=1;tr|A0A0G2JFG0|A0A0G2JFG0_MOU	S	134	___1	+	CST;HTP	KDHLNGKLIRSQSQASLTGLAFMSPSNRSTS	S(0.027)QS(0.973)QAS(0.999)LT(0.001)GLAFMSPSNR	IRsQsQAsLtGLAFM
Paternally-expressed gene 3 protein	Peg3	tr|A0A5F8MPW9|A0A5F8MPW9_MOUSE Paternally-expressed gene 3 protein OS=Mus musculus OX=10090 GN=Peg3 PE=1 SV=1;sp|Q3URU2|PEG3_MOUSE Paternally-expressed gene 3 protein OS=Mus musculus OX=10090 GN=Peg3 PE=1 SV=1;sp|Q3URU2-2|PEG3_MOUSE Isoform 2 of Paternally	S	158	___1	+	HTP	LDRDDDRRSMDYESRSQDAESYQNVVELKED	S(1)QDAESYQNVVELK	SMDYESRsQDAESYQ
Histone acetyltransferase;Histone acetyltransferase KAT6A	Kat6a	tr|G3X940|G3X940_MOUSE Histone acetyltransferase OS=Mus musculus OX=10090 GN=Kat6a PE=1 SV=1;tr|A0A5F8MPX1|A0A5F8MPX1_MOUSE Histone acetyltransferase OS=Mus musculus OX=10090 GN=Kat6a PE=1 SV=1;sp|Q8BZ21|KAT6A_MOUSE Histone acetyltransferase KAT6A OS=Mus m	S	1115	___1	+	HTP	SSKRPSKEEEEEEEESDDADDTPVLKPVSLL	EEEEEEEES(0.984)DDADDT(0.016)PVLKPVSLLR	EEEEEEEsDDADDTP
Transmembrane and coiled-coil domains protein 2;Transmembrane and coiled-coil domains protein 3	Tmcc2;Tmcc3	tr|Q3T9T1|Q3T9T1_MOUSE Transmembrane and coiled-coil domains protein 2 OS=Mus musculus OX=10090 GN=Tmcc2 PE=1 SV=1;tr|A0A5F8MQA9|A0A5F8MQA9_MOUSE Transmembrane and coiled-coil domains protein 2 OS=Mus musculus OX=10090 GN=Tmcc2 PE=1 SV=1;tr|Q3TZY4|Q3TZY4_M	S	200	___1	+	HTP	SKPREFASLIRNKFGSADNIAHLKDPMEDGP	FGS(1)ADNIAHLK	LIRNKFGsADNIAHL
Tumor suppressor p53-binding protein 1	Tp53bp1;Trp53bp1	tr|A0A5H1ZRL7|A0A5H1ZRL7_MOUSE Transformation-related protein 53-binding protein 1 OS=Mus musculus OX=10090 GN=Trp53bp1 PE=1 SV=1;sp|P70399-5|TP53B_MOUSE Isoform 2 of TP53-binding protein 1 OS=Mus musculus OX=10090 GN=Tp53bp1;sp|P70399|TP53B_MOUSE TP53-bin	S	822	___1	+	HTP	DSKAETTEKDAVTEDSPQPPLPSVRDEPVRP	DAVTEDS(1)PQPPLPSVR	KDAVTEDsPQPPLPS
Tumor suppressor p53-binding protein 1	Tp53bp1;Trp53bp1	tr|A0A5H1ZRL7|A0A5H1ZRL7_MOUSE Transformation-related protein 53-binding protein 1 OS=Mus musculus OX=10090 GN=Trp53bp1 PE=1 SV=1;sp|P70399-5|TP53B_MOUSE Isoform 2 of TP53-binding protein 1 OS=Mus musculus OX=10090 GN=Tp53bp1;sp|P70399|TP53B_MOUSE TP53-bin	S	719	___1	+	HTP	CPEAMEVETSVISIDSPQKLQVLDQELEHKD	EAPKEECPEAMEVET(0.004)S(0.012)VIS(0.984)IDS(1)PQK	TSVIsIDsPQKLQVL
Tumor suppressor p53-binding protein 1	Tp53bp1;Trp53bp1	tr|A0A5H1ZRL7|A0A5H1ZRL7_MOUSE Transformation-related protein 53-binding protein 1 OS=Mus musculus OX=10090 GN=Trp53bp1 PE=1 SV=1;sp|P70399-5|TP53B_MOUSE Isoform 2 of TP53-binding protein 1 OS=Mus musculus OX=10090 GN=Tp53bp1;sp|P70399|TP53B_MOUSE TP53-bin	S	80	___1	+	HTP	DIVSNPEQSAVEQGDSNSSFNEHLKEKKASD	ENPVLDIVS(0.002)NPEQS(0.026)AVEQGDS(0.894)NS(0.063)S(0.016)FNEHLK	sAVEQGDsNssFNEH
Tumor suppressor p53-binding protein 1	Tp53bp1;Trp53bp1	tr|A0A5H1ZRL7|A0A5H1ZRL7_MOUSE Transformation-related protein 53-binding protein 1 OS=Mus musculus OX=10090 GN=Trp53bp1 PE=1 SV=1;sp|P70399-5|TP53B_MOUSE Isoform 2 of TP53-binding protein 1 OS=Mus musculus OX=10090 GN=Tp53bp1;sp|P70399|TP53B_MOUSE TP53-bin	S	429	___1	+	HTP	AMETEKPLLPSQPAVSPQASTPVSRSTPVFT	LHDDEAMET(0.001)EKPLLPS(0.007)QPAVS(0.964)PQAS(0.013)T(0.013)PVS(0.004)R	LPsQPAVsPQAStPV
Tumor suppressor p53-binding protein 1	Tp53bp1;Trp53bp1	tr|A0A5H1ZRL7|A0A5H1ZRL7_MOUSE Transformation-related protein 53-binding protein 1 OS=Mus musculus OX=10090 GN=Trp53bp1 PE=1 SV=1;sp|P70399-5|TP53B_MOUSE Isoform 2 of TP53-binding protein 1 OS=Mus musculus OX=10090 GN=Tp53bp1;sp|P70399|TP53B_MOUSE TP53-bin	S	533	___1	+	CST;HTP	STSEYSQSSKMESLGSPRTEEDRENTQIDDT	MESLGS(1)PR	SKMEsLGsPRtEEDR
Tumor suppressor p53-binding protein 1	Tp53bp1	tr|A0A5H1ZRL7|A0A5H1ZRL7_MOUSE Transformation-related protein 53-binding protein 1 OS=Mus musculus OX=10090 GN=Trp53bp1 PE=1 SV=1;sp|P70399-5|TP53B_MOUSE Isoform 2 of TP53-binding protein 1 OS=Mus musculus OX=10090 GN=Tp53bp1;sp|P70399|TP53B_MOUSE TP53-bin	S	1096	___1	+	CST;HTP	PVGPVMDDAAPEDSASPVSQQRASQEQRASQ	QSEQPVKPVGPVMDDAAPEDS(0.009)AS(0.892)PVS(0.099)QQR	AAPEDsAsPVsQQRA
Tumor suppressor p53-binding protein 1	Tp53bp1	tr|A0A5H1ZRL7|A0A5H1ZRL7_MOUSE Transformation-related protein 53-binding protein 1 OS=Mus musculus OX=10090 GN=Trp53bp1 PE=1 SV=1;sp|P70399-5|TP53B_MOUSE Isoform 2 of TP53-binding protein 1 OS=Mus musculus OX=10090 GN=Tp53bp1;sp|P70399|TP53B_MOUSE TP53-bin	S	1409	___1	+	HTP	TKRTDASSSTLRRSDSPEIPFQAATGSSDGL	RS(0.232)DS(0.765)PEIPFQAAT(0.002)GSSDGLDSSSSGNSFVGLR	STLRRsDsPEIPFQA
Tumor suppressor p53-binding protein 1	Tp53bp1;Trp53bp1	tr|A0A5H1ZRL7|A0A5H1ZRL7_MOUSE Transformation-related protein 53-binding protein 1 OS=Mus musculus OX=10090 GN=Trp53bp1 PE=1 SV=1;sp|P70399-5|TP53B_MOUSE Isoform 2 of TP53-binding protein 1 OS=Mus musculus OX=10090 GN=Tp53bp1;sp|P70399|TP53B_MOUSE TP53-bin	S	382	___1	+	HTP;LTP	PSPDAFRSTPFIVPSSPTEQGGRKDEPMDMS	STPFIVPS(0.154)S(0.82)PT(0.026)EQGGRK	TPFIVPssPtEQGGR
Tumor suppressor p53-binding protein 1	Tp53bp1;Trp53bp1	tr|A0A5H1ZRL7|A0A5H1ZRL7_MOUSE Transformation-related protein 53-binding protein 1 OS=Mus musculus OX=10090 GN=Trp53bp1 PE=1 SV=1;sp|P70399-5|TP53B_MOUSE Isoform 2 of TP53-binding protein 1 OS=Mus musculus OX=10090 GN=Tp53bp1;sp|P70399|TP53B_MOUSE TP53-bin	S	552	___1	+	CST;HTP	EEDRENTQIDDTEPLSPVSNSKLPADSENVL	TEEDRENTQIDDT(0.003)EPLS(0.965)PVS(0.03)NS(0.002)K	IDDtEPLsPVSNsKL
Dystrophin	Dmd	tr|A0A668KLA2|A0A668KLA2_MOUSE Dystrophin OS=Mus musculus OX=10090 GN=Dmd PE=1 SV=1;sp|P11531|DMD_MOUSE Dystrophin OS=Mus musculus OX=10090 GN=Dmd PE=1 SV=3;tr|A0A1Q1PRS4|A0A1Q1PRS4_MOUSE Dystrophin OS=Mus musculus OX=10090 GN=Dmd PE=1 SV=1;tr|A2A9Z1|A2A9Z	S	2270	___1	+	HTP	GTTVSSPSTSLQRSDSSQPMLLRVVGSQTSE	S(0.005)DS(0.958)S(0.037)QPMLLR	tsLQRsDssQPMLLR
Microtubule-associated protein;Microtubule-associated protein 2	Map2	tr|Q80X35|Q80X35_MOUSE Microtubule-associated protein OS=Mus musculus OX=10090 GN=Map2 PE=1 SV=1;tr|Q80ZL4|Q80ZL4_MOUSE Microtubule-associated protein OS=Mus musculus OX=10090 GN=Map2 PE=1 SV=1;tr|Q3TLQ0|Q3TLQ0_MOUSE Microtubule-associated protein OS=Mus m	S	421	___1	+	CST;HTP	HAKARVDHGAEIITQSPSRSSVASPRRLSNV	VDHGAEIITQS(0.973)PS(0.027)R	GAEIItQsPsRssVA
Myb/SANT-like DNA-binding domain-containing protein 2	Msantd2	tr|A0A6I8MWX7|A0A6I8MWX7_MOUSE Myb/SANT-like DNA-binding domain-containing protein 2 OS=Mus musculus OX=10090 GN=Msantd2 PE=4 SV=1;sp|Q6NZR2|MSD2_MOUSE Myb/SANT-like DNA-binding domain-containing protein 2 OS=Mus musculus OX=10090 GN=Msantd2 PE=1 SV=1	S	136	___1	+	HTP	DGNPSLSDPSTPRGASPLGPGSAAGSGAAAS	GAS(1)PLGPGSAAGSGAAASGGLGLGLGGR	PSTPRGAsPLGPGsA
FK506-binding protein 15	Fkbp15	tr|A0A6I8MWZ0|A0A6I8MWZ0_MOUSE FK506-binding protein 15 (Fragment) OS=Mus musculus OX=10090 GN=Fkbp15 PE=4 SV=1;sp|Q6P9Q6|FKB15_MOUSE FK506-binding protein 15 OS=Mus musculus OX=10090 GN=Fkbp15 PE=1 SV=2;sp|Q6P9Q6-2|FKB15_MOUSE Isoform B of FK506-binding p	S	946	___1	+	HTP	AAGTSLRHNQDSQHCSLSGDEEDELFKGATL	HNQDS(0.002)QHCS(0.998)LS(1)GDEEDELFK	NQDsQHCsLsGDEED
FK506-binding protein 15	Fkbp15	tr|A0A6I8MWZ0|A0A6I8MWZ0_MOUSE FK506-binding protein 15 (Fragment) OS=Mus musculus OX=10090 GN=Fkbp15 PE=4 SV=1;sp|Q6P9Q6|FKB15_MOUSE FK506-binding protein 15 OS=Mus musculus OX=10090 GN=Fkbp15 PE=1 SV=2;sp|Q6P9Q6-2|FKB15_MOUSE Isoform B of FK506-binding p	S	948	___1	+	CST;HTP	GTSLRHNQDSQHCSLSGDEEDELFKGATLKV	HNQDS(0.002)QHCS(0.998)LS(1)GDEEDELFK	DsQHCsLsGDEEDEL
FK506-binding protein 15	Fkbp15	tr|A0A6I8MWZ0|A0A6I8MWZ0_MOUSE FK506-binding protein 15 (Fragment) OS=Mus musculus OX=10090 GN=Fkbp15 PE=4 SV=1;sp|Q6P9Q6|FKB15_MOUSE FK506-binding protein 15 OS=Mus musculus OX=10090 GN=Fkbp15 PE=1 SV=2;sp|Q6P9Q6-2|FKB15_MOUSE Isoform B of FK506-binding p	S	880	___1	+	CST;HTP	EVATDGLLQGNSRRLSLTPDPEKGEPPALDP	RLS(0.926)LT(0.074)PDPEKGEPPALDPESQGGEAQPPECK	QGNSRRLsLtPDPEK
FK506-binding protein 15;Peptidyl-prolyl cis-trans isomerase	Fkbp15	tr|A0A6I8MWZ0|A0A6I8MWZ0_MOUSE FK506-binding protein 15 (Fragment) OS=Mus musculus OX=10090 GN=Fkbp15 PE=4 SV=1;sp|Q6P9Q6|FKB15_MOUSE FK506-binding protein 15 OS=Mus musculus OX=10090 GN=Fkbp15 PE=1 SV=2;sp|Q6P9Q6-2|FKB15_MOUSE Isoform B of FK506-binding p	S	133	___1	+	HTP	LPLKPGEPGLRSKSNSLSEQLTVNSNPDTVK	S(0.053)NS(0.947)LSEQLTVNSNPDTVK	GLRsKsNsLsEQLtV
Girdin	Ccdc88a	tr|F6R1B7|F6R1B7_MOUSE Girdin (Fragment) OS=Mus musculus OX=10090 GN=Ccdc88a PE=1 SV=1;tr|A0A6I8MX08|A0A6I8MX08_MOUSE Girdin OS=Mus musculus OX=10090 GN=Ccdc88a PE=4 SV=1;sp|Q5SNZ0-3|GRDN_MOUSE Isoform 3 of Girdin OS=Mus musculus OX=10090 GN=Ccdc88a;sp|Q5S	S	630	___1	+	HTP	SETIESRAHHKMKAGSPGSEVVTLQQFLEES	AGS(0.805)PGS(0.195)EVVTLQQFLEESNK	HHKMKAGsPGsEVVT
TBC1 domain family member 25	Tbc1d25	tr|S4R2S6|S4R2S6_MOUSE TBC1 domain family member 25 OS=Mus musculus OX=10090 GN=Tbc1d25 PE=1 SV=1;tr|A0A6I8MX15|A0A6I8MX15_MOUSE TBC1 domain family member 25 OS=Mus musculus OX=10090 GN=Tbc1d25 PE=4 SV=1;tr|E9PWX7|E9PWX7_MOUSE TBC1 domain family member 25	S	378	___1	+	CST;HTP	SSQGPSGGGRLLRQASLDGLQQLRDNMGLRK	QAS(1)LDGLQQLR	GRLLRQAsLDGLQQL
Alpha-actinin-2;Alpha-actinin-4;Alpha-actinin-3;Alpha-actinin-1	Actn1;Actn2;Actn4;Actn3	tr|A1BN54|A1BN54_MOUSE Alpha-actinin cytoskeletal isoform OS=Mus musculus OX=10090 GN=Actn1 PE=1 SV=1;sp|Q9JI91|ACTN2_MOUSE Alpha-actinin-2 OS=Mus musculus OX=10090 GN=Actn2 PE=1 SV=2;sp|P57780|ACTN4_MOUSE Alpha-actinin-4 OS=Mus musculus OX=10090 GN=Actn4	S	160	___1	+	HTP	GMIWTIILRFAIQDISVEETSAKEGLLLWCQ	FAIQDIS(1)VEETSAK	RFAIQDIsVEETSAK
Transcriptional repressor p66-beta	Gatad2b	tr|A1L3S7|A1L3S7_MOUSE Gatad2b protein OS=Mus musculus OX=10090 GN=Gatad2b PE=1 SV=1;sp|Q8VHR5|P66B_MOUSE Transcriptional repressor p66-beta OS=Mus musculus OX=10090 GN=Gatad2b PE=1 SV=1;tr|A0A0U1RNM2|A0A0U1RNM2_MOUSE Transcriptional repressor p66-beta (Fr	S	471	___1	+	HTP	QEQEIEQRLQQQAALSPTTAPAVSSVSKQET	LQQQAALS(0.968)PT(0.027)T(0.005)APAVSSVSK	LQQQAALsPTTAPAV
Cullin-4B	Cul4b	tr|J3QJX0|J3QJX0_MOUSE Cullin-4B OS=Mus musculus OX=10090 GN=Cul4b PE=1 SV=1;tr|E9PXY1|E9PXY1_MOUSE Cullin-4B OS=Mus musculus OX=10090 GN=Cul4b PE=1 SV=2;sp|A2A432-2|CUL4B_MOUSE Isoform 2 of Cullin-4B OS=Mus musculus OX=10090 GN=Cul4b;sp|A2A432|CUL4B_MOUSE	S	75	___1	+	CST;HTP	STSSSSTPPQPRDSASPSTSSFCLGVPVATS	DS(0.043)AS(0.957)PSTSSFCLGVPVATSSHVPIQK	PQPRDsAsPSTSsFC
Nuclear receptor coactivator 3	Ncoa3	tr|A2A468|A2A468_MOUSE Nuclear receptor coactivator OS=Mus musculus OX=10090 GN=Ncoa3 PE=1 SV=1;tr|Q05BA5|Q05BA5_MOUSE Nuclear receptor coactivator OS=Mus musculus OX=10090 GN=Ncoa3 PE=1 SV=1;sp|O09000|NCOA3_MOUSE Nuclear receptor coactivator 3 OS=Mus musc	S	846	___1	+	CST;HTP;LTP	PQPVQSVRPPYNRAVSLDSPVSVGSGPPVKN	AVS(1)LDSPVSVGSGPPVK	PPYNrAVsLDsPVSV
Nuclear receptor coactivator 3	Ncoa3	tr|A2A468|A2A468_MOUSE Nuclear receptor coactivator OS=Mus musculus OX=10090 GN=Ncoa3 PE=1 SV=1;tr|Q05BA5|Q05BA5_MOUSE Nuclear receptor coactivator OS=Mus musculus OX=10090 GN=Ncoa3 PE=1 SV=1;sp|O09000|NCOA3_MOUSE Nuclear receptor coactivator 3 OS=Mus musc	S	543	___1	+	HTP	SLLSTLSSPGPKLDNSPNMNISQPSKVSGQD	LDNS(1)PNMNISQPSK	PGPKLDNsPNMNISQ
ATP-dependent RNA helicase DHX8	Dhx8	tr|A2A4N9|A2A4N9_MOUSE RNA helicase (Fragment) OS=Mus musculus OX=10090 GN=Dhx8 PE=1 SV=8;sp|A2A4P0|DHX8_MOUSE ATP-dependent RNA helicase DHX8 OS=Mus musculus OX=10090 GN=Dhx8 PE=2 SV=1	S	431	___1	+	HTP	EPPFLRGHTKQSMDMSPIKIVKNPDGSLSQA	QSMDMS(1)PIK	TKQSMDMsPIKIVKN
Alanyl-tRNA editing protein Aarsd1	Gm27029;Aarsd1	tr|A2A4P3|A2A4P3_MOUSE Predicted gene, 27029 OS=Mus musculus OX=10090 GN=Gm27029 PE=3 SV=1;tr|A2A4P4|A2A4P4_MOUSE Predicted gene, 27029 OS=Mus musculus OX=10090 GN=Gm27029 PE=3 SV=1;sp|Q3THG9|AASD1_MOUSE Alanyl-tRNA editing protein Aarsd1 OS=Mus musculus O	S	522	___1	+	HTP	RAEAQALLQDYVSTQSAEE____________	RAEAQALLQDYVSTQS(1)AEE	QDYVstQsAEE____
Brefeldin A-inhibited guanine nucleotide-exchange protein 2	Arfgef2	sp|A2A5R2|BIG2_MOUSE Brefeldin A-inhibited guanine nucleotide-exchange protein 2 OS=Mus musculus OX=10090 GN=Arfgef2 PE=1 SV=1;tr|F6YCJ0|F6YCJ0_MOUSE Brefeldin A-inhibited guanine nucleotide-exchange protein 2 (Fragment) OS=Mus musculus OX=10090 GN=Arfgef2	S	227	___1	+	CST;HTP	MQSKPQSPVIQATAGSPKFSRLKQSQAQSKP	ELEKPMQS(0.072)KPQS(0.928)PVIQAT(0.001)AGS(0.999)PK	VIQAtAGsPKFSRLK
Brefeldin A-inhibited guanine nucleotide-exchange protein 2	Arfgef2	sp|A2A5R2|BIG2_MOUSE Brefeldin A-inhibited guanine nucleotide-exchange protein 2 OS=Mus musculus OX=10090 GN=Arfgef2 PE=1 SV=1	S	1535	___1	+	CST;HTP	SSIDRNASERGQSQLSNPTDDSWKGAPYAHQ	GQS(0.001)QLS(0.998)NPT(0.001)DDSWK	ERGQsQLsNPTDDsW
KAT8 regulatory NSL complex subunit 1	Kansl1	tr|A2A5Y4|A2A5Y4_MOUSE KAT8 regulatory NSL complex subunit 1 OS=Mus musculus OX=10090 GN=Kansl1 PE=1 SV=1;sp|Q80TG1-5|KANL1_MOUSE Isoform 5 of KAT8 regulatory NSL complex subunit 1 OS=Mus musculus OX=10090 GN=Kansl1;sp|Q80TG1|KANL1_MOUSE KAT8 regulatory NS	S	1076	___1	+	HTP	TSGSKTGREAEVAPTSPPVVPLKSRHLAATV	EAEVAPT(0.042)S(0.958)PPVVPLK	EAEVAPtsPPVVPLK
	Bptf	tr|E9Q6A7|E9Q6A7_MOUSE Bromodomain PHD finger transcription factor OS=Mus musculus OX=10090 GN=Bptf PE=1 SV=1;tr|A2A655|A2A655_MOUSE Bromodomain PHD finger transcription factor OS=Mus musculus OX=10090 GN=Bptf PE=1 SV=1;tr|A2A654|A2A654_MOUSE Bromodomain P	S	1187	___1	+	CST;HTP	KPDPKDQVLDDVSIQSPGPNCQRQNSVESDL	DQVLDDVSIQS(1)PGPNCQR	LDDVSIQsPGPNCQR
	Bptf	tr|E9Q6A7|E9Q6A7_MOUSE Bromodomain PHD finger transcription factor OS=Mus musculus OX=10090 GN=Bptf PE=1 SV=1;tr|A2A655|A2A655_MOUSE Bromodomain PHD finger transcription factor OS=Mus musculus OX=10090 GN=Bptf PE=1 SV=1;tr|A2A654|A2A654_MOUSE Bromodomain P	S	1197	___1	+	CST;HTP	DVSIQSPGPNCQRQNSVESDLDARISEPAGK	QNS(0.999)VES(0.001)DLDAR	PNCQRQNsVEsDLDA
	Bptf	tr|E9Q6A7|E9Q6A7_MOUSE Bromodomain PHD finger transcription factor OS=Mus musculus OX=10090 GN=Bptf PE=1 SV=1;tr|A2A655|A2A655_MOUSE Bromodomain PHD finger transcription factor OS=Mus musculus OX=10090 GN=Bptf PE=1 SV=1;tr|A2A654|A2A654_MOUSE Bromodomain P	S	2353	___1	+	HTP	QPQSSVQGQSPVRVQSPPLTRIRPSTPSQVT	VQS(0.991)PPLT(0.009)R	QsPVRVQsPPLTRIR
G patch domain-containing protein 8	Gpatch8	sp|A2A6A1|GPTC8_MOUSE G patch domain-containing protein 8 OS=Mus musculus OX=10090 GN=Gpatch8 PE=1 SV=1	S	648	___1	+	HTP	ACSSLNKQEPGGSHMSETEDTGRSHPSKKEP	QEPGGS(0.101)HMS(0.795)ET(0.101)EDT(0.002)GR	EPGGSHMsEtEDTGR
G patch domain-containing protein 8	Gpatch8	sp|A2A6A1|GPTC8_MOUSE G patch domain-containing protein 8 OS=Mus musculus OX=10090 GN=Gpatch8 PE=1 SV=1	S	1039	___1	+	HTP	SGRRDFIRSKIYRSQSPHYFQSGRGEGPGKK	S(0.045)QS(0.954)PHYFQSGR	SKIYRsQsPHYFQsG
Septin-9	2021-09-09	tr|A2A6U3|A2A6U3_MOUSE Septin-9 OS=Mus musculus OX=10090 GN=Septin9 PE=1 SV=1;sp|Q80UG5-3|SEPT9_MOUSE Isoform 3 of Septin-9 OS=Mus musculus OX=10090 GN=Septin9;sp|Q80UG5|SEPT9_MOUSE Septin-9 OS=Mus musculus OX=10090 GN=Septin9 PE=1 SV=1	S	67	___1	+	CST;HTP	NSEPAARLVDSLSQRSPKPSLRRVELAGAKA	S(1)PKPSLR	VDsLsQRsPKPsLRR
Zinc finger MYM-type protein 4	Zmym4	sp|A2A791-2|ZMYM4_MOUSE Isoform 2 of Zinc finger MYM-type protein 4 OS=Mus musculus OX=10090 GN=Zmym4;sp|A2A791|ZMYM4_MOUSE Zinc finger MYM-type protein 4 OS=Mus musculus OX=10090 GN=Zmym4 PE=1 SV=1	S	121	___1	+	HTP	TDGSLEVERRAAHQESDNENEIQIQNQLKKD	AAHQES(1)DNENEIQIQNQLKK	RRAAHQEsDNENEIQ
	Prdm2	tr|A2A7B5|A2A7B5_MOUSE PR domain-containing 2, with ZNF domain OS=Mus musculus OX=10090 GN=Prdm2 PE=1 SV=1	S	792	___1	+	HTP	SPAWSLSGRDERETGSPPCFDEYKISKEWAA	ET(0.009)GS(0.991)PPCFDEYK	RDERETGsPPCFDEY
	Rlf	tr|E9Q532|E9Q532_MOUSE Rearranged L-myc fusion sequence OS=Mus musculus OX=10090 GN=Rlf PE=1 SV=1;tr|A2A7F4|A2A7F4_MOUSE Rearranged L-myc fusion sequence OS=Mus musculus OX=10090 GN=Rlf PE=1 SV=1	S	521	___1	+	CST;HTP	KKLLLKSAQRGIYPKSPTGSLEQNPEQARGE	S(0.996)PT(0.004)GSLEQNPEQAR	QRGIYPKsPtGsLEQ
Uncharacterized protein KIAA1522	Kiaa1522	sp|A2A7S8-2|K1522_MOUSE Isoform 2 of Uncharacterized protein KIAA1522 OS=Mus musculus OX=10090 GN=Kiaa1522	S	17	___1	+	HTP	AARAPPAAPAADEPGSPGGPPRRKKSRSGLR	APPAAPAADEPGS(1)PGGPPR	PAADEPGsPGGPPRR
Uncharacterized protein KIAA1522	Kiaa1522	sp|A2A7S8-2|K1522_MOUSE Isoform 2 of Uncharacterized protein KIAA1522 OS=Mus musculus OX=10090 GN=Kiaa1522;sp|A2A7S8|K1522_MOUSE Uncharacterized protein KIAA1522 OS=Mus musculus OX=10090 GN=Kiaa1522 PE=1 SV=1;sp|A2A7S8-4|K1522_MOUSE Isoform 4 of Uncharacte	S	382	___1	+	HTP	RSSLRTLSRCSLLSASPASVRSLGRFSSASS	CSLLS(0.997)AS(0.985)PAS(0.018)VR	rCsLLsAsPAsVRSL
Uncharacterized protein KIAA1522	Kiaa1522	sp|A2A7S8-2|K1522_MOUSE Isoform 2 of Uncharacterized protein KIAA1522 OS=Mus musculus OX=10090 GN=Kiaa1522;sp|A2A7S8|K1522_MOUSE Uncharacterized protein KIAA1522 OS=Mus musculus OX=10090 GN=Kiaa1522 PE=1 SV=1;sp|A2A7S8-4|K1522_MOUSE Isoform 4 of Uncharacte	S	600	___1	+	HTP	GTPTLPPKGLAVAPASPGKAQPPKPDRVTSL	GLAVAPAS(1)PGK	GLAVAPAsPGKAQPP
Uncharacterized protein KIAA1522	Kiaa1522	sp|A2A7S8-2|K1522_MOUSE Isoform 2 of Uncharacterized protein KIAA1522 OS=Mus musculus OX=10090 GN=Kiaa1522;sp|A2A7S8|K1522_MOUSE Uncharacterized protein KIAA1522 OS=Mus musculus OX=10090 GN=Kiaa1522 PE=1 SV=1;sp|A2A7S8-4|K1522_MOUSE Isoform 4 of Uncharacte	S	459	___1	+	HTP	SNNVAPPPPGGSGRGSPSGGSTAETSDTASI	GS(0.998)PS(0.002)GGSTAETSDTASIR	PGGSGRGsPsGGsTA
Uncharacterized protein KIAA1522	Kiaa1522	sp|A2A7S8-2|K1522_MOUSE Isoform 2 of Uncharacterized protein KIAA1522 OS=Mus musculus OX=10090 GN=Kiaa1522;sp|A2A7S8|K1522_MOUSE Uncharacterized protein KIAA1522 OS=Mus musculus OX=10090 GN=Kiaa1522 PE=1 SV=1;sp|A2A7S8-4|K1522_MOUSE Isoform 4 of Uncharacte	S	966	___1	+	CST;HTP	IFSKGTKKLQLERPVSPEAQADLQRNLVAEL	LQLERPVS(1)PEAQADLQR	LQLERPVsPEAQADL
Uncharacterized protein KIAA1522	Kiaa1522	sp|A2A7S8-2|K1522_MOUSE Isoform 2 of Uncharacterized protein KIAA1522 OS=Mus musculus OX=10090 GN=Kiaa1522;sp|A2A7S8|K1522_MOUSE Uncharacterized protein KIAA1522 OS=Mus musculus OX=10090 GN=Kiaa1522 PE=1 SV=1;sp|A2A7S8-4|K1522_MOUSE Isoform 4 of Uncharacte	S	559	___1	+	HTP	VSCPPSSAGTWGSGLSPGGSRRPPRSPERTL	QQPQLPRPPT(0.002)AGGS(0.002)S(0.002)GVGAVSCPPS(0.002)S(0.002)AGT(0.005)WGS(0.022)GLS(0.817)PGGS(0.146)R	GTWGSGLsPGGSRRP
Serine/arginine repetitive matrix protein 1	Srrm1	tr|A2A8V9|A2A8V9_MOUSE Serine/arginine repetitive matrix protein 1 OS=Mus musculus OX=10090 GN=Srrm1 PE=1 SV=1;tr|E9PUK6|E9PUK6_MOUSE Serine/arginine repetitive matrix protein 1 OS=Mus musculus OX=10090 GN=Srrm1 PE=1 SV=1;tr|E9QKA4|E9QKA4_MOUSE Serine/argi	S	751	___1	+	CST;HTP	RVSRTPEPKKIKKAASPSPQSVRRVSSSRSV	AAS(1)PS(0.998)PQS(0.002)VR	KKIKKAAsPsPQsVR
Serine/arginine repetitive matrix protein 1	Srrm1	tr|A2A8V9|A2A8V9_MOUSE Serine/arginine repetitive matrix protein 1 OS=Mus musculus OX=10090 GN=Srrm1 PE=1 SV=1;tr|E9PUK6|E9PUK6_MOUSE Serine/arginine repetitive matrix protein 1 OS=Mus musculus OX=10090 GN=Srrm1 PE=1 SV=1;tr|E9QKA4|E9QKA4_MOUSE Serine/argi	S	260	___1	+	HTP	LKAPKPEPVPEPKEPSPEKNSKKEKEKTRPR	PEPVPEPKEPS(1)PEK	VPEPKEPsPEKNsKK
Serine/arginine repetitive matrix protein 1	Srrm1	tr|A2A8V9|A2A8V9_MOUSE Serine/arginine repetitive matrix protein 1 OS=Mus musculus OX=10090 GN=Srrm1 PE=1 SV=1;tr|E9PUK6|E9PUK6_MOUSE Serine/arginine repetitive matrix protein 1 OS=Mus musculus OX=10090 GN=Srrm1 PE=1 SV=1;tr|E9QKA4|E9QKA4_MOUSE Serine/argi	S	709	___1	+	CST;HTP	KRHSPSPRPRAPQTSSPPPVRRGASASPQGR	APQTS(0.001)S(0.999)PPPVR	PRAPQtssPPPVRRG
Serine/arginine repetitive matrix protein 1	Srrm1	tr|A2A8V9|A2A8V9_MOUSE Serine/arginine repetitive matrix protein 1 OS=Mus musculus OX=10090 GN=Srrm1 PE=1 SV=1;tr|E9PUK6|E9PUK6_MOUSE Serine/arginine repetitive matrix protein 1 OS=Mus musculus OX=10090 GN=Srrm1 PE=1 SV=1;tr|E9QKA4|E9QKA4_MOUSE Serine/argi	S	220	___1	+	CST;HTP	TKSRSPSPAPEKKEKSPELPEPSVRMKDSSV	KEKS(1)PELPEPSVR	APEKKEKsPELPEPs
Serine/arginine repetitive matrix protein 1	Srrm1	tr|A2A8V9|A2A8V9_MOUSE Serine/arginine repetitive matrix protein 1 OS=Mus musculus OX=10090 GN=Srrm1 PE=1 SV=1;tr|E9PUK6|E9PUK6_MOUSE Serine/arginine repetitive matrix protein 1 OS=Mus musculus OX=10090 GN=Srrm1 PE=1 SV=1;sp|Q52KI8|SRRM1_MOUSE Serine/argin	S	887	___1	+	CST;HTP	QEEPAAAPEPRKETESEAEDDNLDDLERHLR	KET(1)ES(1)EAEDDNLDDLER	EPRKEtEsEAEDDNL
Serine/arginine repetitive matrix protein 1	Srrm1	tr|A2A8V9|A2A8V9_MOUSE Serine/arginine repetitive matrix protein 1 OS=Mus musculus OX=10090 GN=Srrm1 PE=1 SV=1;tr|E9PUK6|E9PUK6_MOUSE Serine/arginine repetitive matrix protein 1 OS=Mus musculus OX=10090 GN=Srrm1 PE=1 SV=1;tr|E9QKA4|E9QKA4_MOUSE Serine/argi	S	782	___1	+	CST;HTP	SGSPEPAAKKPPAPPSPVQSQSPSTNWSPAV	KPPAPPS(1)PVQS(0.09)QS(0.894)PS(0.012)T(0.003)NWSPAVPAK	KKPPAPPsPVQsQsP
Serine/arginine repetitive matrix protein 1	Srrm1	tr|A2A8V9|A2A8V9_MOUSE Serine/arginine repetitive matrix protein 1 OS=Mus musculus OX=10090 GN=Srrm1 PE=1 SV=1;tr|E9PUK6|E9PUK6_MOUSE Serine/arginine repetitive matrix protein 1 OS=Mus musculus OX=10090 GN=Srrm1 PE=1 SV=1;tr|E9QKA4|E9QKA4_MOUSE Serine/argi	S	424	___1	+	CST;HTP	TPQQSNRTRKSRVSVSPGRTSGKVTKHKGTE	SRVS(1)VS(1)PGR	RKsRVsVsPGRtsGK
Serine/arginine repetitive matrix protein 1	Srrm1	tr|A2A8V9|A2A8V9_MOUSE Serine/arginine repetitive matrix protein 1 OS=Mus musculus OX=10090 GN=Srrm1 PE=1 SV=1;tr|E9PUK6|E9PUK6_MOUSE Serine/arginine repetitive matrix protein 1 OS=Mus musculus OX=10090 GN=Srrm1 PE=1 SV=1;tr|E9QKA4|E9QKA4_MOUSE Serine/argi	S	443	___1	+	CST;HTP	TSGKVTKHKGTEKRESPSPAPKPRKVELSES	RES(1)PS(1)PAPKPR	KGtEKREsPsPAPKP
Serine/arginine repetitive matrix protein 1	Srrm1	tr|A2A8V9|A2A8V9_MOUSE Serine/arginine repetitive matrix protein 1 OS=Mus musculus OX=10090 GN=Srrm1 PE=1 SV=1;tr|E9PUK6|E9PUK6_MOUSE Serine/arginine repetitive matrix protein 1 OS=Mus musculus OX=10090 GN=Srrm1 PE=1 SV=1;tr|E9QKA4|E9QKA4_MOUSE Serine/argi	S	630	___1	+	HTP	QRRYSPSPPPKRRTASPPPPPKRRASPSPPP	T(1)AS(1)PPPPPKR	PPKRRtAsPPPPPKR
Serine/arginine repetitive matrix protein 1	Srrm1	tr|A2A8V9|A2A8V9_MOUSE Serine/arginine repetitive matrix protein 1 OS=Mus musculus OX=10090 GN=Srrm1 PE=1 SV=1;tr|E9PUK6|E9PUK6_MOUSE Serine/arginine repetitive matrix protein 1 OS=Mus musculus OX=10090 GN=Srrm1 PE=1 SV=1;tr|E9QKA4|E9QKA4_MOUSE Serine/argi	S	545	___1	+	HTP	QKETSPRMQMGKRWQSPVTKSSRRRRSPSPP	RWQS(1)PVTK	QMGKRWQsPVTKSSR
Serine/arginine repetitive matrix protein 1	Srrm1	tr|A2A8V9|A2A8V9_MOUSE Serine/arginine repetitive matrix protein 1 OS=Mus musculus OX=10090 GN=Srrm1 PE=1 SV=1;tr|E9PUK6|E9PUK6_MOUSE Serine/arginine repetitive matrix protein 1 OS=Mus musculus OX=10090 GN=Srrm1 PE=1 SV=1;tr|E9QKA4|E9QKA4_MOUSE Serine/argi	S	611	___1	+	CST;HTP	PSPPPRRRSPSPRRYSPPIQRRYSPSPPPKR	RYS(1)PPIQR	sPsPRRysPPIQRRy
Dedicator of cytokinesis protein 7	Dock7	tr|A2A9M5|A2A9M5_MOUSE Dedicator of cytokinesis protein 7 OS=Mus musculus OX=10090 GN=Dock7 PE=1 SV=1;tr|A2A9M4|A2A9M4_MOUSE Dedicator of cytokinesis protein 7 OS=Mus musculus OX=10090 GN=Dock7 PE=1 SV=2;sp|Q8R1A4-2|DOCK7_MOUSE Isoform 2 of Dedicator of cy	S	945	___1	+	HTP	WVNTGPKAAPWGSNPSPSAESTQAMDRSCNR	AAPWGSNPS(0.911)PS(0.087)AES(0.001)TQAMDR	APWGSNPsPsAESTQ
Dedicator of cytokinesis protein 7	Dock7	tr|A2A9M5|A2A9M5_MOUSE Dedicator of cytokinesis protein 7 OS=Mus musculus OX=10090 GN=Dock7 PE=1 SV=1;tr|A2A9M4|A2A9M4_MOUSE Dedicator of cytokinesis protein 7 OS=Mus musculus OX=10090 GN=Dock7 PE=1 SV=2;sp|Q8R1A4-2|DOCK7_MOUSE Isoform 2 of Dedicator of cy	S	864	___1	+	CST;HTP	IYYVFRLPNTYPNSPSPGPGGLGGSVHYATM	LPNTY(0.003)PNS(0.052)PS(0.943)PGPGGLGGS(0.001)VHYAT(0.001)MAR	NtYPNsPsPGPGGLG
Dedicator of cytokinesis protein 7	Dock7	tr|A2A9M5|A2A9M5_MOUSE Dedicator of cytokinesis protein 7 OS=Mus musculus OX=10090 GN=Dock7 PE=1 SV=1;tr|A2A9M4|A2A9M4_MOUSE Dedicator of cytokinesis protein 7 OS=Mus musculus OX=10090 GN=Dock7 PE=1 SV=2;sp|Q8R1A4-2|DOCK7_MOUSE Isoform 2 of Dedicator of cy	S	898	___1	+	HTP	AVRPASLNLNRSRSLSNSNPDISGTPTSPDD	S(0.015)LS(0.889)NS(0.096)NPDISGTPTSPDDEVR	LNRsRsLsNsNPDIs
Dedicator of cytokinesis protein 7	Dock7	tr|A2A9M5|A2A9M5_MOUSE Dedicator of cytokinesis protein 7 OS=Mus musculus OX=10090 GN=Dock7 PE=1 SV=1;tr|A2A9M4|A2A9M4_MOUSE Dedicator of cytokinesis protein 7 OS=Mus musculus OX=10090 GN=Dock7 PE=1 SV=2;sp|Q8R1A4-2|DOCK7_MOUSE Isoform 2 of Dedicator of cy	S	900	___1	+	CST;HTP	RPASLNLNRSRSLSNSNPDISGTPTSPDDEV	S(0.002)LS(0.074)NS(0.924)NPDISGTPTSPDDEVR	RsRsLsNsNPDIsGt
Dedicator of cytokinesis protein 7	Dock7	tr|A2A9M5|A2A9M5_MOUSE Dedicator of cytokinesis protein 7 OS=Mus musculus OX=10090 GN=Dock7 PE=1 SV=1;tr|A2A9M4|A2A9M4_MOUSE Dedicator of cytokinesis protein 7 OS=Mus musculus OX=10090 GN=Dock7 PE=1 SV=2;sp|Q8R1A4-2|DOCK7_MOUSE Isoform 2 of Dedicator of cy	S	180	___1	+	HTP	DGSSYQDEQDDLKRRSMSIDDTPRGSWACSI	S(1)MS(0.999)IDDT(0.001)PR	QDDLkRRsMsIDDtP
Dedicator of cytokinesis protein 7	Dock7	tr|A2A9M5|A2A9M5_MOUSE Dedicator of cytokinesis protein 7 OS=Mus musculus OX=10090 GN=Dock7 PE=1 SV=1;tr|A2A9M4|A2A9M4_MOUSE Dedicator of cytokinesis protein 7 OS=Mus musculus OX=10090 GN=Dock7 PE=1 SV=2;sp|Q8R1A4-2|DOCK7_MOUSE Isoform 2 of Dedicator of cy	S	929	___1	+	HTP	EVRSIIGSKGLDRSNSWVNTGPKAAPWGSNP	S(0.001)NS(0.999)WVNTGPK	KGLDRSNsWVNTGPK
Dedicator of cytokinesis protein 7	Dock7	tr|A2A9M5|A2A9M5_MOUSE Dedicator of cytokinesis protein 7 OS=Mus musculus OX=10090 GN=Dock7 PE=1 SV=1;tr|A2A9M4|A2A9M4_MOUSE Dedicator of cytokinesis protein 7 OS=Mus musculus OX=10090 GN=Dock7 PE=1 SV=2;sp|Q8R1A4-2|DOCK7_MOUSE Isoform 2 of Dedicator of cy	S	1422	___1	+	CST;HTP	QEMVRRSRGQLERSPSGSAFGSQENLRWRKD	S(0.002)PS(0.994)GS(0.003)AFGSQENLR	GQLERsPsGsAFGsQ
Dedicator of cytokinesis protein 7	Dock7	tr|A2A9M5|A2A9M5_MOUSE Dedicator of cytokinesis protein 7 OS=Mus musculus OX=10090 GN=Dock7 PE=1 SV=1;tr|A2A9M4|A2A9M4_MOUSE Dedicator of cytokinesis protein 7 OS=Mus musculus OX=10090 GN=Dock7 PE=1 SV=2;sp|Q8R1A4-2|DOCK7_MOUSE Isoform 2 of Dedicator of cy	S	1428	___1	+	CST;HTP	SRGQLERSPSGSAFGSQENLRWRKDMTHWRQ	SPSGSAFGS(1)QENLR	PsGsAFGsQENLRWR
NAD kinase	Nadk	tr|A2A9N9|A2A9N9_MOUSE NAD kinase (Fragment) OS=Mus musculus OX=10090 GN=Nadk PE=1 SV=8;tr|A2A9P0|A2A9P0_MOUSE NAD kinase (Fragment) OS=Mus musculus OX=10090 GN=Nadk PE=1 SV=1;sp|P58058|NADK_MOUSE NAD kinase OS=Mus musculus OX=10090 GN=Nadk PE=1 SV=2	S	48	___1	+	HTP	SYNHPIRGRAKSRSLSASPALGSTKEFRRTR	S(0.001)LS(0.993)AS(0.006)PALGSTK	rAKsRsLsAsPALGs
Cyclin-dependent kinase 11B	Cdk11b	tr|A2A9P6|A2A9P6_MOUSE Cyclin-dependent kinase 11B OS=Mus musculus OX=10090 GN=Cdk11b PE=1 SV=1;sp|P24788|CD11B_MOUSE Cyclin-dependent kinase 11B OS=Mus musculus OX=10090 GN=Cdk11b PE=1 SV=2;sp|P24788-2|CD11B_MOUSE Isoform 2 of Cyclin-dependent kinase 11B	S	544	___1	+	CST;HTP	GILKVGDFGLAREYGSPLKAYTPVVVTLWYR	EYGS(1)PLK	GLAREyGsPLKAytP
Cyclin-dependent kinase 11B	Cdk11b	tr|A2A9P6|A2A9P6_MOUSE Cyclin-dependent kinase 11B OS=Mus musculus OX=10090 GN=Cdk11b PE=1 SV=1;sp|P24788|CD11B_MOUSE Cyclin-dependent kinase 11B OS=Mus musculus OX=10090 GN=Cdk11b PE=1 SV=2	S	31	___1	+	CST;HTP	EGELRDHRMEITIRNSPYRREDSMEDRGEED	MEIT(0.095)IRNS(0.904)PY(0.002)RR	MEITIRNsPyRREDs
Cyclin-dependent kinase 11B	Cdk11b	tr|A2A9P6|A2A9P6_MOUSE Cyclin-dependent kinase 11B OS=Mus musculus OX=10090 GN=Cdk11b PE=1 SV=1;sp|P24788|CD11B_MOUSE Cyclin-dependent kinase 11B OS=Mus musculus OX=10090 GN=Cdk11b PE=1 SV=2	S	13	___1	+	HTP	___MSQSDDRDSKRDSLEEGELRDHRMEITI	RDS(1)LEEGELRDHR	DRDSKRDsLEEGELR
Cyclin-dependent kinase 11B	Cdk11b	tr|A2A9P6|A2A9P6_MOUSE Cyclin-dependent kinase 11B OS=Mus musculus OX=10090 GN=Cdk11b PE=1 SV=1;sp|P24788|CD11B_MOUSE Cyclin-dependent kinase 11B OS=Mus musculus OX=10090 GN=Cdk11b PE=1 SV=2	S	200	___1	+	HTP	REEYSDKGKVGHWSRSPLRPPRERFEMGDNR	S(1)PLRPPR	KVGHWsRsPLRPPRE
SUZ domain-containing protein 1	Szrd1	tr|A2AA85|A2AA85_MOUSE SUZ domain-containing protein 1 (Fragment) OS=Mus musculus OX=10090 GN=Szrd1 PE=1 SV=1;sp|Q6NXN1-2|SZRD1_MOUSE Isoform 2 of SUZ domain-containing protein 1 OS=Mus musculus OX=10090 GN=Szrd1;sp|Q6NXN1|SZRD1_MOUSE SUZ domain-containing	S	101	___1	+	HTP	EAEYAEARRRILGSASPEEEQEKPILDRPTR	ILGS(0.001)AS(0.999)PEEEQEKPILDRPTR	RRILGsAsPEEEQEK
Rho GTPase-activating protein 27	Arhgap27	sp|A2AB59|RHG27_MOUSE Rho GTPase-activating protein 27 OS=Mus musculus OX=10090 GN=Arhgap27 PE=1 SV=1;sp|A2AB59-2|RHG27_MOUSE Isoform 2 of Rho GTPase-activating protein 27 OS=Mus musculus OX=10090 GN=Arhgap27	S	632	___1	+	HTP	RLGSWREEDVRQNAASPSLSPGGLESDLSRV	QNAAS(1)PSLSPGGLESDLSR	DVRQNAAsPsLsPGG
Histone-lysine N-methyltransferase SUV39H1	Suv39h1	tr|A2AC19|A2AC19_MOUSE Histone-lysine N-methyltransferase OS=Mus musculus OX=10090 GN=Suv39h1 PE=1 SV=1;sp|O54864|SUV91_MOUSE Histone-lysine N-methyltransferase SUV39H1 OS=Mus musculus OX=10090 GN=Suv39h1 PE=1 SV=1;sp|O54864-2|SUV91_MOUSE Isoform 2 of Hist	S	392	___1	+	CST;HTP	STRMDSNFGLAGLPGSPKKRVRIECKCGTTA	MDSNFGLAGLPGS(1)PK	GLAGLPGsPKKRVRI
Regulatory-associated protein of mTOR	Rptor	tr|A2ACM0|A2ACM0_MOUSE Regulatory-associated protein of mTOR OS=Mus musculus OX=10090 GN=Rptor PE=1 SV=1;sp|Q8K4Q0|RPTOR_MOUSE Regulatory-associated protein of mTOR OS=Mus musculus OX=10090 GN=Rptor PE=1 SV=1;tr|F7CN67|F7CN67_MOUSE Regulatory-associated pr	S	877	___1	+	HTP;LTP	ASPTNKGMHMHQVGGSPPASSTSSCSLTNDV	GMHMHQVGGS(0.994)PPAS(0.002)S(0.003)T(0.001)SSCSLTNDVAK	HMHQVGGsPPASsts
Regulatory-associated protein of mTOR	Rptor	tr|A2ACM0|A2ACM0_MOUSE Regulatory-associated protein of mTOR OS=Mus musculus OX=10090 GN=Rptor PE=1 SV=1;sp|Q8K4Q0|RPTOR_MOUSE Regulatory-associated protein of mTOR OS=Mus musculus OX=10090 GN=Rptor PE=1 SV=1;tr|F7CN67|F7CN67_MOUSE Regulatory-associated pr	S	863	___1	+	HTP;LTP	QRILDTSSLTQSAPASPTNKGMHMHQVGGSP	ILDTSSLT(0.079)QS(0.921)APAS(0.935)PT(0.065)NK	LtQsAPAsPtNKGMH
Regulatory-associated protein of mTOR	Rptor	tr|A2ACM0|A2ACM0_MOUSE Regulatory-associated protein of mTOR OS=Mus musculus OX=10090 GN=Rptor PE=1 SV=1;sp|Q8K4Q0|RPTOR_MOUSE Regulatory-associated protein of mTOR OS=Mus musculus OX=10090 GN=Rptor PE=1 SV=1;sp|Q8K4Q0-2|RPTOR_MOUSE Isoform 2 of Regulatory	S	722	___1	+	CST;HTP	PVRDSPCTPRLRSVSSYGNIRAVTTARNLNK	SVS(0.059)S(0.919)Y(0.021)GNIR	PRLRsVssyGNIRAV
Kinetochore-associated protein DSN1 homolog	Dsn1	tr|B0QZT4|B0QZT4_MOUSE Kinetochore-associated protein DSN1 homolog (Fragment) OS=Mus musculus OX=10090 GN=Dsn1 PE=1 SV=1;tr|A2ACV5|A2ACV5_MOUSE Kinetochore-associated protein DSN1 homolog (Fragment) OS=Mus musculus OX=10090 GN=Dsn1 PE=1 SV=1;sp|Q9CYC5|DSN1	S	79	___1	+	HTP	GADHQEGSQLRSFHLSPQEQSIRPQDRRQSW	SFHLS(0.999)PQEQS(0.001)IRPQDR	QLRsFHLsPQEQsIR
Msx2-interacting protein	Spen	tr|A2ADB1|A2ADB1_MOUSE Msx2-interacting protein OS=Mus musculus OX=10090 GN=Spen PE=1 SV=1;tr|A2ADB0|A2ADB0_MOUSE Msx2-interacting protein OS=Mus musculus OX=10090 GN=Spen PE=1 SV=1;sp|Q62504-3|MINT_MOUSE Isoform 3 of Msx2-interacting protein OS=Mus muscul	S	1660	___1	+	HTP	ASSAPEKAEEAAEAPSPAGEKPAEPAPVSEE	AEEAAEAPS(1)PAGEKPAEPAPVSEETK	EEAAEAPsPAGEKPA
Msx2-interacting protein	Spen	tr|A2ADB1|A2ADB1_MOUSE Msx2-interacting protein OS=Mus musculus OX=10090 GN=Spen PE=1 SV=1;tr|A2ADB0|A2ADB0_MOUSE Msx2-interacting protein OS=Mus musculus OX=10090 GN=Spen PE=1 SV=1;sp|Q62504-3|MINT_MOUSE Isoform 3 of Msx2-interacting protein OS=Mus muscul	S	1055	___1	+	HTP	RESKKTKLERLNSALSPKDCQDPAAVSAGSG	LNS(0.017)ALS(0.983)PK	ERLNsALsPKDCQDP
Msx2-interacting protein	Spen	tr|A2ADB1|A2ADB1_MOUSE Msx2-interacting protein OS=Mus musculus OX=10090 GN=Spen PE=1 SV=1;tr|A2ADB0|A2ADB0_MOUSE Msx2-interacting protein OS=Mus musculus OX=10090 GN=Spen PE=1 SV=1;sp|Q62504-3|MINT_MOUSE Isoform 3 of Msx2-interacting protein OS=Mus muscul	S	727	___1	+	HTP	ESDRDHERRPIERSQSPVHLRRPQSPGVSPA	S(1)QS(1)PVHLR	RPIERsQsPVHLRRP
AMP deaminase 2	Ampd2	tr|A2AE27|A2AE27_MOUSE AMP deaminase OS=Mus musculus OX=10090 GN=Ampd2 PE=1 SV=1;sp|Q9DBT5|AMPD2_MOUSE AMP deaminase 2 OS=Mus musculus OX=10090 GN=Ampd2 PE=1 SV=1	S	113	___1	+	CST;HTP	IEQLEERRQRLERQISQDVKLEPDILLRAKQ	QIS(1)QDVK	QRLERQIsQDVKLEP
Neuronal membrane glycoprotein M6-b	Gpm6b	tr|A2AEG6|A2AEG6_MOUSE Neuronal membrane glycoprotein M6-b OS=Mus musculus OX=10090 GN=Gpm6b PE=1 SV=1;sp|P35803-3|GPM6B_MOUSE Isoform 3 of Neuronal membrane glycoprotein M6-b OS=Mus musculus OX=10090 GN=Gpm6b;sp|P35803-8|GPM6B_MOUSE Isoform 8 of Neuronal	S	320	___1	+	HTP	IKAKEEQELQDIQSRSKEQLNSYT_______	S(1)KEQLNSYT	LQDIQsRsKEQLNsY
Cleavage stimulation factor subunit 2	Cstf2	tr|A2AEK1|A2AEK1_MOUSE AlphaCstF-64 variant 4 OS=Mus musculus OX=10090 GN=Cstf2 PE=1 SV=1;sp|Q8BIQ5|CSTF2_MOUSE Cleavage stimulation factor subunit 2 OS=Mus musculus OX=10090 GN=Cstf2 PE=1 SV=2	S	501	___1	+	HTP	MQGASMQGGSQPGGFSPGQSQVTPQDHEKAA	QVPVMQGAGMQGAS(0.003)MQGGS(0.011)QPGGFS(0.937)PGQS(0.049)QVTPQDHEK	GSQPGGFsPGQsQVT
OTU domain-containing protein 5	Otud5	tr|A2AES5|A2AES5_MOUSE Deubiquitinating enzyme A OS=Mus musculus OX=10090 GN=Otud5 PE=1 SV=1;tr|A2AES4|A2AES4_MOUSE Deubiquitinating enzyme A OS=Mus musculus OX=10090 GN=Otud5 PE=1 SV=1;sp|Q3U2S4|OTUD5_MOUSE OTU domain-containing protein 5 OS=Mus musculus	S	64	___1	+	HTP	ERDRDSGVVGARPRASPPPQGPLPGPPGALH	AS(1)PPPQGPLPGPPGALHR	VGARPRAsPPPQGPL
	Ccdc120	sp|A2AEV7|CC120_MOUSE Coiled-coil domain-containing protein 120 OS=Mus musculus OX=10090 GN=Ccdc120 PE=1 SV=1	S	328	___1	+	HTP	RLCKPEGLHSRQWSGSQDSQMGFPRPDPASD	QWS(0.109)GS(0.86)QDS(0.031)QMGFPRPDPASDR	HSRQWsGsQDSQMGF
	Ccdc120	sp|A2AEV7|CC120_MOUSE Coiled-coil domain-containing protein 120 OS=Mus musculus OX=10090 GN=Ccdc120 PE=1 SV=1	S	355	___1	+	HTP	PASDRASLFAARTRRSNSSEALLVDRAAAGG	S(0.967)NS(0.027)S(0.006)EALLVDR	FAARTRRsNsSEALL
	Ccdc120	sp|A2AEV7|CC120_MOUSE Coiled-coil domain-containing protein 120 OS=Mus musculus OX=10090 GN=Ccdc120 PE=1 SV=1	S	357	___1	+	HTP	SDRASLFAARTRRSNSSEALLVDRAAAGGAG	SNS(0.985)S(0.015)EALLVDR	ARTRRsNsSEALLVD
Transcription factor E3	Tfe3	tr|A2AEW0|A2AEW0_MOUSE Transcription factor E3 OS=Mus musculus OX=10090 GN=Tfe3 PE=1 SV=1;tr|A2AEW1|A2AEW1_MOUSE Transcription factor E3 OS=Mus musculus OX=10090 GN=Tfe3 PE=1 SV=1;sp|Q64092-3|TFE3_MOUSE Isoform 3 of Transcription factor E3 OS=Mus musculus	S	530	___1	+	CST;HTP;LTP	SSVSPAVSKASSRRSSFSMEEES________	RS(0.182)S(0.775)FS(0.043)MEEES	KAssRRssFsMEEES
GRIP1-associated protein 1	Gripap1	tr|A2AEW9|A2AEW9_MOUSE GRIP1-associated protein 1 OS=Mus musculus OX=10090 GN=Gripap1 PE=1 SV=1;tr|A2AEW8|A2AEW8_MOUSE GRIP1-associated protein 1 OS=Mus musculus OX=10090 GN=Gripap1 PE=1 SV=1;sp|Q8VD04|GRAP1_MOUSE GRIP1-associated protein 1 OS=Mus musculus	S	643	___1	+	HTP	KEKESSAIPARSLSSSPQAQPPRPAELSDEE	S(0.001)LS(0.024)S(0.152)S(0.823)PQAQPPRPAELSDEEVAELFQR	PARsLsssPQAQPPR
Eukaryotic initiation factor 4A-III;Eukaryotic initiation factor 4A-III, N-terminally processed	Eif4a3	tr|A2AFK7|A2AFK7_MOUSE RNA helicase (Fragment) OS=Mus musculus OX=10090 GN=Eif4a3 PE=1 SV=1;sp|Q91VC3|IF4A3_MOUSE Eukaryotic initiation factor 4A-III OS=Mus musculus OX=10090 GN=Eif4a3 PE=1 SV=3	S	12	___1	+	HTP	____MAANATMATSGSARKRLLKEEDMTKVE	AANATMAT(0.031)S(0.121)GS(0.848)AR	ATMATSGsARKRLLK
E3 ubiquitin-protein ligase HUWE1	Huwe1	tr|A2AFQ0|A2AFQ0_MOUSE HECT-type E3 ubiquitin transferase OS=Mus musculus OX=10090 GN=Huwe1 PE=1 SV=1;sp|Q7TMY8-3|HUWE1_MOUSE Isoform 3 of E3 ubiquitin-protein ligase HUWE1 OS=Mus musculus OX=10090 GN=Huwe1;sp|Q7TMY8|HUWE1_MOUSE E3 ubiquitin-protein ligase	S	1395	___1	+	HTP	AMSLGQDIPMDQRAESPEEVACRKEEEERKA	AES(1)PEEVACRK	PMDQRAEsPEEVACR
E3 ubiquitin-protein ligase HUWE1	Huwe1	tr|A2AFQ0|A2AFQ0_MOUSE HECT-type E3 ubiquitin transferase OS=Mus musculus OX=10090 GN=Huwe1 PE=1 SV=1;sp|Q7TMY8-3|HUWE1_MOUSE Isoform 3 of E3 ubiquitin-protein ligase HUWE1 OS=Mus musculus OX=10090 GN=Huwe1;sp|Q7TMY8|HUWE1_MOUSE E3 ubiquitin-protein ligase	S	2363	___1	+	HTP	ELEDLIDELLERDGGSGNSTIIVSRSGEDES	DGGS(1)GNS(0.846)T(0.154)IIVSR	LLERDGGsGNstIIV
E3 ubiquitin-protein ligase HUWE1	Huwe1	tr|A2AFQ0|A2AFQ0_MOUSE HECT-type E3 ubiquitin transferase OS=Mus musculus OX=10090 GN=Huwe1 PE=1 SV=1;sp|Q7TMY8-3|HUWE1_MOUSE Isoform 3 of E3 ubiquitin-protein ligase HUWE1 OS=Mus musculus OX=10090 GN=Huwe1;sp|Q7TMY8|HUWE1_MOUSE E3 ubiquitin-protein ligase	S	2919	___1	+	HTP	RPDVSRESNQPPEDSSPPASSESSSTRDSAV	ES(0.001)NQPPEDS(0.058)S(0.926)PPAS(0.011)S(0.003)ESSSTR	NQPPEDssPPASSES
E3 ubiquitin-protein ligase HUWE1	Huwe1	tr|A2AFQ0|A2AFQ0_MOUSE HECT-type E3 ubiquitin transferase OS=Mus musculus OX=10090 GN=Huwe1 PE=1 SV=1;sp|Q7TMY8-3|HUWE1_MOUSE Isoform 3 of E3 ubiquitin-protein ligase HUWE1 OS=Mus musculus OX=10090 GN=Huwe1;sp|Q7TMY8|HUWE1_MOUSE E3 ubiquitin-protein ligase	S	1907	___1	+	HTP	CIRIALPAPRGSGTASDDEFENLRIKGPNAV	GSGTAS(1)DDEFENLR	PRGsGtAsDDEFENL
Uncharacterized protein CXorf23 homolog		sp|A2AG58-2|BCLA3_MOUSE Isoform 2 of BCLAF1 and THRAP3 family member 3 OS=Mus musculus OX=10090 GN=Bclaf3;sp|A2AG58|BCLA3_MOUSE BCLAF1 and THRAP3 family member 3 OS=Mus musculus OX=10090 GN=Bclaf3 PE=1 SV=1	S	205	___1	+	CST;HTP	DELRHQRVQEESYPQSPRRGSEDFGTRNPFQ	VQEESYPQS(1)PR	QEESYPQsPRRGsED
Copper-transporting ATPase 1	Atp7a	tr|A2AG68|A2AG68_MOUSE P-type Cu(+) transporter OS=Mus musculus OX=10090 GN=Atp7a PE=1 SV=1;sp|Q64430|ATP7A_MOUSE Copper-transporting ATPase 1 OS=Mus musculus OX=10090 GN=Atp7a PE=1 SV=3	S	356	___1	+	HTP	GQYRVSIASEVESTASSPSSSSLQKMPLNIV	VSIASEVES(0.006)T(0.026)AS(0.808)S(0.135)PS(0.01)S(0.01)S(0.003)S(0.001)LQK	sEVEStAssPsSssL
Mediator of RNA polymerase II transcription subunit 12	Med12	tr|A2AGH8|A2AGH8_MOUSE Mediator of RNA polymerase II transcription subunit 12 OS=Mus musculus OX=10090 GN=Med12 PE=1 SV=1;tr|A2AGH9|A2AGH9_MOUSE Mediator of RNA polymerase II transcription subunit 12 OS=Mus musculus OX=10090 GN=Med12 PE=1 SV=1;sp|A2AGH6-2|	S	636	___1	+	CST;HTP	SRGDLAFGAPGPRPPSPFDDPTDDPERKEAE	GDLAFGAPGPRPPS(0.988)PFDDPT(0.012)DDPERK	APGPRPPsPFDDPtD
Rho GTPase-activating protein 1	Arhgap1	tr|A2AH25|A2AH25_MOUSE Rho GTPase-activating protein 1 OS=Mus musculus OX=10090 GN=Arhgap1 PE=1 SV=1;sp|Q5FWK3|RHG01_MOUSE Rho GTPase-activating protein 1 OS=Mus musculus OX=10090 GN=Arhgap1 PE=1 SV=1	S	91	___1	+	HTP	DEMPDFPKSDDSKSSSPEPVTHLKWDDPYYD	SSS(1)PEPVTHLK	sDDsKsssPEPVtHL
G-protein coupled receptor 64	Adgrg2;Gpr64	tr|A2AHQ2|A2AHQ2_MOUSE Adhesion G-protein-coupled receptor G2 OS=Mus musculus OX=10090 GN=Adgrg2 PE=1 SV=1;tr|Q14BH6|Q14BH6_MOUSE Adhesion G-protein-coupled receptor G2 OS=Mus musculus OX=10090 GN=Adgrg2 PE=1 SV=1;sp|Q8CJ12-5|AGRG2_MOUSE Isoform 5 of Adhes	S	948	___1	+	HTP	NGKSRIALRRTSKRGSLHFIEQM________	RGS(1)LHFIEQM	RRTSKRGsLHFIEQM
Phosphorylase b kinase regulatory subunit alpha, liver isoform	Phka2	tr|A2AHQ7|A2AHQ7_MOUSE Phosphorylase b kinase regulatory subunit OS=Mus musculus OX=10090 GN=Phka2 PE=1 SV=1;sp|Q8BWJ3|KPB2_MOUSE Phosphorylase b kinase regulatory subunit alpha, liver isoform OS=Mus musculus OX=10090 GN=Phka2 PE=1 SV=1	S	729	___1	+	HTP	FPMILPTKVLSGHRKSLNLVDSPQPLLKTTP	S(1)LNLVDSPQPLLK	VLSGHRksLNLVDsP
Taperin	Tprn	sp|A2AI08|TPRN_MOUSE Taperin OS=Mus musculus OX=10090 GN=Tprn PE=1 SV=1	S	501	___1	+	HTP	PVRPGLPVTFIDEVDSEEEAFQEAKLPSSAV	NGQEPVRPGLPVTFIDEVDS(1)EEEAFQEAK	TFIDEVDsEEEAFQE
Taperin	Tprn	sp|A2AI08|TPRN_MOUSE Taperin OS=Mus musculus OX=10090 GN=Tprn PE=1 SV=1	S	184	___1	+	CST;HTP	SAATRTPTNRSLAPASPVRLSQPAPPISPVP	SLAPAS(1)PVR	NRSLAPAsPVRLSQP
Taperin	Tprn	sp|A2AI08|TPRN_MOUSE Taperin OS=Mus musculus OX=10090 GN=Tprn PE=1 SV=1	S	457	___1	+	HTP	AISDTDKCVRWQRPASPPPFLPATAEAEPAE	WQRPAS(0.999)PPPFLPAT(0.001)AEAEPAEGLGVPGLAK	VRWQRPAsPPPFLPA
Ubiquitin carboxyl-terminal hydrolase;Ubiquitin carboxyl-terminal hydrolase 8	Usp8	tr|A2AI52|A2AI52_MOUSE Ubiquitin carboxyl-terminal hydrolase 8 OS=Mus musculus OX=10090 GN=Usp8 PE=1 SV=1;sp|Q80U87|UBP8_MOUSE Ubiquitin carboxyl-terminal hydrolase 8 OS=Mus musculus OX=10090 GN=Usp8 PE=1 SV=2	S	691	___1	+	CST;HTP;LTP	PAERDREPSKLKRSYSSPDITQALQEEEKRR	S(0.013)YS(0.982)S(0.005)PDITQALQEEEK	SKLKRsYssPDItQA
Transient receptor potential cation channel subfamily M member 7	Trpm7	tr|A2AI57|A2AI57_MOUSE Non-specific serine/threonine protein kinase OS=Mus musculus OX=10090 GN=Trpm7 PE=1 SV=1;sp|Q923J1|TRPM7_MOUSE Transient receptor potential cation channel subfamily M member 7 OS=Mus musculus OX=10090 GN=Trpm7 PE=1 SV=1	S	1403	___1	+	HTP;LTP	NSSPHMSSPPTKFSVSTPSQPSCKSHLESTT	FS(0.031)VS(0.935)T(0.026)PS(0.008)QPS(0.001)CK	PPtKFSVstPsQPSC
cAMP-dependent protein kinase type I-alpha regulatory subunit;cAMP-dependent protein kinase type I-alpha regulatory subunit, N-terminally processed	Prkar1a	tr|A2AI69|A2AI69_MOUSE cAMP-dependent protein kinase type I-alpha regulatory subunit OS=Mus musculus OX=10090 GN=Prkar1a PE=1 SV=1;sp|Q9DBC7|KAP0_MOUSE cAMP-dependent protein kinase type I-alpha regulatory subunit OS=Mus musculus OX=10090 GN=Prkar1a PE=1 S	S	83	___1	+	CST;HTP	LQKTGIRTDSREDEISPPPPNPVVKGRRRRG	EDEIS(1)PPPPNPVVK	DsREDEIsPPPPNPV
E3 ubiquitin-protein ligase BRE1A	Rnf20	tr|A2AIR2|A2AIR2_MOUSE E3 ubiquitin protein ligase (Fragment) OS=Mus musculus OX=10090 GN=Rnf20 PE=1 SV=1;sp|Q5DTM8|BRE1A_MOUSE E3 ubiquitin-protein ligase BRE1A OS=Mus musculus OX=10090 GN=Rnf20 PE=1 SV=2;tr|A2AIR0|A2AIR0_MOUSE E3 ubiquitin protein ligase	S	136	___1	+	HTP	LTERKALVVPEPEPDSDSNQERKDDRERGDG	ALVVPEPEPDS(0.927)DS(0.073)NQERK	VPEPEPDsDsNQERK
E3 ubiquitin-protein ligase BRE1A	Rnf20	tr|A2AIR2|A2AIR2_MOUSE E3 ubiquitin protein ligase (Fragment) OS=Mus musculus OX=10090 GN=Rnf20 PE=1 SV=1;sp|Q5DTM8|BRE1A_MOUSE E3 ubiquitin-protein ligase BRE1A OS=Mus musculus OX=10090 GN=Rnf20 PE=1 SV=2;tr|A2AIR0|A2AIR0_MOUSE E3 ubiquitin protein ligase	S	138	___1	+	HTP	ERKALVVPEPEPDSDSNQERKDDRERGDGQE	ALVVPEPEPDS(0.019)DS(0.981)NQER	EPEPDsDsNQERKDD
Protein virilizer homolog	1110037F02Rik;Kiaa1429	tr|E9PZY8|E9PZY8_MOUSE Protein virilizer homolog OS=Mus musculus OX=10090 GN=Virma PE=1 SV=1;sp|A2AIV2|VIR_MOUSE Protein virilizer homolog OS=Mus musculus OX=10090 GN=Virma PE=1 SV=1;sp|A2AIV2-2|VIR_MOUSE Isoform 2 of Protein virilizer homolog OS=Mus muscu	S	173	___1	+	HTP	NLKHADGEKEDQFNGSPPRPQPRGPRTPPGP	HADGEKEDQFNGS(1)PPRPQPR	KEDQFNGsPPRPQPR
Endoplasmic reticulum mannosyl-oligosaccharide 1,2-alpha-mannosidase	Man1b1	tr|A2AJ14|A2AJ14_MOUSE Endoplasmic reticulum mannosyl-oligosaccharide 1,2-alpha-mannosidase (Fragment) OS=Mus musculus OX=10090 GN=Man1b1 PE=1 SV=1;sp|A2AJ15|MA1B1_MOUSE Endoplasmic reticulum mannosyl-oligosaccharide 1,2-alpha-mannosidase OS=Mus musculus O	S	119	___1	+	HTP	MKQEVLPVLPAPQKESAEQEGFADILSQKRQ	ES(1)AEQEGFADILSQK	LPAPQKEsAEQEGFA
Glycylpeptide N-tetradecanoyltransferase;Glycylpeptide N-tetradecanoyltransferase 2	Nmt2	tr|A2AJH3|A2AJH3_MOUSE Glycylpeptide N-tetradecanoyltransferase OS=Mus musculus OX=10090 GN=Nmt2 PE=1 SV=1;sp|O70311|NMT2_MOUSE Glycylpeptide N-tetradecanoyltransferase 2 OS=Mus musculus OX=10090 GN=Nmt2 PE=1 SV=1	S	38	___1	+	HTP	GIDGDNEEETEHAKGSPGGDLGAKKKKKKQK	GS(1)PGGDLGAK	ETEHAKGsPGGDLGA
MAP7 domain-containing protein 1	Map7d1	tr|A8Y5P4|A8Y5P4_MOUSE MAP7 domain-containing protein 1 OS=Mus musculus OX=10090 GN=Map7d1 PE=1 SV=1;sp|A2AJI0|MA7D1_MOUSE MAP7 domain-containing protein 1 OS=Mus musculus OX=10090 GN=Map7d1 PE=1 SV=1;tr|A2AJI1|A2AJI1_MOUSE MAP7 domain-containing protein 1	S	369	___1	+	HTP	PSGERPERRKPGAGGSPALARRRLEATPVQK	RKPGAGGS(1)PALAR	RkPGAGGsPALARRR
Arginine/serine-rich protein PNISR	Pnisr	tr|A2AJT3|A2AJT3_MOUSE Arginine/serine-rich protein PNISR OS=Mus musculus OX=10090 GN=Pnisr PE=1 SV=1;tr|A2AJT5|A2AJT5_MOUSE Arginine/serine-rich protein PNISR OS=Mus musculus OX=10090 GN=Pnisr PE=1 SV=1;sp|A2AJT4|PNISR_MOUSE Arginine/serine-rich protein P	S	290	___1	+	HTP	EGGDGPRLPQRSKFDSDEEDEDAENLEAVSS	FDS(1)DEEDEDAENLEAVSSGK	PQRsKFDsDEEDEDA
Arginine/serine-rich protein PNISR	Pnisr	tr|A2AJT3|A2AJT3_MOUSE Arginine/serine-rich protein PNISR OS=Mus musculus OX=10090 GN=Pnisr PE=1 SV=1;tr|A2AJT5|A2AJT5_MOUSE Arginine/serine-rich protein PNISR OS=Mus musculus OX=10090 GN=Pnisr PE=1 SV=1;sp|A2AJT4|PNISR_MOUSE Arginine/serine-rich protein P	S	211	___1	+	HTP	QNRRERPPSFRDRQRSPIALPVKQEPPQIDA	QRS(1)PIALPVK	sFRDRQRsPIALPVK
Bromodomain-containing protein 3	Brd3	tr|A2AKA9|A2AKA9_MOUSE Bromodomain-containing protein 3 (Fragment) OS=Mus musculus OX=10090 GN=Brd3 PE=1 SV=1;sp|Q8K2F0|BRD3_MOUSE Bromodomain-containing protein 3 OS=Mus musculus OX=10090 GN=Brd3 PE=1 SV=2;sp|Q8K2F0-2|BRD3_MOUSE Isoform 2 of Bromodomain-c	S	262	___1	+	HTP	TTTPTTSAITASRSESPPPLSEPKQAKVVAR	SES(1)PPPLSEPK	ITASRsEsPPPLSEP
Alpha-1-syntrophin	Snta1	tr|A2AKD7|A2AKD7_MOUSE Alpha-1-syntrophin OS=Mus musculus OX=10090 GN=Snta1 PE=1 SV=1;sp|Q61234|SNTA1_MOUSE Alpha-1-syntrophin OS=Mus musculus OX=10090 GN=Snta1 PE=1 SV=1	S	183	___1	+	CST;HTP	PYFKNSAGGTSVGWDSPPASPLQRQPSSPGP	NSAGGTSVGWDS(0.997)PPAS(0.003)PLQR	GTSVGWDsPPAsPLQ
Heterogeneous nuclear ribonucleoprotein A3	Hnrnpa3	tr|A2AL12|A2AL12_MOUSE Heterogeneous nuclear ribonucleoprotein A3 OS=Mus musculus OX=10090 GN=Hnrnpa3 PE=1 SV=1;sp|Q8BG05|ROA3_MOUSE Heterogeneous nuclear ribonucleoprotein A3 OS=Mus musculus OX=10090 GN=Hnrnpa3 PE=1 SV=1;tr|A2AL13|A2AL13_MOUSE Heterogeneo	S	337	___1	+	CST;HTP;LTP	YGPMKGGSFGGRSSGSPYGGGYGSGGGSGGY	SSGS(1)PYGGGYGSGGGSGGYGSR	FGGrssGsPyGGGyG
Protein Shroom2	Shroom2	tr|A7TU71|A7TU71_MOUSE Protein Shroom2 OS=Mus musculus OX=10090 GN=Shroom2 PE=1 SV=1;sp|A2ALU4|SHRM2_MOUSE Protein Shroom2 OS=Mus musculus OX=10090 GN=Shroom2 PE=1 SV=1	S	236	___1	+	HTP	CSSTPDHTLPKADASSTENILYKVGLWEASR	ADAS(0.009)S(0.985)T(0.006)ENILYK	LPKADASstENILYK
Protein Shroom2	Shroom2	tr|A7TU71|A7TU71_MOUSE Protein Shroom2 OS=Mus musculus OX=10090 GN=Shroom2 PE=1 SV=1;sp|A2ALU4|SHRM2_MOUSE Protein Shroom2 OS=Mus musculus OX=10090 GN=Shroom2 PE=1 SV=1;sp|A2ALU4-2|SHRM2_MOUSE Isoform 2 of Protein Shroom2 OS=Mus musculus OX=10090 GN=Shroom	S	1171	___1	+	HTP	RPPSTPAPPVRDSCSSPPSLNYGKAKEKTMD	DSCS(0.089)S(0.906)PPS(0.005)LNYGK	PVRDSCSsPPsLNYG
Protein Shroom2	Shroom2	tr|A7TU71|A7TU71_MOUSE Protein Shroom2 OS=Mus musculus OX=10090 GN=Shroom2 PE=1 SV=1;sp|A2ALU4|SHRM2_MOUSE Protein Shroom2 OS=Mus musculus OX=10090 GN=Shroom2 PE=1 SV=1	S	318	___1	+	HTP	NFGPVWYVPDKKKAPSPPPLGLPLRSDSFSV	KAPS(1)PPPLGLPLR	PDKKKAPsPPPLGLP
Protein Shroom2	Shroom2	tr|A7TU71|A7TU71_MOUSE Protein Shroom2 OS=Mus musculus OX=10090 GN=Shroom2 PE=1 SV=1;sp|A2ALU4|SHRM2_MOUSE Protein Shroom2 OS=Mus musculus OX=10090 GN=Shroom2 PE=1 SV=1	S	935	___1	+	CST;HTP	EQKKPLEARSSGRYHSADDILDAGLDQQQRP	Y(0.098)HS(0.902)ADDILDAGLDQQQRPQYIHER	RSSGRYHsADDILDA
Protein AF-9	Mllt3	tr|Q9D2P1|Q9D2P1_MOUSE Protein AF-9 OS=Mus musculus OX=10090 GN=Mllt3 PE=1 SV=1;tr|Q3UIA3|Q3UIA3_MOUSE Protein AF-9 OS=Mus musculus OX=10090 GN=Mllt3 PE=1 SV=1;sp|A2AM29|AF9_MOUSE Protein AF-9 OS=Mus musculus OX=10090 GN=Mllt3 PE=1 SV=1	S	77	___1	+	CST;HTP	PPLLKTNNNQILEVKSPIKQSKSDKQIKNGE	TNNNQILEVKS(1)PIK	NQILEVKsPIKQsKS
Ubiquitin-associated protein 2	Ubap2	tr|A2AMY5|A2AMY5_MOUSE Ubiquitin-associated protein 2 OS=Mus musculus OX=10090 GN=Ubap2 PE=1 SV=1;sp|Q91VX2|UBAP2_MOUSE Ubiquitin-associated protein 2 OS=Mus musculus OX=10090 GN=Ubap2 PE=1 SV=1	S	633	___1	+	CST;HTP	DQSSVHTRIAYQSSASPPDSAPGSVANGHGG	IAYQSS(0.002)AS(0.996)PPDS(0.002)APGSVANGHGGGR	IAYQssAsPPDsAPG
E3 ubiquitin-protein ligase UBR4	Ubr4	sp|A2AN08-3|UBR4_MOUSE Isoform 3 of E3 ubiquitin-protein ligase UBR4 OS=Mus musculus OX=10090 GN=Ubr4;sp|A2AN08|UBR4_MOUSE E3 ubiquitin-protein ligase UBR4 OS=Mus musculus OX=10090 GN=Ubr4 PE=1 SV=1;sp|A2AN08-5|UBR4_MOUSE Isoform 5 of E3 ubiquitin-protein	S	2726	___1	+	CST;HTP	RVLRPRNKRRHVTLPSSPRSNTPMGDKDDDD	HVT(0.006)LPS(0.776)S(0.776)PRS(0.721)NT(0.721)PMGDKDDDDDDDADEK	RRHVtLPssPRsNtP
Mitogen-activated protein kinase kinase kinase 7	Map3k7	tr|A2AP93|A2AP93_MOUSE Mitogen-activated protein kinase kinase kinase 7 OS=Mus musculus OX=10090 GN=Map3k7 PE=1 SV=1;tr|A2AP92|A2AP92_MOUSE Mitogen-activated protein kinase kinase kinase 7 OS=Mus musculus OX=10090 GN=Map3k7 PE=1 SV=1;tr|Q923A8|Q923A8_MOUSE	S	412	___1	+	CST;HTP;LTP	ARIVATAGNGQPRRRSIQDLTVTGTEPGQVS	S(1)IQDLTVTGTEPGQVSSR	NGQPRRRsIQDLTVT;NGQPRRRsIQDLtVT
Targeting protein for Xklp2	Tpx2	sp|A2APB8|TPX2_MOUSE Targeting protein for Xklp2 OS=Mus musculus OX=10090 GN=Tpx2 PE=1 SV=1	S	737	___1	+	HTP	AVEVKSSELPLTVPVSPKFSTRFQ_______	SSELPLT(0.008)VPVS(0.992)PK	LPLTVPVsPKFSTRF
Targeting protein for Xklp2	Tpx2	sp|A2APB8|TPX2_MOUSE Targeting protein for Xklp2 OS=Mus musculus OX=10090 GN=Tpx2 PE=1 SV=1	S	486	___1	+	CST;HTP	VGVPEKKVIPATVPKSPVFALKNRIRVPIKD	VIPATVPKS(1)PVFALK	IPAtVPKsPVFALKN
G1/S-specific cyclin-E2	Ccne2	tr|A2API1|A2API1_MOUSE G1/S-specific cyclin-E2 OS=Mus musculus OX=10090 GN=Ccne2 PE=1 SV=1;sp|Q9Z238|CCNE2_MOUSE G1/S-specific cyclin-E2 OS=Mus musculus OX=10090 GN=Ccne2 PE=1 SV=1	S	20	___1	+	HTP	SRLQAKQHAQPNQPDSPQETQIIQAKKRKTA	QHAQPNQPDS(1)PQETQIIQAK	AQPNQPDsPQETQII
CD44 antigen	Cd44	tr|Q3U8S1|Q3U8S1_MOUSE CD44 antigen OS=Mus musculus OX=10090 GN=Cd44 PE=1 SV=1;tr|A2APM5|A2APM5_MOUSE CD44 antigen OS=Mus musculus OX=10090 GN=Cd44 PE=1 SV=1;tr|A2APM3|A2APM3_MOUSE CD44 antigen OS=Mus musculus OX=10090 GN=Cd44 PE=1 SV=1;tr|A2APM4|A2APM4_MO	S	329	___1	+	HTP;LTP	VEDRKPSELNGEASKSQEMVHLVNKEPSETP	S(1)QEMVHLVNK	LNGEAsKsQEMVHLV
Formin-like protein 2	Fmnl2	tr|E9PXE6|E9PXE6_MOUSE Formin-like protein 2 OS=Mus musculus OX=10090 GN=Fmnl2 PE=1 SV=2;tr|F8VPR2|F8VPR2_MOUSE Formin-like protein 2 OS=Mus musculus OX=10090 GN=Fmnl2 PE=1 SV=1;tr|A2AQW2|A2AQW2_MOUSE Formin-like protein 2 OS=Mus musculus OX=10090 GN=Fmnl2	S	171	___1	+	CST;HTP	STMESTVDKSKPWSRSIEDLHRGSNLPSPVG	S(1)IEDLHR	KSKPWSRsIEDLHRG
Sickle tail protein	Etl4;Skt	tr|E9QAU4|E9QAU4_MOUSE Enhancer trap locus 4 OS=Mus musculus OX=10090 GN=Etl4 PE=1 SV=1;sp|A2AQ25-2|SKT_MOUSE Isoform 2 of Sickle tail protein OS=Mus musculus OX=10090 GN=Skt;sp|A2AQ25|SKT_MOUSE Sickle tail protein OS=Mus musculus OX=10090 GN=Skt PE=1 SV=1	S	412	___1	+	HTP	IPRDRLSSLPVSRSISPSPSAILERRDVKPD	SIS(1)PSPSAILER	LPVsRsIsPsPsAIL
Sperm-specific antigen 2 homolog	Ssfa2	tr|A2AQD6|A2AQD6_MOUSE Protein ITPRID2 OS=Mus musculus OX=10090 GN=Itprid2 PE=1 SV=1;tr|A2AQD5|A2AQD5_MOUSE Protein ITPRID2 OS=Mus musculus OX=10090 GN=Itprid2 PE=1 SV=1;sp|Q922B9|ITPI2_MOUSE Protein ITPRID2 OS=Mus musculus OX=10090 GN=Itprid2 PE=1 SV=3;sp	S	738	___1	+	CST;HTP	RYLLAKAGYPLRRSQSLPTTLLSPVRVVSSV	SQS(1)LPTTLLSPVR	YPLRRsQsLPttLLs
Transmembrane protein 87A	Tmem87a	tr|A2AQJ5|A2AQJ5_MOUSE Transmembrane protein 87A OS=Mus musculus OX=10090 GN=Tmem87a PE=1 SV=1;tr|A2AQJ6|A2AQJ6_MOUSE Transmembrane protein 87A OS=Mus musculus OX=10090 GN=Tmem87a PE=1 SV=1;sp|Q8BXN9|TM87A_MOUSE Transmembrane protein 87A OS=Mus musculus OX	S	544	___1	+	HTP	VPSSVTDVALPALLDSDEERMITHFERSKME	WVEENVPSSVTDVALPALLDS(1)DEER	ALPALLDsDEERMIT
Peptidyl-prolyl cis-trans isomerase G	Ppig	sp|A2AR02|PPIG_MOUSE Peptidyl-prolyl cis-trans isomerase G OS=Mus musculus OX=10090 GN=Ppig PE=1 SV=1	S	395	___1	+	HTP	KGDKSELNEIKENQRSPVRVKEKKITDHRHM	SELNEIKENQRS(1)PVR	EIKENQRsPVRVKEK
Tumor protein D54	Tpd52l2	tr|Q3TUJ9|Q3TUJ9_MOUSE Tumor protein D54 OS=Mus musculus OX=10090 GN=Tpd52l2 PE=1 SV=1;tr|Q8BKP1|Q8BKP1_MOUSE Tumor protein D54 OS=Mus musculus OX=10090 GN=Tpd52l2 PE=1 SV=1;tr|Q3TAI4|Q3TAI4_MOUSE Tumor protein D54 OS=Mus musculus OX=10090 GN=Tpd52l2 PE=1	S	172	___1	+	CST;HTP	KVVGGRENGSDNLPPSPGSGDQTLPDHAPF_	ENGSDNLPPS(0.999)PGS(0.001)GDQTLPDHAPF	GsDNLPPsPGsGDQt
Tumor protein D54	Tpd52l2	tr|Q3TUJ9|Q3TUJ9_MOUSE Tumor protein D54 OS=Mus musculus OX=10090 GN=Tpd52l2 PE=1 SV=1;tr|Q8BKP1|Q8BKP1_MOUSE Tumor protein D54 OS=Mus musculus OX=10090 GN=Tpd52l2 PE=1 SV=1;tr|Q3TAI4|Q3TAI4_MOUSE Tumor protein D54 OS=Mus musculus OX=10090 GN=Tpd52l2 PE=1	S	12	___1	+	HTP	____MDSASQDINLNSPNKGVLSDFMTDVPV	MDSASQDINLNS(1)PNK	sQDINLNsPNKGVLs
Tumor protein D54	Tpd52l2	tr|Q3TUJ9|Q3TUJ9_MOUSE Tumor protein D54 OS=Mus musculus OX=10090 GN=Tpd52l2 PE=1 SV=1;tr|Q8BKP1|Q8BKP1_MOUSE Tumor protein D54 OS=Mus musculus OX=10090 GN=Tpd52l2 PE=1 SV=1;tr|Q3TAI4|Q3TAI4_MOUSE Tumor protein D54 OS=Mus musculus OX=10090 GN=Tpd52l2 PE=1	S	146	___1	+	CST;HTP	ISRKLGDMRNSATFKSFEDRVGTIKSKVVGG	NSATFKS(1)FEDR	RNsAtFKsFEDRVGt
DnaJ homolog subfamily C member 5	Dnajc5	tr|A2AUE1|A2AUE1_MOUSE DnaJ homolog subfamily C member 5 (Fragment) OS=Mus musculus OX=10090 GN=Dnajc5 PE=1 SV=1;tr|G5E8T0|G5E8T0_MOUSE DnaJ homolog subfamily C member 5 OS=Mus musculus OX=10090 GN=Dnajc5 PE=1 SV=1;sp|P60904|DNJC5_MOUSE DnaJ homolog subfam	S	10	___1	+	CST;HTP	______MADQRQRSLSTSGESLYHVLGLDKN	SLS(0.999)T(0.001)SGESLYHVLGLDK	DQRQRsLstsGEsLy
Signal recognition particle 14 kDa protein;Signal recognition particle 14 kDa protein, N-terminally processed	Srp14	tr|A2AUM6|A2AUM6_MOUSE Signal recognition particle 14 kDa protein OS=Mus musculus OX=10090 GN=Srp14 PE=1 SV=1;sp|P16254|SRP14_MOUSE Signal recognition particle 14 kDa protein OS=Mus musculus OX=10090 GN=Srp14 PE=1 SV=1	S	45	___1	+	CST;HTP	LKKYDGRTKPIPRKSSVEGLEPAENKCLLRA	KS(0.106)S(0.894)VEGLEPAENK	KPIPRkssVEGLEPA
Disabled homolog 2-interacting protein	Dab2ip	tr|F6QQP6|F6QQP6_MOUSE Disabled homolog 2-interacting protein (Fragment) OS=Mus musculus OX=10090 GN=Dab2ip PE=1 SV=1;tr|F6RK07|F6RK07_MOUSE Disabled homolog 2-interacting protein (Fragment) OS=Mus musculus OX=10090 GN=Dab2ip PE=1 SV=1;tr|A2AUX5|A2AUX5_MOU	S	582	___1	+	CST;HTP	PGTRLRQQSSSSKGDSPELKPRAMHKQDLAV	GDS(1)PELKPR	sSssKGDsPELKPRA
Nucleolar transcription factor 1	Ubtf	tr|A2AWT6|A2AWT6_MOUSE Nucleolar transcription factor 1 OS=Mus musculus OX=10090 GN=Ubtf PE=1 SV=1;tr|A2AWT7|A2AWT7_MOUSE Nucleolar transcription factor 1 OS=Mus musculus OX=10090 GN=Ubtf PE=1 SV=1;tr|A2AWT5|A2AWT5_MOUSE Nucleolar transcription factor 1 OS	S	601	___1	+	HTP	QRQYKVHLDLWVKSLSPQDRAAYKEYISNKR	S(0.001)LS(0.999)PQDR	DLWVKSLsPQDRAAY
Protein SET	Set	tr|A2BE93|A2BE93_MOUSE Protein SET (Fragment) OS=Mus musculus OX=10090 GN=Set PE=1 SV=1;sp|Q9EQU5|SET_MOUSE Protein SET OS=Mus musculus OX=10090 GN=Set PE=1 SV=1;tr|A2BE92|A2BE92_MOUSE Protein SET (Fragment) OS=Mus musculus OX=10090 GN=Set PE=1 SV=1;sp|Q9E	S	30	___1	+	HTP	KPRPAAAPKLEDKSASPGLPKGEKEQQEAIE	SAS(1)PGLPK	KLEDkSAsPGLPKGE
Cytoplasmic dynein 1 intermediate chain 2	Dync1i2	tr|A2BFF8|A2BFF8_MOUSE Cytoplasmic dynein 1 intermediate chain 2 OS=Mus musculus OX=10090 GN=Dync1i2 PE=1 SV=1;tr|Q3TPJ8|Q3TPJ8_MOUSE Cytoplasmic dynein 1 intermediate chain 2 OS=Mus musculus OX=10090 GN=Dync1i2 PE=1 SV=1;sp|O88487|DC1I2_MOUSE Cytoplasmic	S	81	___1	+	HTP;LTP	SMGLTTDSPIVPPPMSPSSKSVSTPSEAGSQ	EAEALLQSMGLTT(0.001)DS(0.001)PIVPPPMS(0.772)PS(0.176)S(0.051)K	PIVPPPMsPssKsVs
AT-rich interactive domain-containing protein 1A	Arid1a	tr|E9QAQ7|E9QAQ7_MOUSE AT-rich interactive domain-containing protein 1A OS=Mus musculus OX=10090 GN=Arid1a PE=1 SV=1;sp|A2BH40-3|ARI1A_MOUSE Isoform 3 of AT-rich interactive domain-containing protein 1A OS=Mus musculus OX=10090 GN=Arid1a;sp|A2BH40|ARI1A_MO	S	770	___1	+	HTP	QRNPQMPQYTSPQPGSALSPRQPSGGQMHSG	NPQMPQYTS(0.003)PQPGS(0.776)ALS(0.221)PR	YTsPQPGsALsPRQP
AT-rich interactive domain-containing protein 1A	Arid1a	tr|E9QAQ7|E9QAQ7_MOUSE AT-rich interactive domain-containing protein 1A OS=Mus musculus OX=10090 GN=Arid1a PE=1 SV=1;sp|A2BH40-3|ARI1A_MOUSE Isoform 3 of AT-rich interactive domain-containing protein 1A OS=Mus musculus OX=10090 GN=Arid1a;sp|A2BH40|ARI1A_MO	S	365	___1	+	CST;HTP	AVSGGAQQRSHHAPMSPGSSGGGGQPLARTP	S(0.002)HHAPMS(0.992)PGS(0.005)S(0.001)GGGGQPLAR	RSHHAPMsPGsSGGG
Zinc finger protein 185	Zfp185;Znf185	tr|A2BI37|A2BI37_MOUSE Zinc finger protein 185 OS=Mus musculus OX=10090 GN=Zfp185 PE=1 SV=1;tr|G5E8W8|G5E8W8_MOUSE Zinc finger protein 185 OS=Mus musculus OX=10090 GN=Zfp185 PE=1 SV=1;sp|Q62394|ZN185_MOUSE Zinc finger protein 185 OS=Mus musculus OX=10090 G	S	152	___1	+	HTP	TEDYKKLAPYNIRRSSISGTEEEEVPFTPDE	RS(0.121)S(0.875)IS(0.891)GT(0.112)EEEEVPFTPDEQK	PyNIRRssIsGtEEE
Phosphoglucomutase-1	Pgm2;Pgm1	tr|A2CEK3|A2CEK3_MOUSE Phosphoglucomutase-1 OS=Mus musculus OX=10090 GN=Pgm1 PE=1 SV=1;sp|Q9D0F9|PGM1_MOUSE Phosphoglucomutase-1 OS=Mus musculus OX=10090 GN=Pgm1 PE=1 SV=4	S	135	___1	+	CST;HTP	IIRKIKAIGGIILTASHNPGGPNGDFGIKFN	AIGGIILT(0.003)AS(0.997)HNPGGPNGDFGIK	GGIILtAsHNPGGPN
Chromatin complexes subunit BAP18	0610010K14Rik;Bap18	tr|F6S0D5|F6S0D5_MOUSE RIKEN cDNA 0610010K14 gene (Fragment) OS=Mus musculus OX=10090 GN=0610010K14Rik PE=1 SV=1;tr|A2CF80|A2CF80_MOUSE RIKEN cDNA 0610010K14 gene OS=Mus musculus OX=10090 GN=0610010K14Rik PE=1 SV=1;tr|A2CF83|A2CF83_MOUSE RIKEN cDNA 0610010	S	33	___1	+	CST;HTP	KRKVYEDSGIPLPAESPKKGPKKMTSGVLSP	VYEDSGIPLPAES(1)PK	GIPLPAEsPKKGPKK
Ras-related protein Rab-12	Rab12	tr|A2CG35|A2CG35_MOUSE Ras-related protein Rab-12 OS=Mus musculus OX=10090 GN=Rab12 PE=1 SV=1;sp|P35283|RAB12_MOUSE Ras-related protein Rab-12 OS=Mus musculus OX=10090 GN=Rab12 PE=1 SV=3	S	68	___1	+	HTP	AALHRRPAGGSLGAVSPALSGGQARRRKQPP	RPAGGS(0.001)LGAVS(0.999)PALSGGQAR	GGsLGAVsPALsGGQ
AT-rich interactive domain-containing protein 4B	Arid4b	sp|A2CG63-2|ARI4B_MOUSE Isoform 2 of AT-rich interactive domain-containing protein 4B OS=Mus musculus OX=10090 GN=Arid4b;sp|A2CG63|ARI4B_MOUSE AT-rich interactive domain-containing protein 4B OS=Mus musculus OX=10090 GN=Arid4b PE=1 SV=1;tr|Z4YMH1|Z4YMH1_MO	S	482	___1	+	HTP	SLGSKKSLLECIPAQSDEEKEAHITKLEENE	SLLECIPAQS(1)DEEK	LECIPAQsDEEKEAH
AT-rich interactive domain-containing protein 4B	Arid4b	sp|A2CG63-2|ARI4B_MOUSE Isoform 2 of AT-rich interactive domain-containing protein 4B OS=Mus musculus OX=10090 GN=Arid4b;sp|A2CG63|ARI4B_MOUSE AT-rich interactive domain-containing protein 4B OS=Mus musculus OX=10090 GN=Arid4b PE=1 SV=1	S	588	___1	+	CST;HTP	CKLRRLSKSPFQSNPSPEMVSKLDLADAKNS	SPFQS(0.052)NPS(0.939)PEMVS(0.009)K	sPFQsNPsPEMVSKL
AT-rich interactive domain-containing protein 4B	Arid4b	sp|A2CG63-2|ARI4B_MOUSE Isoform 2 of AT-rich interactive domain-containing protein 4B OS=Mus musculus OX=10090 GN=Arid4b;sp|A2CG63|ARI4B_MOUSE AT-rich interactive domain-containing protein 4B OS=Mus musculus OX=10090 GN=Arid4b PE=1 SV=1	S	752	___1	+	HTP	GKRRYCSADECLQTGSPGKKEDRTKSKEPLC	YCSADECLQT(0.003)GS(0.997)PGK	DECLQTGsPGKKEDR
PHD and RING finger domain-containing protein 1	Phrf1	sp|A6H619|PHRF1_MOUSE PHD and RING finger domain-containing protein 1 OS=Mus musculus OX=10090 GN=Phrf1 PE=1 SV=2;sp|A6H619-2|PHRF1_MOUSE Isoform 2 of PHD and RING finger domain-containing protein 1 OS=Mus musculus OX=10090 GN=Phrf1;tr|F7ANA1|F7ANA1_MOUSE	S	1201	___1	+	HTP	KRAHSPEKKGPVREVSPAPATQGESRQDGDH	EVS(1)PAPATQGESR	KGPVREVsPAPATQG
PHD and RING finger domain-containing protein 1	Phrf1	sp|A6H619|PHRF1_MOUSE PHD and RING finger domain-containing protein 1 OS=Mus musculus OX=10090 GN=Phrf1 PE=1 SV=2;sp|A6H619-2|PHRF1_MOUSE Isoform 2 of PHD and RING finger domain-containing protein 1 OS=Mus musculus OX=10090 GN=Phrf1	S	919	___1	+	HTP	SGMLELLSKGSAEGTSDLEQEGLGEIEPTEI	GS(0.021)AEGT(0.094)S(0.884)DLEQEGLGEIEPTEIR	KGsAEGtsDLEQEGL
DENN domain-containing protein 4C	Dennd4c	tr|E9Q449|E9Q449_MOUSE DENN domain-containing protein 4C OS=Mus musculus OX=10090 GN=Dennd4c PE=1 SV=1;sp|A6H8H2|DEN4C_MOUSE DENN domain-containing protein 4C OS=Mus musculus OX=10090 GN=Dennd4c PE=1 SV=1;sp|A6H8H2-2|DEN4C_MOUSE Isoform 2 of DENN domain-co	S	1020	___1	+	HTP	SAIVSKHLQPTPEPQSPTEPPAWGSSIVKVP	HLQPTPEPQS(0.996)PT(0.003)EPPAWGSSIVK	QPtPEPQsPtEPPAW
DENN domain-containing protein 4C	Dennd4c	tr|E9Q449|E9Q449_MOUSE DENN domain-containing protein 4C OS=Mus musculus OX=10090 GN=Dennd4c PE=1 SV=1;sp|A6H8H2|DEN4C_MOUSE DENN domain-containing protein 4C OS=Mus musculus OX=10090 GN=Dennd4c PE=1 SV=1;sp|A6H8H2-2|DEN4C_MOUSE Isoform 2 of DENN domain-co	S	1145	___1	+	CST;HTP	LTCPKTSPPHVTRTHSFENVNCHLADSRTRM	T(0.004)HS(0.995)FENVNCHLADSR	PHVtRtHsFENVNCH
Mediator of RNA polymerase II transcription subunit 24	Med24	tr|A6PW47|A6PW47_MOUSE Mediator complex subunit 24 OS=Mus musculus OX=10090 GN=Med24 PE=1 SV=1;sp|Q99K74-2|MED24_MOUSE Isoform 2 of Mediator of RNA polymerase II transcription subunit 24 OS=Mus musculus OX=10090 GN=Med24;sp|Q99K74|MED24_MOUSE Mediator of R	S	879	___1	+	HTP;LTP	FPVEDMQPSKLMRLLSSSDDDANILSSPTDR	LLS(0.919)S(0.073)S(0.008)DDDANILSSPTDR	SKLMRLLsssDDDAN
Ubiquitin carboxyl-terminal hydrolase 43	Usp43	tr|A6PWR8|A6PWR8_MOUSE Ubiquitin carboxyl-terminal hydrolase 43 OS=Mus musculus OX=10090 GN=Usp43 PE=1 SV=1;sp|Q8BUM9|UBP43_MOUSE Ubiquitin carboxyl-terminal hydrolase 43 OS=Mus musculus OX=10090 GN=Usp43 PE=1 SV=2;sp|Q8BUM9-2|UBP43_MOUSE Isoform 2 of Ubiq	S	965	___1	+	HTP	PWKGSSQVGSQSSPPSPSTGLLRNFKDSGPG	GS(0.003)S(0.003)QVGS(0.258)QS(0.364)S(0.41)PPS(0.838)PS(0.107)T(0.016)GLLR	GsQssPPsPSTGLLR
Insulin-like growth factor 2 mRNA-binding protein 2	Igf2bp2	tr|A6X8Z3|A6X8Z3_MOUSE Insulin-like growth factor 2 mRNA-binding protein 2 OS=Mus musculus OX=10090 GN=Igf2bp2 PE=1 SV=1;sp|Q5SF07-2|IF2B2_MOUSE Isoform 2 of Insulin-like growth factor 2 mRNA-binding protein 2 OS=Mus musculus OX=10090 GN=Igf2bp2;sp|Q5SF07|	S	96	___1	+	HTP	SFKISYIPDEEVSSPSPPHRAREQGHGPGSS	ISYIPDEEVS(0.133)S(0.875)PS(0.992)PPHR	DEEVssPsPPHRARE
Anion exchange protein;Electrogenic sodium bicarbonate cotransporter 1	Slc4a4	tr|A7E1Z5|A7E1Z5_MOUSE Anion exchange protein OS=Mus musculus OX=10090 GN=Slc4a4 PE=1 SV=1;tr|A0A668KM61|A0A668KM61_MOUSE Anion exchange protein OS=Mus musculus OX=10090 GN=Slc4a4 PE=1 SV=1;sp|O88343|S4A4_MOUSE Electrogenic sodium bicarbonate cotransporter	S	1029	___1	+	CST;HTP	KEDEKKKKKKKGSLDSDNDDSDCPYSEKVPS	KGS(1)LDS(1)DNDDSDCPYSEK	KKKGsLDsDNDDsDC
Anion exchange protein;Electrogenic sodium bicarbonate cotransporter 1	Slc4a4	tr|A7E1Z5|A7E1Z5_MOUSE Anion exchange protein OS=Mus musculus OX=10090 GN=Slc4a4 PE=1 SV=1;tr|A0A668KM61|A0A668KM61_MOUSE Anion exchange protein OS=Mus musculus OX=10090 GN=Slc4a4 PE=1 SV=1;tr|D3Z7G8|D3Z7G8_MOUSE Electrogenic sodium bicarbonate cotransport	S	257	___1	+	CST;HTP	DNGSPAMTHRNLTSSSLNDISDKPEKDQLKN;SASSPAMTHRNLTSSSLNDISDKPEKDQLKN	NLT(1)SS(0.001)S(0.999)LNDISDKPEK	HRNLtSSsLNDISDK;HRNLtsssLNDIsDK
Echinoderm microtubule-associated protein-like 4	Eml4	tr|A7ISP9|A7ISP9_MOUSE EMAP-like protein 4 OS=Mus musculus OX=10090 GN=Eml4 PE=1 SV=1;tr|F8WJ93|F8WJ93_MOUSE Echinoderm microtubule-associated protein-like 4 OS=Mus musculus OX=10090 GN=Eml4 PE=1 SV=1;sp|Q3UMY5|EMAL4_MOUSE Echinoderm microtubule-associated	S	144	___1	+	HTP	KEDSHSNDQSPQIRASPSPQPSSQPLQINRQ	AS(1)PS(1)PQPSSQPLQINR	QsPQIRAsPsPQPsS
Echinoderm microtubule-associated protein-like 4	Eml4	tr|A7ISP9|A7ISP9_MOUSE EMAP-like protein 4 OS=Mus musculus OX=10090 GN=Eml4 PE=1 SV=1;tr|F8WJ93|F8WJ93_MOUSE Echinoderm microtubule-associated protein-like 4 OS=Mus musculus OX=10090 GN=Eml4 PE=1 SV=1;sp|Q3UMY5|EMAL4_MOUSE Echinoderm microtubule-associated	S	146	___1	+	HTP	DSHSNDQSPQIRASPSPQPSSQPLQINRQTP	AS(1)PS(1)PQPSSQPLQINR	PQIRAsPsPQPsSQP
Eukaryotic translation initiation factor 4E transporter	Eif4enif1	tr|A8Y5K6|A8Y5K6_MOUSE Eukaryotic translation initiation factor 4E transporter OS=Mus musculus OX=10090 GN=Eif4enif1 PE=1 SV=2;sp|Q9EST3-2|4ET_MOUSE Isoform 2 of Eukaryotic translation initiation factor 4E transporter OS=Mus musculus OX=10090 GN=Eif4enif1;	S	388	___1	+	HTP	GSLEATASLLSQRAPSPPMSQVFRTQAASAD	APS(1)PPMSQVFR	LLSQRAPsPPMSQVF
Eukaryotic translation initiation factor 4E transporter	Eif4enif1	tr|A8Y5K6|A8Y5K6_MOUSE Eukaryotic translation initiation factor 4E transporter OS=Mus musculus OX=10090 GN=Eif4enif1 PE=1 SV=2;sp|Q9EST3-2|4ET_MOUSE Isoform 2 of Eukaryotic translation initiation factor 4E transporter OS=Mus musculus OX=10090 GN=Eif4enif1;	S	774	___1	+	HTP	HMHSQLEHRTSQRSSSPVGLAKWFGSDVLQQ	SSS(1)PVGLAK	RTSQRSSsPVGLAKW
Ubiquitin carboxyl-terminal hydrolase 36	Usp36	tr|B0QZF8|B0QZF8_MOUSE Ubiquitin carboxyl-terminal hydrolase 36 (Fragment) OS=Mus musculus OX=10090 GN=Usp36 PE=1 SV=1;sp|B1AQJ2|UBP36_MOUSE Ubiquitin carboxyl-terminal hydrolase 36 OS=Mus musculus OX=10090 GN=Usp36 PE=1 SV=1	S	413	___1	+	HTP	QRPGSWASRDTIFSTSPKLLARAITNGHRLK	DTIFS(0.12)T(0.12)S(0.759)PK	RDTIFstsPKLLARA
Synaptosomal-associated protein;Synaptosomal-associated protein 23	Snap23	tr|B0R030|B0R030_MOUSE Synaptosomal-associated protein (Fragment) OS=Mus musculus OX=10090 GN=Snap23 PE=1 SV=8;tr|Q9D3L3|Q9D3L3_MOUSE Synaptosomal-associated protein OS=Mus musculus OX=10090 GN=Snap23 PE=1 SV=1;sp|O09044|SNP23_MOUSE Synaptosomal-associated	S	110	___1	+	HTP	SGKNYKATWGDGGDNSPSNVVSKQPSRITNG	ATWGDGGDNS(1)PSNVVSK	WGDGGDNsPsNVVsk
Uncharacterized protein KIAA0930 homolog	5031439G07Rik	tr|B1APX2|B1APX2_MOUSE RIKEN cDNA 5031439G07 gene OS=Mus musculus OX=10090 GN=5031439G07Rik PE=1 SV=1;sp|Q3UE31|K0930_MOUSE Uncharacterized protein KIAA0930 homolog OS=Mus musculus OX=10090 PE=1 SV=2	S	367	___1	+	HTP	RKVPRNRIAEMKKSHSANDSEEFFREDDSGA	S(0.055)HS(0.913)ANDS(0.015)EEFFREDDS(0.017)GADLHNATNLR	AEMKKsHsANDSEEF
Rho GTPase-activating protein 23	Arhgap23	tr|F8VQ11|F8VQ11_MOUSE Rho GTPase-activating protein 23 OS=Mus musculus OX=10090 GN=Arhgap23 PE=1 SV=1;tr|B1AQY2|B1AQY2_MOUSE Rho GTPase-activating protein 23 OS=Mus musculus OX=10090 GN=Arhgap23 PE=1 SV=1;sp|Q69ZH9|RHG23_MOUSE Rho GTPase-activating protei	S	215	___1	+	HTP	LQGLDDIGYIGYRSYSPSFQRRTGLLHALSF	SYS(1)PSFQR	YIGYRSYsPSFQRRT
Septin-8	2021-09-08	tr|B7ZC46|B7ZC46_MOUSE Septin-8 OS=Mus musculus OX=10090 GN=Septin8 PE=1 SV=1;tr|B1AQY9|B1AQY9_MOUSE Septin-8 OS=Mus musculus OX=10090 GN=Septin8 PE=1 SV=1;tr|B1AQZ0|B1AQZ0_MOUSE Septin-8 OS=Mus musculus OX=10090 GN=Septin8 PE=1 SV=1;sp|Q8CHH9|SEPT8_MOUSE	S	10	___1	+	HTP	______MAATDLERVSNAEPEPRSLSLGGHV	AAT(0.011)DLERVS(0.989)NAEPEPR	ATDLERVsNAEPEPR
	Chd3	tr|E9Q614|E9Q614_MOUSE DNA helicase OS=Mus musculus OX=10090 GN=Chd3 PE=1 SV=1;tr|B1AR17|B1AR17_MOUSE DNA helicase OS=Mus musculus OX=10090 GN=Chd3 PE=1 SV=1;tr|F7C528|F7C528_MOUSE DNA helicase (Fragment) OS=Mus musculus OX=10090 GN=Chd3 PE=1 SV=1	S	1651	___1	+	HTP	EKNSKVGEKMEAEVDSPSPAPSLGERLEHRK	MEAEVDS(1)PS(0.909)PAPS(0.092)LGER	KMEAEVDsPsPAPsL
	Chd3	tr|E9Q614|E9Q614_MOUSE DNA helicase OS=Mus musculus OX=10090 GN=Chd3 PE=1 SV=1;tr|B1AR17|B1AR17_MOUSE DNA helicase OS=Mus musculus OX=10090 GN=Chd3 PE=1 SV=1;tr|F7C528|F7C528_MOUSE DNA helicase (Fragment) OS=Mus musculus OX=10090 GN=Chd3 PE=1 SV=1	S	649	___1	+	HTP	QRKNDMDEPPPLDYGSGEDDGKSDKRKVKDP	NDMDEPPPLDYGS(1)GEDDGK	PPPLDYGsGEDDGKS
Microtubule-associated serine/threonine-protein kinase 2	Mast2	tr|B1AST8|B1AST8_MOUSE Non-specific serine/threonine protein kinase OS=Mus musculus OX=10090 GN=Mast2 PE=1 SV=1;tr|B1AST7|B1AST7_MOUSE Non-specific serine/threonine protein kinase OS=Mus musculus OX=10090 GN=Mast2 PE=1 SV=1;tr|E9QLW6|E9QLW6_MOUSE Non-speci	S	14	___1	+	CST;HTP	__MVTGLSPLLFRKLSNPDIFAPTGKVKLQR	KLS(1)NPDIFAPTGK	PLLFRKLsNPDIFAP
Microtubule-associated serine/threonine-protein kinase 2	Mast2	tr|B1AST8|B1AST8_MOUSE Non-specific serine/threonine protein kinase OS=Mus musculus OX=10090 GN=Mast2 PE=1 SV=1;tr|B1AST7|B1AST7_MOUSE Non-specific serine/threonine protein kinase OS=Mus musculus OX=10090 GN=Mast2 PE=1 SV=1;tr|E9QLW6|E9QLW6_MOUSE Non-speci	S	1318	___1	+	HTP	LSGHGSQSFPTKLHLSPPLGRQLSRPKSAEP	LHLS(1)PPLGR	FPTKLHLsPPLGRQL
Microtubule-associated serine/threonine-protein kinase 2	Mast2	tr|B1AST8|B1AST8_MOUSE Non-specific serine/threonine protein kinase OS=Mus musculus OX=10090 GN=Mast2 PE=1 SV=1;tr|B1AST7|B1AST7_MOUSE Non-specific serine/threonine protein kinase OS=Mus musculus OX=10090 GN=Mast2 PE=1 SV=1;tr|E9QLW6|E9QLW6_MOUSE Non-speci	S	88	___1	+	HTP	EASNLVRMRNQSLGQSAPSLTAGLKELSLPR	NQS(0.002)LGQS(0.974)APS(0.02)LT(0.004)AGLK	RNQSLGQsAPsLTAG
Microtubule-associated serine/threonine-protein kinase 2	Mast2	tr|B1AST8|B1AST8_MOUSE Non-specific serine/threonine protein kinase OS=Mus musculus OX=10090 GN=Mast2 PE=1 SV=1;tr|B1AST7|B1AST7_MOUSE Non-specific serine/threonine protein kinase OS=Mus musculus OX=10090 GN=Mast2 PE=1 SV=1;tr|E9QLW6|E9QLW6_MOUSE Non-speci	S	1274	___1	+	HTP	LAPKLQRQYRSPRRKSAGSIPLSPLAHTPSP	S(0.905)AGS(0.095)IPLSPLAHTPSPPATAASPQR	YRSPRRKsAGSIPLS
DNA ligase;DNA ligase 3	Lig3	tr|Q3TJN5|Q3TJN5_MOUSE DNA ligase 3 OS=Mus musculus OX=10090 GN=Lig3 PE=1 SV=1;tr|B1AT03|B1AT03_MOUSE DNA ligase OS=Mus musculus OX=10090 GN=Lig3 PE=1 SV=1;tr|Q80ZH7|Q80ZH7_MOUSE DNA ligase OS=Mus musculus OX=10090 GN=Lig3 PE=1 SV=1;tr|K4DI59|K4DI59_MOUSE	S	244	___1	+	HTP	GFSAAKPNNSEQAPSSPAPGTSLSASKCDPK	FSGFSAAKPNNSEQAPS(0.025)S(0.842)PAPGT(0.096)S(0.03)LS(0.003)AS(0.004)K	NSEQAPSsPAPGtSL
RNA-binding protein Musashi homolog 2	Msi2	tr|B1AT13|B1AT13_MOUSE RNA-binding protein Musashi homolog 2 OS=Mus musculus OX=10090 GN=Msi2 PE=1 SV=1;sp|Q920Q6-3|MSI2H_MOUSE Isoform 3 of RNA-binding protein Musashi homolog 2 OS=Mus musculus OX=10090 GN=Msi2;sp|Q920Q6-2|MSI2H_MOUSE Isoform 2 of RNA-bin	S	6	___1	+	HTP	__________MEANGSPGTSGSANDSQHDPG	MEANGS(1)PGTSGSANDSQHDPGK	__MEANGsPGTSGsA
Phosphoribosyl pyrophosphate synthase-associated protein 1	Prpsap1	tr|B1AT82|B1AT82_MOUSE Phosphoribosyl pyrophosphate synthase-associated protein 1 OS=Mus musculus OX=10090 GN=Prpsap1 PE=1 SV=1;sp|Q9D0M1|KPRA_MOUSE Phosphoribosyl pyrophosphate synthase-associated protein 1 OS=Mus musculus OX=10090 GN=Prpsap1 PE=1 SV=1	S	244	___1	+	HTP	GEAQCTELDMDDGRHSPPMVKNATVHPGLEL	LGLAVIHGEAQCT(0.003)ELDMDDGRHS(0.997)PPMVK	DMDDGRHsPPMVKNA
Trinucleotide repeat-containing gene 6C protein	Tnrc6c	tr|B7ZC94|B7ZC94_MOUSE Trinucleotide repeat-containing gene 6C protein (Fragment) OS=Mus musculus OX=10090 GN=Tnrc6c PE=1 SV=1;tr|B1ATC3|B1ATC3_MOUSE Trinucleotide repeat-containing gene 6C protein OS=Mus musculus OX=10090 GN=Tnrc6c PE=1 SV=1;sp|Q3UHC0|TNR	S	764	___1	+	HTP	VKQKDSSEATGWEEPSPPSIRRKMEIDDGTS	DSSEATGWEEPS(0.903)PPS(0.097)IR	ATGWEEPsPPSIRRK
Nuclear autoantigenic sperm protein	Nasp	tr|B1AU76|B1AU76_MOUSE Nuclear autoantigenic sperm protein OS=Mus musculus OX=10090 GN=Nasp PE=1 SV=1;sp|Q99MD9-2|NASP_MOUSE Isoform 2 of Nuclear autoantigenic sperm protein OS=Mus musculus OX=10090 GN=Nasp	S	141	___1	+	HTP	ESLVENNDNVDETEGSEEEDRENDKAEETPN	T(0.001)EDES(0.113)LVENNDNVDET(0.894)EGS(0.992)EEEDRENDK	NVDEtEGsEEEDREN
Nuclear factor 1;Nuclear factor 1 A-type	Nfia	tr|F7CDR2|F7CDR2_MOUSE Nuclear factor 1 A-type (Fragment) OS=Mus musculus OX=10090 GN=Nfia PE=1 SV=1;tr|B1AUB9|B1AUB9_MOUSE Nuclear factor 1 OS=Mus musculus OX=10090 GN=Nfia PE=1 SV=1;tr|B1AUC0|B1AUC0_MOUSE Nuclear factor 1 OS=Mus musculus OX=10090 GN=Nfia	S	131	___1	+	CST;HTP	MDSPGEEPFYTGQGRSPGSGSQSSGWHEVEP	S(0.999)PGS(0.001)GSQSSGWHEVEPGLPSPSTLK	FYTGQGRsPGsGsQS
Nuclear factor 1;Nuclear factor 1 A-type	Nfia	tr|F7CDR2|F7CDR2_MOUSE Nuclear factor 1 A-type (Fragment) OS=Mus musculus OX=10090 GN=Nfia PE=1 SV=1;tr|B1AUB9|B1AUB9_MOUSE Nuclear factor 1 OS=Mus musculus OX=10090 GN=Nfia PE=1 SV=1;tr|B1AUC0|B1AUC0_MOUSE Nuclear factor 1 OS=Mus musculus OX=10090 GN=Nfia	S	118	___1	+	CST;HTP	TSSTKRLKSVEDEMDSPGEEPFYTGQGRSPG	SVEDEMDS(1)PGEEPFYTGQGR	sVEDEMDsPGEEPFY
Centrin-2	Cetn2	tr|B1AUQ7|B1AUQ7_MOUSE Centrin-2 (Fragment) OS=Mus musculus OX=10090 GN=Cetn2 PE=1 SV=1;tr|Z4YJH1|Z4YJH1_MOUSE Centrin-2 OS=Mus musculus OX=10090 GN=Cetn2 PE=1 SV=1;sp|Q9R1K9|CETN2_MOUSE Centrin-2 OS=Mus musculus OX=10090 GN=Cetn2 PE=1 SV=1	S	11	___1	+	HTP	_____MASSAQRKRMSPKPELTEDQKQEIRE	RMS(1)PKPELTEDQK	SAQRKRMsPKPELtE
Gem-associated protein 8	Gemin8	tr|B1AVP5|B1AVP5_MOUSE Gem-associated protein 8 OS=Mus musculus OX=10090 GN=Gemin8 PE=1 SV=1;sp|Q8BHE1|GEMI8_MOUSE Gem-associated protein 8 OS=Mus musculus OX=10090 GN=Gemin8 PE=1 SV=1	S	150	___1	+	HTP	DYVNADHGLYFNHRRSLEPPSEKPWERRQAE	S(1)LEPPSEKPWER	LyFNHRRsLEPPSEK
Uracil phosphoribosyltransferase homolog	Uprt	sp|B1AVZ0|UPP_MOUSE Uracil phosphoribosyltransferase homolog OS=Mus musculus OX=10090 GN=Uprt PE=1 SV=1	S	25	___1	+	HTP	SMPCHNRQVNSTSSPSPEHLLAEDRVLDHAE	QVNS(0.004)T(0.004)S(0.016)S(0.041)PS(0.935)PEHLLAEDR	VNsTssPsPEHLLAE
Clathrin light chain A	Clta	tr|B1AWE0|B1AWE0_MOUSE Clathrin light chain OS=Mus musculus OX=10090 GN=Clta PE=1 SV=1;tr|Q6PFA2|Q6PFA2_MOUSE Clathrin light chain OS=Mus musculus OX=10090 GN=Clta PE=1 SV=1;tr|B1AWE1|B1AWE1_MOUSE Clathrin light chain OS=Mus musculus OX=10090 GN=Clta PE=1	S	174	___1	+	HTP	NRAAEEAFVNDIDESSPGTEWERVARLCDFN	AAEEAFVNDIDES(0.121)S(0.879)PGTEWER	VNDIDESsPGTEWER
Akirin-2	Akirin2	sp|B1AXD8|AKIR2_MOUSE Akirin-2 OS=Mus musculus OX=10090 GN=Akirin2 PE=1 SV=1	S	55	___1	+	HTP	PAAATAAAAASAAAASPQKYLRMEPSPFGDV	CAPLSAPASAAASPAAATAAAAASAAAAS(1)PQK	AASAAAAsPQKYLRM
Akirin-2	Akirin2	sp|B1AXD8|AKIR2_MOUSE Akirin-2 OS=Mus musculus OX=10090 GN=Akirin2 PE=1 SV=1	S	21	___1	+	HTP	TLKRTLDFDPLLSPASPKRRRCAPLSAPASA	RTLDFDPLLS(0.045)PAS(0.955)PK	DPLLsPAsPKRRRCA
Centrosomal protein of 131 kDa	Cep131	tr|B1AXI9|B1AXI9_MOUSE 5-azacytidine induced gene 1 OS=Mus musculus OX=10090 GN=Cep131 PE=1 SV=1;tr|J3QMP9|J3QMP9_MOUSE Centrosomal protein of 131 kDa OS=Mus musculus OX=10090 GN=Cep131 PE=1 SV=1;sp|Q62036|CP131_MOUSE Centrosomal protein of 131 kDa OS=Mus	S	78	___1	+	HTP	GPGGPRAINNLRRSNSTTQVNQSWTGSPRPA	S(0.127)NS(0.84)T(0.032)T(0.001)QVNQSWTGSPR	NNLRRSNsTTQVNQS
Ribosomal protein S6 kinase alpha-3;Ribosomal protein S6 kinase;Ribosomal protein S6 kinase alpha-6;Ribosomal protein S6 kinase alpha-1	Rps6ka3;Rps6ka6;Rps6ka1	tr|B1AXN9|B1AXN9_MOUSE Non-specific serine/threonine protein kinase OS=Mus musculus OX=10090 GN=Rps6ka3 PE=1 SV=1;sp|P18654|KS6A3_MOUSE Ribosomal protein S6 kinase alpha-3 OS=Mus musculus OX=10090 GN=Rps6ka3 PE=1 SV=2;tr|A2CEE6|A2CEE6_MOUSE Ribosomal prote	S	199	___1	+	CST;HTP;LTP	FGLSKESIDHEKKAYSFCGTVEYMAPEVVNR	AYS(1)FCGTVEYMAPEVVNR	DHEKKAysFCGtVEy
Ribosomal protein S6 kinase alpha-3	Rps6ka3	tr|B1AXN9|B1AXN9_MOUSE Non-specific serine/threonine protein kinase OS=Mus musculus OX=10090 GN=Rps6ka3 PE=1 SV=1;sp|P18654|KS6A3_MOUSE Ribosomal protein S6 kinase alpha-3 OS=Mus musculus OX=10090 GN=Rps6ka3 PE=1 SV=2	S	341	___1	+	HTP;LTP	TFYFDPEFTAKTPKDSPGIPPSANAHQLFRG	DS(1)PGIPPSANAHQLFR	TAKtPKDsPGIPPsA
Ribosomal protein S6 kinase alpha-3	Rps6ka3	tr|B1AXN9|B1AXN9_MOUSE Non-specific serine/threonine protein kinase OS=Mus musculus OX=10090 GN=Rps6ka3 PE=1 SV=1;sp|P18654|KS6A3_MOUSE Ribosomal protein S6 kinase alpha-3 OS=Mus musculus OX=10090 GN=Rps6ka3 PE=1 SV=2	S	687	___1	+	HTP	KGAMAATYSALNRNQSPVLEPVGRSTLAQRR	NQS(1)PVLEPVGR	SALNRNQsPVLEPVG
Transcriptional repressor NF-X1	Nfx1	sp|B1AY10-2|NFX1_MOUSE Isoform 2 of Transcriptional repressor NF-X1 OS=Mus musculus OX=10090 GN=Nfx1;sp|B1AY10-3|NFX1_MOUSE Isoform 3 of Transcriptional repressor NF-X1 OS=Mus musculus OX=10090 GN=Nfx1;sp|B1AY10|NFX1_MOUSE Transcriptional repressor NF-X1 O	S	147	___1	+	HTP	ESVARSESGTNPREHSPSESEKEVVIADPRG	EHS(0.999)PS(0.566)ES(0.436)EKEVVIADPR	GTNPREHsPsEsEKE
Ubiquitin carboxyl-terminal hydrolase;Ubiquitin carboxyl-terminal hydrolase 24	Usp24	tr|E9PV45|E9PV45_MOUSE Ubiquitin carboxyl-terminal hydrolase 24 OS=Mus musculus OX=10090 GN=Usp24 PE=1 SV=1;sp|B1AY13|UBP24_MOUSE Ubiquitin carboxyl-terminal hydrolase 24 OS=Mus musculus OX=10090 GN=Usp24 PE=1 SV=1	S	2559	___1	+	CST;HTP	VSNETSTGKTFQRTISAQDTLAYATALLNEK	T(0.019)IS(0.981)AQDTLAYATALLNEK	ktFQRtIsAQDtLAY
Ubiquitin carboxyl-terminal hydrolase;Ubiquitin carboxyl-terminal hydrolase 24	Usp24	tr|E9PV45|E9PV45_MOUSE Ubiquitin carboxyl-terminal hydrolase 24 OS=Mus musculus OX=10090 GN=Usp24 PE=1 SV=1;sp|B1AY13|UBP24_MOUSE Ubiquitin carboxyl-terminal hydrolase 24 OS=Mus musculus OX=10090 GN=Usp24 PE=1 SV=1	S	2045	___1	+	CST;HTP	WNAYMLFYQRVSDQNSPVLPKKSRVSVVRQE	VSDQNS(1)PVLPK	QRVsDQNsPVLPKKS
Pre-mRNA-splicing factor CWC22 homolog	Cwc22	tr|B1AYU7|B1AYU7_MOUSE Pre-mRNA-splicing factor CWC22 homolog OS=Mus musculus OX=10090 GN=Cwc22 PE=1 SV=1;sp|Q8C5N3-2|CWC22_MOUSE Isoform 2 of Pre-mRNA-splicing factor CWC22 homolog OS=Mus musculus OX=10090 GN=Cwc22;sp|Q8C5N3|CWC22_MOUSE Pre-mRNA-splicing	S	771	___1	+	HTP	GRTERARSERRRAQNSRDADWRDPLAKHIDD	AQNS(1)RDADWRDPLAK	ERRRAQNsRDADWRD
Pre-mRNA-splicing factor CWC22 homolog	Cwc22	tr|B1AYU7|B1AYU7_MOUSE Pre-mRNA-splicing factor CWC22 homolog OS=Mus musculus OX=10090 GN=Cwc22 PE=1 SV=1;sp|Q8C5N3-2|CWC22_MOUSE Isoform 2 of Pre-mRNA-splicing factor CWC22 homolog OS=Mus musculus OX=10090 GN=Cwc22;sp|Q8C5N3|CWC22_MOUSE Pre-mRNA-splicing	S	107	___1	+	HTP	SPSPDRSPARGGGQSSPQEEPTWKKKKDELD	GGGQSS(1)PQEEPTWK	ARGGGQssPQEEPTW
Pre-mRNA-splicing factor CWC22 homolog	Cwc22;Gm13695;Gm13697	tr|B1AYU7|B1AYU7_MOUSE Pre-mRNA-splicing factor CWC22 homolog OS=Mus musculus OX=10090 GN=Cwc22 PE=1 SV=1;sp|Q8C5N3-2|CWC22_MOUSE Isoform 2 of Pre-mRNA-splicing factor CWC22 homolog OS=Mus musculus OX=10090 GN=Cwc22;sp|Q8C5N3|CWC22_MOUSE Pre-mRNA-splicing	S	61	___1	+	CST;HTP	SDYSRSDYERSRRGYSYDDSMESRSRDREKR	GYS(1)YDDSMESR	ERSRRGysyDDSMES
Cordon-bleu protein-like 1	Cobll1	tr|B1AZ15|B1AZ15_MOUSE Cordon-bleu protein-like 1 OS=Mus musculus OX=10090 GN=Cobll1 PE=1 SV=1;tr|B1AZ14|B1AZ14_MOUSE Cordon-bleu protein-like 1 OS=Mus musculus OX=10090 GN=Cobll1 PE=1 SV=1;sp|Q3UMF0-3|COBL1_MOUSE Isoform 3 of Cordon-bleu protein-like 1 OS	S	995	___1	+	HTP	ISKADDDIIQKPAETSPPPVAPKPMTLRAET	ADDDIIQKPAET(0.146)S(0.854)PPPVAPKPMTLR	IQKPAEtsPPPVAPK
Cordon-bleu protein-like 1	Cobll1	tr|B1AZ15|B1AZ15_MOUSE Cordon-bleu protein-like 1 OS=Mus musculus OX=10090 GN=Cobll1 PE=1 SV=1;tr|B1AZ14|B1AZ14_MOUSE Cordon-bleu protein-like 1 OS=Mus musculus OX=10090 GN=Cobll1 PE=1 SV=1;sp|Q3UMF0-3|COBL1_MOUSE Isoform 3 of Cordon-bleu protein-like 1 OS	S	1059	___1	+	HTP	LPLVFPKPMTLRAETSPPPVAAKPVALPGSQ	AET(0.234)S(0.766)PPPVAAK	MTLRAEtsPPPVAAK
Cordon-bleu protein-like 1	Cobll1	tr|B1AZ15|B1AZ15_MOUSE Cordon-bleu protein-like 1 OS=Mus musculus OX=10090 GN=Cobll1 PE=1 SV=1;tr|B1AZ14|B1AZ14_MOUSE Cordon-bleu protein-like 1 OS=Mus musculus OX=10090 GN=Cobll1 PE=1 SV=1;sp|Q3UMF0-3|COBL1_MOUSE Isoform 3 of Cordon-bleu protein-like 1 OS	S	1011	___1	+	HTP	PPPVAPKPMTLRAETSPPPVFPKPMTLPAET	AET(0.006)S(0.994)PPPVFPK	MTLRAETsPPPVFPK
Cordon-bleu protein-like 1	Cobll1	tr|B1AZ15|B1AZ15_MOUSE Cordon-bleu protein-like 1 OS=Mus musculus OX=10090 GN=Cobll1 PE=1 SV=1;tr|B1AZ14|B1AZ14_MOUSE Cordon-bleu protein-like 1 OS=Mus musculus OX=10090 GN=Cobll1 PE=1 SV=1;sp|Q3UMF0-3|COBL1_MOUSE Isoform 3 of Cordon-bleu protein-like 1 OS	S	1027	___1	+	HTP	PPPVFPKPMTLPAETSPPPVFPKPMTLPAET	PMT(0.001)LPAET(0.139)S(0.86)PPPVFPK	MTLPAETsPPPVFPK
Cordon-bleu protein-like 1	Cobll1	tr|B1AZ15|B1AZ15_MOUSE Cordon-bleu protein-like 1 OS=Mus musculus OX=10090 GN=Cobll1 PE=1 SV=1;tr|B1AZ14|B1AZ14_MOUSE Cordon-bleu protein-like 1 OS=Mus musculus OX=10090 GN=Cobll1 PE=1 SV=1;sp|Q3UMF0-3|COBL1_MOUSE Isoform 3 of Cordon-bleu protein-like 1 OS	S	514	___1	+	HTP	MRITVEKDPDSALGISDGETSPSSKGKTQEG	ITVEKDPDSALGIS(0.999)DGETSPSSK	PDsALGIsDGEtsPs
Cordon-bleu protein-like 1	Cobll1	tr|B1AZ15|B1AZ15_MOUSE Cordon-bleu protein-like 1 OS=Mus musculus OX=10090 GN=Cobll1 PE=1 SV=1;tr|B1AZ14|B1AZ14_MOUSE Cordon-bleu protein-like 1 OS=Mus musculus OX=10090 GN=Cobll1 PE=1 SV=1;sp|Q3UMF0-3|COBL1_MOUSE Isoform 3 of Cordon-bleu protein-like 1 OS	S	960	___1	+	HTP	PKEPTIKEVQRDPQLSPEQHPSSLSERTHSA	DPQLS(1)PEQHPSSLSER	VQRDPQLsPEQHPSS
Cordon-bleu protein-like 1	Cobll1	tr|B1AZ15|B1AZ15_MOUSE Cordon-bleu protein-like 1 OS=Mus musculus OX=10090 GN=Cobll1 PE=1 SV=1;tr|B1AZ14|B1AZ14_MOUSE Cordon-bleu protein-like 1 OS=Mus musculus OX=10090 GN=Cobll1 PE=1 SV=1;sp|Q3UMF0-3|COBL1_MOUSE Isoform 3 of Cordon-bleu protein-like 1 OS	S	268	___1	+	CST;HTP	FSFFQRSKKKREQTASAPATPLVSKHRPSFT	REQT(0.049)AS(0.95)APAT(0.001)PLVSK	KKREQtAsAPAtPLV
Cordon-bleu protein-like 1	Cobll1	tr|B1AZ15|B1AZ15_MOUSE Cordon-bleu protein-like 1 OS=Mus musculus OX=10090 GN=Cobll1 PE=1 SV=1;tr|B1AZ14|B1AZ14_MOUSE Cordon-bleu protein-like 1 OS=Mus musculus OX=10090 GN=Cobll1 PE=1 SV=1;sp|Q3UMF0-3|COBL1_MOUSE Isoform 3 of Cordon-bleu protein-like 1 OS	S	737	___1	+	HTP	PEKEPACTYGNNVPLSPVDGSNKNPAASYLK	LPEKEPACT(0.003)Y(0.003)GNNVPLS(0.986)PVDGS(0.007)NKNPAAS(0.001)YLK	YGNNVPLsPVDGSNK
Cordon-bleu protein-like 1	Cobll1	tr|B1AZ15|B1AZ15_MOUSE Cordon-bleu protein-like 1 OS=Mus musculus OX=10090 GN=Cobll1 PE=1 SV=1;tr|B1AZ14|B1AZ14_MOUSE Cordon-bleu protein-like 1 OS=Mus musculus OX=10090 GN=Cobll1 PE=1 SV=1;sp|Q3UMF0-3|COBL1_MOUSE Isoform 3 of Cordon-bleu protein-like 1 OS	S	1182	___1	+	CST;HTP	LTPADGPSFTLKRQSSLTFQSSDPEHVRQSL	QS(0.003)S(0.996)LTFQSSDPEHVR	FTLKRQssLtFQSsD
Cordon-bleu protein-like 1	Cobll1	tr|B1AZ15|B1AZ15_MOUSE Cordon-bleu protein-like 1 OS=Mus musculus OX=10090 GN=Cobll1 PE=1 SV=1;tr|B1AZ14|B1AZ14_MOUSE Cordon-bleu protein-like 1 OS=Mus musculus OX=10090 GN=Cobll1 PE=1 SV=1;sp|Q3UMF0-3|COBL1_MOUSE Isoform 3 of Cordon-bleu protein-like 1 OS	S	1233	___1	+	HTP	NTISVNGKSGLSQSMSIDAQDSR________	SGLSQS(0.085)MS(0.915)IDAQDSR	SGLSQSMsIDAQDSR
Cordon-bleu protein-like 1	Cobll1	tr|B1AZ15|B1AZ15_MOUSE Cordon-bleu protein-like 1 OS=Mus musculus OX=10090 GN=Cobll1 PE=1 SV=1;tr|B1AZ14|B1AZ14_MOUSE Cordon-bleu protein-like 1 OS=Mus musculus OX=10090 GN=Cobll1 PE=1 SV=1;sp|Q3UMF0-3|COBL1_MOUSE Isoform 3 of Cordon-bleu protein-like 1 OS	S	863	___1	+	CST;HTP	PKPSSGTERHLHRTLSSPTGTETNPPKAPRV	TLS(1)S(0.993)PT(0.007)GTETNPPKAPR	RHLHRtLssPtGtEt
Cordon-bleu protein-like 1	Cobll1	tr|B1AZ15|B1AZ15_MOUSE Cordon-bleu protein-like 1 OS=Mus musculus OX=10090 GN=Cobll1 PE=1 SV=1;tr|B1AZ14|B1AZ14_MOUSE Cordon-bleu protein-like 1 OS=Mus musculus OX=10090 GN=Cobll1 PE=1 SV=1;sp|Q3UMF0-3|COBL1_MOUSE Isoform 3 of Cordon-bleu protein-like 1 OS	S	864	___1	+	CST;HTP	KPSSGTERHLHRTLSSPTGTETNPPKAPRVT	TLS(1)S(0.993)PT(0.007)GTETNPPKAPR	HLHRtLssPtGtEtN
Brain-specific angiogenesis inhibitor 1-associated protein 2	Baiap2	tr|B1AZ46|B1AZ46_MOUSE Brain-specific angiogenesis inhibitor 1-associated protein 2 OS=Mus musculus OX=10090 GN=Baiap2 PE=1 SV=1;sp|Q8BKX1-3|BAIP2_MOUSE Isoform 3 of Brain-specific angiogenesis inhibitor 1-associated protein 2 OS=Mus musculus OX=10090 GN=B	S	260	___1	+	HTP	QQMANSNGSILPSALSASKSNLVISDPIPGA	AVQLMQQMANSNGSILPS(0.001)ALS(0.776)AS(0.223)K	SILPSALsAsKsNLV
Brain-specific angiogenesis inhibitor 1-associated protein 2	Baiap2	tr|B1AZ46|B1AZ46_MOUSE Brain-specific angiogenesis inhibitor 1-associated protein 2 OS=Mus musculus OX=10090 GN=Baiap2 PE=1 SV=1;sp|Q8BKX1-3|BAIP2_MOUSE Isoform 3 of Brain-specific angiogenesis inhibitor 1-associated protein 2 OS=Mus musculus OX=10090 GN=B	S	262	___1	+	HTP	MANSNGSILPSALSASKSNLVISDPIPGAKP	AVQLMQQMANSNGSILPSALS(0.002)AS(0.998)K	LPSALsAsKsNLVIS
Brain-specific angiogenesis inhibitor 1-associated protein 2	Baiap2	tr|B1AZ46|B1AZ46_MOUSE Brain-specific angiogenesis inhibitor 1-associated protein 2 OS=Mus musculus OX=10090 GN=Baiap2 PE=1 SV=1;sp|Q8BKX1-3|BAIP2_MOUSE Isoform 3 of Brain-specific angiogenesis inhibitor 1-associated protein 2 OS=Mus musculus OX=10090 GN=B	S	326	___1	+	HTP	YNPWADRKAAQPKSLSPPQSQSKLSDSYSNT	SLS(1)PPQSQSK	AAQPKsLsPPQSQSK
Brain-specific angiogenesis inhibitor 1-associated protein 2	Baiap2	tr|B1AZ46|B1AZ46_MOUSE Brain-specific angiogenesis inhibitor 1-associated protein 2 OS=Mus musculus OX=10090 GN=Baiap2 PE=1 SV=1;sp|Q8BKX1-3|BAIP2_MOUSE Isoform 3 of Brain-specific angiogenesis inhibitor 1-associated protein 2 OS=Mus musculus OX=10090 GN=B	S	367	___1	+	CST;HTP	NSYATTENKTLPRSSSMAAGLERNGRMRVKA	SSS(1)MAAGLER	ktLPRsssMAAGLER
Brain-specific angiogenesis inhibitor 1-associated protein 2	Baiap2	tr|B1AZ46|B1AZ46_MOUSE Brain-specific angiogenesis inhibitor 1-associated protein 2 OS=Mus musculus OX=10090 GN=Baiap2 PE=1 SV=1;sp|Q8BKX1-3|BAIP2_MOUSE Isoform 3 of Brain-specific angiogenesis inhibitor 1-associated protein 2 OS=Mus musculus OX=10090 GN=B	S	455	___1	+	HTP	GSDRLHMSLQQGKSSSTGNLLDKDDLALPPP	SSS(0.999)T(0.001)GNLLDK	LQQGKssstGNLLDK
Transmembrane protein 245	Tmem245	tr|D3YWD3|D3YWD3_MOUSE Transmembrane protein 245 OS=Mus musculus OX=10090 GN=Tmem245 PE=1 SV=1;sp|B1AZA5|TM245_MOUSE Transmembrane protein 245 OS=Mus musculus OX=10090 GN=Tmem245 PE=1 SV=1	S	12	___1	+	HTP	____MADRGGPAEAPSPRGSPRPESRAPRTV	GGPAEAPS(1)PR	GGPAEAPsPRGsPRP
THO complex subunit 2	Thoc2	sp|B1AZI6|THOC2_MOUSE THO complex subunit 2 OS=Mus musculus OX=10090 GN=Thoc2 PE=1 SV=1;tr|F6SBF2|F6SBF2_MOUSE THO complex subunit 2 (Fragment) OS=Mus musculus OX=10090 GN=Thoc2 PE=1 SV=1	S	1393	___1	+	CST;HTP	NVKGGEKTPVSGSLKSPVPRSDISEPDREQK	GGEKT(0.523)PVS(0.353)GS(0.137)LKS(0.987)PVPR	PVsGsLKsPVPRSDI
THO complex subunit 2	Thoc2	sp|B1AZI6|THOC2_MOUSE THO complex subunit 2 OS=Mus musculus OX=10090 GN=Thoc2 PE=1 SV=1;tr|Q8C690|Q8C690_MOUSE THO complex subunit 2 (Fragment) OS=Mus musculus OX=10090 GN=Thoc2 PE=1 SV=1;tr|F6SBF2|F6SBF2_MOUSE THO complex subunit 2 (Fragment) OS=Mus muscu	S	1417	___1	+	HTP	EPDREQKRRKIDSHPSPSHSSTVKDSLIDLK	IDS(0.002)HPS(0.977)PS(0.02)HS(0.001)STVK	RKIDsHPsPsHSsTV
THO complex subunit 2	Thoc2	sp|B1AZI6|THOC2_MOUSE THO complex subunit 2 OS=Mus musculus OX=10090 GN=Thoc2 PE=1 SV=1;tr|Q8C690|Q8C690_MOUSE THO complex subunit 2 (Fragment) OS=Mus musculus OX=10090 GN=Thoc2 PE=1 SV=1	S	1450	___1	+	HTP	SAKLYINHNPPPLSKSKEREMDKKDLDKSRE	LYINHNPPPLS(0.134)KS(0.866)K	NPPPLSKsKEREMDK
THO complex subunit 2	Thoc2	sp|B1AZI6|THOC2_MOUSE THO complex subunit 2 OS=Mus musculus OX=10090 GN=Thoc2 PE=1 SV=1;tr|Q8C690|Q8C690_MOUSE THO complex subunit 2 (Fragment) OS=Mus musculus OX=10090 GN=Thoc2 PE=1 SV=1;tr|F6W2C7|F6W2C7_MOUSE THO complex subunit 2 (Fragment) OS=Mus muscu	S	1516	___1	+	HTP	KEENGTMGVSKHKSESPCESQYPNEKDKEKN	SES(1)PCESQYPNEK	VSKHKsEsPCESQYP
Disks large-associated protein 4	Dlgap4	tr|B7ZNS2|B7ZNS2_MOUSE Disks large-associated protein 4 OS=Mus musculus OX=10090 GN=Dlgap4 PE=1 SV=1;sp|B1AZP2-3|DLGP4_MOUSE Isoform 3 of Disks large-associated protein 4 OS=Mus musculus OX=10090 GN=Dlgap4;sp|B1AZP2|DLGP4_MOUSE Disks large-associated prote	S	956	___1	+	CST;HTP	KRLLAAKRAASVRQNSATESADSIEIYVPEA	QNS(1)ATESADSIEIYVPEAQTR	AAsVRQNsAtESADs
Myosin light chain kinase, smooth muscle;Myosin light chain kinase, smooth muscle, deglutamylated form	Mylk	tr|B1B1A8|B1B1A8_MOUSE Myosin light chain kinase, smooth muscle OS=Mus musculus OX=10090 GN=Mylk PE=1 SV=1;sp|Q6PDN3|MYLK_MOUSE Myosin light chain kinase, smooth muscle OS=Mus musculus OX=10090 GN=Mylk PE=1 SV=3	S	364	___1	+	HTP	LKVQPEARVPAIGSFSPGEDRKSLAAPQQAT	VPAIGS(0.091)FS(0.909)PGEDRK	VPAIGsFsPGEDRKS
Ubiquitin-conjugating enzyme E2 E3	Ube2e3	tr|B2FDH7|B2FDH7_MOUSE Ubiquitin-conjugating enzyme E2 E3 (Fragment) OS=Mus musculus OX=10090 GN=Ube2e3 PE=1 SV=1;tr|B2FDH0|B2FDH0_MOUSE Ubiquitin-conjugating enzyme E2 E3 (Fragment) OS=Mus musculus OX=10090 GN=Ube2e3 PE=1 SV=8;sp|P52483|UB2E3_MOUSE Ubiqui	S	8	___1	+	CST;HTP	________MSSDRQRSDDESPSTSSGSSDAD	QRS(0.997)DDES(0.001)PS(0.001)T(0.001)S(0.001)S(0.001)GS(0.001)SDADQRDPAAPEPEEQEER	MSSDRQRsDDEsPSt
Coiled-coil-helix-coiled-coil-helix domain-containing protein 2	Zbed5;Chchd2	tr|D3Z5B1|D3Z5B1_MOUSE Zinc finger, BED type-containing 5 (Fragment) OS=Mus musculus OX=10090 GN=Zbed5 PE=4 SV=8;tr|B2RPU8|B2RPU8_MOUSE SCAN domain containing 3 OS=Mus musculus OX=10090 GN=Zbed5 PE=1 SV=1;sp|Q9D1L0|CHCH2_MOUSE Coiled-coil-helix-coiled-coil	S	24	___1	+	HTP	PAAQPPAAAAPSAVGSPAAAPRQPGLMAQMA	RAPAAQPPAAAAPS(0.037)AVGS(0.963)PAAAPR	AAPsAVGsPAAAPRQ
Non-specific protein-tyrosine kinase;Abelson tyrosine-protein kinase 2	Abl2	tr|B2RQ57|B2RQ57_MOUSE Tyrosine-protein kinase OS=Mus musculus OX=10090 GN=Abl2 PE=1 SV=1;tr|F8VQH0|F8VQH0_MOUSE Tyrosine-protein kinase OS=Mus musculus OX=10090 GN=Abl2 PE=1 SV=1;sp|Q4JIM5|ABL2_MOUSE Tyrosine-protein kinase ABL2 OS=Mus musculus OX=10090 G	S	632	___1	+	CST;HTP	ASSGSPALPRKQRDKSPSSLLEDAKETCFTR	DKS(1)PSSLLEDAK	PRKQRDKsPssLLED
Non-specific protein-tyrosine kinase;Abelson tyrosine-protein kinase 2	Abl2	tr|B2RQ57|B2RQ57_MOUSE Tyrosine-protein kinase OS=Mus musculus OX=10090 GN=Abl2 PE=1 SV=1;tr|F8VQH0|F8VQH0_MOUSE Tyrosine-protein kinase OS=Mus musculus OX=10090 GN=Abl2 PE=1 SV=1;sp|Q4JIM5|ABL2_MOUSE Tyrosine-protein kinase ABL2 OS=Mus musculus OX=10090 G	S	621	___1	+	HTP	SAPAGFIRSTQASSGSPALPRKQRDKSPSSL	STQAS(0.001)S(0.022)GS(0.978)PALPR	STQASsGsPALPRKQ
Traf2 and NCK-interacting protein kinase	Tnik	tr|E0CZF8|E0CZF8_MOUSE Traf2 and NCK-interacting protein kinase OS=Mus musculus OX=10090 GN=Tnik PE=1 SV=1;tr|E0CZD7|E0CZD7_MOUSE Traf2 and NCK-interacting protein kinase OS=Mus musculus OX=10090 GN=Tnik PE=1 SV=1;tr|E0CXD6|E0CXD6_MOUSE Traf2 and NCK-inter	S	556	___1	+	CST;HTP	ALNVTSHRVEMPRQNSDPTSENPPLPTRIEK	QNS(1)DPTSENPPLPTR	VEMPRQNsDPTSENP
Traf2 and NCK-interacting protein kinase	Tnik	tr|E0CZF8|E0CZF8_MOUSE Traf2 and NCK-interacting protein kinase OS=Mus musculus OX=10090 GN=Tnik PE=1 SV=1;tr|E0CZD7|E0CZD7_MOUSE Traf2 and NCK-interacting protein kinase OS=Mus musculus OX=10090 GN=Tnik PE=1 SV=1;tr|E0CXD6|E0CXD6_MOUSE Traf2 and NCK-inter	S	685	___1	+	HTP	SSERSRVRANSKSEGSPVLPHEPSKVKPEES	S(0.001)EGS(0.999)PVLPHEPSK	ANsKsEGsPVLPHEP
Traf2 and NCK-interacting protein kinase	Tnik	tr|E0CZF8|E0CZF8_MOUSE Traf2 and NCK-interacting protein kinase OS=Mus musculus OX=10090 GN=Tnik PE=1 SV=1;tr|E0CZD7|E0CZD7_MOUSE Traf2 and NCK-interacting protein kinase OS=Mus musculus OX=10090 GN=Tnik PE=1 SV=1;tr|E0CXD6|E0CXD6_MOUSE Traf2 and NCK-inter	S	596	___1	+	CST;HTP	EEDIPPKVPQRTTSISPALARKNSPGNGSAL	T(0.001)T(0.001)S(0.999)IS(1)PALAR	PQRTTsIsPALARKN
CAD protein;Glutamine-dependent carbamoyl-phosphate synthase;Aspartate carbamoyltransferase;Dihydroorotase	Cad	tr|E9QAI5|E9QAI5_MOUSE Aspartate carbamoyltransferase OS=Mus musculus OX=10090 GN=Cad PE=1 SV=1;tr|G3UWN2|G3UWN2_MOUSE CAD protein OS=Mus musculus OX=10090 GN=Cad PE=1 SV=1;sp|B2RQC6-2|PYR1_MOUSE Isoform 2 of CAD protein OS=Mus musculus OX=10090 GN=Cad;sp|	S	1796	___1	+	CST;HTP	LPDGRFHLPPRIHRASDPGLPAEEPKEKPPR	IHRAS(1)DPGLPAEEPK	PPRIHRAsDPGLPAE
CAD protein;Glutamine-dependent carbamoyl-phosphate synthase;Aspartate carbamoyltransferase;Dihydroorotase	Cad	tr|E9QAI5|E9QAI5_MOUSE Aspartate carbamoyltransferase OS=Mus musculus OX=10090 GN=Cad PE=1 SV=1;tr|G3UWN2|G3UWN2_MOUSE CAD protein OS=Mus musculus OX=10090 GN=Cad PE=1 SV=1;sp|B2RQC6-2|PYR1_MOUSE Isoform 2 of CAD protein OS=Mus musculus OX=10090 GN=Cad;sp|	S	1343	___1	+	CST;HTP	LVINLSMRGAGGRRLSSFVTKGYRTRRLAAD	RLS(0.956)S(0.044)FVTK	GAGGRRLssFVTKGY
	Phf3	tr|B2RQG2|B2RQG2_MOUSE PHD finger protein 3 OS=Mus musculus OX=10090 GN=Phf3 PE=1 SV=1	S	249	___1	+	HTP	DPKHACNNQGEVNVPSPELDCPLLSETSASV	HACNNQGEVNVPS(1)PELDCPLLSETSASVEEK	QGEVNVPsPELDCPL
	Phf3	tr|B2RQG2|B2RQG2_MOUSE PHD finger protein 3 OS=Mus musculus OX=10090 GN=Phf3 PE=1 SV=1	S	1112	___1	+	HTP	CKICIGRMAPPIDDLSPKTVKVVVGGARKHS	MAPPIDDLS(1)PK	APPIDDLsPKTVKVV
	Phf3	tr|B2RQG2|B2RQG2_MOUSE PHD finger protein 3 OS=Mus musculus OX=10090 GN=Phf3 PE=1 SV=1	S	377	___1	+	HTP	LELKNTVDIVDKPENSPQRNELETLGYGEDT	NTVDIVDKPENS(1)PQR	IVDKPENsPQRNELE
Striatin-3	Strn3	tr|B2RQS1|B2RQS1_MOUSE Striatin-3 OS=Mus musculus OX=10090 GN=Strn3 PE=1 SV=1;sp|Q9ERG2|STRN3_MOUSE Striatin-3 OS=Mus musculus OX=10090 GN=Strn3 PE=1 SV=1	S	229	___1	+	HTP	SVEAKNLEQILNGGESPKQKGQEIKRPPGDV	NLEQILNGGES(1)PKQK	QILNGGEsPKQKGQE
Striatin-3	Strn3	tr|B2RQS1|B2RQS1_MOUSE Striatin-3 OS=Mus musculus OX=10090 GN=Strn3 PE=1 SV=1;sp|Q9ERG2|STRN3_MOUSE Striatin-3 OS=Mus musculus OX=10090 GN=Strn3 PE=1 SV=1	S	257	___1	+	CST;HTP	GDVLETFNFLENADDSDEEENDMIEGIPEGK	RPPGDVLETFNFLENADDS(1)DEEENDMIEGIPEGK	FLENADDsDEEENDM
Probable ATP-dependent RNA helicase YTHDC2	Ythdc2	sp|B2RR83|YTDC2_MOUSE 3'-5' RNA helicase YTHDC2 OS=Mus musculus OX=10090 GN=Ythdc2 PE=1 SV=1;tr|A0A0J9YV44|A0A0J9YV44_MOUSE 3'-5' RNA helicase YTHDC2 (Fragment) OS=Mus musculus OX=10090 GN=Ythdc2 PE=1 SV=1	S	1105	___1	+	HTP	QEPSSFRADGIPNDSSDSEMEDRTTANLAAL	ADGIPNDS(0.156)S(0.814)DS(0.03)EMEDR	DGIPNDssDsEMEDR
Cingulin-like protein 1	Cgnl1	tr|D3Z3H4|D3Z3H4_MOUSE Cingulin-like protein 1 OS=Mus musculus OX=10090 GN=Cgnl1 PE=1 SV=1;tr|B2RSU6|B2RSU6_MOUSE Cingulin-like 1 OS=Mus musculus OX=10090 GN=Cgnl1 PE=1 SV=1;sp|Q6AW69-3|CGNL1_MOUSE Isoform 3 of Cingulin-like protein 1 OS=Mus musculus OX=10	S	601	___1	+	HTP	SRAAGSAQGSNQAPNSPSEGNSLLDQKNKLI	AAGSAQGSNQAPNS(0.999)PS(0.001)EGNSLLDQK	GSNQAPNsPsEGNSL
Cingulin-like protein 1	Cgnl1	tr|D3Z3H4|D3Z3H4_MOUSE Cingulin-like protein 1 OS=Mus musculus OX=10090 GN=Cgnl1 PE=1 SV=1;tr|B2RSU6|B2RSU6_MOUSE Cingulin-like 1 OS=Mus musculus OX=10090 GN=Cgnl1 PE=1 SV=1;sp|Q6AW69-3|CGNL1_MOUSE Isoform 3 of Cingulin-like protein 1 OS=Mus musculus OX=10	S	252	___1	+	CST;HTP	NVQRCAKEGVGEETLSPRRKSPTAPSPQAYS	EGVGEET(0.004)LS(0.996)PR	GVGEETLsPRRKsPT
Cingulin-like protein 1	Cgnl1	tr|D3Z3H4|D3Z3H4_MOUSE Cingulin-like protein 1 OS=Mus musculus OX=10090 GN=Cgnl1 PE=1 SV=1;tr|B2RSU6|B2RSU6_MOUSE Cingulin-like 1 OS=Mus musculus OX=10090 GN=Cgnl1 PE=1 SV=1;sp|Q6AW69-3|CGNL1_MOUSE Isoform 3 of Cingulin-like protein 1 OS=Mus musculus OX=10	S	284	___1	+	CST;HTP	TKKNRPDVLPFRRQDSAGPILDGARSRRSSS	RQDS(1)AGPILDGAR	LPFRRQDsAGPILDG
Cingulin-like protein 1	Cgnl1	tr|D3Z3H4|D3Z3H4_MOUSE Cingulin-like protein 1 OS=Mus musculus OX=10090 GN=Cgnl1 PE=1 SV=1;tr|B2RSU6|B2RSU6_MOUSE Cingulin-like 1 OS=Mus musculus OX=10090 GN=Cgnl1 PE=1 SV=1;sp|Q6AW69-3|CGNL1_MOUSE Isoform 3 of Cingulin-like protein 1 OS=Mus musculus OX=10	S	298	___1	+	CST;HTP	DSAGPILDGARSRRSSSSSTTPTSATSLYKF	RS(0.045)S(0.832)S(0.045)S(0.045)S(0.011)T(0.011)T(0.011)PT(0.001)S(0.001)ATSLYK	GARsRRsssssttPt
Cingulin-like protein 1	Cgnl1	tr|D3Z3H4|D3Z3H4_MOUSE Cingulin-like protein 1 OS=Mus musculus OX=10090 GN=Cgnl1 PE=1 SV=1;tr|B2RSU6|B2RSU6_MOUSE Cingulin-like 1 OS=Mus musculus OX=10090 GN=Cgnl1 PE=1 SV=1;sp|Q6AW69-3|CGNL1_MOUSE Isoform 3 of Cingulin-like protein 1 OS=Mus musculus OX=10	S	389	___1	+	HTP	GKRNRINPDDRKRSRSVDSAFPFGLQGNTEY	S(0.985)VDS(0.015)AFPFGLQGNTEYLTEFSR	DDRKRSRsVDsAFPF
Cingulin-like protein 1	Cgnl1	tr|D3Z3H4|D3Z3H4_MOUSE Cingulin-like protein 1 OS=Mus musculus OX=10090 GN=Cgnl1 PE=1 SV=1;tr|B2RSU6|B2RSU6_MOUSE Cingulin-like 1 OS=Mus musculus OX=10090 GN=Cgnl1 PE=1 SV=1;sp|Q6AW69-3|CGNL1_MOUSE Isoform 3 of Cingulin-like protein 1 OS=Mus musculus OX=10	S	415	___1	+	HTP	GNTEYLTEFSRNLGKSSEHLLRPSQVFPQRS	S(0.911)S(0.089)EHLLRPSQVFPQR	FSRNLGKssEHLLRP
Cingulin-like protein 1	Cgnl1	tr|D3Z3H4|D3Z3H4_MOUSE Cingulin-like protein 1 OS=Mus musculus OX=10090 GN=Cgnl1 PE=1 SV=1;tr|B2RSU6|B2RSU6_MOUSE Cingulin-like 1 OS=Mus musculus OX=10090 GN=Cgnl1 PE=1 SV=1;sp|Q6AW69-3|CGNL1_MOUSE Isoform 3 of Cingulin-like protein 1 OS=Mus musculus OX=10	S	203	___1	+	CST;HTP	KSRNCFPKSYGSQPNSPTSEDLAKTNMTAIR	SYGS(1)QPNS(0.988)PT(0.011)S(0.001)EDLAK	syGsQPNsPtSEDLA
	Zfc3h1	tr|B2RT41|B2RT41_MOUSE Zinc finger, C3H1-type-containing OS=Mus musculus OX=10090 GN=Zfc3h1 PE=1 SV=1	S	658	___1	+	HTP	RAFKPEETSSNSDPPSPPVLNNSQPLSRSNL	AFKPEET(0.003)S(0.003)S(0.003)NS(0.006)DPPS(0.984)PPVLNNSQPLSR	SSNSDPPsPPVLNNS
	Zfc3h1	tr|B2RT41|B2RT41_MOUSE Zinc finger, C3H1-type-containing OS=Mus musculus OX=10090 GN=Zfc3h1 PE=1 SV=1	S	952	___1	+	HTP	EQDRLGPNKMMRLDNSPISSPRKHSAELIAM	LDNS(0.999)PIS(0.562)S(0.439)PR	KMMRLDNsPIssPRK
	Zfc3h1	tr|B2RT41|B2RT41_MOUSE Zinc finger, C3H1-type-containing OS=Mus musculus OX=10090 GN=Zfc3h1 PE=1 SV=1	S	356	___1	+	CST;HTP	SQGLEDKEQNLTRRLSASDIVSEKKLGEEEE	RLS(0.786)AS(0.212)DIVS(0.001)EK	QNLTRRLsAsDIVSE
Adenomatous polyposis coli protein	Apc	tr|E9QLQ9|E9QLQ9_MOUSE Adenomatous polyposis coli protein OS=Mus musculus OX=10090 GN=Apc PE=1 SV=1;tr|B2RUG9|B2RUG9_MOUSE Adenomatosis polyposis coli OS=Mus musculus OX=10090 GN=Apc PE=1 SV=1;sp|Q61315-4|APC_MOUSE Isoform 4 of Adenomatous polyposis coli p	S	1325	___1	+	HTP	STRHNKAVEFSSGAKSPSKSGAQTPKSPPEH	AVEFS(0.001)S(0.043)GAKS(0.953)PS(0.002)K	EFssGAKsPSKSGAQ
Histone acetyltransferase p300	Ep300	sp|B2RWS6|EP300_MOUSE Histone acetyltransferase p300 OS=Mus musculus OX=10090 GN=Ep300 PE=1 SV=2	S	1037	___1	+	HTP	GKEEEEQPSTSATQSSPAPGQSKKKIFKPEE	EEEEQPSTSAT(0.003)QS(0.053)S(0.944)PAPGQSK	STSATQssPAPGQSK
Leucine-rich repeat and calponin homology domain-containing protein 3	Lrch3	tr|E9Q892|E9Q892_MOUSE DISP complex protein LRCH3 OS=Mus musculus OX=10090 GN=Lrch3 PE=1 SV=1;tr|B7ZWM8|B7ZWM8_MOUSE DISP complex protein LRCH3 OS=Mus musculus OX=10090 GN=Lrch3 PE=1 SV=1;tr|B2RXP1|B2RXP1_MOUSE DISP complex protein LRCH3 OS=Mus musculus OX	S	198	___1	+	HTP	LDSGFNSVDSGDKRWSGNEPTDEFSDLPLRV	RWS(1)GNEPTDEFSDLPLR	DSGDKRWsGNEPtDE
	Ppfia1	tr|B2RXW8|B2RXW8_MOUSE Ppfia1 protein OS=Mus musculus OX=10090 GN=Ppfia1 PE=1 SV=1;tr|B2RXQ2|B2RXQ2_MOUSE Ppfia1 protein OS=Mus musculus OX=10090 GN=Ppfia1 PE=1 SV=1;tr|S4R1D4|S4R1D4_MOUSE Protein tyrosine phosphatase, receptor type, f polypeptide (PTPRF),	S	772	___1	+	CST;HTP	PLRLDRMHKGAPHTVSHEDIRDLRNSTGSQD	GAPHT(0.059)VS(0.941)HEDIR	KGAPHtVsHEDIRDL
	Ppfia1	tr|B2RXW8|B2RXW8_MOUSE Ppfia1 protein OS=Mus musculus OX=10090 GN=Ppfia1 PE=1 SV=1;tr|B2RXQ2|B2RXQ2_MOUSE Ppfia1 protein OS=Mus musculus OX=10090 GN=Ppfia1 PE=1 SV=1	S	1211	___1	+	HTP	AETLPANFRVTSSMSSPSMQPKKVQMDGSVS	VTS(0.001)S(0.018)MS(0.052)S(0.876)PS(0.052)MQPK	RVTssMSsPsMQPKK
Serine/threonine-protein kinase Nek1	Nek1	tr|B2RXQ4|B2RXQ4_MOUSE Nek1 protein OS=Mus musculus OX=10090 GN=Nek1 PE=1 SV=1;tr|B7ZWK0|B7ZWK0_MOUSE Nek1 protein OS=Mus musculus OX=10090 GN=Nek1 PE=1 SV=1;tr|B2RXX0|B2RXX0_MOUSE Nek1 protein OS=Mus musculus OX=10090 GN=Nek1 PE=1 SV=1;sp|P51954|NEK1_MOUS	S	1046	___1	+	HTP	ASMEQLLREQPGDEYSEEEESVLKSSDVEQT	EQPGDEY(0.001)S(0.998)EEEES(0.001)VLK	EQPGDEYsEEEEsVL
Sorbin and SH3 domain-containing protein 2	Sorbs2	tr|B2RXQ9|B2RXQ9_MOUSE Sorbin and SH3 domain-containing protein 2 OS=Mus musculus OX=10090 GN=Sorbs2 PE=1 SV=1;tr|D3Z080|D3Z080_MOUSE Sorbin and SH3 domain-containing protein 2 OS=Mus musculus OX=10090 GN=Sorbs2 PE=1 SV=1;sp|Q3UTJ2-5|SRBS2_MOUSE Isoform 5	S	460	___1	+	HTP	SSPSRAQDHESPRSYSSTLTDLGRSASRERR	SYS(0.929)S(0.031)T(0.038)LT(0.002)DLGR	HEsPRSYsSTLTDLG
Sorbin and SH3 domain-containing protein 2	Sorbs2	tr|B2RXQ9|B2RXQ9_MOUSE Sorbin and SH3 domain-containing protein 2 OS=Mus musculus OX=10090 GN=Sorbs2 PE=1 SV=1;tr|A0A5F8MPQ4|A0A5F8MPQ4_MOUSE Sorbin and SH3 domain-containing protein 2 (Fragment) OS=Mus musculus OX=10090 GN=Sorbs2 PE=1 SV=1;tr|B7ZWM6|B7ZWM	S	634	___1	+	CST;HTP	KGAEDYPDPPLPHSYSSDRIYTLSSNKPQRP	GAEDYPDPPLPHS(0.045)YS(0.786)S(0.169)DR	PPLPHSyssDRIYTL
Sorbin and SH3 domain-containing protein 2	Sorbs2	tr|B2RXQ9|B2RXQ9_MOUSE Sorbin and SH3 domain-containing protein 2 OS=Mus musculus OX=10090 GN=Sorbs2 PE=1 SV=1;tr|F7BEU1|F7BEU1_MOUSE Sorbin and SH3 domain-containing protein 2 (Fragment) OS=Mus musculus OX=10090 GN=Sorbs2 PE=1 SV=1;tr|D3Z080|D3Z080_MOUSE	S	332	___1	+	HTP	KPLSVSPSTDGLRSPSPPPRSCVPAPRPSAP	KPLS(0.003)VS(0.992)PS(0.004)T(0.001)DGLRS(1)PS(1)PPPR	tDGLRsPsPPPRSCV
Sorbin and SH3 domain-containing protein 2	Sorbs2	tr|B2RXQ9|B2RXQ9_MOUSE Sorbin and SH3 domain-containing protein 2 OS=Mus musculus OX=10090 GN=Sorbs2 PE=1 SV=1;tr|F7BEU1|F7BEU1_MOUSE Sorbin and SH3 domain-containing protein 2 (Fragment) OS=Mus musculus OX=10090 GN=Sorbs2 PE=1 SV=1;tr|B7ZWM6|B7ZWM6_MOUSE	S	403	___1	+	CST;HTP	SSSASMAGDFRKRRKSEPAVGPLRGLGDQSS	S(1)EPAVGPLR	DFRKRRKsEPAVGPL
Sorbin and SH3 domain-containing protein 2	Sorbs2	tr|B2RXQ9|B2RXQ9_MOUSE Sorbin and SH3 domain-containing protein 2 OS=Mus musculus OX=10090 GN=Sorbs2 PE=1 SV=1;tr|A0A1B0GRC3|A0A1B0GRC3_MOUSE Sorbin and SH3 domain-containing protein 2 OS=Mus musculus OX=10090 GN=Sorbs2 PE=1 SV=1;tr|D3Z203|D3Z203_MOUSE Sor	S	86	___1	+	CST;HTP	SGGAVSPVSYYQRPFSPSAYSLPASLNSSII	PFS(0.985)PS(0.015)AYSLPASLNSSIIMQHGR	SYYQRPFsPSAYSLP
Sorbin and SH3 domain-containing protein 2	Sorbs2	tr|B2RXQ9|B2RXQ9_MOUSE Sorbin and SH3 domain-containing protein 2 OS=Mus musculus OX=10090 GN=Sorbs2 PE=1 SV=1;tr|F7BEU1|F7BEU1_MOUSE Sorbin and SH3 domain-containing protein 2 (Fragment) OS=Mus musculus OX=10090 GN=Sorbs2 PE=1 SV=1;sp|Q3UTJ2-2|SRBS2_MOUSE	S	NaN	___1	+	HTP	PRSCVPAPRPSAPDLSPTRTGRINPADIDLE;PRSCVPAPRPSAPDLSPTRVSIYQSSIDRSL	PSAPDLS(0.999)PT(0.001)R	RPsAPDLsPTRTGRI
Sorbin and SH3 domain-containing protein 2	Sorbs2	tr|B2RXQ9|B2RXQ9_MOUSE Sorbin and SH3 domain-containing protein 2 OS=Mus musculus OX=10090 GN=Sorbs2 PE=1 SV=1;tr|A0A1B0GRC3|A0A1B0GRC3_MOUSE Sorbin and SH3 domain-containing protein 2 OS=Mus musculus OX=10090 GN=Sorbs2 PE=1 SV=1;tr|D3Z203|D3Z203_MOUSE Sor	S	76	___1	+	HTP	TQSQITINGNSGGAVSPVSYYQRPFSPSAYS	RS(0.788)PT(0.195)QS(0.017)QITINGNSGGAVS(0.992)PVS(0.007)YYQR	GNSGGAVsPVSYYQR
Sorbin and SH3 domain-containing protein 2	Sorbs2	tr|B2RXQ9|B2RXQ9_MOUSE Sorbin and SH3 domain-containing protein 2 OS=Mus musculus OX=10090 GN=Sorbs2 PE=1 SV=1;tr|D3Z080|D3Z080_MOUSE Sorbin and SH3 domain-containing protein 2 OS=Mus musculus OX=10090 GN=Sorbs2 PE=1 SV=1;sp|Q3UTJ2-5|SRBS2_MOUSE Isoform 5	S	443	___1	+	HTP	LPGSSSTFTKSFISSSPSSPSRAQDHESPRS	SFISS(0.001)S(0.998)PS(0.001)SPSR	TKsFISssPSsPSRA
Sorbin and SH3 domain-containing protein 2	Sorbs2	tr|B2RXQ9|B2RXQ9_MOUSE Sorbin and SH3 domain-containing protein 2 OS=Mus musculus OX=10090 GN=Sorbs2 PE=1 SV=1;tr|F7BEU1|F7BEU1_MOUSE Sorbin and SH3 domain-containing protein 2 (Fragment) OS=Mus musculus OX=10090 GN=Sorbs2 PE=1 SV=1;tr|A0A1B0GRC3|A0A1B0GRC	S	231	___1	+	CST;HTP	PAAKTQTYRPLSKSHSDNGTDAFKEVPSPVP	SHS(1)DNGTDAFK	RPLsKsHsDNGTDAF
Sorbin and SH3 domain-containing protein 2	Sorbs2	tr|B2RXQ9|B2RXQ9_MOUSE Sorbin and SH3 domain-containing protein 2 OS=Mus musculus OX=10090 GN=Sorbs2 PE=1 SV=1;tr|A0A1B0GRC3|A0A1B0GRC3_MOUSE Sorbin and SH3 domain-containing protein 2 OS=Mus musculus OX=10090 GN=Sorbs2 PE=1 SV=1;tr|D3Z203|D3Z203_MOUSE Sor	S	107	___1	+	HTP	LPASLNSSIIMQHGRSLDSAETYSQHAQSLD	S(0.998)LDS(0.002)AETYSQHAQSLDGTMGSSIPLYR	IIMQHGRsLDSAEtY
Sorbin and SH3 domain-containing protein 2	Sorbs2	tr|B2RXQ9|B2RXQ9_MOUSE Sorbin and SH3 domain-containing protein 2 OS=Mus musculus OX=10090 GN=Sorbs2 PE=1 SV=1;tr|F7BEU1|F7BEU1_MOUSE Sorbin and SH3 domain-containing protein 2 (Fragment) OS=Mus musculus OX=10090 GN=Sorbs2 PE=1 SV=1;tr|B7ZWM6|B7ZWM6_MOUSE	S	389	___1	+	HTP	SIYQSSIDRSLERPSSSASMAGDFRKRRKSE	SLERPS(0.054)S(0.92)S(0.026)ASMAGDFR	RsLERPsssAsMAGD
Sorbin and SH3 domain-containing protein 2	Sorbs2	tr|B2RXQ9|B2RXQ9_MOUSE Sorbin and SH3 domain-containing protein 2 OS=Mus musculus OX=10090 GN=Sorbs2 PE=1 SV=1;tr|B7ZWM6|B7ZWM6_MOUSE Sorbin and SH3 domain-containing protein 2 OS=Mus musculus OX=10090 GN=Sorbs2 PE=1 SV=1;sp|Q3UTJ2|SRBS2_MOUSE Sorbin and S	S	422	___1	+	CST;HTP	VGPLRGLGDQSSSRTSPGRADLPGSSSTFTK	T(0.17)S(0.83)PGRADLPGSSSTFTK	DQsSSRtsPGRADLP
Plexin-B2	Plxnb2	sp|B2RXS4|PLXB2_MOUSE Plexin-B2 OS=Mus musculus OX=10090 GN=Plxnb2 PE=1 SV=1	S	1574	___1	+	HTP	TLILSKVGVSQQPEDSQQDLPGERHALLEEE	VGVS(0.002)QQPEDS(0.998)QQDLPGER	VSQQPEDsQQDLPGE
Dedicator of cytokinesis protein 5	Dock5	sp|B2RY04|DOCK5_MOUSE Dedicator of cytokinesis protein 5 OS=Mus musculus OX=10090 GN=Dock5 PE=1 SV=2	S	1765	___1	+	HTP	EPDVMSPGKKTQRPKSLQLVDSRLTPFHSPS	S(1)LQLVDSR	KkTQRPKsLQLVDSR
RNA-binding protein 25	Rbm25	sp|B2RY56|RBM25_MOUSE RNA-binding protein 25 OS=Mus musculus OX=10090 GN=Rbm25 PE=1 SV=2	S	698	___1	+	HTP	KLPVDSVFNKFEDEDSDDVPRKRKLVPLDYG	FEDEDS(1)DDVPR	NKFEDEDsDDVPRKR
RNA-binding protein 25	Rbm25	sp|B2RY56|RBM25_MOUSE RNA-binding protein 25 OS=Mus musculus OX=10090 GN=Rbm25 PE=1 SV=2	S	672	___1	+	HTP	HRPKIGLSLKLGASNSPGQPNSVKRKKLPVD	LGASNS(1)PGQPNSVK	LKLGAsNsPGQPNsV
RNA-binding protein 25	Rbm25	sp|B2RY56|RBM25_MOUSE RNA-binding protein 25 OS=Mus musculus OX=10090 GN=Rbm25 PE=1 SV=2;tr|S4R2B0|S4R2B0_MOUSE RNA-binding protein 25 (Fragment) OS=Mus musculus OX=10090 GN=Rbm25 PE=1 SV=1	S	578	___1	+	HTP	EAERRRQPQIKQEPESEEEEEEKQEKEEKRE	QEPES(1)EEEEEEK	QIKQEPEsEEEEEEK
Filamin-A	Flna	tr|B7FAU9|B7FAU9_MOUSE Filamin, alpha OS=Mus musculus OX=10090 GN=Flna PE=1 SV=1;sp|Q8BTM8|FLNA_MOUSE Filamin-A OS=Mus musculus OX=10090 GN=Flna PE=1 SV=5;tr|B7FAV1|B7FAV1_MOUSE Filamin, alpha (Fragment) OS=Mus musculus OX=10090 GN=Flna PE=1 SV=1	S	1084	___1	+	CST;HTP	KVKAFGPGLQGGNAGSPARFTIDTKGAGTGG	AFGPGLQGGNAGS(1)PAR	LQGGNAGsPARFTID
Filamin-A	Flna	tr|B7FAU9|B7FAU9_MOUSE Filamin, alpha OS=Mus musculus OX=10090 GN=Flna PE=1 SV=1;sp|Q8BTM8|FLNA_MOUSE Filamin-A OS=Mus musculus OX=10090 GN=Flna PE=1 SV=5;tr|B7FAV1|B7FAV1_MOUSE Filamin, alpha (Fragment) OS=Mus musculus OX=10090 GN=Flna PE=1 SV=1	S	2144	___1	+	CST;HTP;LTP	EGRVKESITRRRRAPSVANIGSHCDLSLKIP	APS(1)VANIGSHCDLSLK	TRRRRAPsVANIGsH
Filamin-A	Flna	tr|B7FAU9|B7FAU9_MOUSE Filamin, alpha OS=Mus musculus OX=10090 GN=Flna PE=1 SV=1;sp|Q8BTM8|FLNA_MOUSE Filamin-A OS=Mus musculus OX=10090 GN=Flna PE=1 SV=5;sp|Q8BTM8-2|FLNA_MOUSE Isoform 2 of Filamin-A OS=Mus musculus OX=10090 GN=Flna	S	16	___1	+	HTP	MSSSHSRCGQSAAVASPGGSIDSRDAEMPAT	CGQSAAVAS(0.999)PGGS(0.001)IDSR	GQSAAVAsPGGsIDs
Filamin-A	Flna	tr|B7FAU9|B7FAU9_MOUSE Filamin, alpha OS=Mus musculus OX=10090 GN=Flna PE=1 SV=1;sp|Q8BTM8|FLNA_MOUSE Filamin-A OS=Mus musculus OX=10090 GN=Flna PE=1 SV=5;tr|B7FAV1|B7FAV1_MOUSE Filamin, alpha (Fragment) OS=Mus musculus OX=10090 GN=Flna PE=1 SV=1	S	1459	___1	+	HTP	DVTDASKVKCSGPGLSPGMVRANLPQSFQVD	CSGPGLS(1)PGMVR	KCSGPGLsPGMVRAN
Filamin-A	Flna	tr|B7FAU9|B7FAU9_MOUSE Filamin, alpha OS=Mus musculus OX=10090 GN=Flna PE=1 SV=1;sp|Q8BTM8|FLNA_MOUSE Filamin-A OS=Mus musculus OX=10090 GN=Flna PE=1 SV=5;tr|F6Z2C0|F6Z2C0_MOUSE Filamin-A (Fragment) OS=Mus musculus OX=10090 GN=Flna PE=1 SV=8	S	1726	___1	+	CST;HTP	KYVICVRFGGEHVPNSPFQVTALAGDQPTVQ	FGGEHVPNS(0.845)PFQVT(0.155)ALAGDQPTVQTPLR	GGEHVPNsPFQVtAL
Filamin-A	Flna	tr|B7FAU9|B7FAU9_MOUSE Filamin, alpha OS=Mus musculus OX=10090 GN=Flna PE=1 SV=1;sp|Q8BTM8|FLNA_MOUSE Filamin-A OS=Mus musculus OX=10090 GN=Flna PE=1 SV=5;tr|B7FAV1|B7FAV1_MOUSE Filamin, alpha (Fragment) OS=Mus musculus OX=10090 GN=Flna PE=1 SV=1;tr|J3JS91	S	2319	___1	+	HTP	NEEHIPDSPFVVPVASPSGDARRLTVSSLQE	FNEEHIPDSPFVVPVAS(0.878)PS(0.122)GDAR	PFVVPVAsPsGDARR
Filamin-A	Flna	tr|B7FAU9|B7FAU9_MOUSE Filamin, alpha OS=Mus musculus OX=10090 GN=Flna PE=1 SV=1;sp|Q8BTM8|FLNA_MOUSE Filamin-A OS=Mus musculus OX=10090 GN=Flna PE=1 SV=5;tr|B7FAV1|B7FAV1_MOUSE Filamin, alpha (Fragment) OS=Mus musculus OX=10090 GN=Flna PE=1 SV=1	S	2172	___1	+	HTP	KIPEISIQDMTAQVTSPSGKTHEAEIVEGEN	IPEISIQDMTAQVT(0.023)S(0.947)PS(0.03)GK	DMTAQVTsPsGKTHE
Filamin-A	Flna	tr|B7FAU9|B7FAU9_MOUSE Filamin, alpha OS=Mus musculus OX=10090 GN=Flna PE=1 SV=1;sp|Q8BTM8|FLNA_MOUSE Filamin-A OS=Mus musculus OX=10090 GN=Flna PE=1 SV=5;tr|B7FAV1|B7FAV1_MOUSE Filamin, alpha (Fragment) OS=Mus musculus OX=10090 GN=Flna PE=1 SV=1	S	1010	___1	+	HTP	SKGAGGQGKVASKIVSPSGAAVPCKVEPGLG	IVS(0.998)PS(0.002)GAAVPCK	KVASKIVsPSGAAVP
Filamin-A	Flna	tr|B7FAU9|B7FAU9_MOUSE Filamin, alpha OS=Mus musculus OX=10090 GN=Flna PE=1 SV=1;sp|Q8BTM8|FLNA_MOUSE Filamin-A OS=Mus musculus OX=10090 GN=Flna PE=1 SV=5;tr|B7FAV1|B7FAV1_MOUSE Filamin, alpha (Fragment) OS=Mus musculus OX=10090 GN=Flna PE=1 SV=1	S	1630	___1	+	CST;HTP	RYTILIKYGGDEIPFSPYRVRAVPTGDASKC	YGGDEIPFS(0.998)PY(0.002)R	GGDEIPFsPyRVRAV
Ubiquitin-conjugating enzyme E2 variant 1	Ube2v1;Gm20431	tr|B7ZBY7|B7ZBY7_MOUSE Ubiquitin-conjugating enzyme E2 variant 1 OS=Mus musculus OX=10090 GN=Ube2v1 PE=4 SV=1;tr|E9PY39|E9PY39_MOUSE Predicted gene 20431 OS=Mus musculus OX=10090 GN=Gm20431 PE=3 SV=1;sp|Q9CZY3|UB2V1_MOUSE Ubiquitin-conjugating enzyme E2 va	S	172	___1	+	HTP	KENMKLPQPPEGQCYSN______________	LPQPPEGQCYS(1)N	PPEGQCYsN______
Nuclear receptor coactivator 5	Ncoa5	tr|B7ZC24|B7ZC24_MOUSE Nuclear receptor coactivator 5 OS=Mus musculus OX=10090 GN=Ncoa5 PE=1 SV=1;tr|A2A5L3|A2A5L3_MOUSE Nuclear receptor coactivator 5 (Fragment) OS=Mus musculus OX=10090 GN=Ncoa5 PE=1 SV=1;sp|Q91W39|NCOA5_MOUSE Nuclear receptor coactivato	S	9	___1	+	HTP	_______MNTAPSRPSPTRRDPYSFGDSRDT	MNTAPS(0.005)RPS(0.986)PT(0.009)R	NtAPSRPsPtRRDPY
Abl interactor 1	Abi1	tr|B7ZCU2|B7ZCU2_MOUSE Abl interactor 1 OS=Mus musculus OX=10090 GN=Abi1 PE=1 SV=1;tr|B7ZCU5|B7ZCU5_MOUSE Abl interactor 1 OS=Mus musculus OX=10090 GN=Abi1 PE=1 SV=1;tr|B7ZCU4|B7ZCU4_MOUSE Abl interactor 1 OS=Mus musculus OX=10090 GN=Abi1 PE=1 SV=1;tr|B7ZC	S	183	___1	+	CST;HTP	TGTLSRTNPPTQKPPSPPVSGRGTLGRNTPY	TNPPT(0.001)QKPPS(0.998)PPVS(0.001)GR	PPtQKPPsPPVsGRG
RNA-binding protein 39	Rbm39	tr|B7ZD61|B7ZD61_MOUSE RNA-binding protein 39 (Fragment) OS=Mus musculus OX=10090 GN=Rbm39 PE=1 SV=1;tr|E9Q8F0|E9Q8F0_MOUSE RNA-binding protein 39 OS=Mus musculus OX=10090 GN=Rbm39 PE=1 SV=1;sp|Q8VH51-2|RBM39_MOUSE Isoform 2 of RNA-binding protein 39 OS=Mu	S	135	___1	+	CST;HTP	LRRRSRSKSPFRKDKSPVREPIDNLTPEERD	DKS(1)PVREPIDNLTPEER	sPFRKDKsPVREPID
RNA-binding protein 39	Rbm39	tr|B7ZD61|B7ZD61_MOUSE RNA-binding protein 39 (Fragment) OS=Mus musculus OX=10090 GN=Rbm39 PE=1 SV=1;tr|E9Q8F0|E9Q8F0_MOUSE RNA-binding protein 39 OS=Mus musculus OX=10090 GN=Rbm39 PE=1 SV=1;sp|Q8VH51-2|RBM39_MOUSE Isoform 2 of RNA-binding protein 39 OS=Mu	S	97	___1	+	CST;HTP	SRSRSRDRRFRGRYRSPYSGPKFNSAIRGKI	YRS(0.997)PYS(0.003)GPK	RFRGRyRsPysGPKF
Nucleosome assembly protein 1-like 4	Nap1l4	tr|B7ZNL2|B7ZNL2_MOUSE Nap1l4 protein OS=Mus musculus OX=10090 GN=Nap1l4 PE=1 SV=1;sp|Q78ZA7|NP1L4_MOUSE Nucleosome assembly protein 1-like 4 OS=Mus musculus OX=10090 GN=Nap1l4 PE=1 SV=1;tr|A0A140LJ37|A0A140LJ37_MOUSE Nucleosome assembly protein 1-like 4 (	S	7	___1	+	HTP	_________MAENSLSDGGPADSVEAAKNAS	AENSLS(1)DGGPADSVEAAK	_MAENsLsDGGPADS
Nucleosome assembly protein 1-like 4	Nap1l4	tr|B7ZNL2|B7ZNL2_MOUSE Nap1l4 protein OS=Mus musculus OX=10090 GN=Nap1l4 PE=1 SV=1;sp|Q78ZA7|NP1L4_MOUSE Nucleosome assembly protein 1-like 4 OS=Mus musculus OX=10090 GN=Nap1l4 PE=1 SV=1;tr|A0A140LJB5|A0A140LJB5_MOUSE Nucleosome assembly protein 1-like 4 (	S	125	___1	+	CST;HTP	ITGDVEPTDAESAWHSENEEEDKLAGDMKNK	EFITGDVEPTDAESAWHS(1)ENEEEDK	DAEsAWHsENEEEDK
Beta-2-syntrophin	Sntb2	tr|B7ZNU9|B7ZNU9_MOUSE Beta-2-syntrophin OS=Mus musculus OX=10090 GN=Sntb2 PE=1 SV=1;sp|Q61235|SNTB2_MOUSE Beta-2-syntrophin OS=Mus musculus OX=10090 GN=Sntb2 PE=1 SV=2	S	75	___1	+	CST;HTP;LTP	GESLPGSPNRGLGPPSPPAPPRGPAGEASAS	GLGPPS(1)PPAPPR	NRGLGPPsPPAPPRG
Beta-2-syntrophin	Sntb2	tr|B7ZNU9|B7ZNU9_MOUSE Beta-2-syntrophin OS=Mus musculus OX=10090 GN=Sntb2 PE=1 SV=1;sp|Q61235|SNTB2_MOUSE Beta-2-syntrophin OS=Mus musculus OX=10090 GN=Sntb2 PE=1 SV=2	S	88	___1	+	HTP	PPSPPAPPRGPAGEASASPPVRRVRVVKQEA	GPAGEAS(0.844)AS(0.156)PPVRR	RGPAGEAsAsPPVRR
Beta-2-syntrophin	Sntb2	tr|B7ZNU9|B7ZNU9_MOUSE Beta-2-syntrophin OS=Mus musculus OX=10090 GN=Sntb2 PE=1 SV=1;sp|Q61235|SNTB2_MOUSE Beta-2-syntrophin OS=Mus musculus OX=10090 GN=Sntb2 PE=1 SV=2	S	90	___1	+	CST;HTP;LTP	SPPAPPRGPAGEASASPPVRRVRVVKQEAGG	GPAGEAS(0.186)AS(0.814)PPVRR	PAGEAsAsPPVRRVR
Protein LAP2	Erbb2ip	tr|B7ZNX6|B7ZNX6_MOUSE Erbb2ip protein OS=Mus musculus OX=10090 GN=Erbin PE=1 SV=1;sp|Q80TH2-1|ERBIN_MOUSE Isoform 1 of Erbin OS=Mus musculus OX=10090 GN=Erbin;sp|Q80TH2|ERBIN_MOUSE Erbin OS=Mus musculus OX=10090 GN=Erbin PE=1 SV=3;sp|Q80TH2-2|ERBIN_MOUSE	S	849	___1	+	HTP	EPQKASSSADVGISKSTEDLSPQRSGPTGAV	S(0.926)T(0.074)EDLSPQR	ADVGIsKstEDLsPQ
Protein LAP2	Erbb2ip	tr|B7ZNX6|B7ZNX6_MOUSE Erbb2ip protein OS=Mus musculus OX=10090 GN=Erbin PE=1 SV=1;sp|Q80TH2-1|ERBIN_MOUSE Isoform 1 of Erbin OS=Mus musculus OX=10090 GN=Erbin;sp|Q80TH2|ERBIN_MOUSE Erbin OS=Mus musculus OX=10090 GN=Erbin PE=1 SV=3;sp|Q80TH2-2|ERBIN_MOUSE	S	854	___1	+	CST;HTP	SSSADVGISKSTEDLSPQRSGPTGAVVKSHS	STEDLS(1)PQR	sKstEDLsPQRSGPT
Protein LAP2	Erbb2ip	tr|B7ZNX6|B7ZNX6_MOUSE Erbb2ip protein OS=Mus musculus OX=10090 GN=Erbin PE=1 SV=1;sp|Q80TH2-1|ERBIN_MOUSE Isoform 1 of Erbin OS=Mus musculus OX=10090 GN=Erbin;sp|Q80TH2|ERBIN_MOUSE Erbin OS=Mus musculus OX=10090 GN=Erbin PE=1 SV=3;sp|Q80TH2-2|ERBIN_MOUSE	S	639	___1	+	HTP	VALSNNKKDDAKDADSLSDEVTHNSNQNNSN	DADS(0.999)LSDEVTHNS(0.001)NQNNSNCSSPSR	DDAKDADsLsDEVTH
Protein LAP2	Erbb2ip	tr|B7ZNX6|B7ZNX6_MOUSE Erbb2ip protein OS=Mus musculus OX=10090 GN=Erbin PE=1 SV=1;sp|Q80TH2-1|ERBIN_MOUSE Isoform 1 of Erbin OS=Mus musculus OX=10090 GN=Erbin;sp|Q80TH2|ERBIN_MOUSE Erbin OS=Mus musculus OX=10090 GN=Erbin PE=1 SV=3;sp|Q80TH2-2|ERBIN_MOUSE	S	1285	___1	+	HTP	SQTHHPPQASVARHPSREQLIDYLMLKVAHQ	HPS(1)REQLIDYLMLK	ASVARHPsREQLIDY
Protein LAP2	Erbb2ip	tr|B7ZNX6|B7ZNX6_MOUSE Erbb2ip protein OS=Mus musculus OX=10090 GN=Erbin PE=1 SV=1;sp|Q80TH2-1|ERBIN_MOUSE Isoform 1 of Erbin OS=Mus musculus OX=10090 GN=Erbin;sp|Q80TH2|ERBIN_MOUSE Erbin OS=Mus musculus OX=10090 GN=Erbin PE=1 SV=3;sp|Q80TH2-2|ERBIN_MOUSE	S	869	___1	+	HTP	SPQRSGPTGAVVKSHSITNMETGGLKIYDIL	SHS(1)ITNMETGGLK	GAVVKSHsItNMETG
Protein LAP2	Erbb2ip	tr|B7ZNX6|B7ZNX6_MOUSE Erbb2ip protein OS=Mus musculus OX=10090 GN=Erbin PE=1 SV=1;sp|Q80TH2-1|ERBIN_MOUSE Isoform 1 of Erbin OS=Mus musculus OX=10090 GN=Erbin;sp|Q80TH2|ERBIN_MOUSE Erbin OS=Mus musculus OX=10090 GN=Erbin PE=1 SV=3;sp|Q80TH2-2|ERBIN_MOUSE	S	1171	___1	+	HTP	YSRTSPSKRPNTRVGSEHSLLDPPGKSKVPH	VGS(0.828)EHS(0.172)LLDPPGK	RPNTRVGsEHsLLDP
Protein LAP2	Erbb2ip	tr|B7ZNX6|B7ZNX6_MOUSE Erbb2ip protein OS=Mus musculus OX=10090 GN=Erbin PE=1 SV=1;sp|Q80TH2-1|ERBIN_MOUSE Isoform 1 of Erbin OS=Mus musculus OX=10090 GN=Erbin;sp|Q80TH2|ERBIN_MOUSE Erbin OS=Mus musculus OX=10090 GN=Erbin PE=1 SV=3;sp|Q80TH2-2|ERBIN_MOUSE	S	712	___1	+	HTP	ENFNSLLQNGVNLNNSPEEKFKINDKKDFKL	VRQEDENFNSLLQNGVNLNNS(1)PEEK	NGVNLNNsPEEKFKI
Wings apart-like protein homolog	Wapal	tr|B7ZP47|B7ZP47_MOUSE Wapal protein OS=Mus musculus OX=10090 GN=Wapl PE=1 SV=1;sp|Q65Z40|WAPL_MOUSE Wings apart-like protein homolog OS=Mus musculus OX=10090 GN=Wapl PE=1 SV=2	S	226	___1	+	HTP	ETNDTWNSQSGKRTESPSESCPVKGSVRTGL	T(0.02)ES(0.927)PS(0.042)ES(0.011)CPVK	QSGkRtEsPsESCPV
Wings apart-like protein homolog	Wapal	tr|B7ZP47|B7ZP47_MOUSE Wapal protein OS=Mus musculus OX=10090 GN=Wapl PE=1 SV=1;sp|Q65Z40|WAPL_MOUSE Wings apart-like protein homolog OS=Mus musculus OX=10090 GN=Wapl PE=1 SV=2	S	77	___1	+	HTP	PKVEEEDTGDPFGFDSDDESLPVSSKNLAQG	VEEEDTGDPFGFDS(0.978)DDES(0.022)LPVSSK	GDPFGFDsDDEsLPV
Sorbin and SH3 domain-containing protein 2	Sorbs2	tr|B7ZWM6|B7ZWM6_MOUSE Sorbin and SH3 domain-containing protein 2 OS=Mus musculus OX=10090 GN=Sorbs2 PE=1 SV=1;sp|Q3UTJ2|SRBS2_MOUSE Sorbin and SH3 domain-containing protein 2 OS=Mus musculus OX=10090 GN=Sorbs2 PE=1 SV=2;tr|A0A0R4J1X5|A0A0R4J1X5_MOUSE Sorb	S	40	___1	+	HTP	VQSSPNLLAAGRESQSPDSAWRSYNDRNPET	ESQS(1)PDSAWR	AAGRESQsPDSAWRS
Sorbin and SH3 domain-containing protein 2	Sorbs2	tr|B7ZWM6|B7ZWM6_MOUSE Sorbin and SH3 domain-containing protein 2 OS=Mus musculus OX=10090 GN=Sorbs2 PE=1 SV=1;sp|Q3UTJ2|SRBS2_MOUSE Sorbin and SH3 domain-containing protein 2 OS=Mus musculus OX=10090 GN=Sorbs2 PE=1 SV=2;tr|A0A0R4J1X5|A0A0R4J1X5_MOUSE Sorb	S	NaN	___1	+	CST;HTP	RAAMSVTLTSVKRVQSSPNLLAAGRESQSPD	VQS(1)S(1)PNLLAAGR	TSVKRVQssPNLLAA
Sorbin and SH3 domain-containing protein 2	Sorbs2	tr|B7ZWM6|B7ZWM6_MOUSE Sorbin and SH3 domain-containing protein 2 OS=Mus musculus OX=10090 GN=Sorbs2 PE=1 SV=1;sp|Q3UTJ2|SRBS2_MOUSE Sorbin and SH3 domain-containing protein 2 OS=Mus musculus OX=10090 GN=Sorbs2 PE=1 SV=2;tr|A0A0R4J1X5|A0A0R4J1X5_MOUSE Sorb	S	NaN	___1	+	CST;HTP	AAMSVTLTSVKRVQSSPNLLAAGRESQSPDS	VQS(1)S(1)PNLLAAGR	SVKRVQssPNLLAAG
Sorbin and SH3 domain-containing protein 2	Sorbs2	tr|B7ZWM6|B7ZWM6_MOUSE Sorbin and SH3 domain-containing protein 2 OS=Mus musculus OX=10090 GN=Sorbs2 PE=1 SV=1;sp|Q3UTJ2|SRBS2_MOUSE Sorbin and SH3 domain-containing protein 2 OS=Mus musculus OX=10090 GN=Sorbs2 PE=1 SV=2;tr|A0A0R4J1X5|A0A0R4J1X5_MOUSE Sorb	S	NaN	___1	+	HTP	LPGSSSTFTKSFISSSPSSPSRAQGGDDSKM	SFISS(0.001)S(0.998)PS(0.001)SPSR	TksFIsssPssPsRA
Sorbin and SH3 domain-containing protein 2	Sorbs2	tr|B7ZWM6|B7ZWM6_MOUSE Sorbin and SH3 domain-containing protein 2 OS=Mus musculus OX=10090 GN=Sorbs2 PE=1 SV=1;sp|Q3UTJ2|SRBS2_MOUSE Sorbin and SH3 domain-containing protein 2 OS=Mus musculus OX=10090 GN=Sorbs2 PE=1 SV=2;tr|A0A0R4J1X5|A0A0R4J1X5_MOUSE Sorb	S	NaN	___1	+	CST;HTP	GSSSTFTKSFISSSPSSPSRAQGGDDSKMCP	SFISS(0.001)S(0.013)PS(0.798)S(0.136)PS(0.052)R	sFIsssPssPsRAQG
Sorbin and SH3 domain-containing protein 2	Sorbs2	tr|B7ZWM6|B7ZWM6_MOUSE Sorbin and SH3 domain-containing protein 2 OS=Mus musculus OX=10090 GN=Sorbs2 PE=1 SV=1;sp|Q3UTJ2|SRBS2_MOUSE Sorbin and SH3 domain-containing protein 2 OS=Mus musculus OX=10090 GN=Sorbs2 PE=1 SV=2;sp|Q3UTJ2-2|SRBS2_MOUSE Isoform 2 o	S	NaN	___1	+	HTP	GSALSLQDHESPRSYSSTLTDLGRSASRERR	SYS(0.929)S(0.031)T(0.038)LT(0.002)DLGR	HESPRsYsstLtDLG
Tight junction protein ZO-1	Tjp1	tr|B9EHJ3|B9EHJ3_MOUSE Tight junction protein ZO-1 OS=Mus musculus OX=10090 GN=Tjp1 PE=1 SV=1;sp|P39447|ZO1_MOUSE Tight junction protein ZO-1 OS=Mus musculus OX=10090 GN=Tjp1 PE=1 SV=2	S	1614	___1	+	HTP	YQMNNISTMPKAVPVSPSAVEEDEDEDGHTV	AVPVS(0.982)PS(0.018)AVEEDEDEDGHTVVATAR	MPKAVPVsPsAVEED
	Tjp1	tr|B9EHJ3|B9EHJ3_MOUSE Tight junction protein ZO-1 OS=Mus musculus OX=10090 GN=Tjp1 PE=1 SV=1;tr|A0A0U1RPW2|A0A0U1RPW2_MOUSE Tight junction protein ZO-1 OS=Mus musculus OX=10090 GN=Tjp1 PE=1 SV=1	S	912	___1	+	CST;HTP	PYSPQAQPQAIHRIDSPGLKPASQQVYRKEP	IDS(1)PGLKPASQQVYR	QAIHRIDsPGLKPAs
Tight junction protein ZO-1	Tjp1	tr|B9EHJ3|B9EHJ3_MOUSE Tight junction protein ZO-1 OS=Mus musculus OX=10090 GN=Tjp1 PE=1 SV=1;tr|A0A0U1RPW2|A0A0U1RPW2_MOUSE Tight junction protein ZO-1 OS=Mus musculus OX=10090 GN=Tjp1 PE=1 SV=1;sp|P39447|ZO1_MOUSE Tight junction protein ZO-1 OS=Mus muscu	S	125	___1	+	CST;HTP	KKVQIPVSHPDPEPVSDNEDDSYDEEVHDPR	VQIPVSHPDPEPVS(1)DNEDDS(0.97)Y(0.03)DEEVHDPR	HPDPEPVsDNEDDsy
Tight junction protein ZO-1	Tjp1	tr|B9EHJ3|B9EHJ3_MOUSE Tight junction protein ZO-1 OS=Mus musculus OX=10090 GN=Tjp1 PE=1 SV=1;tr|A0A0U1RPW2|A0A0U1RPW2_MOUSE Tight junction protein ZO-1 OS=Mus musculus OX=10090 GN=Tjp1 PE=1 SV=1;sp|P39447|ZO1_MOUSE Tight junction protein ZO-1 OS=Mus muscu	S	329	___1	+	CST;HTP	RSPDQRSEPSDHSTQSPQQPSNGSLRSREEE	SEPSDHS(0.01)T(0.007)QS(0.983)PQQPSNGSLR	PsDHstQsPQQPsNG
Tight junction protein ZO-1	Tjp1	tr|B9EHJ3|B9EHJ3_MOUSE Tight junction protein ZO-1 OS=Mus musculus OX=10090 GN=Tjp1 PE=1 SV=1;tr|A0A0U1RPW2|A0A0U1RPW2_MOUSE Tight junction protein ZO-1 OS=Mus musculus OX=10090 GN=Tjp1 PE=1 SV=1;sp|P39447|ZO1_MOUSE Tight junction protein ZO-1 OS=Mus muscu	S	617	___1	+	CST;HTP	WRFRGLRSSKRNLRKSREDLSAQPVQTKFPA	S(1)REDLSAQPVQTK	SKRNLRKsREDLsAQ
Tight junction protein ZO-1	Tjp1	tr|B9EHJ3|B9EHJ3_MOUSE Tight junction protein ZO-1 OS=Mus musculus OX=10090 GN=Tjp1 PE=1 SV=1;tr|A0A0U1RPW2|A0A0U1RPW2_MOUSE Tight junction protein ZO-1 OS=Mus musculus OX=10090 GN=Tjp1 PE=1 SV=1;sp|P39447|ZO1_MOUSE Tight junction protein ZO-1 OS=Mus muscu	S	622	___1	+	HTP	LRSSKRNLRKSREDLSAQPVQTKFPAYERVV	S(0.095)REDLS(0.905)AQPVQTK	RKsREDLsAQPVQTK
Tight junction protein ZO-1	Tjp1	tr|B9EHJ3|B9EHJ3_MOUSE Tight junction protein ZO-1 OS=Mus musculus OX=10090 GN=Tjp1 PE=1 SV=1;tr|A0A0U1RPW2|A0A0U1RPW2_MOUSE Tight junction protein ZO-1 OS=Mus musculus OX=10090 GN=Tjp1 PE=1 SV=1;sp|P39447|ZO1_MOUSE Tight junction protein ZO-1 OS=Mus muscu	S	899	___1	+	HTP	DSSGMHHENQTYPPYSPQAQPQAIHRIDSPG	SSEPVREDSSGMHHENQTY(0.005)PPY(0.119)S(0.876)PQAQPQAIHR	NQTyPPYsPQAQPQA
Centrosomal protein of 170 kDa protein B	Cep170b	tr|B9EIX2|B9EIX2_MOUSE AW555464 protein OS=Mus musculus OX=10090 GN=Cep170b PE=1 SV=1;sp|Q80U49|C170B_MOUSE Centrosomal protein of 170 kDa protein B OS=Mus musculus OX=10090 GN=Cep170b PE=1 SV=2	S	360	___1	+	CST;HTP	HTRTLKGHKHEDGTQSDSEDPLAKTASVSGA	HEDGT(0.012)QS(0.862)DS(0.127)EDPLAK	KHEDGtQsDSEDPLA
Centrosomal protein of 170 kDa protein B	Cep170b	tr|B9EIX2|B9EIX2_MOUSE AW555464 protein OS=Mus musculus OX=10090 GN=Cep170b PE=1 SV=1;sp|Q80U49|C170B_MOUSE Centrosomal protein of 170 kDa protein B OS=Mus musculus OX=10090 GN=Cep170b PE=1 SV=2	S	1122	___1	+	CST;HTP	PTRASRLRRARLGDASDTEAVDGERGTAANP	LGDAS(0.996)DT(0.004)EAVDGER	RARLGDAsDTEAVDG
	Pdzd8	sp|B9EJ80|PDZD8_MOUSE PDZ domain-containing protein 8 OS=Mus musculus OX=10090 GN=Pdzd8 PE=1 SV=1	S	515	___1	+	HTP	RVQTELKEETQPLSHSPKRTPTTLSIKPLGA	VQTELKEETQPLS(0.082)HS(0.918)PK	ETQPLsHsPKRTPtT
TATA element modulatory factor	Tmf1	sp|B9EKI3|TMF1_MOUSE TATA element modulatory factor OS=Mus musculus OX=10090 GN=Tmf1 PE=1 SV=2;tr|D6RJK7|D6RJK7_MOUSE TATA element modulatory factor OS=Mus musculus OX=10090 GN=Tmf1 PE=1 SV=1	S	340	___1	+	HTP	FSVQSLDSRSVSEINSDDELPGKGYALVPII	SVSEINS(1)DDELPGK	RsVsEINsDDELPGK
		sp|C0HKD9|MFA1B_MOUSE Microfibrillar-associated protein 1B OS=Mus musculus OX=10090 GN=Mfap1b PE=1 SV=1;sp|C0HKD8|MFA1A_MOUSE Microfibrillar-associated protein 1A OS=Mus musculus OX=10090 GN=Mfap1a PE=1 SV=1	S	116	___1	+	CST;HTP	LARHRKIVEPEVVGESDSEVEGDAWRLERED	KIVEPEVVGES(1)DS(1)EVEGDAWR	EPEVVGEsDsEVEGD
G-protein coupled receptor family C group 5 member B	Gprc5b	tr|D2DFA9|D2DFA9_MOUSE G protein-coupled receptor family C group 5 member B variant 2 OS=Mus musculus OX=10090 GN=Gprc5b PE=1 SV=1;sp|Q923Z0|GPC5B_MOUSE G-protein coupled receptor family C group 5 member B OS=Mus musculus OX=10090 GN=Gprc5b PE=1 SV=1	S	355	___1	+	HTP	EHNAALRSAVGFSNGSLEQRSSSLGKKPSSL	SAVGFS(0.003)NGS(0.997)LEQR	AVGFsNGsLEQRSSS
Zinc finger BED domain-containing protein 6	Zbed6	sp|D2EAC2-2|ZBED6_MOUSE Isoform 2 of Zinc finger BED domain-containing protein 6 OS=Mus musculus OX=10090 GN=Zbed6;sp|D2EAC2|ZBED6_MOUSE Zinc finger BED domain-containing protein 6 OS=Mus musculus OX=10090 GN=Zbed6 PE=1 SV=1	S	337	___1	+	HTP	DTDEPPCLEVENRSESPIPVADQDNPVHAQE	S(0.018)ES(0.982)PIPVADQDNPVHAQER	EVENRSEsPIPVADQ
Anion exchange protein;Sodium bicarbonate cotransporter 3	Slc4a7	tr|H6WZ45|H6WZ45_MOUSE Anion exchange protein OS=Mus musculus OX=10090 GN=Slc4a7 PE=1 SV=1;tr|D3Y272|D3Y272_MOUSE Anion exchange protein OS=Mus musculus OX=10090 GN=Slc4a7 PE=1 SV=1;tr|I1VGT6|I1VGT6_MOUSE Anion exchange protein OS=Mus musculus OX=10090 GN=	S	89	___1	+	CST;HTP	RRRKDKDSDKEDGRESPSYDTPSQRVQFILG	DS(0.001)DKEDGRES(0.993)PS(0.005)Y(0.001)DTPSQR	DKEDGREsPSyDTPS
Anion exchange protein;Sodium bicarbonate cotransporter 3	Slc4a7	tr|H6WZ45|H6WZ45_MOUSE Anion exchange protein OS=Mus musculus OX=10090 GN=Slc4a7 PE=1 SV=1;tr|D3Y272|D3Y272_MOUSE Anion exchange protein OS=Mus musculus OX=10090 GN=Slc4a7 PE=1 SV=1;tr|I1VGT6|I1VGT6_MOUSE Anion exchange protein OS=Mus musculus OX=10090 GN=	S	233	___1	+	HTP	HQNEKRFTSRIPLVRSFADIGILASPQSAPG	S(1)FADIGILASPQSAPGNLDNSK	SRIPLVRsFADIGIL
Anion exchange protein;Sodium bicarbonate cotransporter 3	Slc4a7	tr|D3Y273|D3Y273_MOUSE Anion exchange protein OS=Mus musculus OX=10090 GN=Slc4a7 PE=1 SV=2;tr|E3UVT8|E3UVT8_MOUSE Anion exchange protein OS=Mus musculus OX=10090 GN=Slc4a7 PE=1 SV=1;tr|F8VQC9|F8VQC9_MOUSE Anion exchange protein OS=Mus musculus OX=10090 GN=	S	263	___1	+	CST;HTP	DPHLLERNGILASPQSAPGNLDNSKSGEMKG	NGILASPQS(1)APGNLDNSK	GILAsPQsAPGNLDN
Anion exchange protein;Sodium bicarbonate cotransporter 3;Sodium-driven chloride bicarbonate exchanger	Slc4a7;Slc4a10	tr|D3Y273|D3Y273_MOUSE Anion exchange protein OS=Mus musculus OX=10090 GN=Slc4a7 PE=1 SV=2;tr|E3UVT8|E3UVT8_MOUSE Anion exchange protein OS=Mus musculus OX=10090 GN=Slc4a7 PE=1 SV=1;tr|F8VQC9|F8VQC9_MOUSE Anion exchange protein OS=Mus musculus OX=10090 GN=	S	238	___1	+	HTP	HQNEKRFTSRIPLVRSFADIGKKHSDPHLLE	S(1)FADIGK	SRIPLVRsFADIGKK;NRIPIVRsFADIGKK
Oxysterol-binding protein;Oxysterol-binding protein-related protein 3	Osbpl3	tr|D3Z194|D3Z194_MOUSE Oxysterol-binding protein OS=Mus musculus OX=10090 GN=Osbpl3 PE=1 SV=1;tr|D3YTT6|D3YTT6_MOUSE Oxysterol-binding protein OS=Mus musculus OX=10090 GN=Osbpl3 PE=1 SV=1;tr|A0A0N4SVU7|A0A0N4SVU7_MOUSE Oxysterol-binding protein-related pro	S	303	___1	+	HTP;LTP	IQVPKPFSGPVRLHSSNPNLSTLDFGEEKSY;LQVPKPFSGPVRLHSSNPNLSTLDFGEEKSY	LHS(0.095)S(0.905)NPNLSTLDFGEEK	GPVRLHssNPNLSTL;GPVRLHssNPNLsTL
Oxysterol-binding protein;Oxysterol-binding protein-related protein 3	Osbpl3	tr|D3Z194|D3Z194_MOUSE Oxysterol-binding protein OS=Mus musculus OX=10090 GN=Osbpl3 PE=1 SV=1;tr|D3YTT6|D3YTT6_MOUSE Oxysterol-binding protein OS=Mus musculus OX=10090 GN=Osbpl3 PE=1 SV=1;tr|A0A0N4SV33|A0A0N4SV33_MOUSE Oxysterol-binding protein-related pro	S	33	___1	+	CST;HTP	RSTSSCSSKQGSRQDSWEVVEGLRGEMTYTQ	QDS(1)WEVVEGLR	KQGsRQDsWEVVEGL
Oxysterol-binding protein	Osbpl3	tr|D3Z194|D3Z194_MOUSE Oxysterol-binding protein OS=Mus musculus OX=10090 GN=Osbpl3 PE=1 SV=1;tr|D3YTT6|D3YTT6_MOUSE Oxysterol-binding protein OS=Mus musculus OX=10090 GN=Osbpl3 PE=1 SV=1	S	250	___1	+	HTP;LTP	MSQLLESMDVLHRTYSAPAINAIQGGAFESP	T(0.013)Y(0.011)S(0.976)APAINAIQGGAFESPK	DVLHRtYsAPAINAI
Oxysterol-binding protein	Osbpl3	tr|D3Z194|D3Z194_MOUSE Oxysterol-binding protein OS=Mus musculus OX=10090 GN=Osbpl3 PE=1 SV=1;tr|D3YTT6|D3YTT6_MOUSE Oxysterol-binding protein OS=Mus musculus OX=10090 GN=Osbpl3 PE=1 SV=1	S	264	___1	+	HTP;LTP	YSAPAINAIQGGAFESPKKEKRPHRRWRSRA	TYSAPAINAIQGGAFES(1)PK	IQGGAFEsPKKEKRP
Inner nuclear membrane protein Man1	Lemd3	tr|E9QP59|E9QP59_MOUSE Inner nuclear membrane protein Man1 OS=Mus musculus OX=10090 GN=Lemd3 PE=1 SV=1;tr|D3YU56|D3YU56_MOUSE Inner nuclear membrane protein Man1 OS=Mus musculus OX=10090 GN=Lemd3 PE=1 SV=1;sp|Q9WU40|MAN1_MOUSE Inner nuclear membrane protei	S	140	___1	+	CST;HTP	PAAGSKVLLGFSSDESDVEASPREQAGGGGA	VLLGFSSDES(1)DVEASPR	LGFssDEsDVEASPR
Mitogen-activated protein kinase kinase kinase kinase 2	Map4k2	tr|D3YUH9|D3YUH9_MOUSE Mitogen-activated protein kinase kinase kinase kinase 2 (Fragment) OS=Mus musculus OX=10090 GN=Map4k2 PE=1 SV=1;sp|Q61161|M4K2_MOUSE Mitogen-activated protein kinase kinase kinase kinase 2 OS=Mus musculus OX=10090 GN=Map4k2 PE=1 SV=1	S	284	___1	+	CST;HTP	TIHSRSHHGPAERTPSEIQFHQVKFGAPRRK	T(0.004)PS(0.996)EIQFHQVK	GPAERtPsEIQFHQV
Cyclin-Y	Ccnyl1;Ccny	tr|E9Q226|E9Q226_MOUSE Cyclin Y-like 1 OS=Mus musculus OX=10090 GN=Ccnyl1 PE=1 SV=1;tr|D3YUJ3|D3YUJ3_MOUSE Cyclin Y-like 1 OS=Mus musculus OX=10090 GN=Ccnyl1 PE=1 SV=1;tr|A0A087WPI4|A0A087WPI4_MOUSE Cyclin Y-like 1 (Fragment) OS=Mus musculus OX=10090 GN=Cc	S	73	___1	+	CST;HTP	NPSDHPRASTIFLSKSQTDVREKRKSLFINH;NPSDHPRASTIFLSKSQTDVREKRKSNHLNH	AS(0.002)T(0.002)IFLS(0.068)KS(0.904)QT(0.025)DVR	stIFLsksQtDVREK
	Ccnyl1	tr|E9Q226|E9Q226_MOUSE Cyclin Y-like 1 OS=Mus musculus OX=10090 GN=Ccnyl1 PE=1 SV=1;tr|D3YUJ3|D3YUJ3_MOUSE Cyclin Y-like 1 OS=Mus musculus OX=10090 GN=Ccnyl1 PE=1 SV=1	S	276	___1	+	CST;HTP	DKYKDLCRAAMRRSLSADNFIGIQRSNAILS	SLS(1)ADNFIGIQR	AAMRRsLsADNFIGI
	Ccnyl1	tr|E9Q226|E9Q226_MOUSE Cyclin Y-like 1 OS=Mus musculus OX=10090 GN=Ccnyl1 PE=1 SV=1;tr|D3YUJ3|D3YUJ3_MOUSE Cyclin Y-like 1 OS=Mus musculus OX=10090 GN=Ccnyl1 PE=1 SV=1;tr|A0A087WPI4|A0A087WPI4_MOUSE Cyclin Y-like 1 (Fragment) OS=Mus musculus OX=10090 GN=Cc	S	42	___1	+	HTP	TDVREKRKSNHLNHVSPGQLTKKYSSCSTIF	SNHLNHVS(0.999)PGQLT(0.001)K	sNHLNHVsPGQLTKK
Nuclear receptor-binding protein	Nrbp1	tr|D3YUV1|D3YUV1_MOUSE Nuclear receptor-binding protein OS=Mus musculus OX=10090 GN=Nrbp1 PE=1 SV=1;sp|Q99J45|NRBP_MOUSE Nuclear receptor-binding protein OS=Mus musculus OX=10090 GN=Nrbp1 PE=1 SV=1	S	2	___1	+	HTP	______________MSEGESQTVVSSGSDPK	S(1)EGESQTVVSSGSDPK	______MsEGESQTV
Zinc finger protein 800	Zfp800;Znf800	tr|D3YV79|D3YV79_MOUSE Zinc finger protein 800 (Fragment) OS=Mus musculus OX=10090 GN=Zfp800 PE=1 SV=1;sp|Q0VEE6|ZN800_MOUSE Zinc finger protein 800 OS=Mus musculus OX=10090 GN=Znf800 PE=1 SV=1	S	335	___1	+	HTP	TPDIATKPGQPLFLDSASPKKSFKTRKQKSS	DSITPDIATKPGQPLFLDS(0.82)AS(0.18)PKK	GQPLFLDsAsPKKSF
Ubiquitinyl hydrolase 1;Ubiquitin carboxyl-terminal hydrolase 16	Usp16	tr|D3YVU1|D3YVU1_MOUSE Ubiquitinyl hydrolase 1 OS=Mus musculus OX=10090 GN=Usp16 PE=1 SV=1;sp|Q99LG0|UBP16_MOUSE Ubiquitin carboxyl-terminal hydrolase 16 OS=Mus musculus OX=10090 GN=Usp16 PE=1 SV=2	S	530	___1	+	HTP	DGQESMIERTPDVQESPEDLGVKSANTESDL	TPDVQES(1)PEDLGVK	RTPDVQEsPEDLGVK
Golgi integral membrane protein 4	Golim4	tr|D3YVW2|D3YVW2_MOUSE Golgi integral membrane protein 4 OS=Mus musculus OX=10090 GN=Golim4 PE=1 SV=1;sp|Q8BXA1|GOLI4_MOUSE Golgi integral membrane protein 4 OS=Mus musculus OX=10090 GN=Golim4 PE=1 SV=1	S	568	___1	+	HTP	FEEAEQVREENLPEESEEQKQSEAKQGNVEM	AAVEDINPADDPNNQGEDEFEEAEQVREENLPEES(1)EEQK	EENLPEEsEEQKQsE
PEST proteolytic signal-containing nuclear protein	Pcnp	tr|D3YWA4|D3YWA4_MOUSE PEST proteolytic signal-containing nuclear protein OS=Mus musculus OX=10090 GN=Pcnp PE=1 SV=1;tr|Q3TM89|Q3TM89_MOUSE PEST proteolytic signal-containing nuclear protein OS=Mus musculus OX=10090 GN=Pcnp PE=1 SV=1;tr|F8WI88|F8WI88_MOUSE	S	52	___1	+	HTP	PKTLSVAAAFNEDEDSEPEEMPPEAKMRMKN	TLSVAAAFNEDEDS(1)EPEEMPPEAK	AFNEDEDsEPEEMPP
ADP-ribosylation factor-like protein 6-interacting protein 4	Arl6ip4	tr|D3YWC2|D3YWC2_MOUSE ADP-ribosylation factor-like protein 6-interacting protein 4 OS=Mus musculus OX=10090 GN=Arl6ip4 PE=1 SV=1;tr|D3Z6F1|D3Z6F1_MOUSE ADP-ribosylation factor-like protein 6-interacting protein 4 (Fragment) OS=Mus musculus OX=10090 GN=Arl	S	111	___1	+	HTP	QAEALPGPSLDQWHRSAGEDNDGPVLTDEQK	S(1)AGEDNDGPVLTDEQK	SLDQWHRsAGEDNDG
Arf-GAP with SH3 domain, ANK repeat and PH domain-containing protein 2	Asap2	tr|D3YX85|D3YX85_MOUSE Arf-GAP with SH3 domain, ANK repeat and PH domain-containing protein 2 OS=Mus musculus OX=10090 GN=Asap2 PE=1 SV=2;tr|E9PX52|E9PX52_MOUSE Arf-GAP with SH3 domain, ANK repeat and PH domain-containing protein 2 OS=Mus musculus OX=10090	S	701	___1	+	CST;HTP	HVEYEWRLLHEDLDESDDDVDEKLQPSPNRR	LLHEDLDES(1)DDDVDEK	LHEDLDEsDDDVDEK
Torsin-1A-interacting protein 1	Tor1aip1	tr|D3YXF8|D3YXF8_MOUSE Torsin-1A-interacting protein 1 (Fragment) OS=Mus musculus OX=10090 GN=Tor1aip1 PE=1 SV=2;tr|J3QQ40|J3QQ40_MOUSE Torsin-1A-interacting protein 1 OS=Mus musculus OX=10090 GN=Tor1aip1 PE=1 SV=1;tr|Q3UE61|Q3UE61_MOUSE Torsin-1A-interact	S	79	___1	+	CST;HTP	RRSARLEQHSQQPQLSPATSGRGLRDSPSSS	LEQHSQQPQLS(0.998)PAT(0.002)SGR	HSQQPQLsPATsGRG
N-acetyl-D-glucosamine kinase	Nagk	tr|D3YXG2|D3YXG2_MOUSE GlcNAc kinase OS=Mus musculus OX=10090 GN=Nagk PE=1 SV=1;tr|Q9D997|Q9D997_MOUSE GlcNAc kinase OS=Mus musculus OX=10090 GN=Nagk PE=1 SV=1;sp|Q9QZ08|NAGK_MOUSE N-acetyl-D-glucosamine kinase OS=Mus musculus OX=10090 GN=Nagk PE=1 SV=3	S	76	___1	+	HTP	GVDPLVPLRSLGLSLSGGEQEDAVRLLIEEL	S(0.001)LGLS(0.017)LS(0.982)GGEQEDAVR	RSLGLSLsGGEQEDA
Scaffold attachment factor B1;Scaffold attachment factor B2	Safb;Safb2	tr|S4R1M2|S4R1M2_MOUSE Scaffold attachment factor B1 OS=Mus musculus OX=10090 GN=Safb PE=1 SV=1;sp|D3YXK2|SAFB1_MOUSE Scaffold attachment factor B1 OS=Mus musculus OX=10090 GN=Safb PE=1 SV=2;sp|Q80YR5|SAFB2_MOUSE Scaffold attachment factor B2 OS=Mus muscul	S	366	___1	+	HTP	EATSQELVRAPTAALSPEPQDSKEDVKKFAF	APTAALS(1)PEPQDSK	RAPtAALsPEPQDsK
Scaffold attachment factor B1;Scaffold attachment factor B2	Safb;Safb2	tr|S4R1M2|S4R1M2_MOUSE Scaffold attachment factor B1 OS=Mus musculus OX=10090 GN=Safb PE=1 SV=1;sp|D3YXK2|SAFB1_MOUSE Scaffold attachment factor B1 OS=Mus musculus OX=10090 GN=Safb PE=1 SV=2;sp|Q80YR5|SAFB2_MOUSE Scaffold attachment factor B2 OS=Mus muscul	S	306	___1	+	HTP	ASSSKSESPSTRCQWSEADAPLAVVKREPAD	CQWS(1)EADAPLAVVK	PSTRCQWsEADAPLA
Scaffold attachment factor B1	Safb	tr|S4R1M2|S4R1M2_MOUSE Scaffold attachment factor B1 OS=Mus musculus OX=10090 GN=Safb PE=1 SV=1;sp|D3YXK2|SAFB1_MOUSE Scaffold attachment factor B1 OS=Mus musculus OX=10090 GN=Safb PE=1 SV=2	S	626	___1	+	HTP	SQDRKSASREKRSVVSFDKVKESRKSRDSES	SVVS(1)FDKVK	REkRsVVsFDKVKES
RAC-beta serine/threonine-protein kinase	Akt2	tr|D3YXM7|D3YXM7_MOUSE RAC-beta serine/threonine-protein kinase (Fragment) OS=Mus musculus OX=10090 GN=Akt2 PE=1 SV=1;tr|D3Z3N2|D3Z3N2_MOUSE RAC-beta serine/threonine-protein kinase (Fragment) OS=Mus musculus OX=10090 GN=Akt2 PE=1 SV=1;tr|F8WHG5|F8WHG5_MOU	S	126	___1	+	HTP	KQRGPGEDAMDYKCGSPSDSSTSEMMEVAVN	CGS(0.957)PS(0.039)DS(0.002)S(0.001)T(0.001)SEMMEVAVNK	AMDYKCGsPSDsSTS
Protein PML	Pml	tr|F7BTZ2|F7BTZ2_MOUSE Protein PML (Fragment) OS=Mus musculus OX=10090 GN=Pml PE=1 SV=1;tr|D3Z3A6|D3Z3A6_MOUSE Protein PML OS=Mus musculus OX=10090 GN=Pml PE=1 SV=1;tr|D3YXR5|D3YXR5_MOUSE Protein PML OS=Mus musculus OX=10090 GN=Pml PE=1 SV=1;sp|Q60953-2|PM	S	474	___1	+	HTP	TSSPEQSWPSTFKATSPPHLDGTSNPESTVP	AT(0.052)S(0.939)PPHLDGT(0.004)S(0.005)NPESTVPEKK	PSTFKAtsPPHLDGt
Protein PML	Pml	tr|F7BTZ2|F7BTZ2_MOUSE Protein PML (Fragment) OS=Mus musculus OX=10090 GN=Pml PE=1 SV=1;tr|D3Z3A6|D3Z3A6_MOUSE Protein PML OS=Mus musculus OX=10090 GN=Pml PE=1 SV=1;tr|D3YXR5|D3YXR5_MOUSE Protein PML OS=Mus musculus OX=10090 GN=Pml PE=1 SV=1;sp|Q60953-2|PM	S	461	___1	+	CST;HTP	KMESTEENEDRLATSSPEQSWPSTFKATSPP	LATS(0.034)S(0.966)PEQSWPSTFK	EDRLAtssPEQsWPS
Protein PML	Pml	tr|F7BTZ2|F7BTZ2_MOUSE Protein PML (Fragment) OS=Mus musculus OX=10090 GN=Pml PE=1 SV=1;tr|D3Z3A6|D3Z3A6_MOUSE Protein PML OS=Mus musculus OX=10090 GN=Pml PE=1 SV=1;tr|D3YXR5|D3YXR5_MOUSE Protein PML OS=Mus musculus OX=10090 GN=Pml PE=1 SV=1;sp|Q60953-2|PM	S	9	___1	+	CST;HTP	_______XKVPAPPGSPCRQQDSALTPTPTM	VPAPPGS(1)PCR	KVPAPPGsPCRQQDS
RAC-alpha serine/threonine-protein kinase	Akt1	tr|D3YXX3|D3YXX3_MOUSE RAC-alpha serine/threonine-protein kinase (Fragment) OS=Mus musculus OX=10090 GN=Akt1 PE=1 SV=2;tr|D3Z783|D3Z783_MOUSE Non-specific serine/threonine protein kinase OS=Mus musculus OX=10090 GN=Akt1 PE=1 SV=2;sp|P31750|AKT1_MOUSE RAC-a	S	124	___1	+	HTP	GLKRQEEETMDFRSGSPSDNSGAEEMEVSLA	S(0.002)GS(0.997)PSDNSGAEEMEVSLAKPK	tMDFRsGsPsDNsGA
Kinesin light chain 2	Klc2	tr|D3YXZ3|D3YXZ3_MOUSE Kinesin light chain OS=Mus musculus OX=10090 GN=Klc2 PE=1 SV=1;tr|Q91YS4|Q91YS4_MOUSE Kinesin light chain OS=Mus musculus OX=10090 GN=Klc2 PE=1 SV=1;sp|O88448|KLC2_MOUSE Kinesin light chain 2 OS=Mus musculus OX=10090 GN=Klc2 PE=1 SV=	S	577	___1	+	CST;HTP;LTP	GGPQEPPNSRMKRASSLNFLNKSVEEPVQPG	ASS(1)LNFLNK	SRMKRAssLNFLNKs;SRMKRAssLNFLNKS
	Klc2	tr|D3YXZ3|D3YXZ3_MOUSE Kinesin light chain OS=Mus musculus OX=10090 GN=Klc2 PE=1 SV=1;tr|Q91YS4|Q91YS4_MOUSE Kinesin light chain OS=Mus musculus OX=10090 GN=Klc2 PE=1 SV=1	S	605	___1	+	CST;HTP	QPGGTGLSDSRTLSSSSMDLSRRSSLVG___	TLSS(0.027)S(0.826)S(0.147)MDLSR	DSRtLssssMDLsRR
Protein polybromo-1	Pbrm1	tr|D6RIL0|D6RIL0_MOUSE Protein polybromo-1 OS=Mus musculus OX=10090 GN=Pbrm1 PE=1 SV=1;tr|D6RI94|D6RI94_MOUSE Protein polybromo-1 OS=Mus musculus OX=10090 GN=Pbrm1 PE=1 SV=1;tr|D3Z3R4|D3Z3R4_MOUSE Protein polybromo-1 (Fragment) OS=Mus musculus OX=10090 GN=	S	10	___1	+	HTP	______MGSKRRRATSPSSSVSGDFDDGHHS	AT(0.077)S(0.919)PS(0.004)SSVSGDFDDGHHSVPTPGPSR	SKRRRAtsPsssVsG
mRNA cap guanine-N7 methyltransferase	Rnmt	tr|D3Z4K1|D3Z4K1_MOUSE mRNA cap guanine-N7 methyltransferase (Fragment) OS=Mus musculus OX=10090 GN=Rnmt PE=1 SV=1;tr|D3Z478|D3Z478_MOUSE mRNA (guanine-N(7)-)-methyltransferase (Fragment) OS=Mus musculus OX=10090 GN=Rnmt PE=1 SV=1;tr|D3YYS7|D3YYS7_MOUSE mR	S	15	___1	+	HTP	_MEGSAKASVASDPESPPGGNEPAAASGQRL	ASVASDPES(1)PPGGNEPAAASGQR	sVAsDPEsPPGGNEP
mRNA cap guanine-N7 methyltransferase	Rnmt	tr|D3Z4K1|D3Z4K1_MOUSE mRNA cap guanine-N7 methyltransferase (Fragment) OS=Mus musculus OX=10090 GN=Rnmt PE=1 SV=1;tr|D3Z478|D3Z478_MOUSE mRNA (guanine-N(7)-)-methyltransferase (Fragment) OS=Mus musculus OX=10090 GN=Rnmt PE=1 SV=1;tr|D3YYS7|D3YYS7_MOUSE mR	S	64	___1	+	HTP	FGEDLVEQNSSYVQDSPSKKRKLDVEIILEE	EFGEDLVEQNSSYVQDS(0.977)PS(0.023)KK	NSSyVQDsPsKKRKL
mRNA cap guanine-N7 methyltransferase	Rnmt	tr|D3Z4K1|D3Z4K1_MOUSE mRNA cap guanine-N7 methyltransferase (Fragment) OS=Mus musculus OX=10090 GN=Rnmt PE=1 SV=1;tr|D3Z478|D3Z478_MOUSE mRNA (guanine-N(7)-)-methyltransferase (Fragment) OS=Mus musculus OX=10090 GN=Rnmt PE=1 SV=1;tr|D3YYS7|D3YYS7_MOUSE mR	S	100	___1	+	HTP	DGGSAKRSKLERGDVSEDEPSLGRLNQTKRK	GDVS(1)EDEPSLGR	KLERGDVsEDEPSLG
	Arhgef26	tr|D3YYY8|D3YYY8_MOUSE Rho guanine nucleotide exchange factor (GEF) 26 OS=Mus musculus OX=10090 GN=Arhgef26 PE=1 SV=1	S	390	___1	+	HTP	AVLYQNYKEKALDIDSDEEPEAKEQKAEERI	ALDIDS(1)DEEPEAK	EKALDIDsDEEPEAK
Nuclear factor 1;Nuclear factor 1 X-type	Nfix	tr|D3YZ00|D3YZ00_MOUSE Nuclear factor 1 (Fragment) OS=Mus musculus OX=10090 GN=Nfix PE=1 SV=1;tr|E9PUH7|E9PUH7_MOUSE Nuclear factor 1 OS=Mus musculus OX=10090 GN=Nfix PE=1 SV=1;sp|P70257-2|NFIX_MOUSE Isoform NFIX2 of Nuclear factor 1 X-type OS=Mus musculus	S	268	___1	+	HTP	YYNINQVTLGRRSITSPPSTSSTKRPKSIDD	SIT(0.169)S(0.825)PPS(0.001)T(0.001)S(0.001)S(0.001)T(0.001)K	LGRRsItsPPsTSST
Telomeric repeat-binding factor 2	Terf2	tr|D3YZ08|D3YZ08_MOUSE Telomeric repeat-binding factor OS=Mus musculus OX=10090 GN=Terf2 PE=1 SV=1;sp|O35144-2|TERF2_MOUSE Isoform 2 of Telomeric repeat-binding factor 2 OS=Mus musculus OX=10090 GN=Terf2;sp|O35144|TERF2_MOUSE Telomeric repeat-binding facto	S	365	___1	+	HTP	KLDQKDLVLANLASPSSPAHKHKRPRKDEHE	DLVLANLAS(0.006)PS(0.979)S(0.015)PAHK	LANLAsPssPAHKHK
Telomeric repeat-binding factor 2	Terf2	tr|D3YZ08|D3YZ08_MOUSE Telomeric repeat-binding factor OS=Mus musculus OX=10090 GN=Terf2 PE=1 SV=1;sp|O35144-2|TERF2_MOUSE Isoform 2 of Telomeric repeat-binding factor 2 OS=Mus musculus OX=10090 GN=Terf2;sp|O35144|TERF2_MOUSE Telomeric repeat-binding facto	S	366	___1	+	HTP;LTP	LDQKDLVLANLASPSSPAHKHKRPRKDEHES	DLVLANLAS(0.002)PS(0.105)S(0.893)PAHK	ANLAsPssPAHKHKR
Telomeric repeat-binding factor 2	Terf2	tr|D3YZ08|D3YZ08_MOUSE Telomeric repeat-binding factor OS=Mus musculus OX=10090 GN=Terf2 PE=1 SV=1;sp|O35144-2|TERF2_MOUSE Isoform 2 of Telomeric repeat-binding factor 2 OS=Mus musculus OX=10090 GN=Terf2;sp|O35144|TERF2_MOUSE Telomeric repeat-binding facto	S	398	___1	+	HTP	APAEGEGGSDRQPRNSPMTISRLLLEEDSQS	NS(1)PMTISR	sDRQPRNsPMTIsRL
Unconventional myosin-Va	Myo5a	tr|D3YZ62|D3YZ62_MOUSE Unconventional myosin-Va OS=Mus musculus OX=10090 GN=Myo5a PE=1 SV=1;tr|D3Z4J3|D3Z4J3_MOUSE Unconventional myosin-Va OS=Mus musculus OX=10090 GN=Myo5a PE=1 SV=1;sp|Q99104|MYO5A_MOUSE Unconventional myosin-Va OS=Mus musculus OX=10090	S	600	___1	+	HTP	FKMLPELFQDDEKAISPTSATSSGRTPLTRV	AIS(1)PTSATSSGR	QDDEKAIsPtsAtss
Coiled-coil domain-containing protein 6	Ccdc6	sp|D3YZP9|CCDC6_MOUSE Coiled-coil domain-containing protein 6 OS=Mus musculus OX=10090 GN=Ccdc6 PE=1 SV=1	S	237	___1	+	CST;HTP	RILQEKLDQPVSAPPSPRDISMEIDSPENMM	LDQPVS(1)APPS(1)PR	QPVsAPPsPRDIsME
Pleckstrin homology-like domain family B member 2	Phldb2	tr|D3Z069|D3Z069_MOUSE Pleckstrin homology-like domain family B member 2 (Fragment) OS=Mus musculus OX=10090 GN=Phldb2 PE=1 SV=1;sp|Q8K1N2|PHLB2_MOUSE Pleckstrin homology-like domain family B member 2 OS=Mus musculus OX=10090 GN=Phldb2 PE=1 SV=2;sp|Q8K1N2-	S	555	___1	+	CST;HTP	ALVCPDARYRCHRKGSLQDVDVAGFGNLGHS	KGS(1)LQDVDVAGFGNLGHSASFLAPR	YRCHRKGsLQDVDVA
Pleckstrin homology-like domain family B member 2	Phldb2	tr|D3Z069|D3Z069_MOUSE Pleckstrin homology-like domain family B member 2 (Fragment) OS=Mus musculus OX=10090 GN=Phldb2 PE=1 SV=1;sp|Q8K1N2|PHLB2_MOUSE Pleckstrin homology-like domain family B member 2 OS=Mus musculus OX=10090 GN=Phldb2 PE=1 SV=2;sp|Q8K1N2-	S	581	___1	+	HTP	NLGHSASFLAPRGSRSDELLGDLTRTPPSSS	GS(0.005)RS(0.995)DELLGDLTR	LAPRGsRsDELLGDL
Pleckstrin homology-like domain family B member 2	Phldb2	tr|D3Z069|D3Z069_MOUSE Pleckstrin homology-like domain family B member 2 (Fragment) OS=Mus musculus OX=10090 GN=Phldb2 PE=1 SV=1;sp|Q8K1N2|PHLB2_MOUSE Pleckstrin homology-like domain family B member 2 OS=Mus musculus OX=10090 GN=Phldb2 PE=1 SV=2;sp|Q8K1N2-	S	286	___1	+	CST;HTP	KEPASENVSVRTRKYSGSSLSNMGAYSRSLP	KY(0.001)S(0.997)GS(0.001)SLSNMGAYSR	SVRTRKYsGSsLsNM
Pleckstrin homology-like domain family B member 2	Phldb2	tr|D3Z069|D3Z069_MOUSE Pleckstrin homology-like domain family B member 2 (Fragment) OS=Mus musculus OX=10090 GN=Phldb2 PE=1 SV=1;sp|Q8K1N2|PHLB2_MOUSE Pleckstrin homology-like domain family B member 2 OS=Mus musculus OX=10090 GN=Phldb2 PE=1 SV=2;sp|Q8K1N2-	S	531	___1	+	HTP	ADVQKINKELEKLQLSDEESVFEDALVCPDA	LQLS(1)DEESVFEDALVCPDAR	ELEKLQLsDEEsVFE
[truncated: 5,213 more rows]
