# Supplementary material for: Quantitative Proteomics and Phosphoproteomics Reveal TNF-α-Mediated Protein Functions in Hepatocytes
Source: Molecules. 2021 Sep 8;26(18):5472. doi: 10.3390/molecules26185472 (PMC8464716; doi:10.3390/molecules26185472)
Supplement: Supplementary file 1 [file molecules-26-05472-s001.zip › supplementary information/Table S5 - List of all peptides.xlsx]

## Sheet: Global Analysis Peptides
Sequence	N-term cleavage window	C-term cleavage window	Amino acid before	First amino acid	Second amino acid	Second last amino acid	Last amino acid	Amino acid after	A Count	R Count	N Count	D Count	C Count	Q Count	E Count	G Count	H Count	I Count	L Count	K Count	M Count	F Count	P Count	S Count	T Count	W Count	Y Count	V Count	U Count	O Count	Length	Missed cleavages	Mass	Proteins	Leading razor protein	Start position	End position	Gene names	Protein names	Unique (Groups)	Unique (Proteins)	Charges	PEP	Score	Identification type 0H-1_Global_1_B	Identification type 0H-2_Global_1_B	Identification type 0H-3_Global_1_B	Identification type 24H-1_Global_1_A	Identification type 24H-2_Global_1_A
AAAAAAAAAAAAAAAGAAGK	QSRFQVDPVSENAGRAAAAAAAAAAAAAAA	AAAAAAAAAAGAAGKETPAAGKAGGESGVA	R	A	A	G	K	E	17	0	0	0	0	0	0	2	0	0	0	1	0	0	0	0	0	0	0	0	0	0	20	0	1467.78	E9QM38;P55012	E9QM38	91	110	Slc12a2	Solute carrier family 12 member 2	yes	no	2	2.1287e-10	132.32	By matching	By MS/MS	By MS/MS	By MS/MS	By MS/MS
AAAAAAAAAAGAAGGR	______________________________	AAAAAAAAAGAAGGRGSGPGRRRHLVPGAG	M	A	A	G	R	G	12	1	0	0	0	0	0	3	0	0	0	0	0	0	0	0	0	0	0	0	0	0	16	0	1197.62	G3UY42;Q8CCS6;G3UX74	G3UY42	2	17	Pabpn1	Polyadenylate-binding protein 2	yes	no	2	7.6912e-14	159.4	By MS/MS	By MS/MS	By MS/MS	By MS/MS	By MS/MS
AAAAAAAAAAGDSDSWDADTFSMEDPVRK	______________________________	SWDADTFSMEDPVRKVAGGGTAGGDRWEGE	M	A	A	R	K	V	11	1	0	5	0	0	1	1	0	0	0	1	1	1	1	3	1	1	0	1	0	0	29	1	2867.27	Q3UGC7	Q3UGC7	2	30	Eif3j1	Eukaryotic translation initiation factor 3 subunit J-A	yes	yes	3	2.1155e-30	116.08	By MS/MS	By MS/MS	By MS/MS	By MS/MS	By MS/MS
AAAAAAGAASGLPGPVAQGLK	______________________________	GAASGLPGPVAQGLKEALVDTLTGILSPVQ	M	A	A	L	K	E	9	0	0	0	0	1	0	4	0	0	2	1	0	0	2	1	0	0	0	1	0	0	21	0	1747.96	E9QKZ2;Q91YE6;Q4G0B8;E0CXB2;E0CY46	E9QKZ2	2	22	Ipo9	Importin-9	yes	no	2	1.1756e-09	88.552	By MS/MS	By MS/MS	By MS/MS	By MS/MS	By MS/MS
AAAAAAGPEMVR	______________________________	______________________________	M	A	A	V	R	G	6	1	0	0	0	0	1	1	0	0	0	0	1	0	1	0	0	0	0	1	0	0	12	0	1113.56	P63085;O35558	P63085	2	13	Mapk1;Erk2	Mitogen-activated protein kinase 1;Mitogen-activated protein kinase	yes	no	2	0.0004134	71.349	By MS/MS	By MS/MS	By MS/MS	By MS/MS	By MS/MS
AAAAAAPGGGGGEPR	______________________________	AAAAAAPGGGGGEPRGTAGVVPVVPGEVEV	M	A	A	P	R	G	6	1	0	0	0	0	1	5	0	0	0	0	0	0	2	0	0	0	0	0	0	0	15	0	1208.59	Q63844;D3Z3G6	Q63844	2	16	Mapk3	Mitogen-activated protein kinase 3;Mitogen-activated protein kinase	yes	no	2	0.046252	55.806	By MS/MS	By matching
AAAAAEQQQFYLLLGNLLSPDNVVR	______________________________	YLLLGNLLSPDNVVRKQAEETYENIPGRSK	M	A	A	V	R	K	5	1	2	1	0	3	1	1	0	0	5	0	0	1	1	1	0	0	1	2	0	0	25	0	2700.42	Q8BKC5;Q3TT04	Q8BKC5	2	26	Ipo5	Importin-5	yes	no	3	4.0094e-13	89.946		By matching	By matching
AAAAAGPASSQR	______________________________	______________________________	M	A	A	Q	R	L	6	1	0	0	0	1	0	1	0	0	0	0	0	0	1	2	0	0	0	0	0	0	12	0	1056.53	Q9CX34	Q9CX34	2	13	Sugt1	Suppressor of G2 allele of SKP1 homolog	yes	yes	2	0.00016576	82.287	By MS/MS	By MS/MS	By MS/MS	By MS/MS	By MS/MS
AAAAAMAEQEGAR	______________________________	______________________________	M	A	A	A	R	N	7	1	0	0	0	1	2	1	0	0	0	0	1	0	0	0	0	0	0	0	0	0	13	0	1245.58	D3Z4J5;Q9D1H7	D3Z4J5	2	14	Get4	Golgi to ER traffic protein 4 homolog	yes	no	2	0.00027055	88.681	By MS/MS	By MS/MS	By MS/MS	By MS/MS
AAAAASGAGGVAVAGAGGAGPAGR	______________________________	GVAVAGAGGAGPAGRLLPPPAAGPPAAPAA	M	A	A	G	R	L	11	1	0	0	0	0	0	8	0	0	0	0	0	0	1	1	0	0	0	2	0	0	24	0	1793.91	E9PU87	E9PU87	2	25	Sik3		yes	yes	2	0.00015926	48.527		By MS/MS
AAAAGALAPGPLPDLAAR	LASLEADALREHCQRAAAAGALAPGPLPDL	AGALAPGPLPDLAARLQPLPPERVGSAIRC	R	A	A	A	R	L	8	1	0	1	0	0	0	2	0	0	3	0	0	0	3	0	0	0	0	0	0	0	18	0	1601.89	Q8BVK3;Q3TW96	Q8BVK3	56	73	Uap1l1	UDP-N-acetylhexosamine pyrophosphorylase-like protein 1	yes	no	2	0.00019866	62.799	By MS/MS	By MS/MS	By MS/MS	By MS/MS	By MS/MS
AAAAGAVVASAASGPAEGK	______________________________	GAVVASAASGPAEGKKITELRVIDLRSELK	M	A	A	G	K	K	9	0	0	0	0	0	1	3	0	0	0	1	0	0	1	2	0	0	0	2	0	0	19	0	1554.8	B9EI57;Q8CH25;A0A1L1STF9;A0A1L1SRL0	B9EI57	2	20	Sltm	SAFB-like transcription modulator	yes	no	2	1.7224e-19	121.28	By MS/MS		By MS/MS	By MS/MS	By MS/MS
AAAAGAVVASAASGPAEGKK	______________________________	AVVASAASGPAEGKKITELRVIDLRSELKR	M	A	A	K	K	I	9	0	0	0	0	0	1	3	0	0	0	2	0	0	1	2	0	0	0	2	0	0	20	1	1682.9	B9EI57;Q8CH25;A0A1L1STF9;A0A1L1SRL0	B9EI57	2	21	Sltm	SAFB-like transcription modulator	yes	no	2	3.5898e-06	98.531	By MS/MS	By MS/MS	By MS/MS
AAAAMAVSEAWPELELAER	______________________________	MAVSEAWPELELAERERRRELLLTGPGLEE	M	A	A	E	R	E	7	1	0	0	0	0	4	0	0	0	2	0	1	0	1	1	0	1	0	1	0	0	19	0	2013.98	B1AX98;Q505F5	B1AX98	2	20	Lrrc47	Leucine-rich repeat-containing protein 47	yes	no	2	0.013754	42.809
AAAASAAEAGIATPGTEDSDDALLK	SMEEQRQRQEEEARRAAAASAAEAGIATPG	IATPGTEDSDDALLKMTINQQEFGRPGLPD	R	A	A	L	K	M	9	0	0	3	0	0	2	2	0	1	2	1	0	0	1	2	2	0	0	0	0	0	25	0	2315.11	O35226;Q9CY29	O35226	238	262	Psmd4	26S proteasome non-ATPase regulatory subunit 4	yes	no	2	2.5218e-120	208.79	By MS/MS	By MS/MS	By MS/MS	By MS/MS	By MS/MS
AAAASAAEAGIATPGTEGERDSDDALLK	SMEEQRQRQEEEARRAAAASAAEAGIATPG	PGTEGERDSDDALLKMTINQQEFGRPGLPD	R	A	A	L	K	M	9	1	0	3	0	0	3	3	0	1	2	1	0	0	1	2	2	0	0	0	0	0	28	1	2657.28	Q3ULG4;F7AI87	Q3ULG4	238	265	Psmd4		yes	no	3	5.9967e-17	93.397		By MS/MS
AAAATETSSVFADPVISK	EEKYDQELKKTQFIKAAAATETSSVFADPV	ATETSSVFADPVISKFTNMMMKGGNKVLAR	K	A	A	S	K	F	5	0	0	1	0	0	1	0	0	1	0	1	0	1	1	3	2	0	0	2	0	0	18	0	1763.89	Q80X85	Q80X85	76	93	Mrps7	28S ribosomal protein S7, mitochondrial	yes	yes	2	1.6324e-10	98.531	By MS/MS	By MS/MS	By MS/MS	By MS/MS	By MS/MS
AAAAVASAASSCRPLGSGTAPNPTAAAPASSPAPGPGPVGK	______________________________	APASSPAPGPGPVGKGGGGGGSPGPTAGPE	R	A	A	G	K	G	13	1	1	0	1	0	0	5	0	0	1	1	0	0	8	6	2	0	0	2	0	0	41	1	3583.81	Q3U3S0;P58404	Q3U3S0	6	46	Strn4	Striatin-4	yes	no	3	0.0025807	27.223
AAAAVVEFQR	______________________________	______________________________	M	A	A	Q	R	A	4	1	0	0	0	1	1	0	0	0	0	0	0	1	0	0	0	0	0	2	0	0	10	0	1060.57	Q5BKQ9;Q8BG32;Q497E8;Q3UWW9;Q8BK73;Q3THG2;G3UYI4;G3UYL3	Q5BKQ9	2	11	Psmd11	26S proteasome non-ATPase regulatory subunit 11	yes	no	2	0.00026822	99.136				By MS/MS	By MS/MS
AAAAVVVPAEWIK	______________________________	______________________________	M	A	A	I	K	N	5	0	0	0	0	0	1	0	0	1	0	1	0	0	1	0	0	1	0	3	0	0	13	0	1323.76	B1AZI6;Q3UUT9	B1AZI6	2	14	Thoc2	THO complex subunit 2	yes	no	2	0.00024505	96.665	By MS/MS	By MS/MS	By MS/MS	By MS/MS	By MS/MS
AAAAYEHLK	______________________________	______________________________	M	A	A	L	K	L	4	0	0	0	0	0	1	0	1	0	1	1	0	0	0	0	0	0	1	0	0	0	9	0	972.503	A0A5F8MPK9;Q9EP69;A0A1L1SR59;B0LAE6	A0A5F8MPK9	2	10	Sacm1l	Phosphatidylinositide phosphatase SAC1	yes	no	2	0.0010472	71.379	By MS/MS	By MS/MS	By MS/MS	By MS/MS	By MS/MS
AAADTLQGPMQAAYR	SKLLKSKNLTDAIARAAADTLQGPMQAAYR	AAADTLQGPMQAAYREAFQSVVLPAFEKSC	R	A	A	Y	R	E	5	1	0	1	0	2	0	1	0	0	1	0	1	0	1	0	1	0	1	0	0	0	15	0	1562.75	A0A0R4J1Q0;G5E896;D6RE33;Q3UJB9	A0A0R4J1Q0	1090	1104	Edc4	Enhancer of mRNA-decapping protein 4	yes	no	2	4.0625e-05	112.83	By MS/MS	By MS/MS		By MS/MS	By MS/MS
AAAEAANCIMEVSCGQAESSEKPNAEDMTSK	______________________________	AESSEKPNAEDMTSKDYYFDSYAHFGIHEE	M	A	A	S	K	D	7	0	2	1	2	1	5	1	0	1	0	2	2	0	1	4	1	0	0	1	0	0	31	1	3259.4	Q3UIG8;Q3TPF5;A0A140LJ70;Q9CX58;A0A140LHS4	Q3UIG8	2	32	Prmt1		yes	no	3	2.531e-69	150.4	By MS/MS	By MS/MS	By MS/MS	By MS/MS	By MS/MS
AAAEDVNVTFEDQQK	______________________________	AAAEDVNVTFEDQQKINKFARNTSRITELK	K	A	A	Q	K	I	3	0	1	2	0	2	2	0	0	0	0	1	0	1	0	0	1	0	0	2	0	0	15	0	1663.77	E9Q6U4;Q3UWL8	E9Q6U4	8	22	Pfdn4	Prefoldin subunit 4	yes	no	2	4.7421e-102	220.5	By MS/MS	By MS/MS	By MS/MS	By MS/MS	By MS/MS
AAAEEPQEAAAASDGTAESGVQPAK	GEKSVGGGKRGLKRKAAAEEPQEAAAASDG	AASDGTAESGVQPAKAAAFPPGFSISEIKN	K	A	A	A	K	A	9	0	0	1	0	2	4	2	0	0	0	1	0	0	2	2	1	0	0	1	0	0	25	0	2355.08	A0A0G2JFR7;Q7TND5	A0A0G2JFR7	20	44	Rpf1	Ribosome production factor 1	yes	no	2	0.0021135	47.548				By MS/MS
AAAELLQSQGSQAGGSQTLK	KKCLDEEMNAFKQRKAAAELLQSQGSQAGG	LQSQGSQAGGSQTLKRDKEKKN________	K	A	A	L	K	R	4	0	0	0	0	4	1	3	0	0	3	1	0	0	0	3	1	0	0	0	0	0	20	0	1943.99	Q3UUU4;Q9R1T4	Q3UUU4	401	420	2021-09-06	Septin-6	yes	no	2	8.3811e-24	173.25	By MS/MS	By MS/MS	By MS/MS	By MS/MS	By MS/MS
AAAEVNQEYGLDPK	RMPIPVIQAFGILKRAAAEVNQEYGLDPKI	RAAAEVNQEYGLDPKIASAIMKAADEVAEG	R	A	A	P	K	I	3	0	1	1	0	1	2	1	0	0	1	1	0	0	1	0	0	0	1	1	0	0	14	0	1503.72	P97807	P97807	99	112	Fh	Fumarate hydratase, mitochondrial	yes	yes	2	1.0683e-16	179.6	By MS/MS	By MS/MS	By MS/MS	By MS/MS	By MS/MS
AAAFEDQENETVVVK	AVKRASDNLVKAAQKAAAFEDQENETVVVK	AAAFEDQENETVVVKEKMVGGIAQIIAAQE	K	A	A	V	K	E	3	0	1	1	0	1	3	0	0	0	0	1	0	1	0	0	1	0	0	3	0	0	15	0	1648.79	Q80TM2;P26039;Q3UHS6;Q0V930	Q80TM2	2500	2514	Tln1	Talin-1	yes	no	2	1.3642e-16	151.98	By MS/MS	By MS/MS	By MS/MS	By MS/MS	By MS/MS
AAAFEQLQK	PTEKNVDLSTFYQNRAAAFEQLQKWKEVAQ	TFYQNRAAAFEQLQKWKEVAQDCTKAVELN	R	A	A	Q	K	W	3	0	0	0	0	2	1	0	0	0	1	1	0	1	0	0	0	0	0	0	0	0	9	0	1004.53	Q3TSX8;Q9CZW5;Q80TT4	Q3TSX8	163	171	Tomm70a	Mitochondrial import receptor subunit TOM70	yes	no	2	0.00047786	97.093	By MS/MS	By MS/MS	By MS/MS	By MS/MS	By MS/MS
AAAGELQEDSGLHVLAR	DSKLSFREFLLIFRKAAAGELQEDSGLHVL	AGELQEDSGLHVLARLSEIDVSTEGVKGAK	K	A	A	A	R	L	4	1	0	1	0	1	2	2	1	0	3	0	0	0	0	1	0	0	0	1	0	0	17	0	1735.89	Q8C845	Q8C845	160	176	Efhd2		yes	yes	2;3	2.0778e-19	141.38	By MS/MS	By MS/MS	By MS/MS	By MS/MS	By MS/MS
AAAGGGAAAAAGR	______________________________	______________________________	M	A	A	G	R	A	8	1	0	0	0	0	0	4	0	0	0	0	0	0	0	0	0	0	0	0	0	0	13	0	970.494	Q0PD35;P35282;A0A1W2P6Z4	Q0PD35	2	14	Rab21	Ras-related protein Rab-21	yes	no	2	0.00062113	73.985			By MS/MS	By MS/MS	By MS/MS
AAAGGPSQAMAPHTSSR	PTPPAALKSSKASSKAAAGGPSQAMAPHTS	AGGPSQAMAPHTSSRKKSINSKTEGHEPKK	K	A	A	S	R	K	5	1	0	0	0	1	0	2	1	0	0	0	1	0	2	3	1	0	0	0	0	0	17	0	1595.75	Q6ZQB6;E9Q9J4;Q80V47;Q8BWK5	Q6ZQB6	1092	1108	Ppip5k2	Inositol hexakisphosphate and diphosphoinositol-pentakisphosphate kinase 2	yes	no	3	7.1687e-07	79.013	By MS/MS	By MS/MS	By MS/MS	By MS/MS	By MS/MS
AAAGSAAVSGAGTPVAGPTGR	______________________________	AVSGAGTPVAGPTGRDLFAEGLLEFLRPAV	M	A	A	G	R	D	7	1	0	0	0	0	0	5	0	0	0	0	0	0	2	2	2	0	0	2	0	0	21	0	1724.88	Q9Z266;V9GXI0;V9GXT7	Q9Z266	2	22	Snapin	SNARE-associated protein Snapin	yes	no	2	1.1819e-71	167.98	By matching	By MS/MS		By MS/MS	By MS/MS
AAALATVNAWAEQTGMK	IPVITVLGDSKNNVRAAALATVNAWAEQTG	ALATVNAWAEQTGMKEWLEGEDLSEELKKE	R	A	A	M	K	E	6	0	1	0	0	1	1	1	0	0	1	1	1	0	0	0	2	1	0	1	0	0	17	0	1731.86	Z4YL78;A0A0R4J0K2;K3W4R5;A2AGT5;Q80U79	Z4YL78	959	975	Ckap5	Cytoskeleton-associated protein 5	yes	no	2	0.00026309	81.565	By MS/MS	By MS/MS	By MS/MS
AAALEAMK	CIQLEPTFIKGYTRKAAALEAMKDYTKAMD	IKGYTRKAAALEAMKDYTKAMDVYQKALDL	K	A	A	M	K	D	4	0	0	0	0	0	1	0	0	0	1	1	1	0	0	0	0	0	0	0	0	0	8	0	803.421	Q3THQ5;Q60864	Q3THQ5	435	442	Stip1	Stress-induced-phosphoprotein 1	yes	no	1;2	0.0019482	87.323	By MS/MS	By MS/MS	By MS/MS	By MS/MS	By matching
AAALEFLNR	TVDLKPDWGKGYSRKAAALEFLNRFEEAKR	KGYSRKAAALEFLNRFEEAKRTYEEGLKHE	K	A	A	N	R	F	3	1	1	0	0	0	1	0	0	0	2	0	0	1	0	0	0	0	0	0	0	0	9	0	1003.55	Q3THQ5;Q60864	Q3THQ5	79	87	Stip1	Stress-induced-phosphoprotein 1	yes	no	2	1.1836e-13	155.82	By MS/MS	By MS/MS	By MS/MS	By MS/MS	By MS/MS
AAALEFLNRFEEAK	TVDLKPDWGKGYSRKAAALEFLNRFEEAKR	KAAALEFLNRFEEAKRTYEEGLKHEANNLQ	K	A	A	A	K	R	4	1	1	0	0	0	3	0	0	0	2	1	0	2	0	0	0	0	0	0	0	0	14	1	1607.83	Q3THQ5;Q60864	Q3THQ5	79	92	Stip1	Stress-induced-phosphoprotein 1	yes	no	2;3	8.86e-31	157.47	By MS/MS	By MS/MS	By MS/MS	By MS/MS	By MS/MS
AAALQYPSPSAAQDMVDR	NLLCDLLRGIVATTKAAALQYPSPSAAQDM	LQYPSPSAAQDMVDRVKELGHSTQQFRRVL	K	A	A	D	R	V	5	1	0	2	0	2	0	0	0	0	1	0	1	0	2	2	0	0	1	1	0	0	18	0	1889.89	Q3TXP6;Q61140;Q3TLY3;Q3TJB5;Q3TJP4;Q3TIT7	Q3TXP6	836	853	Bcar1	Breast cancer anti-estrogen resistance protein 1	yes	no	2	0.00016834	64.55	By MS/MS				By MS/MS
AAALVLQTIWGYK	VLINKSGNRSEKEVRAAALVLQTIWGYKEL	VRAAALVLQTIWGYKELRKPLEKEGWKKSD	R	A	A	Y	K	E	3	0	0	0	0	1	0	1	0	1	2	1	0	0	0	0	1	1	1	1	0	0	13	0	1432.81	E9Q8Z5;E9Q903;E9Q906;G3X9V2;E9Q8Z6;E9Q8Z8;P30999;E9Q8Z4;E9Q8Z9;D3Z2H2;E9Q901;E9Q904;E9Q986;D3Z7H6;E9Q907;E9Q905;D3Z2H7	G3X9V2	815	827	Ctnnd1	Catenin delta-1	no	no	2	3.2268e-22	150.08	By MS/MS	By MS/MS	By MS/MS	By MS/MS	By MS/MS
AAAMANNLQK	GVPIIVQASQAEKNRAAAMANNLQKGSAGP	AEKNRAAAMANNLQKGSAGPMRLYVGSLHF	R	A	A	Q	K	G	4	0	2	0	0	1	0	0	0	0	1	1	1	0	0	0	0	0	0	0	0	0	10	0	1030.52	Q3UXT6;Q3U313;Q8VH51;Q0VGU9;E9Q8F0;F7AA45;B7ZD61	Q3UXT6	232	241	Rbm39	RNA-binding protein 39	yes	no	2	0.0005015	75.243	By MS/MS	By MS/MS	By MS/MS	By MS/MS	By MS/MS
AAAMDVDTPSGTNSGAGK	______________________________	MDVDTPSGTNSGAGKKRFEVKKWNAVALWA	M	A	A	G	K	K	4	0	1	2	0	0	0	3	0	0	0	1	1	0	1	2	2	0	0	1	0	0	18	0	1648.74	P62878;A0A2R8W6R3	P62878	2	19	Rbx1	E3 ubiquitin-protein ligase RBX1;E3 ubiquitin-protein ligase RBX1, N-terminally processed	yes	no	2	3.5171e-14	116.71	By MS/MS	By MS/MS	By MS/MS		By MS/MS
AAAMDVDTPSGTNSGAGKK	______________________________	DVDTPSGTNSGAGKKRFEVKKWNAVALWAW	M	A	A	K	K	R	4	0	1	2	0	0	0	3	0	0	0	2	1	0	1	2	2	0	0	1	0	0	19	1	1776.83	P62878;A0A2R8W6R3	P62878	2	20	Rbx1	E3 ubiquitin-protein ligase RBX1;E3 ubiquitin-protein ligase RBX1, N-terminally processed	yes	no	2	1.1724e-50	170.66	By MS/MS	By MS/MS	By MS/MS	By MS/MS	By MS/MS
AAAPAPEEEMDECEQALAAEPK	EEKQKPQAERKEEKKAAAPAPEEEMDECEQ	EEMDECEQALAAEPKAKDPFAHLPKSTFVL	K	A	A	P	K	A	7	0	0	1	1	1	6	0	0	0	1	1	1	0	3	0	0	0	0	0	0	0	22	0	2343.02	Q4FZK2;Q9D8N0;Q8R1N8	Q4FZK2	254	275	Eef1g	Elongation factor 1-gamma	yes	no	2;3	2.0217e-78	216	By MS/MS	By MS/MS	By MS/MS	By MS/MS	By MS/MS
AAAPEPHETEK	______________________________	______________________________	M	A	A	E	K	K	3	0	0	0	0	0	3	0	1	0	0	1	0	0	2	0	1	0	0	0	0	0	11	0	1178.56	Q9D7J4	Q9D7J4	2	12	Cox20	Cytochrome c oxidase protein 20 homolog	yes	yes	2	6.4939e-05	90.696	By matching	By MS/MS	By MS/MS	By MS/MS	By MS/MS
AAAPVQAVEPTPASPWTQR	PAALTTSESTMAAERAAAPVQAVEPTPASP	VQAVEPTPASPWTQRTAHDIGGPRTRTGDV	R	A	A	Q	R	T	5	1	0	0	0	2	1	0	0	0	0	0	0	0	4	1	2	1	0	2	0	0	19	0	1976.01	Q8R4Z6;Q9JJY4;Q8BQD9;Q8R4Z5;A0A0G2JE88	Q8R4Z6	24	42	Ddx20	Probable ATP-dependent RNA helicase DDX20	yes	no	2	0.014236	36.572	By MS/MS	By matching		By matching
AAAQCYIDLIIK	AGTLVTLSSAPTAIKAAAQCYIDLIIKESD	AIKAAAQCYIDLIIKESDNNVKLIVLDRLV	K	A	A	I	K	E	3	0	0	1	1	1	0	0	0	3	1	1	0	0	0	0	0	0	1	0	0	0	12	0	1364.74	Q9JIF7	Q9JIF7	280	291	Copb1	Coatomer subunit beta	yes	yes	2	0.00034382	79.148	By MS/MS		By MS/MS	By MS/MS	By MS/MS
AAAQFLTSTWGAQK	NKFLSLNNKRSPVKKAAAQFLTSTWGAQKQ	KAAAQFLTSTWGAQKQQNAKRFKKRWMAKK	K	A	A	Q	K	Q	4	0	0	0	0	2	0	1	0	0	1	1	0	1	0	1	2	1	0	0	0	0	14	0	1478.75	A1L3B6;Q9D7Z3;A0A1Y7VMS4	A1L3B6	219	232	Nol7	Nucleolar protein 7	yes	no	2	0.0061074	55.426	By MS/MS				By MS/MS
AAAQLLQSQAQQSGAQQTK	KKELEEEVSNFQKKKAAAQLLQSQAQQSGA	LLQSQAQQSGAQQTKKDKDKKK________	K	A	A	T	K	K	5	0	0	0	0	7	0	1	0	0	2	1	0	0	0	2	1	0	0	0	0	0	19	0	1956	A0A0J9YTY0;A0A0J9YUL3;Q8C1B7	A0A0J9YTY0	400	418	2021-09-11	Septin-11	yes	no	2	0	320.57	By MS/MS	By MS/MS	By MS/MS	By MS/MS	By MS/MS
AAASAQTSSAVETLPMMPPQSAPIQPK	KSEQSSRMPKGKKAKAAASAQTSSAVETLP	TLPMMPPQSAPIQPKATNKLGKSKLPEKQQ	K	A	A	P	K	A	6	0	0	0	0	3	1	0	0	1	1	1	2	0	5	4	2	0	0	1	0	0	27	0	2708.35	Q05BH6;Q7TPZ2;H3BL37;O08784;H3BIX0;Q3TBZ3;Q3TAB2	Q05BH6	889	915	Tcof1	Treacle protein	no	no	3	0.0045458	17.158	By MS/MS
AAATFNPELITHILDGSPENTR	______________________________	ELITHILDGSPENTRRRREIENLILNDPDF	R	A	A	T	R	R	3	1	2	1	0	0	2	1	1	2	2	0	0	1	2	1	3	0	0	0	0	0	22	0	2366.19	Q9R0H0;Q8BW35	Q9R0H0	10	31	Acox1	Peroxisomal acyl-coenzyme A oxidase 1	yes	no	3	1.0808e-16	78.324	By MS/MS	By MS/MS	By MS/MS	By matching	By MS/MS
AAATFNPELITHILDGSPENTRR	______________________________	LITHILDGSPENTRRRREIENLILNDPDFQ	R	A	A	R	R	R	3	2	2	1	0	0	2	1	1	2	2	0	0	1	2	1	3	0	0	0	0	0	23	1	2522.29	Q9R0H0;Q8BW35	Q9R0H0	10	32	Acox1	Peroxisomal acyl-coenzyme A oxidase 1	yes	no	4	1.0145e-06	61.703	By MS/MS	By MS/MS	By MS/MS	By MS/MS	By MS/MS
AAATLAAVSGTPGLGAQPAELGTHK	VPLVNGSAALGLSGRAAATLAAVSGTPGLG	TPGLGAQPAELGTHKRPASVSSAAAEHEAR	R	A	A	H	K	R	7	0	0	0	0	1	1	4	1	0	3	1	0	0	2	1	3	0	0	1	0	0	25	0	2288.21	E9Q1P8	E9Q1P8	198	222	Irf2bp2	Interferon regulatory factor 2-binding protein 2	yes	yes	3	0.0084787	28.174		By MS/MS	By MS/MS		By MS/MS
AAATPESQEPQAK	EMSACSDEGTAQEGKAAATPESQEPQAKGA	GKAAATPESQEPQAKGAEASAASKEGDTEE	K	A	A	A	K	G	4	0	0	0	0	2	2	0	0	0	0	1	0	0	2	1	1	0	0	0	0	0	13	0	1326.64	P28667	P28667	145	157	Marcksl1	MARCKS-related protein	yes	yes	2	9.6731e-24	157.24	By MS/MS	By MS/MS	By MS/MS	By MS/MS	By MS/MS
AAATQPDGKDTPDEPWAFPAR	QINLSNIRAGNLARRAAATQPDGKDTPDEP	DGKDTPDEPWAFPAREFLRKKLIGKEVCFT	R	A	A	A	R	E	5	1	0	3	0	1	1	1	0	0	0	1	0	1	4	0	2	1	0	0	0	0	21	1	2240.05	Q3UZI3;Q3TW51;Q78PY7;Q3TRW3;Q3TJ56;E9Q3E9	Q3UZI3	63	83	Snd1	Staphylococcal nuclease domain-containing protein 1	yes	no	3	0.00019711	56.327	By matching
AAATTVQEYLK	VFFWIGKHANEEEKKAAATTVQEYLKTHPG	EEKKAAATTVQEYLKTHPGNRDLETPIIVV	K	A	A	L	K	T	3	0	0	0	0	1	1	0	0	0	1	1	0	0	0	0	2	0	1	1	0	0	11	0	1193.63	Q8CEJ4;Q62468	Q8CEJ4	673	683	Vil1	Villin-1	yes	no	2	0.015485	59.645	By matching	By MS/MS	By matching	By matching	By matching
AAAVAAAGAGEPLSPEELLPK	______________________________	AGAGEPLSPEELLPKAEAEKAEEELEEDDD	M	A	A	P	K	A	7	0	0	0	0	0	3	2	0	0	3	1	0	0	3	1	0	0	0	1	0	0	21	0	1961.05	Q9CPQ3;Q3UBW3;A0A2R8VHJ4	Q9CPQ3	2	22	Tomm22	Mitochondrial import receptor subunit TOM22 homolog	yes	no	2	7.5438e-59	180.28	By MS/MS	By MS/MS	By MS/MS	By MS/MS	By MS/MS
AAAVLSGASAGSPAGAPGGPGGLSAVGSGPR	______________________________	PGGPGGLSAVGSGPRLRLLLLESISGLLQP	M	A	A	P	R	L	8	1	0	0	0	0	0	9	0	0	2	0	0	0	4	5	0	0	0	2	0	0	31	0	2503.28	A0A158SIT8;Q9DBD5;Q9D4T3	A0A158SIT8	2	32	Pelp1	Proline-, glutamic acid- and leucine-rich protein 1	yes	no	3	6.0383e-06	41.434
AAAVPVEFK	GVGPELMHAVKEVFKAAAVPVEFKEHHLSE	VKEVFKAAAVPVEFKEHHLSEVQNMASEEK	K	A	A	F	K	E	3	0	0	0	0	0	1	0	0	0	0	1	0	1	1	0	0	0	0	2	0	0	9	0	930.517	Q91VA7;A0A668KL51	Q91VA7	72	80	Idh3b	Isocitrate dehydrogenase [NAD] subunit, mitochondrial	yes	no	2	0.0073028	71.379	By MS/MS	By MS/MS	By MS/MS	By MS/MS
AAAVSDIQDLMR	SGEDVPHRAESSEARAAAVSDIQDLMRRKE	EARAAAVSDIQDLMRRKEEIEAEIKANYDV	R	A	A	M	R	R	3	1	0	2	0	1	0	0	0	1	1	0	1	0	0	1	0	0	0	1	0	0	12	0	1288.64	Q3THC1;Q9CR00;Q3ULI3;Q9CZZ4	Q3THC1	17	28	Psmd9	26S proteasome non-ATPase regulatory subunit 9	yes	no	2	4.93e-05	95.573	By MS/MS	By MS/MS	By MS/MS	By MS/MS	By MS/MS
AAAVVDPQQSVVMR	______________________________	MAAAVVDPQQSVVMRVANLPLVSSTYDLVS	M	A	A	M	R	V	3	1	0	1	0	2	0	0	0	0	0	0	1	0	1	1	0	0	0	4	0	0	14	0	1469.77	Q541S0;Q3U711;P43883;B1AXR5	Q541S0	2	15	Plin2	Perilipin;Perilipin-2	yes	no	2	0.00022457	85.29	By MS/MS	By MS/MS	By MS/MS		By MS/MS
AAAVVEEAAAGDVQR	______________________________	AAAVVEEAAAGDVQRLLVQFQDEGGQLLGS	M	A	A	Q	R	L	6	1	0	1	0	1	2	1	0	0	0	0	0	0	0	0	0	0	0	3	0	0	15	0	1455.73	Q3TC83;Q8VEJ4	Q3TC83	2	16	Nle1	Notchless protein homolog 1	yes	no	2	0.00046844	91.313			By MS/MS		By MS/MS
AAAYLDPNLNHTPSSSTK	______________________________	YLDPNLNHTPSSSTKTHLGTGMERSPGAME	M	A	A	T	K	T	3	0	2	1	0	0	0	0	1	0	2	1	0	0	2	3	2	0	1	0	0	0	18	0	1885.92	K7Q751;A0A5F8MPY3;P34152;A0A2I3BQ85	K7Q751	2	19	Ptk2	Focal adhesion kinase 1	yes	no	2	2.7931e-08	95.417	By MS/MS	By MS/MS	By MS/MS		By MS/MS
AACLESAQEPAGAWSNK	DPPTYKDAFPPLPEKAACLESAQEPAGAWS	CLESAQEPAGAWSNKIRPIKASVITQVFHV	K	A	A	N	K	I	5	0	1	0	1	1	2	1	0	0	1	1	0	0	1	2	0	1	0	0	0	0	17	0	1775.81	Q3V1M8;Q3U4Z7;Q8VDJ3;A0A087WP83;Q8BX68;A0A087WS92;A0A087WPC5;A0A087WQY9	Q3V1M8	51	67	Hdlbp	Vigilin	yes	no	2	6.2046e-107	225.79	By MS/MS	By MS/MS	By MS/MS	By MS/MS	By MS/MS
AACSAAAMEEDSEASSSR	LQEKDEDKDEDEKEKAACSAAAMEEDSEAS	SAAAMEEDSEASSSRMGDSSQGDNNVQKLG	K	A	A	S	R	M	6	1	0	1	1	0	3	0	0	0	0	0	1	0	0	5	0	0	0	0	0	0	18	0	1815.73	Q5DTH1;O08759;A0A0J9YUK0	Q5DTH1	227	244	Ube3a	Ubiquitin-protein ligase E3A	yes	no	2	1.779e-12	107.37			By MS/MS	By MS/MS
AADAEAEVASLNR	ALKDAQEKLELAEKKAADAEAEVASLNRRI	KKAADAEAEVASLNRRIQLVEEELDRAQER	K	A	A	N	R	R	5	1	1	1	0	0	2	0	0	0	1	0	0	0	0	1	0	0	0	1	0	0	13	0	1315.64	Q8K0Z5;E9Q5J9	Q8K0Z5	78	90	Tpm3		no	no	2	8.2725e-52	188.91		By MS/MS	By MS/MS	By MS/MS	By MS/MS
AADAHVDAHYYEQNEQPTGTCAACITGGNR	GCIGIDKFGEILKRKAADAHVDAHYYEQNE	QPTGTCAACITGGNRSLVANLAAANCYKKE	K	A	A	N	R	S	6	1	2	2	2	2	2	3	2	1	0	0	0	0	1	0	3	0	2	1	0	0	30	0	3250.4	P55264;Q8BMC5;A0A286YCD7	P55264	119	148	Adk	Adenosine kinase	yes	no	3;4	9.2707e-88	169.26	By MS/MS	By MS/MS	By MS/MS	By MS/MS	By MS/MS
AADEEAFEDNSEEYIR	TSICEKVIVPNMEFRAADEEAFEDNSEEYI	ADEEAFEDNSEEYIRRDLEGSDIDTRRRAA	R	A	A	I	R	R	3	1	1	2	0	0	5	0	0	1	0	0	0	1	0	1	0	0	1	0	0	0	16	0	1886.78	Q9ERK4;E9Q1T9;F6ZEW4;E9QAX7	Q9ERK4	356	371	Cse1l	Exportin-2	yes	no	2	1.4301e-10	120.03	By MS/MS	By MS/MS	By MS/MS	By MS/MS	By MS/MS
AADEEAFEDNSEEYIRR	TSICEKVIVPNMEFRAADEEAFEDNSEEYI	DEEAFEDNSEEYIRRDLEGSDIDTRRRAAC	R	A	A	R	R	D	3	2	1	2	0	0	5	0	0	1	0	0	0	1	0	1	0	0	1	0	0	0	17	1	2042.88	Q9ERK4;E9Q1T9;F6ZEW4;E9QAX7	Q9ERK4	356	372	Cse1l	Exportin-2	yes	no	2;3	1.0786e-35	127.75	By MS/MS	By MS/MS	By MS/MS	By MS/MS	By MS/MS
AADFQLHTHVNDGTEFGGSIYQK	AKSKLSQNNFALGYKAADFQLHTHVNDGTE	HVNDGTEFGGSIYQKVNERIETSINLAWTA	K	A	A	Q	K	V	2	0	1	2	0	2	1	3	2	1	1	1	0	2	0	1	2	0	1	1	0	0	23	0	2534.18	Q3TX38;Q3TTN3;Q60931;Q5EBQ0;J3QMG3	Q3TX38	175	197	Vdac3	Voltage-dependent anion-selective channel protein 3	yes	no	2;3;4	1.9437e-30	125.78	By MS/MS	By MS/MS	By MS/MS	By MS/MS	By MS/MS
AADGTGVVGGGAVGGGLPK	______________________________	TGVVGGGAVGGGLPKDGLQDAKCPEPIPNR	M	A	A	P	K	D	3	0	0	1	0	0	0	8	0	0	1	1	0	0	1	0	1	0	0	3	0	0	19	0	1538.81	A0A2R8VJW3;Q54AG5;O55229	A0A2R8VJW3	2	20	Chkb	Choline/ethanolamine kinase	yes	no	2	0.00099344	48.044		By MS/MS
AADGTTVVPPEEEEEEEGGK	PHQSPALPKSPPGSKAADGTTVVPPEEEEE	TVVPPEEEEEEEGGKDGIRPSNPQPPQPST	K	A	A	G	K	D	2	0	0	1	0	0	7	3	0	0	0	1	0	0	2	0	2	0	0	2	0	0	20	0	2071.91	F8VPU2;Q8K2R0	F8VPU2	439	458	Farp1	FERM, RhoGEF and pleckstrin domain-containing protein 1	yes	no	2	0.048172	26.969				By matching
AADIDQEVK	PYIKDLFTCTIKRLKAADIDQEVKERAISC	TIKRLKAADIDQEVKERAISCMGQIICNLG	K	A	A	V	K	E	2	0	0	2	0	1	1	0	0	1	0	1	0	0	0	0	0	0	0	1	0	0	9	0	987.487	Q6ZQ38;Q3UMI9	Q6ZQ38	578	586	Cand1	Cullin-associated NEDD8-dissociated protein 1	yes	no	2	0.0010341	75.109			By MS/MS	By MS/MS
AADIDQEVKER	PYIKDLFTCTIKRLKAADIDQEVKERAISC	KRLKAADIDQEVKERAISCMGQIICNLGDN	K	A	A	E	R	A	2	1	0	2	0	1	2	0	0	1	0	1	0	0	0	0	0	0	0	1	0	0	11	1	1272.63	Q6ZQ38;Q3UMI9	Q6ZQ38	578	588	Cand1	Cullin-associated NEDD8-dissociated protein 1	yes	no	3	0.0010977	67.999		By matching			By matching
AADIEQVFR	______________________________	______________________________	M	A	A	F	R	S	2	1	0	1	0	1	1	0	0	1	0	0	0	1	0	0	0	0	0	1	0	0	9	0	1047.53	H9KV01;H9KV15;H9KV00;Q9QX47;H9KV02	H9KV01	2	10	Son	Protein SON	yes	no	2	0.00027987	98.458	By MS/MS	By MS/MS	By MS/MS	By MS/MS	By MS/MS
AADISQWAGPLCLQEVDEPPQHALR	______________________________	LCLQEVDEPPQHALRVDYAGVTVDELGKVL	M	A	A	L	R	V	4	1	0	2	1	3	2	1	1	1	3	0	0	0	3	1	0	1	0	1	0	0	25	0	2787.36	Q5EBQ2;P70296;Q3TGC5;D3Z1V4;D6RHS6	Q5EBQ2	2	26	Pebp1	Phosphatidylethanolamine-binding protein 1;Hippocampal cholinergic neurostimulating peptide	yes	no	2;3	1.7477e-139	226.25	By MS/MS	By MS/MS	By MS/MS	By MS/MS	By MS/MS
AADLGQIPDVDIDSDGVFK	______________________________	GQIPDVDIDSDGVFKYVLIRVHLAEPSGDP	M	A	A	F	K	Y	2	0	0	5	0	1	0	2	0	2	1	1	0	1	1	1	0	0	0	2	0	0	19	0	1973.96	Q9DAK9	Q9DAK9	2	20	Phpt1	14 kDa phosphohistidine phosphatase	yes	yes	2	0.00043987	70.889	By MS/MS		By MS/MS	By MS/MS	By MS/MS
AADLVSENCETYEAHMR	RPGTENTPMIAGLGKAADLVSENCETYEAH	DLVSENCETYEAHMRDIRDYLEERLEAEFG	K	A	A	M	R	D	3	1	1	1	1	0	3	0	1	0	1	0	1	0	0	1	1	0	1	1	0	0	17	0	1981.85	Q9JLI6;A0A0R4J069	Q9JLI6	296	312	Scly	Selenocysteine lyase	yes	no	3	0.00049159	56.851	By MS/MS	By MS/MS	By MS/MS	By MS/MS	By MS/MS
AADPPAENSSAPEAEQGGAE	RRPENPKPQDGKETKAADPPAENSSAPEAE	AENSSAPEAEQGGAE_______________	K	A	A	A	E	-	6	0	1	1	0	1	4	2	0	0	0	0	0	0	3	2	0	0	0	0	0	0	20	0	1896.8	Q60951;Q3UBT1;P62960;Q810K5;Q71V06;A2BGG7;Q8BRJ5	Q60951	303	322	Ybx1	Nuclease-sensitive element-binding protein 1	yes	no	2	1.5994e-29	138.55	By MS/MS	By MS/MS	By MS/MS	By MS/MS	By MS/MS
AADSDLQITNAQTK	LCDLKKQIMGREKLKAADSDLQITNAQTKE	KAADSDLQITNAQTKEEYTDDNALIPKNSS	K	A	A	T	K	E	3	0	1	2	0	2	0	0	0	1	1	1	0	0	0	1	2	0	0	0	0	0	14	0	1474.73	D3YZU8;A0A0R4J165;A0A338P6W1;P97868	D3YZU8	41	54	Rbbp6	E3 ubiquitin-protein ligase RBBP6	yes	no	2	5.3852e-07	97.779	By MS/MS	By MS/MS			By matching
AADSQNSGEGNTSAAESSFSQEVAR	TETEESMGGAESHQRAADSQNSGEGNTSAA	NTSAAESSFSQEVAREQQPTSASERQTPQA	R	A	A	A	R	E	5	1	2	1	0	2	3	2	0	0	0	0	0	1	0	6	1	0	0	1	0	0	25	0	2499.07	Q7M739;F6ZDS4;Q3UVR0;Q91ZA5;Q8BIX0	Q7M739	2025	2049	Tpr	Nucleoprotein TPR	yes	no	2	3.101e-55	155.92	By MS/MS	By MS/MS	By MS/MS	By MS/MS	By MS/MS
AADVLVYLADDTVVPLAVENLSSISAHELHR	AERSHRSSVSSVGARAADVLVYLADDTVVP	AVENLSSISAHELHRAVREVLQLPDVALEA	R	A	A	H	R	A	5	1	1	3	0	0	2	0	2	1	5	0	0	0	1	3	1	0	1	5	0	0	31	0	3316.73	Q3UFK8;D3Z5B2	Q3UFK8	29	59	Frmd8	FERM domain-containing protein 8	yes	no	4	2.9366e-06	53.073		By MS/MS	By MS/MS		By matching
AAEAAASAYYNPGNPHNVYMPTSQPPPPPYYPPEDK	VSGPSAPATPAAEAKAAEAAASAYYNPGNP	TSQPPPPPYYPPEDKKTQ____________	K	A	A	D	K	K	6	0	3	1	0	1	2	1	1	0	0	1	1	0	10	2	1	0	5	1	0	0	36	0	3900.77	Q544A1;P97765	Q544A1	223	258	Wbp2	WW domain-binding protein 2	yes	no	3	1.3528e-13	69.094	By MS/MS	By MS/MS	By MS/MS	By MS/MS	By MS/MS
AAECNIVVTQPR	QVPQYILDDFIQNDRAAECNIVVTQPRRIS	NDRAAECNIVVTQPRRISAVAVAERVAYER	R	A	A	P	R	R	2	1	1	0	1	1	1	0	0	1	0	0	0	0	1	0	1	0	0	2	0	0	12	0	1343.69	A0A087WPL5;O70133;E9QNN1;Q3UR42	E9QNN1	438	449	Dhx9	ATP-dependent RNA helicase A	no	no	2	6.7304e-15	143.24	By MS/MS	By MS/MS	By MS/MS	By MS/MS	By MS/MS
AAEDDELEEEADWIYR	TDLPERFQLRSIPVKAAEDDELEEEADWIY	AEDDELEEEADWIYRNAFATPTISLQDSCD	K	A	A	Y	R	N	3	1	0	3	0	0	5	0	0	1	1	0	0	0	0	0	0	1	1	0	0	0	16	0	1952.83	Q62383	Q62383	307	322	Supt6h	Transcription elongation factor SPT6	yes	yes	2	0.030699	36.447		By MS/MS	By matching
AAEEAEEAREQAER	NMLDRLRSEAEAARRAAEEAEEAREQAERE	RAAEEAEEAREQAEREAAQSRKQVEEAERL	R	A	A	E	R	E	5	2	0	0	0	1	6	0	0	0	0	0	0	0	0	0	0	0	0	0	0	0	14	1	1587.71	Q6S392;Q6S388;Q6S387;Q6S385;Q6S390;E9Q3W4;Q6S393;Q9QXS1	Q6S393	2077	2090	Plec	Plectin	no	no	2;3	6.125e-53	190.15	By MS/MS	By MS/MS	By MS/MS	By MS/MS	By MS/MS
AAEEAFVNDIDESSPGTEWER	ARQDEQLQKTKANNRAAEEAFVNDIDESSP	VNDIDESSPGTEWERVARLCDFNPKSSKQA	R	A	A	E	R	V	3	1	1	2	0	0	5	1	0	1	0	0	0	1	1	2	1	1	0	1	0	0	21	0	2351.02	B1AWE0;Q6PFA2;Q3THU7	B1AWE0	161	181	Clta		yes	no	2	3.2392e-264	288.12	By MS/MS	By MS/MS	By MS/MS	By MS/MS	By MS/MS
AAEEPQQQK	______________________________	______________________________	M	A	A	Q	K	Q	2	0	0	0	0	3	2	0	0	0	0	1	0	0	1	0	0	0	0	0	0	0	9	0	1027.49	Q7TQI3	Q7TQI3	2	10	Otub1	Ubiquitin thioesterase OTUB1	yes	yes	2	0.00054416	84.916	By matching		By MS/MS	By MS/MS	By MS/MS
AAEGAAAQNEYEVK	PKKKIKLKKQRDAARAAEGAAAQNEYEVKA	RAAEGAAAQNEYEVKASEPEAQGEVTACSD	R	A	A	V	K	A	5	0	1	0	0	1	3	1	0	0	0	1	0	0	0	0	0	0	1	1	0	0	14	0	1449.67	Q3UYV7;A0A1Y7VKX7;Q3U7R4;F8WJA0;Q9ESV0;A0A1Y7VLU4	Q3UYV7	108	121	Ddx24	ATP-dependent RNA helicase DDX24	yes	no	2	0.00068584	63.046				By MS/MS
AAEGGLSSPEFSELCIWLGSQIK	LGYKGPLLEEQALSKAAEGGLSSPEFSELC	PEFSELCIWLGSQIKSLCNLEESITSAGRD	K	A	A	I	K	S	2	0	0	0	1	1	3	3	0	2	3	1	0	1	1	4	0	1	0	0	0	0	23	0	2465.21	Q80VD1;Q8CAB7	Q80VD1	38	60	Fam98b	Protein FAM98B	yes	no	2	0.00085747	44.294			By matching	By matching	By MS/MS
AAEHPEPPK	______________________________	______________________________	M	A	A	P	K	G	2	0	0	0	0	0	2	0	1	0	0	1	0	0	3	0	0	0	0	0	0	0	9	0	974.482	Q3UJB0;Q3UAI4;Q80W39;Q3UBH2;Q3UQU5;A0A494B9S9;Q9CS24	Q3UJB0	2	10	Sf3b2		yes	no	2	0.0061125	53.965		By MS/MS		By matching	By MS/MS
AAEINGEVDDDDAGGEWR	MEVMEMEVMEARLIRAAEINGEVDDDDAGG	INGEVDDDDAGGEWRLKYERAVREVDFTKK	R	A	A	W	R	L	3	1	1	4	0	0	3	3	0	1	0	0	0	0	0	0	0	1	0	1	0	0	18	0	1917.8	K3W4L0;B2RRE2;E9QAX2;Q9JMH9	K3W4L0	1352	1369	Myo18a	Unconventional myosin-XVIIIa	no	no	2	9.9524e-18	123.64		By MS/MS	By MS/MS	By MS/MS	By MS/MS
AAELFGLTAEEIYLVHDELDKPLGK	RPRRLMNVNGRSVARAAELFGLTAEEIYLV	EIYLVHDELDKPLGKLALKLGGSARGHNGV	R	A	A	G	K	L	3	0	0	2	0	0	4	2	1	1	5	2	0	1	1	0	1	0	1	1	0	0	25	1	2770.44	Q8BW00;Q3V206	Q8BW00	95	119	Ptrh1	Probable peptidyl-tRNA hydrolase	yes	no	3;4	3.5715e-09	76.21		By matching		By MS/MS	By MS/MS
AAELIANSLATAGDGLIELR	QQKKAAIISAEGDSKAAELIANSLATAGDG	ANSLATAGDGLIELRKLEAAEDIAYQLSRS	K	A	A	L	R	K	5	1	1	1	0	0	2	2	0	2	4	0	0	0	0	1	1	0	0	0	0	0	20	0	1997.08	P67778	P67778	220	239	Phb	Prohibitin	no	no	2;3	4.549e-47	220.99	By MS/MS	By MS/MS	By MS/MS	By MS/MS	By MS/MS
AAELIANSLATAGDGLIELRK	QQKKAAIISAEGDSKAAELIANSLATAGDG	NSLATAGDGLIELRKLEAAEDIAYQLSRSR	K	A	A	R	K	L	5	1	1	1	0	0	2	2	0	2	4	1	0	0	0	1	1	0	0	0	0	0	21	1	2125.17	P67778	P67778	220	240	Phb	Prohibitin	no	no	3	1.2464e-13	85.231	By MS/MS	By MS/MS	By MS/MS	By MS/MS	By MS/MS
AAEMLLFGK	ACSSYTFPKMMGSAKAAEMLLFGKKLTARE	MMGSAKAAEMLLFGKKLTAREAWAQGLVTE	K	A	A	G	K	K	2	0	0	0	0	0	1	1	0	0	2	1	1	1	0	0	0	0	0	0	0	0	9	0	978.521	Q3TCD4;Q9WUR2;E9PY42;Q78JN3	Q3TCD4	280	288	Eci2;Eci3	Enoyl-CoA delta isomerase 2, mitochondrial	yes	no	2	0.00084142	89.752	By MS/MS	By MS/MS		By MS/MS	By MS/MS
AAENGAQSAPLPLEGVDISPK	______________________________	QSAPLPLEGVDISPKQDEGVLKVIKREGTG	K	A	A	P	K	Q	4	0	1	1	0	1	2	2	0	1	2	1	0	0	3	2	0	0	0	1	0	0	21	0	2063.05	P30416	P30416	8	28	Fkbp4	Peptidyl-prolyl cis-trans isomerase FKBP4;Peptidyl-prolyl cis-trans isomerase FKBP4, N-terminally processed	yes	yes	2	2.7069e-24	174.39	By MS/MS	By MS/MS	By MS/MS	By MS/MS	By MS/MS
AAEQAHLWAELVFLYDK	LELFWSRVNIPKVLRAAEQAHLWAELVFLY	EQAHLWAELVFLYDKYEEYDNAIITMMNHP	R	A	A	D	K	Y	4	0	0	1	0	1	2	0	1	0	3	1	0	1	0	0	0	1	1	1	0	0	17	0	2003.02	Q5SXR6;Q68FD5;Q80U89;Q3UPJ3;Q8K2I5	Q5SXR6	1355	1371	Cltc;mKIAA0034	Clathrin heavy chain;Clathrin heavy chain 1	yes	no	2	0.0032601	60.401
AAEQMSTLPIDAPSPLENLEQK	QSTVPPCTASPEPVKAAEQMSTLPIDAPSP	LPIDAPSPLENLEQKETPGSQPSEPCSGVS	K	A	A	Q	K	E	3	0	1	1	0	2	3	0	0	1	3	1	1	0	3	2	1	0	0	0	0	0	22	0	2381.18	P27546;A0A0G2JFH2	P27546	604	625	Map4	Microtubule-associated protein 4	yes	no	2	3.0902e-37	139.58	By MS/MS	By MS/MS	By MS/MS	By MS/MS	By MS/MS
AAESLADPTEYENLFPGLK	VVKLWRENLSKVNQKAAESLADPTEYENLF	LADPTEYENLFPGLKEAFVVEEWVKETHAD	K	A	A	L	K	E	3	0	1	1	0	0	3	1	0	0	3	1	0	1	2	1	1	0	1	0	0	0	19	0	2064.01	O55029	O55029	784	802	Copb2	Coatomer subunit beta	yes	yes	2	1.0163e-18	131.06	By MS/MS	By MS/MS	By matching	By MS/MS	By MS/MS
AAESSVAPSREELLGTK	SSSENSVLQTLLQMRAAESSVAPSREELLG	ESSVAPSREELLGTKEVEDYQKCIVRLKNE	R	A	A	T	K	E	3	1	0	0	0	0	3	1	0	0	2	1	0	0	1	3	1	0	0	1	0	0	17	1	1743.9	A0A0R4J0L6;Q8BJZ4	A0A0R4J0L6	268	284	Mrps35	28S ribosomal protein S35, mitochondrial	yes	no	2	0.071453	59.898		By MS/MS
AAETEAQEGVTR	VVSKSKSKGQSKQTKAAETEAQEGVTRQVT	QTKAAETEAQEGVTRQVTTPKPDKEKNTED	K	A	A	T	R	Q	3	1	0	0	0	1	3	1	0	0	0	0	0	0	0	0	2	0	0	1	0	0	12	0	1260.59	E9Q6J5	E9Q6J5	917	928	Bod1l		yes	yes	2	0.026537	47.844
AAETQTLNFGPEWLR	______________________________	AAETQTLNFGPEWLRALSSGGSITSPPLSP	M	A	A	L	R	A	2	1	1	0	0	1	2	1	0	0	2	0	0	1	1	0	2	1	0	0	0	0	15	0	1731.86	G3UYG6;Q6Y7W8;G3UWR2;Q3TUA5;E9Q2M5;Q8C585;G3UYR9	G3UYG6	2	16	Gigyf2	PERQ amino acid-rich with GYF domain-containing protein 2	yes	no	2	1.7317e-11	122.42	By MS/MS	By MS/MS
AAETVELHK	______________________________	______________________________	M	A	A	H	K	L	2	0	0	0	0	0	2	0	1	0	1	1	0	0	0	0	1	0	0	1	0	0	9	0	996.524	B7ZWI2;B2RXM7;Q9D1J3;A0A1W2P6N2	B7ZWI2	2	10	1110005A23Rik;Sarnp	SAP domain-containing ribonucleoprotein	yes	no	2	0.00066731	75.043	By MS/MS	By MS/MS	By MS/MS	By MS/MS	By MS/MS
AAEVESVKEQLPAK	EVTIETLQPATELSKAAEVESVKEQLPAKA	KAAEVESVKEQLPAKALETMAEQTTDVVHS	K	A	A	A	K	A	3	0	0	0	0	1	3	0	0	0	1	2	0	0	1	1	0	0	0	2	0	0	14	1	1497.8	P27546	P27546	226	239	Map4	Microtubule-associated protein 4	yes	yes	2;3	0.00013659	97.439		By MS/MS	By MS/MS	By MS/MS	By MS/MS
AAFALGGLGSGFASTK	AQAAAERLGYPVLVRAAFALGGLGSGFAST	AFALGGLGSGFASTKEELSALVAPAFAHTS	R	A	A	T	K	E	4	0	0	0	0	0	0	4	0	0	2	1	0	2	0	2	1	0	0	0	0	0	16	0	1453.76	E9QAI5;B2RQC6;G3UWN2;Q6P9L1;E9QAT6;Q7TN13	E9QAI5	556	571	Cad	CAD protein;Glutamine-dependent carbamoyl-phosphate synthase;Aspartate carbamoyltransferase;Dihydroorotase	yes	no	2	2.2933e-05	102.87	By MS/MS	By MS/MS	By MS/MS	By MS/MS	By MS/MS
AAFDDAIAELDTLSEESYK	YEILNSPDRACRLAKAAFDDAIAELDTLSE	DAIAELDTLSEESYKDSTLIMQLLRDNLTL	K	A	A	Y	K	D	4	0	0	3	0	0	3	0	0	1	2	1	0	1	0	2	1	0	1	0	0	0	19	0	2086.96	Q5SS40;P62259;Q8BPH1;Q3V453	Q5SS40	197	215	Ywhae	14-3-3 protein epsilon	yes	no	2	6.2764e-78	247.14	By MS/MS	By MS/MS	By MS/MS	By MS/MS	By MS/MS
AAFDDAIAELDTLSEESYKDSTLIMQLLR	YEILNSPDRACRLAKAAFDDAIAELDTLSE	EESYKDSTLIMQLLRDNLTLWTSDMQGDGE	K	A	A	L	R	D	4	1	0	4	0	1	3	0	0	2	5	1	1	1	0	3	2	0	1	0	0	0	29	1	3257.6	Q5SS40;P62259;Q8BPH1;Q3V453	Q5SS40	197	225	Ywhae	14-3-3 protein epsilon	yes	no	3	2.1624e-10	78.45
AAFFVTLDESEQGYREEDPEASIDSYAK	FARGKNKQSLDAVEKAAFFVTLDESEQGYR	YREEDPEASIDSYAKSLLHGRCFDRWFDKS	K	A	A	A	K	S	4	1	0	3	0	1	5	1	0	1	1	1	0	2	1	3	1	0	2	1	0	0	28	1	3166.43	Q7TQD5;Q3UGT1;P97742;A8ASF5	Q7TQD5	414	441	Cpt1a	Carnitine O-palmitoyltransferase 1, liver isoform	yes	no	3	8.668e-17	91.114	By MS/MS	By MS/MS	By MS/MS	By MS/MS	By MS/MS
AAFGCSGTWLATVEQR	EYINDEGLTQTELTKAAFGCSGTWLATVEQ	AFGCSGTWLATVEQRQENENELELQMKLWN	K	A	A	Q	R	Q	3	1	0	0	1	1	1	2	0	0	1	0	0	1	0	1	2	1	0	1	0	0	16	0	1739.83	Q9CRF5;Q3TQZ0;Q3TI30;Q3THS2;Q3U821;Q7TMM0	Q9CRF5	399	414	Wdr75		yes	no	2	0.0019923	59.227		By MS/MS	By matching	By matching	By matching
AAFGISDSYVDGSSFDPQR	HQLAELNEKKNERLRAAFGISDSYVDGSSF	ISDSYVDGSSFDPQRRAREAKQIAPEPPKP	R	A	A	Q	R	R	2	1	0	3	0	1	0	2	0	1	0	0	0	2	1	4	0	0	1	1	0	0	19	0	2017.9	Q8BTI8;A0A087WRX8;A0A3B2W3Z4;Q05BN4;A0A087WPS9	Q8BTI8	137	155	Srrm2	Serine/arginine repetitive matrix protein 2	yes	no	2	2.6693e-11	105.14	By MS/MS	By MS/MS	By MS/MS	By MS/MS	By MS/MS
AAFGISDSYVDGSSFDPQRR	HQLAELNEKKNERLRAAFGISDSYVDGSSF	SDSYVDGSSFDPQRRAREAKQIAPEPPKPY	R	A	A	R	R	A	2	2	0	3	0	1	0	2	0	1	0	0	0	2	1	4	0	0	1	1	0	0	20	1	2174	Q8BTI8;A0A087WRX8;A0A3B2W3Z4;Q05BN4;A0A087WPS9	Q8BTI8	137	156	Srrm2	Serine/arginine repetitive matrix protein 2	yes	no	2;3	7.4351e-07	60.034	By MS/MS	By MS/MS	By MS/MS	By MS/MS	By MS/MS
AAFGLSEAGFNTACLTK	EFDAVVVGAGGAGLRAAFGLSEAGFNTACL	FGLSEAGFNTACLTKLFPTRSHTVAAQGGI	R	A	A	T	K	L	4	0	1	0	1	0	1	2	0	0	2	1	0	2	0	1	2	0	0	0	0	0	17	0	1743.85	Q8K2B3;A0A1Y7VJ55	Q8K2B3	76	92	Sdha	Succinate dehydrogenase [ubiquinone] flavoprotein subunit, mitochondrial	yes	no	2	1.6696e-35	160.86	By MS/MS	By MS/MS	By MS/MS	By MS/MS	By MS/MS
AAFLSEQLQPLSR	ECGPDNKCDSNLQMRAAFLSEQLQPLSRLQ	MRAAFLSEQLQPLSRLQYSRDTKKLFLSIN	R	A	A	S	R	L	2	1	0	0	0	2	1	0	0	0	3	0	0	1	1	2	0	0	0	0	0	0	13	0	1458.78	Q62470	Q62470	630	642	Itga3	Integrin alpha-3;Integrin alpha-3 heavy chain;Integrin alpha-3 light chain	yes	yes	2	1.9088e-78	211.64	By MS/MS	By MS/MS	By MS/MS	By MS/MS	By MS/MS
AAFQLGSPWR	EGNKEDVDKAVKAARAAFQLGSPWRRMDAS	VKAARAAFQLGSPWRRMDASDRGRLLYRLA	R	A	A	W	R	R	2	1	0	0	0	1	0	1	0	0	1	0	0	1	1	1	0	1	0	0	0	0	10	0	1131.58	Q544B1;Q3U9J7;P47738;Q3UJW1;Q3U6I3;Q3TVM2;A0A0G2JEU1;D3YYF3	Q544B1	87	96	Aldh2	Aldehyde dehydrogenase, mitochondrial	yes	no	2	9.4369e-15	147.29	By MS/MS	By MS/MS	By MS/MS	By MS/MS	By MS/MS
AAFQSLLDAR	DPGSFDSNAFALLLRAAFQSLLDARADEAA	ALLLRAAFQSLLDARADEAALDHPYLKQID	R	A	A	A	R	A	3	1	0	1	0	1	0	0	0	0	2	0	0	1	0	1	0	0	0	0	0	0	10	0	1090.58	Q63829	Q63829	31	40	Commd3	COMM domain-containing protein 3	yes	yes	2	0.0017022	65.305			By MS/MS	By MS/MS
AAFTAFEEVQLPR	SVAEEADRHPERRMRAAFTAFEEVQLPRLK	MRAAFTAFEEVQLPRLKQENPNMRLSQLKQ	R	A	A	P	R	L	3	1	0	0	0	1	2	0	0	0	1	0	0	2	1	0	1	0	0	1	0	0	13	0	1477.76	Q9D8X2	Q9D8X2	165	177	Ccdc124	Coiled-coil domain-containing protein 124	yes	yes	2	1.133e-30	161.17	By MS/MS	By MS/MS	By MS/MS	By MS/MS	By MS/MS
AAFTMFSR	TIKGAGHMVPTDKPRAAFTMFSRFLNKEPY	VPTDKPRAAFTMFSRFLNKEPY________	R	A	A	S	R	F	2	1	0	0	0	0	0	0	0	0	0	0	1	2	0	1	1	0	0	0	0	0	8	0	929.443	Q9D2D1;Q544R6;G3X8T3;P16675	Q9D2D1	460	467	Ctsa	Carboxypeptidase;Lysosomal protective protein;Lysosomal protective protein 32 kDa chain;Lysosomal protective protein 20 kDa chain	yes	no	2	0.023011	51.346	By MS/MS	By MS/MS	By MS/MS
AAFVLPEFTR	VEQMQLKYYNSDMHRAAFVLPEFTRKALND	SDMHRAAFVLPEFTRKALNDIS________	R	A	A	T	R	K	2	1	0	0	0	0	1	0	0	0	1	0	0	2	1	0	1	0	0	1	0	0	10	0	1149.62	Q8BSZ8;Q543H0;Q3UJL7;Q64674	Q8BSZ8	286	295	Srm	Spermidine synthase	yes	no	2	0.00013757	90.657	By MS/MS	By MS/MS	By MS/MS	By MS/MS	By MS/MS
AAGAAAALAFLNQESR	______________________________	AGAAAALAFLNQESRARAGGVGGLRVPAPV	M	A	A	S	R	A	7	1	1	0	0	1	1	1	0	0	2	0	0	1	0	1	0	0	0	0	0	0	16	0	1559.81	Q9CPP0;Q3TAH3	Q9CPP0	2	17	Npm3	Nucleoplasmin-3	yes	no	2	1.3714e-146	289.44	By MS/MS	By MS/MS	By MS/MS	By MS/MS	By MS/MS
AAGAAAIITEPEHTK	PGGGKRTARPATAGKAAGAAAIITEPEHTK	AAGAAAIITEPEHTKERVKLEGSKCKGQLL	K	A	A	T	K	E	5	0	0	0	0	0	2	1	1	2	0	1	0	0	1	0	2	0	0	0	0	0	15	0	1478.77	Q8BK67;A2AWQ2	Q8BK67	76	90	Rcc2	Protein RCC2	yes	no	2	4.3697e-69	197.79	By MS/MS	By MS/MS	By MS/MS	By MS/MS	By MS/MS
AAGAAAIITEPEHTKER	PGGGKRTARPATAGKAAGAAAIITEPEHTK	GAAAIITEPEHTKERVKLEGSKCKGQLLIF	K	A	A	E	R	V	5	1	0	0	0	0	3	1	1	2	0	1	0	0	1	0	2	0	0	0	0	0	17	1	1763.92	Q8BK67;A2AWQ2	Q8BK67	76	92	Rcc2	Protein RCC2	yes	no	3	2.8916e-08	103.88	By MS/MS	By MS/MS	By MS/MS	By MS/MS	By MS/MS
AAGAAEAGEAAVAVVEVGSAQQFEELLR	______________________________	VVEVGSAQQFEELLRLKTKSLLVVHFWAPW	M	A	A	L	R	L	9	1	0	0	0	2	5	3	0	0	2	0	0	1	0	1	0	0	0	4	0	0	28	0	2742.38	Q9CQM9;A0A1B0GS58;A0A1B0GT04;A0A1B0GSD3	Q9CQM9	2	29	Glrx3	Glutaredoxin-3	yes	no	2;3	5.127e-25	130.56		By matching
AAGAQIQGMK	SGAGEASKFPDDLYRAAGAQIQGMKEVLAS	DDLYRAAGAQIQGMKEVLASDLVVKVRAPM	R	A	A	M	K	E	3	0	0	0	0	2	0	2	0	1	0	1	1	0	0	0	0	0	0	0	0	0	10	0	973.501	Q922E1;Q8C1W8;Q61941;Q3TWH2;E9Q8F4;Q8C9V5;Q8C3H2;Q8BGK0;Q8C337	Q922E1	108	117	Nnt	NAD(P) transhydrogenase, mitochondrial	yes	no	2	3.5795e-05	101.64	By MS/MS	By MS/MS	By MS/MS	By MS/MS	By MS/MS
AAGCDFNNVVK	EEAKQALKNLGEILKAAGCDFNNVVKTTVL	EILKAAGCDFNNVVKTTVLLADMNDFGTVN	K	A	A	V	K	T	2	0	2	1	1	0	0	1	0	0	0	1	0	1	0	0	0	0	0	2	0	0	11	0	1180.55	P52760	P52760	68	78	Hrsp12	Ribonuclease UK114	yes	yes	2	2.8198e-05	108.98	By MS/MS	By MS/MS	By MS/MS	By MS/MS	By MS/MS
AAGDTVVIENSDISPEMSEVIGK	AQQSLNSIHSKISLKAAGDTVVIENSDISP	ENSDISPEMSEVIGKLLVRS__________	K	A	A	G	K	L	2	0	1	2	0	0	3	2	0	3	0	1	1	0	1	3	1	0	0	3	0	0	23	0	2360.14	A0A087WNW3;A0A087WQI3;A0A087WQQ5;A0A087WQF8;A0A087WS04;A0A087WS29;A0A087WQG4;A0A087WS23	A0A087WNW3	1220	1242	Ktn1		yes	no	2	3.5212e-13	119.32	By MS/MS	By MS/MS		By MS/MS
AAGEECPMFTPPGGETVEQVK	VAEGKPLSELRAMAKAAGEECPMFTPPGGE	PMFTPPGGETVEQVKMRGKDFFDFICQLIL	K	A	A	V	K	M	2	0	0	0	1	1	4	3	0	0	0	1	1	1	3	0	2	0	0	2	0	0	21	0	2220.01	B2RWB7;Q8BZA9	B2RWB7	109	129	9630033F20Rik;Tigar	Fructose-2,6-bisphosphatase TIGAR	yes	no	2	3.2718e-07	81.647		By MS/MS	By MS/MS	By MS/MS
AAGELGIAVCNIPSAAVEETADSTVCHILNLYR	VIVRIGSGYDNVDIKAAGELGIAVCNIPSA	ETADSTVCHILNLYRRNTWLYQALREGTRV	K	A	A	Y	R	R	6	1	2	1	2	0	3	2	1	3	3	0	0	0	1	2	2	0	1	3	0	0	33	0	3487.73	Q91YZ2;Q3UIX8;Q3UGL5;P56546	Q91YZ2	90	122	Ctbp2	C-terminal-binding protein 2	no	no	3	1.1489e-13	65.558		By MS/MS			By matching
AAGFKDPLLASGTDGVGTK	CSVDLGGFAGLFDLKAAGFKDPLLASGTDG	KDPLLASGTDGVGTKLKIAQLCNKHDSIGQ	K	A	A	T	K	L	3	0	0	2	0	0	0	4	0	0	2	2	0	1	1	1	2	0	0	1	0	0	19	1	1803.94	Q64737	Q64737	481	499	Gart	Trifunctional purine biosynthetic protein adenosine-3;Phosphoribosylamine--glycine ligase;Phosphoribosylformylglycinamidine cyclo-ligase;Phosphoribosylglycinamide formyltransferase	yes	yes	2;3	3.3979e-18	160.65	By MS/MS	By MS/MS	By MS/MS	By MS/MS	By MS/MS
AAGGAGAQVGGSISSGSSASSVTVTR	SRTVLCGTCGQPADKAAGGAGAQVGGSISS	SISSGSSASSVTVTRSFRSVGGSGGGSFGD	K	A	A	T	R	S	5	1	0	0	0	1	0	6	0	1	0	0	0	0	0	7	2	0	0	3	0	0	26	0	2221.09	P48678;Q8BNX5	P48678	600	625	Lmna	Prelamin-A/C;Lamin-A/C	yes	no	2;3	1.6972e-76	228.76	By MS/MS	By MS/MS	By MS/MS	By MS/MS	By MS/MS
AAGGAVSTPAPGK	SEEEEKTPKPPAKKKAAGGAVSTPAPGKKA	KKAAGGAVSTPAPGKKAEAKSSSSSSSSSS	K	A	A	G	K	K	4	0	0	0	0	0	0	3	0	0	0	1	0	0	2	1	1	0	0	1	0	0	13	0	1082.57	A0A286YDA2;A0A286YDT3;E9Q5C9;A0A286YDV7	A0A286YDA2	495	507	Nolc1		yes	no	2	5.3238e-06	107.95	By MS/MS	By MS/MS	By MS/MS	By MS/MS	By MS/MS
AAGIEIQK	EARRLAALQKRRELRAAGIEIQKKRKKKRG	QKRRELRAAGIEIQKKRKKKRGVDYNAEIP	R	A	A	Q	K	K	2	0	0	0	0	1	1	1	0	2	0	1	0	0	0	0	0	0	0	0	0	0	8	0	828.471	Q3UCF2;Q6A068;A0A1W2P7Z8;A0A1W2P7H4;A0A1W2P7S8;A0A1W2P855;A0A1W2P6Q8;Q05DT4	Q3UCF2	193	200	Cdc5l	Cell division cycle 5-like protein	yes	no	2	0.023585	63.21	By MS/MS	By matching		By MS/MS
AAGIIHLGATSCYVGDNTDLIILR	DVMAHVHTFGHCCPKAAGIIHLGATSCYVG	TSCYVGDNTDLIILRNAFDLLLPKLARVIS	K	A	A	L	R	N	3	1	1	2	1	0	0	3	1	4	3	0	0	0	0	1	2	0	1	1	0	0	24	0	2529.33	Q3TMB8;P54822;E9Q3T7;E9Q0A0	Q3TMB8	102	125	Adsl	Adenylosuccinate lyase	yes	no	3	0.0086572	30.592
AAGLATMISTMRPDIDNMDEYVR	YARVEGREIISNLAKAAGLATMISTMRPDI	STMRPDIDNMDEYVRNTTARAFAVVASALG	K	A	A	V	R	N	3	2	1	3	0	0	1	1	0	2	1	0	3	0	1	1	2	0	1	1	0	0	23	1	2569.2	G5E866;Q99NB9;Q3US00	G5E866	603	625	Sf3b1	Splicing factor 3B subunit 1	yes	no	2;3	6.0623e-23	117.74	By MS/MS	By MS/MS	By MS/MS	By MS/MS	By MS/MS
AAGMGSYVQPQR	KQLSVEPYSQEEAERAAGMGSYVQPQRLGV	AERAAGMGSYVQPQRLGVPTEVSTDIPEMD	R	A	A	Q	R	L	2	1	0	0	0	2	0	2	0	0	0	0	1	0	1	1	0	0	1	1	0	0	12	0	1263.6	Q3U0F2;Q9DB42	Q3U0F2	87	98	Zfp593;Znf593	Zinc finger protein 593	yes	no	2	0.00057607	72.643	By MS/MS	By MS/MS	By MS/MS	By MS/MS	By MS/MS
AAGQYSTSYAQQK	LLQQQIQEHEEEARRAAGQYSTSYAQQKRK	RRAAGQYSTSYAQQKRKVSDKEKIDQLQEE	R	A	A	Q	K	R	3	0	0	0	0	3	0	1	0	0	0	1	0	0	0	2	1	0	2	0	0	0	13	0	1401.65	Q8BK99;F6U775	Q8BK99	231	243	Opa1		yes	no	2	0.00012191	90.15
AAGSGELGVTVK	GVRIRETADFKVDTKAAGSGELGVTVKGPK	DTKAAGSGELGVTVKGPKGLEELVKQKGFL	K	A	A	V	K	G	2	0	0	0	0	0	1	3	0	0	1	1	0	0	0	1	1	0	0	2	0	0	12	0	1087.59	Q80X90	Q80X90	481	492	Flnb	Filamin-B	yes	yes	2	2.2599e-08	119.22	By MS/MS	By MS/MS	By MS/MS	By MS/MS	By MS/MS
AAGSIASAQKPPAGK	AATTAGKPEPNAVTKAAGSIASAQKPPAGK	AAGSIASAQKPPAGKVQIVSKKVSYSHIQS	K	A	A	G	K	V	5	0	0	0	0	1	0	2	0	1	0	2	0	0	2	2	0	0	0	0	0	0	15	1	1352.74	P27546;A0A0G2JFH2;A0A140T8T5	P27546	950	964	Map4	Microtubule-associated protein 4	yes	no	2;3	1.1074e-16	98.974	By MS/MS	By MS/MS	By MS/MS	By MS/MS	By MS/MS
AAGSLLTDECR	SSLLGGGGVDGCIHRAAGSLLTDECRTLQN	CIHRAAGSLLTDECRTLQNCETGKAKITCG	R	A	A	C	R	T	2	1	0	1	1	0	1	1	0	0	2	0	0	0	0	1	1	0	0	0	0	0	11	0	1178.56	Q922B1	Q922B1	188	198	Macrod1	O-acetyl-ADP-ribose deacetylase MACROD1	yes	yes	2	0.069023	32.329
AAGSQESLEAGNAK	KNDDLNKPVSKGRKRAAGSQESLEAGNAKA	RAAGSQESLEAGNAKAPKLQDGAKKAVPAE	R	A	A	A	K	A	4	0	1	0	0	1	2	2	0	0	1	1	0	0	0	2	0	0	0	0	0	0	14	0	1331.63	E9QPI5;Q6A026	E9QPI5	1297	1310	Pds5a	Sister chromatid cohesion protein PDS5 homolog A	yes	no	2	9.7017e-06	100.88	By MS/MS	By MS/MS	By MS/MS		By MS/MS
AAGTDGPFQEVDGVASTR	SGNTEPVSFYGIQYRAAGTDGPFQEVDGVA	TDGPFQEVDGVASTRYSIGGLSPFSEYAFR	R	A	A	T	R	Y	3	1	0	2	0	1	1	3	0	0	0	0	0	1	1	1	2	0	0	2	0	0	18	0	1776.83	A2A8L5;F6Y3V0	A2A8L5	356	373	Ptprf	Receptor-type tyrosine-protein phosphatase F	yes	no	2	0.014761	53.001				By MS/MS
AAGTLYTYPENWR	______________________________	______________________________	M	A	A	W	R	A	2	1	1	0	0	0	1	1	0	0	1	0	0	0	1	0	2	1	2	0	0	0	13	0	1540.73	Q4FZK2;Q9D8N0	Q4FZK2	2	14	Eef1g	Elongation factor 1-gamma	yes	no	2	3.8467e-151	254.57	By MS/MS	By MS/MS	By MS/MS	By MS/MS	By MS/MS
AAGTLYTYPENWRAFKALIAAQYSGAQVR	______________________________	FKALIAAQYSGAQVRVLSAPPHFHFGQTNR	M	A	A	V	R	V	7	2	1	0	0	2	1	2	0	1	2	1	0	1	1	1	2	1	3	1	0	0	29	2	3215.65	Q4FZK2;Q9D8N0	Q4FZK2	2	30	Eef1g	Elongation factor 1-gamma	yes	no	3	2.1379e-07	54.744
AAGTSNYWEDLRK	______________________________	______________________________	M	A	A	R	K	Q	2	1	1	1	0	0	1	1	0	0	1	1	0	0	0	1	1	1	1	0	0	0	13	1	1509.72	Q80UU0;O88630	Q80UU0	2	14	Gosr1	Golgi SNAP receptor complex member 1	yes	no	2	3.3777e-07	119.27	By MS/MS	By MS/MS	By MS/MS	By MS/MS	By MS/MS
AAGVCLMLLSTCCEDDIVPHVLPFIK	KQDENDDDDDWNPCKAAGVCLMLLSTCCED	CCEDDIVPHVLPFIKEHIKNPDWRYRDAAV	K	A	A	I	K	E	2	0	0	2	3	0	1	1	1	2	4	1	1	1	2	1	1	0	0	3	0	0	26	0	2918.47	Q3TFE8;P70168;Q7TSZ6;Q3UHW8	Q3TFE8	346	371	Kpnb1	Importin subunit beta-1	yes	no	2;3	1.2119e-07	48.704		By MS/MS	By MS/MS
AAGVEAAAEVAATEPK	______________________________	AGVEAAAEVAATEPKMEEESGAPCVPSGNG	M	A	A	P	K	M	7	0	0	0	0	0	3	1	0	0	0	1	0	0	1	0	1	0	0	2	0	0	16	0	1483.75	Q9D0E1;Q3THB3;Q3TW40;Q3TL61;B8JK32;B8JK33	Q9D0E1	2	17	Hnrnpm	Heterogeneous nuclear ribonucleoprotein M	yes	no	2	2.12e-125	228.78	By MS/MS	By MS/MS	By MS/MS	By MS/MS	By MS/MS
AAGVSVEPFWPGLFAK	DEVTVTEDKINALIKAAGVSVEPFWPGLFA	AGVSVEPFWPGLFAKALANVNIGSLICNVG	K	A	A	A	K	A	3	0	0	0	0	0	1	2	0	0	1	1	0	2	2	1	0	1	0	2	0	0	16	0	1674.88	Q58E35;P47955	Q58E35	34	49	Rplp1	60S acidic ribosomal protein P1	yes	no	2	1.7584e-19	149.96	By MS/MS	By MS/MS	By MS/MS	By MS/MS	By MS/MS
AAGVVLEMIR	RQASQGMVGQLAARRAAGVVLEMIREGKIA	LAARRAAGVVLEMIREGKIAGRAVLIAGQP	R	A	A	I	R	E	2	1	0	0	0	0	1	1	0	1	1	0	1	0	0	0	0	0	0	2	0	0	10	0	1057.6	Q3UXP2;Q3TXT7;Q9WTM5;A0A1B0GSR4;A0A1B0GT54	Q3UXP2	55	64	Ruvbl2	RuvB-like 2	yes	no	2	0.001323	68.371	By MS/MS	By MS/MS	By MS/MS	By MS/MS	By MS/MS
AAHFFSTLQEWPQTHQASISYTGPR	VKVSKYWYLGPLKTKAAHFFSTLQEWPQTH	WPQTHQASISYTGPRERPPIEPEETPPRPS	K	A	A	P	R	E	3	1	0	0	0	3	1	1	2	1	1	0	0	2	2	3	3	1	1	0	0	0	25	0	2859.37	Q9ESW4	Q9ESW4	234	258	Agk	Acylglycerol kinase, mitochondrial	yes	yes	4	0.0063284	28.816	By MS/MS	By matching		By matching
AAHIFFTDTCPEPLFSELGR	ALIADFQGTPTFTYKAAHIFFTDTCPEPLF	FTDTCPEPLFSELGRSRLAKAVKTLKEIHL	K	A	A	G	R	S	2	1	0	1	1	0	2	1	1	1	2	0	0	3	2	1	2	0	0	0	0	0	20	0	2294.1	Q99J48;Q548T0;F8WGM5;Q64324	Q99J48	100	119	Stxbp2	Syntaxin-binding protein 2	yes	no	3	0.063082	22.571	By matching	By MS/MS
AAHIFNESLVCHQIR	KNPNYIRCIKPNDKKAAHIFNESLVCHQIR	AAHIFNESLVCHQIRYLGLLENVRVRRAGY	K	A	A	I	R	Y	2	1	1	0	1	1	1	0	2	2	1	0	0	1	0	1	0	0	0	1	0	0	15	0	1780.9	Q7TQD7;P46735;E9QNH6;E9Q580;Q3TTZ3;Q3UEQ4	Q7TQD7	603	617	Myo1b	Unconventional myosin-Ib	yes	no	3	4.3368e-08	95.57		By MS/MS	By MS/MS	By MS/MS	By matching
AAHLCAEAALR	AQGTQVTGRKADVIKAAHLCAEAALRLVKP	DVIKAAHLCAEAALRLVKPGNQNTQVTEAW	K	A	A	L	R	L	5	1	0	0	1	0	1	0	1	0	2	0	0	0	0	0	0	0	0	0	0	0	11	0	1168.6	Q3TGU7;P50580;Q05BN2;Q3UMW2	Q3TGU7	145	155	Pa2g4	Proliferation-associated protein 2G4	yes	no	2;3	1.1946e-06	92.428	By MS/MS	By MS/MS	By MS/MS	By MS/MS	By MS/MS
AAHSEGHITAGLDMK	DNAGYDSADLVAQLRAAHSEGHITAGLDMK	AAHSEGHITAGLDMKEGTIGDMAVLGITES	R	A	A	M	K	E	3	0	0	1	0	0	1	2	2	1	1	1	1	0	0	1	1	0	0	0	0	0	15	0	1536.74	Q542X7;P80314;Q9JJD8;A0A1W2P8B6	Q542X7	467	481	Cct2	T-complex protein 1 subunit beta	yes	no	2;3	4.922e-102	248.32	By MS/MS	By MS/MS	By MS/MS	By MS/MS	By MS/MS
AAHVLMPHESTVEHTHVDINEMESPLATR	SFINLLYYPFSYLFRAAHVLMPHESTVEHT	THVDINEMESPLATRNRTSVDFKDTDYKRH	R	A	A	T	R	N	3	1	1	1	0	0	4	0	4	1	2	0	2	0	2	2	3	0	0	3	0	0	29	0	3250.55	A0A494B9X3;E9Q9M1;Q3V1L4;A0A494BBP6	A0A494B9X3	504	532	Nt5c2	Cytosolic purine 5-nucleotidase	yes	no	4	2.4445e-06	49.793
AAIAAAAAAAAAK	AAILKASPKKAAVAKAAIAAAAAAAAAKAK	AKAAIAAAAAAAAAKAKVPARRPQDQARRL	K	A	A	A	K	A	11	0	0	0	0	0	0	0	0	1	0	1	0	0	0	0	0	0	0	0	0	0	13	0	1040.6	Q9CWK0;Q9CR57	Q9CWK0	148	160	Rpl14	60S ribosomal protein L14	yes	no	2	1.1471e-15	141.2	By MS/MS	By MS/MS	By MS/MS	By MS/MS	By MS/MS
AAIANLCIGDLITAIDGEDTSSMTHLEAQNK	FEQPLAISRVTPGSKAAIANLCIGDLITAI	GEDTSSMTHLEAQNKIKGCADNMTLTVSRS	K	A	A	N	K	I	5	0	2	3	1	1	2	2	1	4	3	1	1	0	0	2	3	0	0	0	0	0	31	0	3258.57	O70400;S4R1V0	O70400	39	69	Pdlim1	PDZ and LIM domain protein 1	yes	no	3	1.3417e-09	54.732		By MS/MS
AAIAQALAGEVSVVPPSR	PREAYPDGSSKEKRRAAIAQALAGEVSVVP	AQALAGEVSVVPPSRLMALLGQALKWQQHQ	R	A	A	S	R	L	5	1	0	0	0	1	1	1	0	1	1	0	0	0	2	2	0	0	0	3	0	0	18	0	1734.96	Q3UKJ7	Q3UKJ7	143	160	Smu1	WD40 repeat-containing protein SMU1;WD40 repeat-containing protein SMU1, N-terminally processed	yes	yes	2	8.1833e-11	104.41	By MS/MS	By MS/MS	By MS/MS	By MS/MS	By MS/MS
AAIAQLNGK	KDYAFVHMEKEADAKAAIAQLNGKEVKGKR	KEADAKAAIAQLNGKEVKGKRINVELSTKG	K	A	A	G	K	E	3	0	1	0	0	1	0	1	0	1	1	1	0	0	0	0	0	0	0	0	0	0	9	0	884.508	Q8C2Q3;Q3U6A2;E9QL13	Q8C2Q3	127	135	Rbm14	RNA-binding protein 14	yes	no	2	0.00061443	92.822	By MS/MS	By MS/MS	By MS/MS	By MS/MS	By MS/MS
AAIDAGYR	GTWKSPPNQVKEAVKAAIDAGYRHIDCAYA	QVKEAVKAAIDAGYRHIDCAYAYCNENEVG	K	A	A	Y	R	H	3	1	0	1	0	0	0	1	0	1	0	0	0	0	0	0	0	0	1	0	0	0	8	0	835.419	P45377	P45377	34	41	Akr1b8	Aldose reductase-related protein 2	no	no	2	0.051649	42.396		By MS/MS
AAIDWFDGK	KGEATVSFDDPPSAKAAIDWFDGKEFSGNP	DPPSAKAAIDWFDGKEFSGNPIKVSFATRR	K	A	A	G	K	E	2	0	0	2	0	0	0	1	0	1	0	1	0	1	0	0	0	1	0	0	0	0	9	0	1021.49	Q8CFQ9;Q564D0;Q3USY4;P56959;G3UXT7;Q3UK30;Q3TLE4;Q8BQ46;F6QCI0	Q8CFQ9	341	349	Fus;Taf15	RNA-binding protein FUS	no	no	1;2	0.00036639	101.43	By MS/MS	By MS/MS	By MS/MS	By MS/MS	By MS/MS
AAIDWFDGKEFSGNPIK	KGEATVSFDDPPSAKAAIDWFDGKEFSGNP	IDWFDGKEFSGNPIKVSFATRRADFNRGGG	K	A	A	I	K	V	2	0	1	2	0	0	1	2	0	2	0	2	0	2	1	1	0	1	0	0	0	0	17	1	1893.93	Q8CFQ9;Q564D0;Q3USY4;P56959;G3UXT7;Q3UK30	Q8CFQ9	341	357	Fus	RNA-binding protein FUS	yes	no	2;3	4.1044e-08	110.29	By MS/MS	By MS/MS	By MS/MS	By MS/MS	By MS/MS
AAIGCGIVESILNWVK	KSFGSTCQLSEKFIKAAIGCGIVESILNWV	AIGCGIVESILNWVKFKAQIQLNKKCSAVK	K	A	A	V	K	F	2	0	1	0	1	0	1	2	0	3	1	1	0	0	0	1	0	1	0	2	0	0	16	0	1715.93	Q01320	Q01320	400	415	Top2a	DNA topoisomerase 2-alpha	yes	yes	2	2.3789e-06	91.937			By MS/MS
AAIISAEGDSK	ERARFVVEKAEQQKKAAIISAEGDSKAAEL	QQKKAAIISAEGDSKAAELIANSLATAGDG	K	A	A	S	K	A	3	0	0	1	0	0	1	1	0	2	0	1	0	0	0	2	0	0	0	0	0	0	11	0	1060.54	P67778	P67778	209	219	Phb	Prohibitin	yes	yes	1;2	0.0001441	86.898	By MS/MS	By MS/MS	By MS/MS	By MS/MS	By MS/MS
AAILPTSIFLTNK	PSNHVIDRWLGEPIKAAILPTSIFLTNKKG	IKAAILPTSIFLTNKKGFPVLSKVQQRLIF	K	A	A	N	K	K	2	0	1	0	0	0	0	0	0	2	2	1	0	1	1	1	2	0	0	0	0	0	13	0	1387.81	Q8CIG8;A0A0R4J049;F6QQQ6	Q8CIG8	228	240	Prmt5	Protein arginine N-methyltransferase 5	yes	no	2	0.0014544	60.434	By MS/MS	By MS/MS	By MS/MS	By MS/MS	By MS/MS
AAILQTEVDALR	HIEVLKESLTAKEQRAAILQTEVDALRLRL	EQRAAILQTEVDALRLRLEEKETMLNKKTK	R	A	A	L	R	L	3	1	0	1	0	1	1	0	0	1	2	0	0	0	0	0	1	0	0	1	0	0	12	0	1298.72	V9GXF0;V9GXP8;F8VPM7;V9GXH3;Q99MI1;V9GWT6;Q3TRG3;Q5J8K5;Q5J8K6;Q5J8K7;Q5J8K8;Q3UHT7;Q6PH08	V9GXF0	489	500	Erc1;Erc2	ELKS/Rab6-interacting/CAST family member 1;ERC protein 2	yes	no	2	0.00029947	80.755	By MS/MS	By MS/MS	By MS/MS	By MS/MS	By MS/MS
AAISDSVVEPAAK	MAIMNHVLGPRKELKAAISDSVVEPAAKAA	LKAAISDSVVEPAAKAALKLYHVSDSEGKL	K	A	A	A	K	A	4	0	0	1	0	0	1	0	0	1	0	1	0	0	1	2	0	0	0	2	0	0	13	0	1256.66	Q8CEJ4;Q62468;F6V2H5	Q8CEJ4	238	250	Vil1	Villin-1	yes	no	2	2.383e-08	120.09		By MS/MS	By MS/MS	By MS/MS	By MS/MS
AAITVEHLAIK	STYEQVDLIGKKTQKAAITVEHLAIKCHWT	KTQKAAITVEHLAIKCHWTERAAVIGDVIR	K	A	A	I	K	C	3	0	0	0	0	0	1	0	1	2	1	1	0	0	0	0	1	0	0	1	0	0	11	0	1164.69	Q9JIK5;Q6PCP0;Q3ULC7;Q9CWZ5;Q8K2L4	Q9JIK5	479	489	Ddx21	Nucleolar RNA helicase 2	yes	no	2;3	0.015424	55.249	By MS/MS	By MS/MS	By MS/MS	By matching	By matching
AALAEITEMVAQLHGTMIK	CKHHPPNHADFRDCRAALAEITEMVAQLHG	EITEMVAQLHGTMIKMENFQKLHELKKDLI	R	A	A	I	K	M	4	0	0	0	0	1	2	1	1	2	2	1	2	0	0	0	2	0	0	1	0	0	19	0	2026.06	F8VPU2;Q8K2R0;Q99KU3;Q8R2X2	F8VPU2	718	736	Farp1	FERM, RhoGEF and pleckstrin domain-containing protein 1	yes	no	3	2.7107e-07	86.213	By MS/MS	By MS/MS	By MS/MS	By MS/MS	By matching
AALAGGTTMIIDHVVPEPESSLTEAYEK	YKGMTTVDDFFQGTKAALAGGTTMIIDHVV	VVPEPESSLTEAYEKWREWADGKSCCDYAL	K	A	A	E	K	W	4	0	0	1	0	0	4	2	1	2	2	1	1	0	2	2	3	0	1	2	0	0	28	0	2928.44	Q3TT92;E9PWE8;Q62188	Q3TT92	93	120	Dpysl3	Dihydropyrimidinase-related protein 3	yes	no	3	0.0014486	44.811		By MS/MS
AALAGGTTMIIDHVVPEPGTSLLAAFDQWR	DQGMTSADDFFQGTKAALAGGTTMIIDHVV	PEPGTSLLAAFDQWREWADSKSCCDYSLHV	K	A	A	W	R	E	5	1	0	2	0	1	1	3	1	2	3	0	1	1	2	1	3	1	0	2	0	0	30	0	3136.6	O08553	O08553	95	124	Dpysl2	Dihydropyrimidinase-related protein 2	yes	yes	3	1.1493e-08	58.858	By MS/MS	By MS/MS	By MS/MS	By MS/MS	By MS/MS
AALAHSEIATTQAASTK	QRLRERLQRLEEEHRAALAHSEIATTQAAS	LAHSEIATTQAASTKALPNGRDAPDGPSVE	R	A	A	T	K	A	6	0	0	0	0	1	1	0	1	1	1	1	0	0	0	2	3	0	0	0	0	0	17	0	1669.86	A0A3B2W7J8;Q6S392;Q6S388;Q6S387;Q6S385;Q6S390;E9Q3W4;Q6S393;Q9QXS1	Q6S393	2595	2611	Plec	Plectin	no	no	2;3	9.1166e-195	270.21	By MS/MS	By MS/MS	By MS/MS	By MS/MS	By MS/MS
AALAPLPPLPAQFK	______________________________	MAALAPLPPLPAQFKSIQHHLRTAQEHDKR	M	A	A	F	K	S	4	0	0	0	0	1	0	0	0	0	3	1	0	1	4	0	0	0	0	0	0	0	14	0	1432.84	Q9CR26;F8WJC2;Q3V4B3	Q9CR26	2	15	Vta1	Vacuolar protein sorting-associated protein VTA1 homolog	yes	no	2	8.2012e-05	78.934				By MS/MS	By MS/MS
AALAQAADCEVEQWNSDDPIPR	LMKVFVTGPLPAEGRAALAQAADCEVEQWN	DCEVEQWNSDDPIPRKDLEQGVVGAHGLLC	R	A	A	P	R	K	5	1	1	3	1	2	2	0	0	1	1	0	0	0	2	1	0	1	0	1	0	0	22	0	2442.11	Q3T9Z2;Q91Z53;D6REG4	Q3T9Z2	21	42	Grhpr	Glyoxylate reductase/hydroxypyruvate reductase	yes	no	2	9.4945e-31	164.65		By MS/MS	By MS/MS	By MS/MS	By MS/MS
AALCHFCIDMLNAK	DSPLLKYSAKDYFFKAALCHFCIDMLNAKL	KAALCHFCIDMLNAKLAVQKYEELFPAFSD	K	A	A	A	K	L	3	0	1	1	2	0	0	0	1	1	2	1	1	1	0	0	0	0	0	0	0	0	14	0	1636.78	Q9DB05	Q9DB05	209	222	Napa	Alpha-soluble NSF attachment protein	yes	yes	3	0.00037642	64.313	By MS/MS	By MS/MS	By MS/MS
AALCLTVNAGNPPLEALLAVEHVK	______________________________	GNPPLEALLAVEHVKGDVSISVEEGKENLL	M	A	A	V	K	G	5	0	2	0	1	0	2	1	1	0	5	1	0	0	2	0	1	0	0	3	0	0	24	0	2486.36	B9EIU1;Q8CGC7;Q8BTR1;Q3UGD4;A0A0A6YWA4	B9EIU1	2	25	Eprs	Bifunctional glutamate/proline--tRNA ligase;Glutamate--tRNA ligase;Proline--tRNA ligase	yes	no	2;3	2.1222e-23	151.9	By matching	By MS/MS		By MS/MS	By matching
AALDEAQGVGLDSTGYYDQEIYGGSDSR	HEDIEAQIREIQGKKAALDEAQGVGLDSTG	TGYYDQEIYGGSDSRFAGYVTSIAATELED	K	A	A	S	R	F	3	1	0	4	0	2	2	5	0	1	2	0	0	0	0	3	1	0	3	1	0	0	28	0	2936.29	G5E866;Q99NB9;Q3US00;A0JLN0;Q3UIB4;A0A087WNS2;Q3TB51	G5E866	23	50	Sf3b1	Splicing factor 3B subunit 1	yes	no	2;3	8.0318e-13	103.85	By MS/MS	By MS/MS	By MS/MS	By MS/MS	By MS/MS
AALDGTPGMIGYGMAK	KHLKEGGLLTLAGAKAALDGTPGMIGYGMA	ALDGTPGMIGYGMAKGAVHQLCQSLAGKNS	K	A	A	A	K	G	3	0	0	1	0	0	0	4	0	1	1	1	2	0	1	0	1	0	1	0	0	0	16	0	1551.74	D3YWR7;Q8BVI4;A0A0G2JGJ1;A0A0G2JGY0;D3Z1A1	D3YWR7	84	99	Qdpr	Dihydropteridine reductase	yes	no	2	3.2841e-06	89.266	By MS/MS	By MS/MS	By MS/MS	By MS/MS	By MS/MS
AALEALGSCLNNK	CRGLELIASENFCSRAALEALGSCLNNKYS	SRAALEALGSCLNNKYSEGYPGKRYYGGAE	R	A	A	N	K	Y	3	0	2	0	1	0	1	1	0	0	3	1	0	0	0	1	0	0	0	0	0	0	13	0	1346.69	Q9CZN7	Q9CZN7	83	95	Shmt2	Serine hydroxymethyltransferase	yes	yes	2	1.3908e-30	159.34				By MS/MS	By MS/MS
AALEAQNALHNIK	PQSKGCCFVTFYTRKAALEAQNALHNIKTL	RKAALEAQNALHNIKTLPGMHHPI______	K	A	A	I	K	T	4	0	2	0	0	1	1	0	1	1	2	1	0	0	0	0	0	0	0	0	0	0	13	0	1391.75	S4R2J2;S4R2L5;A3KGT0;A0A0R4J2B0;V9GX43;S4R2U7;S4R1S7;E9QA47;Q9Z0H4	S4R2J2	71	83	Celf2	CUGBP Elav-like family member 2	yes	no	2	9.7428e-31	161.67	By MS/MS	By MS/MS	By MS/MS	By MS/MS	By MS/MS
AALEAQNALHNMK	PQSKGCCFVTFYTRKAALEAQNALHNMKVL	RKAALEAQNALHNMKVLPGMHHPIQMKPAD	K	A	A	M	K	V	4	0	2	0	0	1	1	0	1	0	2	1	1	0	0	0	0	0	0	0	0	0	13	0	1409.71	A0A0R4J0T5;P28659	A0A0R4J0T5	71	83	Celf1	CUGBP Elav-like family member 1	yes	no	2;3	1.145e-22	154.84	By MS/MS	By MS/MS	By MS/MS	By MS/MS	By MS/MS
AALEAVGGTVVLE	EIKANVAKAEAEKIKAALEAVGGTVVLE__	IKAALEAVGGTVVLE_______________	K	A	A	L	E	-	3	0	0	0	0	0	2	2	0	0	2	0	0	0	0	0	1	0	0	3	0	0	13	0	1227.67	Q9DB15	Q9DB15	189	201	Mrpl12	39S ribosomal protein L12, mitochondrial	yes	yes	2	0.00247	72.928	By MS/MS	By MS/MS	By matching	By matching	By matching
AALEEFSR	LASVVDPRVASAAAKAALEEFSRVREEVPL	VASAAAKAALEEFSRVREEVPLELVEAHVK	K	A	A	S	R	V	2	1	0	0	0	0	2	0	0	0	1	0	0	1	0	1	0	0	0	0	0	0	8	0	921.456	Q3UNN4;Q3UPK0;P97496;Q3UMX0	Q3UNN4	716	723	Smarcc1	SWI/SNF complex subunit SMARCC1	yes	no	2	0.054743	41.429	By MS/MS		By matching	By MS/MS
AALEELVR	______________________________	______________________________	R	A	A	V	R	L	2	1	0	0	0	0	2	0	0	0	2	0	0	0	0	0	0	0	0	1	0	0	8	0	899.508	Q8C2D1;Q8VDX8;Q3UDH1;Q3U890;Q61035;Q9D094;A0A494BAV2	Q8C2D1	5	12	Hars	Histidine--tRNA ligase, cytoplasmic	yes	no	2	0.0058266	69.198	By MS/MS	By MS/MS	By MS/MS	By MS/MS	By MS/MS
AALEEVYPDLTPEENRR	QGVALLPFVDERRLRAALEEVYPDLTPEEN	LEEVYPDLTPEENRRNSLGGDVLFVGKLHP	R	A	A	R	R	N	2	2	1	1	0	0	4	0	0	0	2	0	0	0	2	0	1	0	1	1	0	0	17	1	2000.98	Q9DBR1	Q9DBR1	660	676	Xrn2	5-3 exoribonuclease 2	yes	yes	2;3	4.0346e-05	73.252	By MS/MS	By MS/MS	By MS/MS	By MS/MS	By MS/MS
AALEGTLAETEAR	LQGLEIELQSQLSMKAALEGTLAETEARYG	MKAALEGTLAETEARYGVQLSQIQSVISGF	K	A	A	A	R	Y	4	1	0	0	0	0	3	1	0	0	2	0	0	0	0	0	2	0	0	0	0	0	13	0	1330.67	CON__P19001;B1AQ78;P19001	CON__P19001	321	333	Krt19	Keratin, type I cytoskeletal 19	yes	no	2	3.201e-31	166.97	By MS/MS	By MS/MS	By MS/MS	By MS/MS	By MS/MS
AALETDENLLLCAPTGAGK	EGFKTLNRIQSKLYRAALETDENLLLCAPT	TDENLLLCAPTGAGKTNVALMCMLREIGKH	R	A	A	G	K	T	4	0	1	1	1	0	2	2	0	0	4	1	0	0	1	0	2	0	0	0	0	0	19	0	1929.97	Q6P4T2;Q8BYH6	Q6P4T2	491	509	Snrnp200	U5 small nuclear ribonucleoprotein 200 kDa helicase	yes	no	2	8.2856e-32	187.97	By MS/MS	By MS/MS	By MS/MS	By MS/MS	By MS/MS
AALEYLEDIDLK	LLLANTDMFLSKPRKAALEYLEDIDLKTLE	PRKAALEYLEDIDLKTLEKEPRTFKAKELW	K	A	A	L	K	T	2	0	0	2	0	0	2	0	0	1	3	1	0	0	0	0	0	0	1	0	0	0	12	0	1391.72	D3Z0A8;D3YYG8;D3Z398;D3Z252;Q3U125;Q9CYH2;D3Z143;D3YWL4	D3Z0A8	33	44	Fam213a	Redox-regulatory protein FAM213A	yes	no	2	1.8709e-05	99.788
AALGQGVAPVHTQK	PRVQGKSGGKGLQGKAALGQGVAPVHTQKT	KAALGQGVAPVHTQKTGPSVKAMAQEDSES	K	A	A	Q	K	T	3	0	0	0	0	2	0	2	1	0	1	1	0	0	1	0	1	0	0	2	0	0	14	0	1375.76	Q05BH6;Q7TPZ2;H3BL37;O08784;H3BIX0;Q6PFZ6;F6R3V4	Q05BH6	588	601	Tcof1	Treacle protein	yes	no	2;3	0.00068621	45.433		By MS/MS		By MS/MS	By matching
AALGSSSQNVTEYVVR	______________________________	ALGSSSQNVTEYVVRVPKNTAKRYNIMAFN	M	A	A	V	R	V	2	1	1	0	0	1	1	1	0	0	1	0	0	0	0	3	1	0	1	3	0	0	16	0	1679.85	Q3THK3;Q8BVJ2	Q3THK3	2	17	Gtf2f1	General transcription factor IIF subunit 1	yes	no	2	1.1834e-10	150.06	By MS/MS	By MS/MS	By MS/MS	By MS/MS	By MS/MS
AALHPPALAILSHTPDGATQTIAWVGK	QLKTKGFGGIYGVGKAALHPPALAILSHTP	HTPDGATQTIAWVGKGIVYDTGGLSIKGKT	K	A	A	G	K	G	6	0	0	1	0	1	0	2	2	2	3	1	0	0	3	1	3	1	0	1	0	0	27	0	2735.48	Q3UD03;Q3U199;Q3TCV9;Q6NSR8;F6T2H5	Q3UD03	234	260	Npepl1	Probable aminopeptidase NPEPL1	yes	no	4	2.1931e-05	47.728	By MS/MS	By MS/MS			By matching
AALIMQVLQLTADQIAMLPPEQR	FSPGQSQVTPQDHEKAALIMQVLQLTADQI	QLTADQIAMLPPEQRQSILILKEQIQKSTG	K	A	A	Q	R	Q	4	1	0	1	0	4	1	0	0	2	4	0	2	0	2	0	1	0	0	1	0	0	23	0	2549.37	B3V097;Q8BIQ5;A2AEK1;B3V099;Q8C7E9	B3V097	591	613	Cstf2;Cstf2t	Cleavage stimulation factor subunit 2;Cleavage stimulation factor subunit 2 tau variant	yes	no	3	0.010068	31.27
AALIYTCTVCR	GQKKKQGHDQKAAAKAALIYTCTVCRTQMP	AAAKAALIYTCTVCRTQMPDPKTFKQHFES	K	A	A	C	R	T	2	1	0	0	2	0	0	0	0	1	1	0	0	0	0	0	2	0	1	1	0	0	11	0	1300.65	B2RVQ7;Q9D115	B2RVQ7	35	45	Zfp706;Znf706	Zinc finger protein 706	yes	no	2	0.00029768	82.287	By MS/MS	By MS/MS		By MS/MS	By MS/MS
AALLAELASLEADALR	DHLLRFYADLAPEARAALLAELASLEADAL	ALLAELASLEADALREHCQRAAAAGALAPG	R	A	A	L	R	E	6	1	0	1	0	0	2	0	0	0	5	0	0	0	0	1	0	0	0	0	0	0	16	0	1625.9	Q8BVK3;Q3TW96	Q8BVK3	35	50	Uap1l1	UDP-N-acetylhexosamine pyrophosphorylase-like protein 1	yes	no	2;3	2.2892e-72	250.7	By MS/MS	By MS/MS	By MS/MS	By MS/MS	By MS/MS
AALLDQIR	PSDGDHQVPAPSGNKAALLDQIREGAQLKK	PAPSGNKAALLDQIREGAQLKKVEQNSRPV	K	A	A	I	R	E	2	1	0	1	0	1	0	0	0	1	2	0	0	0	0	0	0	0	0	0	0	0	8	0	898.524	Q3UGK7;Q3UQ99;Q7TPN5;Q3TXX8;Q91YD9;Q80VV6	Q3UGK7	316	323	Wasl	Neural Wiskott-Aldrich syndrome protein	yes	no	2	0.047132	43.808				By matching
AALLEVFQEAHEQSVGMLHLTESINR	SQKVELSEPRLKAFKAALLEVFQEAHEQSV	EQSVGMLHLTESINRNREEPFSSEEIQACL	K	A	A	N	R	N	3	1	1	0	0	2	4	1	2	1	4	0	1	1	0	2	1	0	0	2	0	0	26	0	2921.47	Q3ULD6;Q3UI57;P25206;Q3UZH2	Q3ULD6	753	778	Mcm3	DNA helicase;DNA replication licensing factor MCM3	yes	no	3	2.8473e-76	151.66	By MS/MS	By MS/MS	By MS/MS	By MS/MS
AALLNQHYQVNFK	FPPEASGYLHIGHAKAALLNQHYQVNFKGK	AKAALLNQHYQVNFKGKLIMRFDDTNPEKE	K	A	A	F	K	G	2	0	2	0	0	2	0	0	1	0	2	1	0	1	0	0	0	0	1	1	0	0	13	0	1544.81	B9EIU1;Q8CGC7;Q8BTR1;Q9CRF9	B9EIU1	217	229	Eprs	Bifunctional glutamate/proline--tRNA ligase;Glutamate--tRNA ligase;Proline--tRNA ligase	yes	no	2;3	4.0293e-16	166.07	By MS/MS	By MS/MS	By MS/MS	By MS/MS	By MS/MS
AALLTQQADSPEDREPQQK	EMVERREKRELRLVRAALLTQQADSPEDRE	TQQADSPEDREPQQKRAHTDEPHSPQSKKV	R	A	A	Q	K	R	3	1	0	2	0	4	2	0	0	0	2	1	0	0	2	1	1	0	0	0	0	0	19	1	2124.04	B1ATP7;Q3U0M8;Q80Y81	B1ATP7	787	805	Elac2	Zinc phosphodiesterase ELAC protein 2	yes	no	3	0.00019567	59.434
AALNGADIYAGCCTLK	AMVEFESVLCAQKAKAALNGADIYAGCCTL	ALNGADIYAGCCTLKIEYARPTRLNVIRND	K	A	A	L	K	I	4	0	1	1	2	0	0	2	0	1	2	1	0	0	0	0	1	0	1	0	0	0	16	0	1670.8	Q9CSH0;Q921F4;V9GXB6;Q3TBR4	Q9CSH0	269	284	Hnrnpll	Heterogeneous nuclear ribonucleoprotein L-like	yes	no	2	6.189e-08	105.4	By MS/MS	By MS/MS	By MS/MS	By MS/MS	By MS/MS
AALPLTTSDTK	QVVNQVWEAADVLIKAALPLTTSDTKTVSE	VLIKAALPLTTSDTKTVSEWISQMATLPQA	K	A	A	T	K	T	2	0	0	1	0	0	0	0	0	0	2	1	0	0	1	1	3	0	0	0	0	0	11	0	1116.6	Q4JG03;A2AFQ0;Q7TMY8;F6XP90	Q4JG03	1498	1508	Huwe1	E3 ubiquitin-protein ligase HUWE1	yes	no	2	0.05417	34.692	By matching	By MS/MS		By MS/MS	By matching
AALPSHVVTMLDNFPTNLHPMSQLSAAITALNSESNFAR	TEEQVSWLSREWAKRAALPSHVVTMLDNFP	SAAITALNSESNFARAYAEGMNRAKYWELI	R	A	A	A	R	A	6	1	4	1	0	1	1	0	2	1	5	0	2	2	3	5	3	0	0	2	0	0	39	0	4165.07	Q9CZU6	Q9CZU6	145	183	Cs	Citrate synthase, mitochondrial	yes	yes	3;4	1.3219e-86	148.66	By MS/MS	By MS/MS	By MS/MS	By MS/MS	By MS/MS
AALQELLSK	AVVSERLKIRGSLARAALQELLSKGLIKLV	RGSLARAALQELLSKGLIKLVSKHRAQVIY	R	A	A	S	K	G	2	0	0	0	0	1	1	0	0	0	3	1	0	0	0	1	0	0	0	0	0	0	9	0	971.565	A0A1L1SQA8;Q58EA6;P62852	A0A1L1SQA8	54	62	Rps25	40S ribosomal protein S25	yes	no	2	0.00036639	101.43	By MS/MS	By MS/MS	By MS/MS	By MS/MS	By MS/MS
AALQENECLLASSTFAQAEVK	INYVFPCFDSAQSVRAALQENECLLASSTF	ECLLASSTFAQAEVKNEAINGNLQNILSFL	R	A	A	V	K	N	5	0	1	0	1	2	3	0	0	0	3	1	0	1	0	2	1	0	0	1	0	0	21	0	2266.12	Q6PB66	Q6PB66	492	512	Lrpprc	Leucine-rich PPR motif-containing protein, mitochondrial	yes	yes	2	1.2318e-57	173.03	By MS/MS	By MS/MS	By MS/MS	By MS/MS	By MS/MS
AALQLVVDPGDPR	SPQREPQRVSHEQFRAALQLVVDPGDPRSY	FRAALQLVVDPGDPRSYLDNFIKIGEGSTG	R	A	A	P	R	S	2	1	0	2	0	1	0	1	0	0	2	0	0	0	2	0	0	0	0	2	0	0	13	0	1349.73	Q8BTW9;Q8K0U2	Q8BTW9	308	320	Pak4	Serine/threonine-protein kinase PAK 4	yes	no	2	0.021689	47.971	By matching	By matching	By matching	By matching
AALSGLLHR	SGTSYKDLMPHDLARAALSGLLHRTNIPKD	PHDLARAALSGLLHRTNIPKDVVDYIIFGT	R	A	A	H	R	T	2	1	0	0	0	0	0	1	1	0	3	0	0	0	0	1	0	0	0	0	0	0	9	0	936.551	Q99JY0;D3YXU1	Q99JY0	83	91	Hadhb	Trifunctional enzyme subunit beta, mitochondrial;3-ketoacyl-CoA thiolase	yes	no	2	0.00016555	110.31	By MS/MS	By MS/MS	By MS/MS	By MS/MS	By MS/MS
AALSVDEVEK	PVKREATLPPVSPPKAALSVDEVEKKSKAI	VSPPKAALSVDEVEKKSKAIIEEYLHLNDM	K	A	A	E	K	K	2	0	0	1	0	0	2	0	0	0	1	1	0	0	0	1	0	0	0	2	0	0	10	0	1059.54	E9Q9E1;E9PVC5;Q6NZJ6;E9PVC6;A0A0J9YUS5;Q6PD42;Q8K0J8;Q8R2V4	E9Q9E1	1228	1237	Eif4g1	Eukaryotic translation initiation factor 4 gamma 1	yes	no	2	0.0010091	70.908	By MS/MS	By MS/MS	By MS/MS	By MS/MS	By MS/MS
AALSVDEVEKK	PVKREATLPPVSPPKAALSVDEVEKKSKAI	SPPKAALSVDEVEKKSKAIIEEYLHLNDMK	K	A	A	K	K	S	2	0	0	1	0	0	2	0	0	0	1	2	0	0	0	1	0	0	0	2	0	0	11	1	1187.64	E9Q9E1;E9PVC5;Q6NZJ6;E9PVC6;A0A0J9YUS5;Q6PD42;Q8K0J8;Q8R2V4	E9Q9E1	1228	1238	Eif4g1	Eukaryotic translation initiation factor 4 gamma 1	yes	no	2;3	0.036075	46.334	By MS/MS		By MS/MS	By MS/MS	By matching
AALTAEHFVALQSLLK	______________________________	ALTAEHFVALQSLLKASSKDVVRQLCQESF	M	A	A	L	K	A	4	0	0	0	0	1	1	0	1	0	4	1	0	1	0	1	1	0	0	1	0	0	16	0	1710.97	Q8K2Q0	Q8K2Q0	2	17	Commd9	COMM domain-containing protein 9	yes	yes	2	1.562e-19	169.23		By MS/MS	By MS/MS	By MS/MS
AALVDINCVK	SYLITSVELLESKLKAALVDINCVKHIIYV	ESKLKAALVDINCVKHIIYVDNKTINRAEY	K	A	A	V	K	H	2	0	1	1	1	0	0	0	0	1	1	1	0	0	0	0	0	0	0	2	0	0	10	0	1088.59	Q91YN3;Q8BW44;Q9QUJ7	Q91YN3	173	182	Acsl4	Long-chain-fatty-acid--CoA ligase 4	yes	no	2	0.028493	40.502	By MS/MS	By MS/MS	By MS/MS	By MS/MS	By MS/MS
AALVDLEPGTMDSVR	SVYYNESSSKKYVPRAALVDLEPGTMDSVR	AALVDLEPGTMDSVRSGPFGQLFRPDNFIF	R	A	A	V	R	S	2	1	0	2	0	0	1	1	0	0	2	0	1	0	1	1	1	0	0	2	0	0	15	0	1572.78	Q3UMM1;Q922F4	Q3UMM1	63	77	Tubb6	Tubulin beta-6 chain	yes	no	2	1.098e-12	133.42	By MS/MS	By MS/MS	By MS/MS	By MS/MS	By MS/MS
AALVLEDGSVLQGR	______________________________	MAALVLEDGSVLQGRPFGAAVSTAGEVVFQ	M	A	A	G	R	P	2	1	0	1	0	1	1	2	0	0	3	0	0	0	0	1	0	0	0	2	0	0	14	0	1426.78	E9QAI5;B2RQC6;G3UWN2;E9QAT6	E9QAI5	2	15	Cad	CAD protein;Glutamine-dependent carbamoyl-phosphate synthase;Aspartate carbamoyltransferase;Dihydroorotase	yes	no	2	1.2656e-05	118.4	By MS/MS	By MS/MS	By MS/MS	By matching	By MS/MS
AALWALQGGTSVVIANGTHPK	TKSRVGLGGMEAKVKAALWALQGGTSVVIA	QGGTSVVIANGTHPKVSGHVITDIVEGKKV	K	A	A	P	K	V	4	0	1	0	0	1	0	3	1	1	2	1	0	0	1	1	2	1	0	2	0	0	21	0	2090.13	Q3TWN8;Q9Z110;Q3UGW8;Q3UZ27	Q3TWN8	314	334	Aldh18a1	Delta-1-pyrroline-5-carboxylate synthase;Glutamate 5-kinase;Gamma-glutamyl phosphate reductase	yes	no	2;3	5.3017e-15	83.063	By MS/MS	By MS/MS	By MS/MS	By MS/MS	By MS/MS
AALYGGVEGGGTR	______________________________	______________________________	M	A	A	T	R	S	2	1	0	0	0	0	1	5	0	0	1	0	0	0	0	0	1	0	1	1	0	0	13	0	1206.6	Q3U2G9;Q9QZ08;D3YXG2	Q3U2G9	2	14	Nagk	N-acetyl-D-glucosamine kinase	yes	no	2	0.027611	54.094			By MS/MS	By matching
AAMEALQSQALHATSQQPLRK	RRELEEETNAFNCRKAAMEALQSQALHATS	QSQALHATSQQPLRKDKDKKKAGGWSSIYS	K	A	A	R	K	D	5	1	0	0	0	4	1	0	1	0	3	1	1	0	1	2	1	0	0	0	0	0	21	1	2278.19	B7ZC46;B1AQY9;B1AQZ0;Q8CHH9	B7ZC46	401	421	2021-09-08	Septin-8	yes	no	3	0.00075022	33.348		By MS/MS	By MS/MS	By MS/MS	By MS/MS
AAMEALVVEVSK	LQISHEAAACITALRAAMEALVVEVSKQPN	ALRAAMEALVVEVSKQPNIISQLDPVNEHM	R	A	A	S	K	Q	3	0	0	0	0	0	2	0	0	0	1	1	1	0	0	1	0	0	0	3	0	0	12	0	1245.66	A0A087WPL5;O70133;Q3TF92;E9QNN1	E9QNN1	1108	1119	Dhx9	ATP-dependent RNA helicase A	no	no	2	4.4095e-05	96.113	By MS/MS	By MS/MS			By MS/MS
AAMEALVVEVSKQPNIISQLDPVNEHMLNTIR	LQISHEAAACITALRAAMEALVVEVSKQPN	SQLDPVNEHMLNTIRQISRPSAAGINLMIG	R	A	A	I	R	Q	3	1	3	1	0	2	3	0	1	3	3	1	2	0	2	2	1	0	0	4	0	0	32	1	3558.85	A0A087WPL5;O70133;Q3TF92;E9QNN1	E9QNN1	1108	1139	Dhx9	ATP-dependent RNA helicase A	no	no	3	2.3464e-09	57.78		By matching	By MS/MS		By matching
AAMEPIVISAK	PEFSSVPAQISPEGRAAMEPIVISAKTMLE	PEGRAAMEPIVISAKTMLESAGGLIQTARA	R	A	A	A	K	T	3	0	0	0	0	0	1	0	0	2	0	1	1	0	1	1	0	0	0	1	0	0	11	0	1128.62	Q80TM2;P26039;Q3UHS6;Q0V930;Q3TBC3	Q80TM2	1617	1627	Tln1	Talin-1	yes	no	2	0.017491	56.632	By MS/MS	By MS/MS	By matching	By MS/MS	By matching
AAMEVEAPSK	RRKLLQQIRLAQKEKAAMEVEAPSKSTRTS	AQKEKAAMEVEAPSKSTRTSQPQPKQQKKI	K	A	A	S	K	S	3	0	0	0	0	0	2	0	0	0	0	1	1	0	1	1	0	0	0	1	0	0	10	0	1031.5	Q9D937;Q9CSS6	Q9D937	84	93	1810009A15Rik	Uncharacterized protein C11orf98 homolog	yes	no	2	0.036002	47.853	By MS/MS	By MS/MS	By MS/MS		By matching
AAMFPETLDEGMQIPSTQFDAAHPTNVQR	DIDGQYAMTRAQRVRAAMFPETLDEGMQIP	PSTQFDAAHPTNVQRLAEPSQMLKHAVVNL	R	A	A	Q	R	L	4	1	1	2	0	3	2	1	1	1	1	0	2	2	3	1	3	0	0	1	0	0	29	0	3201.49	Q3UZT7;Q02248;E9Q6A9;D3YUH4	Q3UZT7	96	124	Ctnnb1	Catenin beta-1	yes	no	3	2.8979e-17	91.617	By MS/MS	By MS/MS	By MS/MS	By MS/MS	By MS/MS
AAMIWIVGEYAER	TLCENLDSLDEPDARAAMIWIVGEYAERID	ARAAMIWIVGEYAERIDNADELLESFLEGF	R	A	A	E	R	I	3	1	0	0	0	0	2	1	0	2	0	0	1	0	0	0	0	1	1	1	0	0	13	0	1507.75	Q5SVG5;Q5SVG4;O35643;Q3TVN4;Q8CC13;Q3U1K9;Q6NXY3;Q5SWR1;Q9DBG3;H3BKM0;H3BIY9	Q5SWR1	446	458	Ap1b1;Ap2b1	AP-1 complex subunit beta-1;AP complex subunit beta;AP-2 complex subunit beta	no	no	2	0.0046093	51.092	By MS/MS	By MS/MS	By MS/MS	By MS/MS
AAMLGQEDPPQHGLPR	LARALQTKATQQGLKAAMLGQEDPPQHGLP	AMLGQEDPPQHGLPRLLAAACQLQLNGNLQ	K	A	A	P	R	L	2	1	0	1	0	2	1	2	1	0	2	0	1	0	3	0	0	0	0	0	0	0	16	0	1715.84	P19096;A0A0U1RNJ1;Q3UHT6;Q3TB22	P19096	1160	1175	Fasn	Fatty acid synthase;[Acyl-carrier-protein] S-acetyltransferase;[Acyl-carrier-protein] S-malonyltransferase;3-oxoacyl-[acyl-carrier-protein] synthase;3-oxoacyl-[acyl-carrier-protein] reductase;3-hydroxyacyl-[acyl-carrier-protein] dehydratase;Enoyl-[acyl-carrier-protein] reductase;Oleoyl-[acyl-carrier-protein] hydrolase	yes	no	2;3	1.9308e-06	77.146		By MS/MS	By MS/MS	By MS/MS	By MS/MS
AAMLPGAR	INFKDPQFAEDYVFKAAMLPGARKPATVLK	AEDYVFKAAMLPGARKPATVLKPGDWEKSS	K	A	A	A	R	K	3	1	0	0	0	0	0	1	0	0	1	0	1	0	1	0	0	0	0	0	0	0	8	0	785.422	Q9DBR1	Q9DBR1	768	775	Xrn2	5-3 exoribonuclease 2	yes	yes	2	0.040985	57.335	By MS/MS				By MS/MS
AAMSVTLTSVK	______________________________	ARKRAAMSVTLTSVKRVQSSPNLLAAGRES	R	A	A	V	K	R	2	0	0	0	0	0	0	0	0	0	1	1	1	0	0	2	2	0	0	2	0	0	11	0	1106.6	A0A0S3CWK3;D3YY43;D3Z4W6;D3YTN2;D3YUT0;A0A1L7NR37;B7ZWM6;Q3UTJ2;A0A0R4J1X5;B9EKP8;D3Z080	A0A0S3CWK3	13	23	Sorbs2	Sorbin and SH3 domain-containing protein 2	no	no	2	0.00016485	86.18	By MS/MS	By MS/MS	By MS/MS	By MS/MS	By MS/MS
AANAAENDFSVSQAEVSSR	LKKQMDYERQVESLKAANAAENDFSVSQAE	AENDFSVSQAEVSSRQAMLENASDIKLEKF	K	A	A	S	R	Q	5	1	2	1	0	1	2	0	0	0	0	0	0	1	0	4	0	0	0	2	0	0	19	0	1951.89	Q5RL55;Q6P542	Q5RL55	267	285	Abcf1	ATP-binding cassette sub-family F member 1	yes	no	2	1.9118e-51	177.21	By MS/MS	By MS/MS	By MS/MS	By MS/MS	By MS/MS
AANAASGAGGSSAAAGSRPGDGGSLGSGAR	FAKRDKKKKKERSSRAANAASGAGGSSAAA	GSRPGDGGSLGSGARSGDGGSLGSGSRSGD	R	A	A	A	R	S	9	2	1	1	0	0	0	9	0	0	1	0	0	0	1	6	0	0	0	0	0	0	30	1	2444.14	Q4VAA2;A0A087WNP6	Q4VAA2	28	57	Cdv3	Protein CDV3	yes	no	3	5.0842e-76	136.53	By MS/MS	By MS/MS	By MS/MS	By MS/MS	By MS/MS
AANATMATSGSAR	______________________________	______________________________	M	A	A	A	R	K	5	1	1	0	0	0	0	1	0	0	0	0	1	0	0	2	2	0	0	0	0	0	13	0	1207.56	Q91VC3;A2AFK7	Q91VC3	2	14	Eif4a3	Eukaryotic initiation factor 4A-III;Eukaryotic initiation factor 4A-III, N-terminally processed	yes	no	2	0.038937	44.598
AANATTNPSQLLPLELVDK	______________________________	TTNPSQLLPLELVDKCIGSRIHIVMKSDKE	M	A	A	D	K	C	3	0	2	1	0	1	1	0	0	0	4	1	0	0	2	1	2	0	0	1	0	0	19	0	1994.07	A0A0N4SVK3;P62322	A0A0N4SVK3	2	20	Lsm5	U6 snRNA-associated Sm-like protein LSm5	yes	no	2	1.8605e-24	142.45	By MS/MS	By MS/MS	By MS/MS	By MS/MS	By MS/MS
AANEAGYFNEEMAPIEVK	EDCDRYALQSQQRWKAANEAGYFNEEMAPI	EAGYFNEEMAPIEVKTKKGKQTMQVDEHAR	K	A	A	V	K	T	4	0	2	0	0	0	4	1	0	1	0	1	1	1	1	0	0	0	1	1	0	0	18	0	1981.91	Q8BWT1;Q3UKH3	Q8BWT1	192	209	Acaa2	3-ketoacyl-CoA thiolase, mitochondrial	yes	no	2	0.0034801	59.607	By MS/MS	By matching	By MS/MS	By MS/MS	By matching
AANGVVLATEK	ALAAVAGGAPSVGIKAANGVVLATEKKQKS	VGIKAANGVVLATEKKQKSILYDERSVHKV	K	A	A	E	K	K	3	0	1	0	0	0	1	1	0	0	1	1	0	0	0	0	1	0	0	2	0	0	11	0	1071.59	Q3UWT6;P49722;Q9CZ58	Q3UWT6	40	50	Psma2	Proteasome subunit alpha type;Proteasome subunit alpha type-2	yes	no	2	1.6757e-05	98.055	By MS/MS	By MS/MS
AANILVGENLVCK	MAYVERMNYVHRDLRAANILVGENLVCKVA	LRAANILVGENLVCKVADFGLARLIEDNEY	R	A	A	C	K	V	2	0	2	0	1	0	1	1	0	1	2	1	0	0	0	0	0	0	0	2	0	0	13	0	1386.75	F8WI90;P05480;Q3UKD6	F8WI90	391	403	Src	Neuronal proto-oncogene tyrosine-protein kinase Src;Non-specific protein-tyrosine kinase	yes	no	2	0.0012335	61.353	By MS/MS	By MS/MS		By matching	By MS/MS
AANIPEQNTIGFMFACVGR	VNDAKTVEAAMQRLKAANIPEQNTIGFMFA	PEQNTIGFMFACVGRGFQYYRAKGNVEADA	K	A	A	G	R	G	3	1	2	0	1	1	1	2	0	2	0	0	1	2	1	0	1	0	0	1	0	0	19	0	2082	Q78JE5;Q3V492	Q78JE5	310	328	Fbxo22	F-box only protein 22	yes	no	2	0.00025757	59.185	By matching		By MS/MS
AANNGALPPDLSYIVR	SDYFPKPYPNPEAARAANNGALPPDLSYIV	ANNGALPPDLSYIVRARHGGEDYVFSLLTG	R	A	A	V	R	A	3	1	2	1	0	0	0	1	0	1	2	0	0	0	2	1	0	0	1	1	0	0	16	0	1669.88	Q9D0M3;A0A2R8VHK1	Q9D0M3	187	202	Cyc1	Cytochrome c1, heme protein, mitochondrial	yes	no	2	1.7844e-05	82.362	By MS/MS	By MS/MS	By MS/MS	By MS/MS	By MS/MS
AANNISSLLTK	CYHIAGDNNPLAVNRAANNISSLLTKSQIK	AVNRAANNISSLLTKSQIKDGKTTWGLPID	R	A	A	T	K	S	2	0	2	0	0	0	0	0	0	1	2	1	0	0	0	2	1	0	0	0	0	0	11	0	1130.63	P97770	P97770	361	371	Thumpd3	THUMP domain-containing protein 3	yes	yes	2	0.002439	62.005	By MS/MS	By MS/MS	By MS/MS	By MS/MS	By MS/MS
AANPVDFLSK	DLTLYHRTSVTDFLRAANPVDFLSKASEIS	TDFLRAANPVDFLSKASEISIDDEELAQHP	R	A	A	S	K	A	2	0	1	1	0	0	0	0	0	0	1	1	0	1	1	1	0	0	0	1	0	0	10	0	1060.56	Q9DBE9	Q9DBE9	260	269	Ftsj3	pre-rRNA processing protein FTSJ3	yes	yes	2	0.017252	46.334	By MS/MS	By MS/MS	By matching	By MS/MS	By matching
AANSLEAFIFETQDK	EELTLRDLEKQEREKAANSLEAFIFETQDK	AANSLEAFIFETQDKLYQPEYQEVSTEEQR	K	A	A	D	K	L	3	0	1	1	0	1	2	0	0	1	1	1	0	2	0	1	1	0	0	0	0	0	15	0	1682.82	Q9JKR6	Q9JKR6	739	753	Hyou1	Hypoxia up-regulated protein 1	yes	yes	2;3	7.8664e-08	136.38	By MS/MS	By MS/MS	By MS/MS	By MS/MS	By MS/MS
AANVLLSEHGEVK	LDYLHSEKKIHRDIKAANVLLSEHGEVKLA	IKAANVLLSEHGEVKLADFGVAGQLTDTQI	K	A	A	V	K	L	2	0	1	0	0	0	2	1	1	0	2	1	0	0	0	1	0	0	0	2	0	0	13	0	1365.73	Q3U3T6;Q3U335;Q99KH8	Q3U3T6	147	159	Stk24	Serine/threonine-protein kinase 24;Serine/threonine-protein kinase 24 35 kDa subunit;Serine/threonine-protein kinase 24 12 kDa subunit	yes	no	2	3.0041e-05	113.63	By MS/MS	By MS/MS	By MS/MS	By MS/MS	By MS/MS
AAPAAAAAMAPPGPR	GRIIKKDIDSFVPSKAAPAAAAAMAPPGPR	AAPAAAAAMAPPGPRVAPAPAGVFTDIPIS	K	A	A	P	R	V	8	1	0	0	0	0	0	1	0	0	0	0	1	0	4	0	0	0	0	0	0	0	15	0	1318.68	Q8BMF4	Q8BMF4	392	406	Dlat	Dihydrolipoyllysine-residue acetyltransferase component of pyruvate dehydrogenase complex, mitochondrial	yes	yes	2	8.5971e-11	111.65	By MS/MS			By MS/MS	By MS/MS
AAPAAVLGPSALGQSGPGSMAPWCSVSSGPSR	______________________________	GSMAPWCSVSSGPSRYVLGMQELFRGHSKT	M	A	A	S	R	Y	6	1	0	0	1	1	0	5	0	0	2	0	1	0	5	7	0	1	0	2	0	0	32	0	2996.45	Q8VE80	Q8VE80	2	33	Thoc3	THO complex subunit 3	yes	yes	3	4.573e-09	52.92	By MS/MS
AAPAPPGCHQNGVIR	SRGYPGGTKNNYPMRAAPAPPGCHQNGVIR	AAPAPPGCHQNGVIRNQFVPPPHAFGNQRS	R	A	A	I	R	N	3	1	1	0	1	1	0	2	1	1	0	0	0	0	3	0	0	0	0	1	0	0	15	0	1530.77	E9Q634;Q3TLJ4	E9Q634	953	967	Myo1e	Unconventional myosin-Ie	yes	no	3	0.0057681	29.355	By matching	By MS/MS	By MS/MS
AAPEEQDLTQEQTEK	______________________________	AAPEEQDLTQEQTEKLLQFQDLTGIESMEQ	M	A	A	E	K	L	2	0	0	1	0	3	4	0	0	0	1	1	0	0	1	0	2	0	0	0	0	0	15	0	1715.79	Q3TDN2;D6RE51	Q3TDN2	2	16	Faf2	FAS-associated factor 2	yes	no	2	4.5173e-08	139.31	By MS/MS		By MS/MS	By MS/MS	By MS/MS
AAPEESEAQAEGCSEER	______________________________	PEESEAQAEGCSEERTYKELLVNLNPIAQP	K	A	A	E	R	T	4	1	0	0	1	1	6	1	0	0	0	0	0	0	1	2	0	0	0	0	0	0	17	0	1835.75	Q9CRB2	Q9CRB2	6	22	Nhp2	H/ACA ribonucleoprotein complex subunit 2	yes	yes	2	9.7391e-11	117.93		By MS/MS		By MS/MS	By MS/MS
AAPFNNWMEGAMEDLQDTFIVHTIEEIQGLTTAHEQFK	LLETIDQLYLEYAKRAAPFNNWMEGAMEDL	IEEIQGLTTAHEQFKATLPDADKERLAILG	R	A	A	F	K	A	4	0	2	2	0	3	5	2	2	3	2	1	2	3	1	0	4	1	0	1	0	0	38	0	4361.04	A1BN54;Q7TPR4;Q99LJ3	Q7TPR4	518	555	Actn1	Alpha-actinin-1	no	no	4	1.0618e-19	77.026
AAPFTLEYR	______________________________	FSSEERAAPFTLEYRVFLKNEKGQYISPFH	R	A	A	Y	R	V	2	1	0	0	0	0	1	0	0	0	1	0	0	1	1	0	1	0	1	0	0	0	9	0	1066.54	Q4FK49;Q9D819;Q3UA53	Q4FK49	10	18	Ppa1	Inorganic pyrophosphatase	yes	no	2	0.00031418	103.74	By MS/MS			By MS/MS	By MS/MS
AAPGGGFQNIACLR	VKVSDYVQDRIRALRAAPGGGFQNIACLRS	RAAPGGGFQNIACLRSNAMKHLPNFFRKGQ	R	A	A	L	R	S	3	1	1	0	1	1	0	3	0	1	1	0	0	1	1	0	0	0	0	0	0	0	14	0	1417.71	D3Z7D2;Q9Z120	D3Z7D2	119	132	Mettl1	tRNA (guanine-N(7)-)-methyltransferase	yes	no	2	0.004817	67.334				By MS/MS	By MS/MS
AAPGSGTSTFSFAPPSK	TGEPPLYPTGSDSSRAAPGSGTSTFSFAPP	PGSGTSTFSFAPPSKGSLASTPAVAPVATS	R	A	A	S	K	G	3	0	0	0	0	0	0	2	0	0	0	1	0	2	3	4	2	0	0	0	0	0	17	0	1608.78	Q80U93	Q80U93	509	525	Nup214	Nuclear pore complex protein Nup214	yes	yes	2	1.1737e-06	89.629	By MS/MS	By MS/MS	By MS/MS	By MS/MS	By MS/MS
AAPPGEYFSVGSQVSCR	______________________________	PPGEYFSVGSQVSCRTCQEQRLQGEVVAFD	M	A	A	C	R	T	2	1	0	0	1	1	1	2	0	0	0	0	0	1	2	3	0	0	1	2	0	0	17	0	1797.84	Q9D0R8;A0A0A0MQC9	Q9D0R8	2	18	Lsm12	Protein LSM12 homolog	yes	no	2	0.00061701	71.548	By MS/MS	By MS/MS	By MS/MS		By MS/MS
AAPPPPPPPPPLESSPR	LGQWFEETISPSKEKAAPPPPPPPPPLESS	PPPPPPPPPLESSPRVKSPNKQASGEKGNI	K	A	A	P	R	V	2	1	0	0	0	0	1	0	0	0	1	0	0	0	10	2	0	0	0	0	0	0	17	0	1702.9	A2AN08	A2AN08	606	622	Ubr4	E3 ubiquitin-protein ligase UBR4	yes	yes	2	0.0043478	42.789					By MS/MS
AAPPQESGCPAQLEEQVK	KLPVKSHSECGVLEKAAPPQESGCPAQLEE	PQESGCPAQLEEQVKNSVQTSVEDSSSNSQ	K	A	A	V	K	N	3	0	0	0	1	3	3	1	0	0	1	1	0	0	3	1	0	0	0	1	0	0	18	0	1924.92	Q8R4Z6;Q9JJY4	Q8R4Z6	530	547	Ddx20	Probable ATP-dependent RNA helicase DDX20	yes	no	2	0.00077842	52.344		By MS/MS	By MS/MS
AAPRPPPAISVSVSAPAFYAPQK	______________________________	ISVSVSAPAFYAPQKKFAPVVAPKPKVNPF	M	A	A	Q	K	K	6	1	0	0	0	1	0	0	0	1	0	1	0	1	6	3	0	0	1	2	0	0	23	1	2321.25	Q3TCR9;Q62523;Q7TQE2;Q8CBM0;A0A0N4SVP4;A0A0N4SVD2;A0A0N4SUX7	Q3TCR9	2	24	Zyx	Zyxin	yes	no	2;3	2.6858e-30	160.78	By MS/MS	By MS/MS	By MS/MS	By MS/MS	By MS/MS
AAPRPSASCVYK	VARCPKRLQELLPTKAAPRPSASCVYKRSR	PTKAAPRPSASCVYKRSRGKAGPKPGLRHQ	K	A	A	Y	K	R	3	1	0	0	1	0	0	0	0	0	0	1	0	0	2	2	0	0	1	1	0	0	12	1	1292.65	Q3TME3;B2RS80;Q9QYC7	Q3TME3	335	346	Ggcx	Vitamin K-dependent gamma-carboxylase	yes	no	3	0.014093	35.006		By matching	By MS/MS	By matching
AAPSAGSAAAAAEEEESR	KAARSSQRTQPAEPRAAPSAGSAAAAAEEE	SAGSAAAAAEEEESRLRQRNRLTLEDDKPA	R	A	A	S	R	L	8	1	0	0	0	0	4	1	0	0	0	0	0	0	1	3	0	0	0	0	0	0	18	0	1673.75	Q3U3Q3;Q5SSI6;Q3TJX6	Q3U3Q3	48	65	Utp18	U3 small nucleolar RNA-associated protein 18 homolog	yes	no	2	1.2789e-05	105.19	By MS/MS			By MS/MS
AAPSGSVNCEEFAEFQELLK	______________________________	SVNCEEFAEFQELLKVMRTIDDRIVHELNT	M	A	A	L	K	V	3	0	1	0	1	1	4	1	0	0	2	1	0	2	1	2	0	0	0	1	0	0	20	0	2212.04	Q8R3Q6	Q8R3Q6	2	21	Ccdc58	Coiled-coil domain-containing protein 58	yes	yes	2	0.00073637	54.598		By MS/MS
AAPSPAPAEPAAPK	SAVPSPPKNVAAEQKAAPSPAPAEPAAPKS	KAAPSPAPAEPAAPKSGEAETPPKHPGVLK	K	A	A	P	K	S	6	0	0	0	0	0	1	0	0	0	0	1	0	0	5	1	0	0	0	0	0	0	14	0	1273.67	A6H663;Q9JLV1	A6H663	401	414	Bag3	BAG family molecular chaperone regulator 3	yes	no	2	0.00013048	78.548	By MS/MS	By MS/MS	By MS/MS	By MS/MS	By MS/MS
AAPTEPPEAPEATAAGGVTSK	PHMAKVSVTGRKRIRAAPTEPPEAPEATAA	PEAPEATAAGGVTSKQMALVLDRICTTLIG	R	A	A	S	K	Q	6	0	0	0	0	0	3	2	0	0	0	1	0	0	4	1	3	0	0	1	0	0	21	0	1950.95	Q8VC30;Q3UTZ4	Q8VC30	352	372	Dak	Bifunctional ATP-dependent dihydroxyacetone kinase/FAD-AMP lyase (cyclizing);ATP-dependent dihydroxyacetone kinase;FAD-AMP lyase (cyclizing)	yes	no	2	1.5902e-09	107.98	By MS/MS	By MS/MS	By MS/MS	By MS/MS	By MS/MS
AAQAGVAVGDWVLNIDGENAGSLTHIEAQNK	FNVPLSISRLTPGGKAAQAGVAVGDWVLNI	GENAGSLTHIEAQNKIRACGERLSLGLSRA	K	A	A	N	K	I	6	0	3	2	0	2	2	4	1	2	2	1	0	0	0	1	1	1	0	3	0	0	31	0	3147.56	Q3TJD7;Q8BVJ7;B8JJB3;B8JJB2	Q3TJD7	39	69	Pdlim7	PDZ and LIM domain protein 7	yes	no	3	0.00031305	36.378					By MS/MS
AAQALAAQAVASR	______________________________	______________________________	M	A	A	S	R	L	7	1	0	0	0	2	0	0	0	0	1	0	0	0	0	1	0	0	0	1	0	0	13	0	1226.67	Q8BLY2	Q8BLY2	2	14	Tarsl2	Probable threonine--tRNA ligase 2, cytoplasmic	yes	yes	2	0.010339	64.918	By MS/MS	By MS/MS	By MS/MS	By matching	By MS/MS
AAQAPPLPAAPPNTDAVASTQTALLQK	VPRPEHCEGAAAGLKAAQAPPLPAAPPNTD	NTDAVASTQTALLQKLTWASVELGSSTSLE	K	A	A	Q	K	L	8	0	1	1	0	3	0	0	0	0	3	1	0	0	5	1	3	0	0	1	0	0	27	0	2641.41	Q9CZE1;Q545N1;P56873;Q9D002	Q9CZE1	134	160	Sssca1	Sjoegren syndrome/scleroderma autoantigen 1 homolog	yes	no	2;3	5.7216e-08	83.418	By MS/MS	By MS/MS	By MS/MS	By MS/MS	By MS/MS
AAQAVSLLR	______________________________	______________________________	M	A	A	L	R	E	3	1	0	0	0	1	0	0	0	0	2	0	0	0	0	1	0	0	0	1	0	0	9	0	927.55	Q8BJY1	Q8BJY1	2	10	Psmd5	26S proteasome non-ATPase regulatory subunit 5	yes	yes	2	6.7542e-05	114.89	By MS/MS	By MS/MS	By MS/MS	By MS/MS	By MS/MS
AAQDFFSTCR	MRQAGRYLPEFRETRAAQDFFSTCRSPEAC	FRETRAAQDFFSTCRSPEACCELTLQPLRR	R	A	A	C	R	S	2	1	0	1	1	1	0	0	0	0	0	0	0	2	0	1	1	0	0	0	0	0	10	0	1188.52	P70697	P70697	51	60	Urod	Uroporphyrinogen decarboxylase	yes	yes	2	0.021139	44.318		By MS/MS		By MS/MS
AAQDRDQIYR	SRSYRGGGGGGGGWRAAQDRDQIYRRRSPS	GGGWRAAQDRDQIYRRRSPSPYYSRGGYRS	R	A	A	Y	R	R	2	2	0	2	0	2	0	0	0	1	0	0	0	0	0	0	0	0	1	0	0	0	10	1	1234.61	F8WJG3;P62996	F8WJG3	152	161	Tra2b	Transformer-2 protein homolog beta	yes	no	3	0.0012078	57.347	By MS/MS
AAQEEYIK	ASALKAWGGKKENLKAAQEEYIKRALANSL	GKKENLKAAQEEYIKRALANSLACQGKYTP	K	A	A	I	K	R	2	0	0	0	0	1	2	0	0	1	0	1	0	0	0	0	0	0	1	0	0	0	8	0	950.471	Q9CPQ9;A6ZI46;Q5FWB7;P05064;A6ZI44;Q6NY00	Q5FWB7	323	330	Aldoart1;Aldoa	Fructose-bisphosphate aldolase;Fructose-bisphosphate aldolase A	no	no	1;2	1.7084e-07	143	By MS/MS	By MS/MS	By MS/MS	By MS/MS	By MS/MS
AAQEEYIKR	ASALKAWGGKKENLKAAQEEYIKRALANSL	KKENLKAAQEEYIKRALANSLACQGKYTPS	K	A	A	K	R	A	2	1	0	0	0	1	2	0	0	1	0	1	0	0	0	0	0	0	1	0	0	0	9	1	1106.57	Q9CPQ9;A6ZI46;Q5FWB7;P05064;A6ZI44;Q6NY00	Q5FWB7	323	331	Aldoart1;Aldoa	Fructose-bisphosphate aldolase;Fructose-bisphosphate aldolase A	no	no	2	0.009268	62.582	By MS/MS
AAQEQVLNASR	MRRYKELVEMVKAKKAAQEQVLNASRARK_	KAKKAAQEQVLNASRARK____________	K	A	A	S	R	A	3	1	1	0	0	2	1	0	0	0	1	0	0	0	0	1	0	0	0	1	0	0	11	0	1185.61	E9Q9H2;P54103	E9Q9H2	534	544	Dnajc2	DnaJ homolog subfamily C member 2;DnaJ homolog subfamily C member 2, N-terminally processed	yes	no	2	0.0029253	58.889	By MS/MS	By matching	By MS/MS	By matching	By MS/MS
AAQFVDLLGYFSLK	LMWSIWPELPAYGRKAAQFVDLLGYFSLKT	KAAQFVDLLGYFSLKTAQTEKKLKEYSQKA	K	A	A	L	K	T	2	0	0	1	0	1	0	1	0	0	3	1	0	2	0	1	0	0	1	1	0	0	14	0	1570.84	A2AN08;Z4YMA7	A2AN08	3462	3475	Ubr4	E3 ubiquitin-protein ligase UBR4	yes	no	2	0.0014816	58.674		By MS/MS	By matching
AAQGEPQVQFK	______________________________	______________________________	M	A	A	F	K	L	2	0	0	0	0	3	1	1	0	0	0	1	0	1	1	0	0	0	0	1	0	0	11	0	1201.61	Q3ULW0;P62827;A6H622;Q61820	Q3ULW0	2	12	Ran;Rasl2-9	GTP-binding nuclear protein Ran;GTP-binding nuclear protein Ran, testis-specific isoform	yes	no	1;2	6.8151e-08	121.73	By MS/MS	By MS/MS	By MS/MS	By MS/MS	By MS/MS
AAQHGVCSVLK	GLLSFTVHAKPKIRKAAQHGVCSVLKGSDF	KIRKAAQHGVCSVLKGSDFMFGEKAPAHHP	K	A	A	L	K	G	2	0	0	0	1	1	0	1	1	0	1	1	0	0	0	1	0	0	0	2	0	0	11	0	1155.61	Q3UJA1;Q6P5B0	Q3UJA1	255	265	Rrp12	RRP12-like protein	yes	no	2	0.022134	47.732			By matching
AAQHQANQAAVAAQAAAAAATVMAFPPGALHPLPK	CKYFHPPAHLQAKIKAAQHQANQAAVAAQA	TVMAFPPGALHPLPKRQALEKSNGASTVFN	K	A	A	P	K	R	15	0	1	0	0	4	0	1	2	0	2	1	1	1	4	0	1	0	0	2	0	0	35	0	3360.75	D0EX61;A0A2I3BRX8	D0EX61	246	280	Mbnl2		yes	no	4	6.9112e-14	70.151	By MS/MS	By MS/MS	By MS/MS	By MS/MS	By MS/MS
AAQHQANQAAVAAQAAAAAATVMTQSTAK	CKYFHPPAHLQAKIKAAQHQANQAAVAAQA	AAAAAATVMTQSTAKALKRPLEATVDLAFP	K	A	A	A	K	A	14	0	1	0	0	5	0	0	1	0	0	1	1	0	0	1	3	0	0	2	0	0	29	0	2751.37	A0A2K6EDM5;Q8C181	A0A2K6EDM5	246	274	Mbnl2	Muscleblind-like protein 2	yes	no	3	1.4223e-08	60.95	By MS/MS	By MS/MS	By MS/MS	By MS/MS	By MS/MS
AAQIGAHTLSGACLDPAAFK	AAEQGKDIRVCLVEKAAQIGAHTLSGACLD	AHTLSGACLDPAAFKELFPDWKEKGAPLNT	K	A	A	F	K	E	6	0	0	1	1	1	0	2	1	1	2	1	0	1	1	1	1	0	0	0	0	0	20	0	1985	Q6PF96;Q921G7	Q6PF96	45	64	Etfdh	Electron transfer flavoprotein-ubiquinone oxidoreductase, mitochondrial	yes	no	3	0.040699	25.496	By MS/MS	By MS/MS	By matching
AAQLCGAGMAAVVEK	DSILVKTVCGVVSKRAAQLCGAGMAAVVEK	AAQLCGAGMAAVVEKIRENRGLDHLNVTVG	R	A	A	E	K	I	5	0	0	0	1	1	1	2	0	0	1	1	1	0	0	0	0	0	0	2	0	0	15	0	1461.73	Q3UE51;G3UVV4;Q6GQU1;Q3UPC4;Q3TJE3;P17710;Q3TTB4	Q3UE51	830	844	Hk1	Hexokinase;Hexokinase-1	yes	no	2	0.056649	38.875		By MS/MS
AAQLGFGGVYVR	EWDQKELFPVDVMRKAAQLGFGGVYVRTDV	MRKAAQLGFGGVYVRTDVGGSGLSRLDTSV	K	A	A	V	R	T	2	1	0	0	0	1	0	3	0	0	1	0	0	1	0	0	0	0	1	2	0	0	12	0	1236.66	A0A0R4J0P1;Q9D7B6;D3YTT4	A0A0R4J0P1	79	90	Acad8	Isobutyryl-CoA dehydrogenase, mitochondrial	yes	no	2	0.013752	52.591	By MS/MS
AAQLIGTCSQNVAAIQEQVLGLGALRK	VGRYLEAGAAGLRWRAAQLIGTCSQNVAAI	AAIQEQVLGLGALRKLLRLLDRDSCDTVRV	R	A	A	R	K	L	5	1	1	0	1	4	1	3	0	2	4	1	0	0	0	1	1	0	0	2	0	0	27	1	2795.53	Q99P31;A0A0U1RPF2;A0A0U1RPE7;A0A0U1RQ49	Q99P31	163	189	Hspbp1	Hsp70-binding protein 1	yes	no	3	5.7716e-05	43.099		By MS/MS		By matching	By MS/MS
AAQLLDKDGTFLSTLEHFLSR	EQIDSVMDWLTNQPRAAQLLDKDGTFLSTL	KDGTFLSTLEHFLSRYLKDVRQHHVKADKR	R	A	A	S	R	Y	2	1	0	2	0	1	1	1	1	0	5	1	0	2	0	2	2	0	0	0	0	0	21	1	2361.23	D3YU17;Q8VCM8	D3YU17	464	484	Ncln	Nicalin	yes	no	3	0.00077212	45.885
AAQPGALCDVSEELSR	STSQAPGKTEGARAKAAQPGALCDVSEELS	AQPGALCDVSEELSRQLEDILSTYCVDNNQ	K	A	A	S	R	Q	3	1	0	1	1	1	2	1	0	0	2	0	0	0	1	2	0	0	0	1	0	0	16	0	1688.8	Q3UD58;Q6PAM1;Q3UXT5;A2ADZ3;A2ADZ4;A2ADZ2;A8Y5J8	Q3UD58	61	76	Txlna	Alpha-taxilin	yes	no	2	0.0016332	60.161		By MS/MS		By MS/MS
AAQQAASSSGQGQQAQTPTGK	HQYDYTFDWTMLKQKAAQQAASSSGQGQQA	SSSGQGQQAQTPTGKQTDKTKSNMKG____	K	A	A	G	K	Q	5	0	0	0	0	6	0	3	0	0	0	1	0	0	1	3	2	0	0	0	0	0	21	0	2000.95	E9Q4G7;Q3U772;E9PWB2;Q8BK63;E9Q3W1;F6YBC9	E9Q4G7	305	325	Csnk1a1	Casein kinase I isoform alpha	yes	no	2	1.7067e-05	96.464	By matching	By MS/MS	By MS/MS	By MS/MS	By MS/MS
AAQSGEGDEALAPTQTLAEKPTEGPEAGGAEEEPPGGER	DEALDDTQKAAELSKAAQSGEGDEALAPTQ	PEAGGAEEEPPGGERVEDKQPEQQPAVCEA	K	A	A	E	R	V	7	1	0	1	0	2	9	7	0	0	2	1	0	0	5	1	3	0	0	0	0	0	39	1	3832.75	O54988;A2RRK3	O54988	563	601	Slk	STE20-like serine/threonine-protein kinase	yes	no	3	0.04418	17.011	By matching	By matching			By matching
AAQSLLNK	STTAEKTEEEEKEDRAAQSLLNKLIRSNLV	EEEKEDRAAQSLLNKLIRSNLVDNTNQVEV	R	A	A	N	K	L	2	0	1	0	0	1	0	0	0	0	2	1	0	0	0	1	0	0	0	0	0	0	8	0	843.481	Q61655;Q8R3C7;Q8BZY3	Q61655	56	63	Ddx19a;Ddx19b	ATP-dependent RNA helicase DDX19A	yes	no	2	0.015108	58.819		By MS/MS	By MS/MS	By MS/MS	By MS/MS
AAQSNENLSDSQQEPTK	QSAAFSISADVKDTKAAQSNENLSDSQQEP	QSNENLSDSQQEPTKSQVSEGPVEPSNWNQ	K	A	A	T	K	S	2	0	2	1	0	3	2	0	0	0	1	1	0	0	1	3	1	0	0	0	0	0	17	0	1845.83	D3YWX2;F6YTL8	D3YWX2	894	910	Ylpm1		yes	no	2	0.00098631	75.045		By MS/MS	By MS/MS		By matching
AAQSPQQHSSGDPTEEESPV	EASTDVDEKPKETMKAAQSPQQHSSGDPTE	QQHSSGDPTEEESPV_______________	K	A	A	P	V	-	2	0	0	1	0	3	3	1	1	0	0	0	0	0	3	4	1	0	0	1	0	0	20	0	2079.9	Q8BPS5;Q8C2E6;Q544N9;Q3TRK9;P53986;Q3UWP4;Q3TIU1	Q8BPS5	330	349	Slc16a1	Monocarboxylate transporter 1	yes	no	2	1.1058e-09	95.631	By matching	By MS/MS	By MS/MS	By MS/MS	By MS/MS
AAQTAEDAMQIMEQMTK	MQDMEELKTQADKAKAAQTAEDAMQIMEQM	QTAEDAMQIMEQMTKEKTETLASLEDTKQT	K	A	A	T	K	E	4	0	0	1	0	3	2	0	0	1	0	1	3	0	0	0	2	0	0	0	0	0	17	0	1895.84	D3Z2Z1;F8WIA1;Q922J3;D3Z3M7;F6RCU2	D3Z2Z1	1072	1088	Clip1	CAP-Gly domain-containing linker protein 1	yes	no	2	1.5369e-06	86.756	By MS/MS	By MS/MS	By MS/MS	By MS/MS	By MS/MS
AAQTSVAYGCIK	KEKERDKVLTEEELKAAQTSVAYGCIKYAD	ELKAAQTSVAYGCIKYADLSHNRLNDYIFS	K	A	A	I	K	Y	3	0	0	0	1	1	0	1	0	1	0	1	0	0	0	1	1	0	1	1	0	0	12	0	1254.63	Q9D0I9;Q3UAZ3	Q9D0I9	493	504	Rars	Arginine--tRNA ligase, cytoplasmic	yes	no	2	0.0064346	58.955	By MS/MS
AAQVMGPPDR	VRIQFKPDDGISPERAAQVMGPPDRCQHAA	ISPERAAQVMGPPDRCQHAARIINELILTA	R	A	A	D	R	C	2	1	0	1	0	1	0	1	0	0	0	0	1	0	2	0	0	0	0	1	0	0	10	0	1040.51	A2AJ72;Q3TIX6;Q3ULP9;A0A0A6YVV5;F7AM43	A2AJ72	300	309	Fubp3		yes	no	2	0.0018587	64.04	By MS/MS	By MS/MS	By MS/MS	By MS/MS	By MS/MS
AAQYQVNQAAAAQAAATAAAMGIPQAVLPPLPK	CKYFHPPAHLQAKIKAAQYQVNQAAAAQAA	AAMGIPQAVLPPLPKRPALEKTNGATAVFN	K	A	A	P	K	R	13	0	1	0	0	5	0	1	0	1	2	1	1	0	4	0	1	0	1	2	0	0	33	0	3201.7	A0A0A6YXE3;Q8CAQ1;G3X9Q0;Q9JKP5;Q8CHF5;Q4VA08;Q3U581	A0A0A6YXE3	181	213	Mbnl1	Muscleblind-like protein 1	yes	no	3	0.068415	13.255	By MS/MS
AASAAATAAASAATAASAASGSPGSGEGSAGGEK	______________________________	SGSPGSGEGSAGGEKRPAASSAAAASAAAS	M	A	A	E	K	R	15	0	0	0	0	0	2	6	0	0	0	1	0	0	1	7	2	0	0	0	0	0	34	0	2720.25	Q5EBP9;Q62318	Q5EBP9	2	35	Trim28	Transcription intermediary factor 1-beta	yes	no	2;3	0	302.74	By MS/MS	By MS/MS	By MS/MS	By MS/MS	By MS/MS
AASAAFQENVGR	LVIAAVFDRNVNCRRAASAAFQENVGRQGT	CRRAASAAFQENVGRQGTFPHGIDILTTAD	R	A	A	G	R	Q	4	1	1	0	0	1	1	1	0	0	0	0	0	1	0	1	0	0	0	1	0	0	12	0	1219.59	Q8BYA0	Q8BYA0	511	522	Tbcd	Tubulin-specific chaperone D	yes	yes	2	2.2151e-07	117.3	By MS/MS	By MS/MS	By MS/MS	By MS/MS	By MS/MS
AASAAGASPAATPAAPESGTIPK	RPQEAPSTNECKARRAASAAGASPAATPAA	PAATPAAPESGTIPKKRQEVMKWNGWGYND	R	A	A	P	K	K	9	0	0	0	0	0	1	2	0	1	0	1	0	0	4	3	2	0	0	0	0	0	23	0	1993.01	A2AL50;Q8C0I1;A2AL49	A2AL50	76	98	Agps	Alkyldihydroxyacetonephosphate synthase, peroxisomal	yes	no	2	4.4127e-30	122.64	By MS/MS	By MS/MS	By MS/MS	By MS/MS	By MS/MS
AASAALILPESPSMK	______________________________	AASAALILPESPSMKKAVPLINAIDTGRFP	M	A	A	M	K	K	4	0	0	0	0	0	1	0	0	1	2	1	1	0	2	3	0	0	0	0	0	0	15	0	1484.79	A0A3Q4EC50;A0A3Q4EHW7;Q3UTM6;Q3TKN7;Q8JZY2;A0A3Q4EGT0;A0A3Q4EII3;A0A3Q4EHG2	A0A3Q4EC50	2	16	Commd10	COMM domain-containing protein 10	yes	no	2	5.3956e-06	91.937
AASADSTTEGTPTDGFTVLSTK	KGARKSKKKQGEVSKAASADSTTEGTPTDG	TEGTPTDGFTVLSTKSLFLGQKLNLIHSEI	K	A	A	T	K	S	3	0	0	2	0	0	1	2	0	0	1	1	0	1	1	3	6	0	0	1	0	0	22	0	2156.01	Q9QZQ8;Q8CA90	Q9QZQ8	168	189	H2afy	Core histone macro-H2A.1;Histone H2A	yes	no	2	6.4402e-79	242.26	By MS/MS	By MS/MS	By MS/MS	By MS/MS	By MS/MS
AASAEEQATIER	QTLEAVKRKQFEKYRAASAEEQATIERNPY	KYRAASAEEQATIERNPYRIFHEALKNCEP	R	A	A	E	R	N	4	1	0	0	0	1	3	0	0	1	0	0	0	0	0	1	1	0	0	0	0	0	12	0	1274.61	Q80X85	Q80X85	128	139	Mrps7	28S ribosomal protein S7, mitochondrial	yes	yes	2	8.909e-27	161.17	By MS/MS	By MS/MS	By MS/MS	By MS/MS	By MS/MS
AASAFFTYVSLNQEGK	VDADPVVDNSQKRYRAASAFFTYVSLNQEG	ASAFFTYVSLNQEGKPMPVPQLVPETEDEK	R	A	A	G	K	P	3	0	1	0	0	1	1	1	0	0	1	1	0	2	0	2	1	0	1	1	0	0	16	0	1731.85	E9PYH2;Q91V12	E9PYH2	329	344	Acot7	Cytosolic acyl coenzyme A thioester hydrolase	yes	no	2	6.9625e-10	138.42	By MS/MS	By MS/MS	By MS/MS	By MS/MS	By MS/MS
AASAFFTYVSLNQEGKPMPVPQLVPETEDEKK	VDADPVVDNSQKRYRAASAFFTYVSLNQEG	MPVPQLVPETEDEKKRFEEGKGRYLQMKAK	R	A	A	K	K	R	3	0	1	1	0	2	4	1	0	0	2	3	1	2	4	2	2	0	1	3	0	0	32	2	3549.77	E9PYH2;Q91V12	E9PYH2	329	360	Acot7	Cytosolic acyl coenzyme A thioester hydrolase	yes	no	3;4	1.0458e-08	58.688	By MS/MS	By MS/MS	By MS/MS	By MS/MS	By MS/MS
AASAYAVGDVK	GQYFGELALVTNKPRAASAYAVGDVKCLVM	NKPRAASAYAVGDVKCLVMDVQAFERLLGP	R	A	A	V	K	C	4	0	0	1	0	0	0	1	0	0	0	1	0	0	0	1	0	0	1	2	0	0	11	0	1050.53	A0A0A6YX73;Q8K1M3	A0A0A6YX73	324	334	Prkar2a		yes	no	2	0.0013372	68.456	By MS/MS	By MS/MS	By MS/MS		By MS/MS
AASDIAMTELPPTHPIR	NDRKEAAENSLVAYKAASDIAMTELPPTHP	SDIAMTELPPTHPIRLGLALNFSVFYYEIL	K	A	A	I	R	L	3	1	0	1	0	0	1	0	1	2	1	0	1	0	3	1	2	0	0	0	0	0	17	0	1818.93	Q5SS40;P62259;Q8BPH1	Q5SS40	154	170	Ywhae	14-3-3 protein epsilon	yes	no	2;3	7.6647e-222	286.93	By MS/MS	By MS/MS	By MS/MS	By MS/MS	By MS/MS
AASDLQIAASTFTSFGK	KILNDVSQAKAQHLKAASDLQIAASTFTSF	SDLQIAASTFTSFGKKLTKEEALHPDTFIQ	K	A	A	G	K	K	4	0	0	1	0	1	0	1	0	1	1	1	0	2	0	3	2	0	0	0	0	0	17	0	1713.86	Q9DC50	Q9DC50	390	406	Crot	Peroxisomal carnitine O-octanoyltransferase	yes	yes	2	1.925e-19	135.65	By MS/MS	By MS/MS	By MS/MS	By MS/MS	By MS/MS
AASFLNADGPK	LGPRVTGKVGETREKAASFLNADGPKDSLY	TREKAASFLNADGPKDSLYVAVANFEGDED	K	A	A	P	K	D	3	0	1	1	0	0	0	1	0	0	1	1	0	1	1	1	0	0	0	0	0	0	11	0	1089.55	B9EJ37;A0A5F8MPP7;A2AAY5;Q5DTZ1	B9EJ37	838	848	Sh3pxd2b	SH3 and PX domain-containing protein 2B	yes	no	2	0.04345	46.022			By MS/MS
AASGFNATEDAQTLR	______________________________	AASGFNATEDAQTLRKAMKGLGTDEDAIIG	K	A	A	L	R	K	4	1	1	1	0	1	1	1	0	0	1	0	0	1	0	1	2	0	0	0	0	0	15	0	1550.73	P97429;Q7TMN7;A0A0N4SW89;A0A0N4SV57;D3Z0S1;F7ANV6;Q8BSL2;S4R1F2;Q9R0V2	P97429	10	24	Anxa4	Annexin A4;Annexin	yes	no	2	1.542e-234	292.08	By MS/MS	By MS/MS	By MS/MS	By MS/MS	By MS/MS
AASGFNATEDAQTLRK	______________________________	ASGFNATEDAQTLRKAMKGLGTDEDAIIGI	K	A	A	R	K	A	4	1	1	1	0	1	1	1	0	0	1	1	0	1	0	1	2	0	0	0	0	0	16	1	1678.83	P97429;Q7TMN7;A0A0N4SW89;A0A0N4SV57;D3Z0S1;F7ANV6;Q8BSL2;S4R1F2;Q9R0V2	P97429	10	25	Anxa4	Annexin A4;Annexin	yes	no	2;3	4.9029e-106	243.85	By MS/MS	By MS/MS	By MS/MS	By MS/MS	By MS/MS
AASGSALLWPR	______________________________	LCERAASGSALLWPRVLLFGDSITQFSFQQ	R	A	A	P	R	V	3	1	0	0	0	0	0	1	0	0	2	0	0	0	1	2	0	1	0	0	0	0	11	0	1127.61	Q9DB29;A0A1Y7VKC6;A0A1Y7VLY5;A0A1Y7VKA0	Q9DB29	7	17	Iah1	Isoamyl acetate-hydrolyzing esterase 1 homolog	yes	no	2	0.0013372	64.654	By MS/MS	By MS/MS	By MS/MS	By MS/MS
AASHTSDFNPNAGSDQR	SPRMGQPGPGSMPSRAASHTSDFNPNAGSD	SHTSDFNPNAGSDQRVVNGGVPWPSPCPSP	R	A	A	Q	R	V	3	1	2	2	0	1	0	1	1	0	0	0	0	1	1	3	1	0	0	0	0	0	17	0	1773.77	E9QM77;O70305;F6U2C2;Q3UX07;F7B6X4;A0A286YDU2	E9QM77	497	513	Atxn2	Ataxin-2	yes	no	3	6.5759e-06	83.106	By MS/MS	By MS/MS	By MS/MS	By MS/MS
AASIFGGAKPVDTAAR	PKEDDASASTSQSSRAASIFGGAKPVDTAA	ASIFGGAKPVDTAAREREVEERLQKEQEKL	R	A	A	A	R	E	5	1	0	1	0	0	0	2	0	1	0	1	0	1	1	1	1	0	0	1	0	0	16	1	1530.82	Q3UGC0;Q3TSY9;Q8BGD9;Q3TDD8;Q3THB0;Q3TLQ9;B2RWE8;Q922K6	Q3UGC0	357	372	Eif4b	Eukaryotic translation initiation factor 4B	yes	no	2;3	1.0133e-07	102.62	By MS/MS	By MS/MS	By MS/MS	By MS/MS	By MS/MS
AASITSEVFNK	TIAVKEDGELNLMKKAASITSEVFNKFFKE	LMKKAASITSEVFNKFFKERVMEIVDADEK	K	A	A	N	K	F	2	0	1	0	0	0	1	0	0	1	0	1	0	1	0	2	1	0	0	1	0	0	11	0	1165.6	G3X956;Q920B9	G3X956	186	196	Supt16;Supt16h	FACT complex subunit SPT16	yes	no	2	0.0011602	66.962	By MS/MS	By MS/MS	By MS/MS	By MS/MS	By MS/MS
AASIYSSWAEEQR	VSLQLLDLMHTLHTRAASIYSSWAEEQRHL	TRAASIYSSWAEEQRHLEGGGQKIEADSRT	R	A	A	Q	R	H	3	1	0	0	0	1	2	0	0	1	0	0	0	0	0	3	0	1	1	0	0	0	13	0	1496.69	Q6A099;Q6DFZ1;Q8R0M4;Q6PB54	Q6A099	1453	1465	Gbf1		yes	no	2	0.019516	47.288
AASKPIEAAMAAAAAPGSGNGVGGGGGTAGPGSGAGTLPR	______________________________	GGTAGPGSGAGTLPRWHVALAIGAPLLLGA	M	A	A	P	R	W	11	1	1	0	0	0	1	12	0	1	1	1	1	0	4	3	2	0	0	1	0	0	40	1	3318.64	Q3TSX8;Q9CZW5	Q3TSX8	2	41	Tomm70a	Mitochondrial import receptor subunit TOM70	yes	no	3	8.3458e-06	46.128
AASLGSSQPSRPHVGEAATATK	SSSKPGEKKGSDEKKAASLGSSQPSRPHVG	QPSRPHVGEAATATKVTASSAATSKSPSMS	K	A	A	T	K	V	5	1	0	0	0	1	1	2	1	0	1	1	0	0	2	4	2	0	0	1	0	0	22	1	2122.08	Q8CE80;P51125;A0A338P6J9	Q8CE80	34	55	Cast	Calpastatin	yes	no	3	1.9693e-23	121.26	By MS/MS	By MS/MS	By MS/MS	By MS/MS	By MS/MS
AASLLEHHASQLCQHVNR	LLLPAPTQVPQLQGRAASLLEHHASQLCQH	LLEHHASQLCQHVNRDCPGDEDRVRWASRV	R	A	A	N	R	D	3	1	1	0	1	2	1	0	3	0	3	0	0	0	0	2	0	0	0	1	0	0	18	0	2057.02	Q9JIG7	Q9JIG7	203	220	Ccdc22	Coiled-coil domain-containing protein 22	yes	yes	4	0.0013986	35.304	By matching		By MS/MS	By matching
AASLVGK	______________________________	______________________________	M	A	A	G	K	K	2	0	0	0	0	0	0	1	0	0	1	1	0	0	0	1	0	0	0	1	0	0	7	0	644.386	Q60I30;Q9D892;Q3U589	Q60I30	2	8	Itpa	Inosine triphosphate pyrophosphatase	yes	no	1	0.017512	76.847	By matching	By MS/MS	By matching
AASPSEMTCPPGWEWEDDAWIYDINR	WKQAEDTYTDANGDKAASPSEMTCPPGWEW	GWEWEDDAWIYDINRAVDEKGWEYGITIPP	K	A	A	N	R	A	3	1	1	3	1	0	3	1	0	2	0	0	1	0	3	2	1	3	1	0	0	0	26	0	3082.31	B9EK95;A0A286YDF5;Q69ZN7;E9Q390;A0A286YCZ3	B9EK95	961	986	Myof	Myoferlin	yes	no	3	5.2468e-07	62.605	By MS/MS	By MS/MS	By MS/MS	By MS/MS	By MS/MS
AASQGTQVPTVTEGVAAALLLSK	QALDFLPLLMQTVEKAASQGTQVPTVTEGV	PTVTEGVAAALLLSKLSVADAQAEAKLSGF	K	A	A	S	K	L	5	0	0	0	0	2	1	2	0	0	3	1	0	0	1	2	3	0	0	3	0	0	23	0	2211.21	Q3UHQ5;E9PVA8;Q640Q4;Q3U3Z4	Q3UHQ5	476	498	Gcn1l1		yes	no	2	0.0099782	53.395	By matching	By matching	By MS/MS	By MS/MS	By MS/MS
AASVDLELKK	______________________________	______________________________	M	A	A	K	K	A	2	0	0	1	0	0	1	0	0	0	2	2	0	0	0	1	0	0	0	1	0	0	10	1	1072.61	Q8CEH4;Q9CQF7;Q8R3R9;Q9CWM4;A0A494BBK3	Q8CEH4	2	11	Pfdn1	Prefoldin subunit 1	yes	no	2	0.00071586	81.95	By MS/MS	By MS/MS	By MS/MS	By MS/MS	By MS/MS
AATAAVPGAAAGR	______________________________	______________________________	M	A	A	G	R	A	7	1	0	0	0	0	0	2	0	0	0	0	0	0	1	0	1	0	0	1	0	0	13	0	1082.58	Q8CHW4	Q8CHW4	2	14	Eif2b5	Translation initiation factor eIF-2B subunit epsilon	yes	yes	2	0.0076317	50.473			By MS/MS
AATAECDVVMAATEPELLEDEDAK	______________________________	MAATEPELLEDEDAKREAESFKEQGNAYYA	M	A	A	A	K	R	6	0	0	3	1	0	5	0	0	0	2	1	1	0	1	0	2	0	0	2	0	0	24	0	2564.15	Q9QYI3	Q9QYI3	2	25	Dnajc7	DnaJ homolog subfamily C member 7	yes	yes	2	0.00031061	50.04				By MS/MS
AATALKDVVK	PWCGHCQRLTPEWKKAATALKDVVKVGAVN	PEWKKAATALKDVVKVGAVNADKHQSLGGQ	K	A	A	V	K	V	3	0	0	1	0	0	0	0	0	0	1	2	0	0	0	0	1	0	0	2	0	0	10	1	1014.61	Q3THH1;Q922R8;Q3TML0;Q3TJL8;Q9DAB4	Q3THH1	73	82	Pdia6	Protein disulfide-isomerase A6	yes	no	2	0.00054197	96.665	By MS/MS	By MS/MS	By MS/MS	By MS/MS	By MS/MS
AATAPLLEAVDNLSAFASNPEFSSVPAQISPEGR	ALDGDFTEENRAQCRAATAPLLEAVDNLSA	PEFSSVPAQISPEGRAAMEPIVISAKTMLE	R	A	A	G	R	A	7	1	2	1	0	1	3	1	0	1	3	0	0	2	4	5	1	0	0	2	0	0	34	0	3455.72	Q80TM2;P26039;Q3UHS6;Q0V930;Q3TBC3	Q80TM2	1583	1616	Tln1	Talin-1	yes	no	3	4.4461e-30	109.08	By MS/MS	By MS/MS	By MS/MS	By MS/MS	By MS/MS
AATENSENDITMQSLPK	ESDDEKPTDENVNEKAATENSENDITMQSL	TENSENDITMQSLPKGTVIVQPEPVLNEDK	K	A	A	P	K	G	2	0	2	1	0	1	2	0	0	1	1	1	1	0	1	2	2	0	0	0	0	0	17	0	1847.86	Q61687;Q8BSH0;F6RDB7;Q3UY26;Q8C2S3;A0A0G2JFA5;A6PWK9;A0A0G2JFG6;A0A0G2JF42;A0A0G2JGH3;Q3TA30;A6PWK7;A6PWK8	Q61687	106	122	Atrx	Transcriptional regulator ATRX	yes	no	2	1.2197e-05	82.543		By MS/MS	By MS/MS	By MS/MS	By MS/MS
AATFFGCIGIDK	NSMKVAQWLIQEPHKAATFFGCIGIDKFGE	PHKAATFFGCIGIDKFGEILKRKAADAHVD	K	A	A	D	K	F	2	0	0	1	1	0	0	2	0	2	0	1	0	2	0	0	1	0	0	0	0	0	12	0	1285.64	P55264;Q8BMC5;A0A286YCD7;A0A286YCN3	P55264	99	110	Adk	Adenosine kinase	yes	no	2	3.4275e-10	123.79	By MS/MS	By MS/MS	By MS/MS	By MS/MS	By MS/MS
AATFGLILDDVSLTHLTFGK	RELVSRQVSDDLTERAATFGLILDDVSLTH	LILDDVSLTHLTFGKEFTEAVEAKQVAQQE	R	A	A	G	K	E	2	0	0	2	0	0	0	2	1	1	4	1	0	2	0	1	3	0	0	1	0	0	20	0	2118.14	P67778;Q5SQG5;Q3TV00	P67778	158	177	Phb	Prohibitin	no	no	2;3	8.5647e-47	200.16	By MS/MS	By MS/MS	By MS/MS	By MS/MS	By MS/MS
AATGEEVSAEDLGGADLHCR	QKQGTIFLAGPPLVKAATGEEVSAEDLGGA	EVSAEDLGGADLHCRKSGVTDHYALDDHHA	K	A	A	C	R	K	4	1	0	2	1	0	3	3	1	0	2	0	0	0	0	1	1	0	0	1	0	0	20	0	2043.92	B2RUK5;Q3ULD5;Q9D2F6	B2RUK5	249	268	Mccc2	Methylcrotonoyl-CoA carboxylase beta chain, mitochondrial	yes	no	3	0.00044369	49.768	By matching	By MS/MS	By MS/MS		By matching
AATIIATSEGSLWGLDR	RGSFGELALMYNTPRAATIIATSEGSLWGL	TIIATSEGSLWGLDRVTFRRIIVKNNAKKR	R	A	A	D	R	V	3	1	0	1	0	0	1	2	0	2	2	0	0	0	0	2	2	1	0	0	0	0	17	0	1759.91	A0A0A6YX73;Q8K1M3;P12367;A0A0A6YY28	A0A0A6YX73	216	232	Prkar2a	cAMP-dependent protein kinase type II-alpha regulatory subunit	yes	no	2	6.3377e-15	132.59	By MS/MS	By MS/MS	By MS/MS	By MS/MS	By MS/MS
AATITATSPGALWGLDR	RGSFGELALMYNTPRAATITATSPGALWGL	TITATSPGALWGLDRVTFRRIIVKNNAKKR	R	A	A	D	R	V	4	1	0	1	0	0	0	2	0	1	2	0	0	0	1	1	3	1	0	0	0	0	17	0	1699.89	P31324;Q3V2X9;H3BK84	P31324	231	247	Prkar2b	cAMP-dependent protein kinase type II-beta regulatory subunit	yes	no	2	1.2008e-10	105.17	By MS/MS	By MS/MS	By MS/MS	By MS/MS	By MS/MS
AATLAQELEK	QVKKYHRLKEEASKRAATLAQELEKFNRDQ	EASKRAATLAQELEKFNRDQKADQDRLDLE	R	A	A	E	K	F	3	0	0	0	0	1	2	0	0	0	2	1	0	0	0	0	1	0	0	0	0	0	10	0	1072.58	Q9CU62;A0JLM6	Q9CU62	386	395	Smc1a	Structural maintenance of chromosomes protein 1A	yes	no	2	0.026203	52.255
AATLPNTEGEQPGPSVGPVGK	EAAIVSRPLNPFMPKAATLPNTEGEQPGPS	TEGEQPGPSVGPVGKDKDKALPSFWIPSLT	K	A	A	G	K	D	2	0	1	0	0	1	2	4	0	0	1	1	0	0	4	1	2	0	0	2	0	0	21	0	2005.01	Q9D6T0;A0A1B0GT07;A0A1B0GS48	Q9D6T0	133	153	Nosip	Nitric oxide synthase-interacting protein	yes	no	2	7.3816e-07	102.52	By MS/MS	By MS/MS	By MS/MS	By MS/MS	By MS/MS
AATMSAVEAATCR	TTIHGLHALERGGFRAATMSAVEAATCRAK	FRAATMSAVEAATCRAKELSKK________	R	A	A	C	R	A	5	1	0	0	1	0	1	0	0	0	0	0	1	0	0	1	2	0	0	1	0	0	13	0	1324.61	Q9DCC4	Q9DCC4	255	267	Pycrl	Pyrroline-5-carboxylate reductase 3	yes	yes	2	0.028587	37.426	By MS/MS
AATQFWR	LVVVYYSVDFSFDYRAATQFWRNKVLEVAK	VDFSFDYRAATQFWRNKVLEVAKDFPEYTF	R	A	A	W	R	N	2	1	0	0	0	1	0	0	0	0	0	0	0	1	0	0	1	1	0	0	0	0	7	0	878.44	A0A0R4J0Z1;P08003	A0A0R4J0Z1	425	431	Pdia4	Protein disulfide-isomerase A4	yes	no	2	0.0059739	102.8	By MS/MS	By MS/MS	By MS/MS	By MS/MS
AATSAVTAYEPLDSLDR	DWVPPPPPVRERSARAATSAVTAYEPLDSL	TSAVTAYEPLDSLDRRRDGWSLDRDRGDRD	R	A	A	D	R	R	4	1	0	2	0	0	1	0	0	0	2	0	0	0	1	2	2	0	1	1	0	0	17	0	1778.87	Q0VBL3	Q0VBL3	599	615	Rbm15		yes	yes	2	0.0016078	67.456	By MS/MS	By MS/MS		By MS/MS	By matching
AATSGVPSIYAPSIYTHLSPAK	PDKCCCPEALYAAGKAATSGVPSIYAPSIY	SIYAPSIYTHLSPAKTPPPPPAMIPMRPPY	K	A	A	A	K	T	4	0	0	0	0	0	0	1	1	2	1	1	0	0	3	4	2	0	2	1	0	0	22	0	2230.16	Q99KG5;D3YYU9	Q99KG5	261	282	Lsr	Lipolysis-stimulated lipoprotein receptor	yes	no	3	0.00068131	44.963	By MS/MS	By MS/MS	By MS/MS	By MS/MS	By matching
AATSPALFNR	VVFTMNPSSEGLKDRAATSPALFNRCVLNW	GLKDRAATSPALFNRCVLNWFGDWSTEALY	R	A	A	N	R	C	3	1	1	0	0	0	0	0	0	0	1	0	0	1	1	1	1	0	0	0	0	0	10	0	1046.55	Q9JHU4;Q80U36	Q9JHU4	3077	3086	Dync1h1	Cytoplasmic dynein 1 heavy chain 1	yes	no	2	2.0963e-05	107.29	By MS/MS	By MS/MS	By MS/MS	By MS/MS	By MS/MS
AATVSGPQSTPHLYGPPQYNVQYSGSATVK	KFDSNHNPEEPDIIRAATVSGPQSTPHLYG	PPQYNVQYSGSATVKDTLWHPKQNPQIDPV	R	A	A	V	K	D	3	0	1	0	0	3	0	3	1	0	1	1	0	0	4	4	3	0	3	3	0	0	30	0	3104.52	B2RUJ2;B7ZNY4;B7ZNX6;B2RUK2;Q80TH2	B2RUJ2	957	986	Erbb2ip	Protein LAP2	yes	no	3	4.6331e-06	46.695			By matching		By matching
AAVASLLQSVQVPEFTPK	NLFAQTYGLTGSQDRAAVASLLQSVQVPEF	ASLLQSVQVPEFTPKSGVKIHVSDQELQSA	R	A	A	P	K	S	3	0	0	0	0	2	1	0	0	0	2	1	0	1	2	2	1	0	0	3	0	0	18	0	1884.04	B9EHN0;A0A1S6GWH5;Q02053	B9EHN0	785	802	Uba1	Ubiquitin-like modifier-activating enzyme 1	yes	no	2;3	1.0942e-50	225.72	By MS/MS	By MS/MS	By MS/MS	By MS/MS	By MS/MS
AAVASVTPEK	EKLSRANSRDGEAGRAAVASVTPEKQATEL	GEAGRAAVASVTPEKQATELALLQRQHTLL	R	A	A	E	K	Q	3	0	0	0	0	0	1	0	0	0	0	1	0	0	1	1	1	0	0	2	0	0	10	0	971.529	H3BJU7;H3BJ45;H3BJ40;H3BKH9;A0A2X0SFE2;H3BJX8;Q60875	H3BJU7	760	769	Arhgef2	Rho guanine nucleotide exchange factor 2	yes	no	2	0.019899	44.961
AAVATTQGEQEAAETCR	HLSPRLFHEVVQAFRAAVATTQGEQEAAET	VATTQGEQEAAETCRFQVADSAVFNALVTF	R	A	A	C	R	F	5	1	0	0	1	2	3	1	0	0	0	0	0	0	0	0	3	0	0	1	0	0	17	0	1778.81	Q3UZI6;J3QK52;Q9WV70;Q8BHX6	Q3UZI6	184	200	Noc2l	Nucleolar complex protein 2 homolog	yes	no	2	1.1315e-35	162.6	By MS/MS	By MS/MS	By MS/MS	By MS/MS	By MS/MS
AAVAVPNRPPDAVLR	GSGGFGGKRTSEKLKAAVAVPNRPPDAVLR	AAVAVPNRPPDAVLRDATSLNQAALYRLSG	K	A	A	L	R	D	4	2	1	1	0	0	0	0	0	0	1	0	0	0	3	0	0	0	0	3	0	0	15	1	1544.88	Q3TT11;P51660;Q3UHW2	Q3TT11	479	493	Hsd17b4	Peroxisomal multifunctional enzyme type 2;(3R)-hydroxyacyl-CoA dehydrogenase;Enoyl-CoA hydratase 2	yes	no	3	9.415e-05	58.071	By MS/MS		By MS/MS	By MS/MS	By MS/MS
AAVAWEAGKPLSIEEIEVAPPK	______________________________	GKPLSIEEIEVAPPKAHEVRIKILATAVCH	K	A	A	P	K	A	5	0	0	0	0	0	4	1	0	2	1	2	0	0	3	1	0	1	0	2	0	0	22	1	2304.24	Q6P5I3;P28474;A0A0G2JGS3	Q6P5I3	10	31	Adh5	S-(hydroxymethyl)glutathione dehydrogenase;Alcohol dehydrogenase class-3	yes	no	2;3	7.4969e-30	123.14	By MS/MS	By MS/MS	By MS/MS	By MS/MS	By MS/MS
AAVCDCILQEQVYVR	ALSPPPPSLDLAALRAAVCDCILQEQVYVR	AAVCDCILQEQVYVRRRRPRSLFDRRQALA	R	A	A	V	R	R	2	1	0	1	2	2	1	0	0	1	1	0	0	0	0	0	0	0	1	3	0	0	15	0	1796.88	Q9D0G0	Q9D0G0	138	152	Mrps30	28S ribosomal protein S30, mitochondrial	yes	yes	2	1.8998e-05	91.03		By MS/MS	By MS/MS
AAVDAGFVPNDMQVGQTGK	YDLADQLHAAVGASRAAVDAGFVPNDMQVG	AGFVPNDMQVGQTGKIVAPELYIAVGISGA	R	A	A	G	K	I	3	0	1	2	0	2	0	3	0	0	0	1	1	1	1	0	1	0	0	3	0	0	19	0	1903.91	Q99LC5	Q99LC5	250	268	Etfa	Electron transfer flavoprotein subunit alpha, mitochondrial	yes	yes	2	5.4758e-33	157.33	By MS/MS	By MS/MS	By MS/MS	By MS/MS	By MS/MS
AAVEEGIVLGGGCALLR	NEKKDRVTDALNATRAAVEEGIVLGGGCAL	VEEGIVLGGGCALLRCIPALDSLKPANEDQ	R	A	A	L	R	C	3	1	0	0	1	0	2	4	0	1	3	0	0	0	0	0	0	0	0	2	0	0	17	0	1670.9	P63038	P63038	430	446	Hspd1	60 kDa heat shock protein, mitochondrial	yes	yes	2;3	6.5011e-73	197.94	By MS/MS	By MS/MS	By MS/MS	By MS/MS	By MS/MS
AAVELEEPEDAR	RKALEHVPNSVRLWKAAVELEEPEDARIML	LWKAAVELEEPEDARIMLSRAVECCPTSVE	K	A	A	A	R	I	3	1	0	1	0	0	4	0	0	0	1	0	0	0	1	0	0	0	0	1	0	0	12	0	1327.63	Q91YR7	Q91YR7	409	420	Prpf6	Pre-mRNA-processing factor 6	yes	yes	2	0.00043792	95.775	By MS/MS	By MS/MS		By matching	By MS/MS
AAVENLPTFLVELSR	PDRLELEAAQKFLERAAVENLPTFLVELSR	AAVENLPTFLVELSRVLANPGNSQVARVAA	R	A	A	S	R	V	2	1	1	0	0	0	2	0	0	0	3	0	0	1	1	1	1	0	0	2	0	0	15	0	1657.9	Q3TFE8;P70168;Q7TSZ6;Q3UHW8	Q3TFE8	28	42	Kpnb1	Importin subunit beta-1	yes	no	2	5.1704e-55	184.1	By MS/MS	By MS/MS	By MS/MS	By MS/MS	By MS/MS
AAVESLGFILFR	LLHVAVSDVNDDVRRAAVESLGFILFRTPE	VRRAAVESLGFILFRTPEQCPSVVSLLSES	R	A	A	F	R	T	2	1	0	0	0	0	1	1	0	1	2	0	0	2	0	1	0	0	0	1	0	0	12	0	1321.74	Q3TXS7;Q8BU34;Q8CGG2;Q05CG9;Q8CGI9;Q5HZG6;A0JLU3	Q3TXS7	617	628	Psmd1	26S proteasome non-ATPase regulatory subunit 1	yes	no	2	1.848e-28	169.09	By MS/MS	By MS/MS	By MS/MS	By MS/MS	By MS/MS
AAVETLGVPCFLGGMSR	GSQALLPPTPANKLRAAVETLGVPCFLGGM	VETLGVPCFLGGMSRGLLGRNHPLHIRQNR	R	A	A	S	R	G	2	1	0	0	1	0	1	3	0	0	2	0	1	1	1	1	1	0	0	2	0	0	17	0	1750.87	A0A1W2P727;A0A1W2P8E1;Q8BU33;A0A1W2P8D6	A0A1W2P727	306	322	Ilvbl	Acetolactate synthase-like protein	yes	no	2	3.5617e-05	74.76	By MS/MS	By MS/MS	By MS/MS	By MS/MS	By MS/MS
AAVEWFDGK	KGDATVSYEDPPTAKAAVEWFDGKDFQGSK	DPPTAKAAVEWFDGKDFQGSKLKVSLARKK	K	A	A	G	K	D	2	0	0	1	0	0	1	1	0	0	0	1	0	1	0	0	0	1	0	1	0	0	9	0	1021.49	Q5SUT0;Q3UI30;Q6NVA3;Q5SUS9;Q61545;Q9CRS5	Q5SUT0	387	395	Ewsr1	RNA-binding protein EWS	yes	no	1;2	0.00024177	116.37	By MS/MS	By MS/MS	By MS/MS	By MS/MS	By MS/MS
AAVEWFDGKDFQGSK	KGDATVSYEDPPTAKAAVEWFDGKDFQGSK	AAVEWFDGKDFQGSKLKVSLARKKPPMNSM	K	A	A	S	K	L	2	0	0	2	0	1	1	2	0	0	0	2	0	2	0	1	0	1	0	1	0	0	15	1	1683.79	Q5SUT0;Q3UI30;Q6NVA3;Q5SUS9;Q61545;Q9CRS5	Q5SUT0	387	401	Ewsr1	RNA-binding protein EWS	yes	no	2	0.020952	64.65
AAVGTACGLALGNYNDLYHWSVR	WEPDSKKDTQMDRFRAAVGTACGLALGNYN	LALGNYNDLYHWSVRSYMDFWAEFWKFSGI	R	A	A	V	R	S	4	1	2	1	1	0	0	3	1	0	3	0	0	0	0	1	1	1	2	2	0	0	23	0	2494.21	Q9D2R0	Q9D2R0	34	56	Aacs	Acetoacetyl-CoA synthetase	yes	yes	3	5.0835e-06	67.364					By MS/MS
AAVGVTGNDITTPPNKEPPPSPEK	PSEPCSGVSRQEEAKAAVGVTGNDITTPPN	ITTPPNKEPPPSPEKKAKPLATTQPAKTST	K	A	A	E	K	K	2	0	2	1	0	0	2	2	0	1	0	2	0	0	6	1	3	0	0	2	0	0	24	1	2415.23	P27546;A0A0G2JFH2;E9PZ43;A0A0G2JDN7	P27546	647	670	Map4	Microtubule-associated protein 4;Microtubule-associated protein	yes	no	3	2.3788e-05	59.678	By MS/MS	By MS/MS	By MS/MS	By MS/MS	By MS/MS
AAVIGDVIR	ITVEHLAIKCHWTERAAVIGDVIRVYSGHQ	CHWTERAAVIGDVIRVYSGHQGRTIIFCET	R	A	A	I	R	V	2	1	0	1	0	0	0	1	0	2	0	0	0	0	0	0	0	0	0	2	0	0	9	0	912.539	Q9JIK5;Q6PCP0;Q3ULC7;Q9CWZ5;Q8K2L4	Q9JIK5	496	504	Ddx21	Nucleolar RNA helicase 2	yes	no	2	0.019111	48.036	By MS/MS	By matching	By matching	By matching	By MS/MS
AAVLQQVLERPELNK	______________________________	AAVLQQVLERPELNKLPKSTQNKLEKFLAE	M	A	A	N	K	L	2	1	1	0	0	2	2	0	0	0	3	1	0	0	1	0	0	0	0	2	0	0	15	1	1706.97	Q7M739;Q3V1L5;Q32P08;Q05CS8;Q8BU18;Q8BK71	Q7M739	2	16	Tpr		yes	no	2	1.9934e-14	121.04	By MS/MS			By matching	By MS/MS
AAVLQQVLERPELNKLPK	______________________________	LQQVLERPELNKLPKSTQNKLEKFLAEQQS	M	A	A	P	K	S	2	1	1	0	0	2	2	0	0	0	4	2	0	0	2	0	0	0	0	2	0	0	18	2	2045.2	Q7M739;Q3V1L5;Q32P08;Q05CS8;Q8BU18;Q8BK71	Q7M739	2	19	Tpr		yes	no	3	2.6908e-05	80.534		By MS/MS	By MS/MS	By MS/MS	By MS/MS
AAVLVQQWVSYADTELIPAACGATLPALGLR	QLLWPAGLGGPGGSRAAVLVQQWVSYADTE	IPAACGATLPALGLRGPGQDPQAALGALGK	R	A	A	L	R	G	7	1	0	1	1	2	1	2	0	1	5	0	0	0	2	1	2	1	1	3	0	0	31	0	3240.72	Q7TPT7;Q790I0;Q9Z1Q9;Q3U3D3;G3UY93;G3UZ22	Q7TPT7	92	122	Vars	Valine--tRNA ligase	yes	no	3	6.6235e-07	49.445	By MS/MS	By matching	By MS/MS
AAVMATLLFPGQEFK	YTMRGAGAVIHTHSKAAVMATLLFPGQEFK	AAVMATLLFPGQEFKITHQEMIKGIRKCTS	K	A	A	F	K	I	3	0	0	0	0	1	1	1	0	0	2	1	1	2	1	0	1	0	0	1	0	0	15	0	1621.85	Q9WVQ5	Q9WVQ5	119	133	Apip	Methylthioribulose-1-phosphate dehydratase	yes	yes	2	1.9712e-05	90.653			By MS/MS	By MS/MS	By MS/MS
AAVMHDILDMMPEGIK	VTKQRVESHFDLELRAAVMHDILDMMPEGI	AVMHDILDMMPEGIKQNKARTILQHLSEAW	R	A	A	I	K	Q	2	0	0	2	0	0	1	1	1	2	1	1	3	0	1	0	0	0	0	1	0	0	16	0	1769.85	Q99PV0;B7ZC27;Q3UNG1	Q99PV0	687	702	Prpf8	Pre-mRNA-processing-splicing factor 8	yes	no	3	2.0027e-05	60.209	By MS/MS		By MS/MS	By MS/MS	By MS/MS
AAVMVHQLSK	LTKLLNDEDQVVVNKAAVMVHQLSKKEASR	VVVNKAAVMVHQLSKKEASRHAIMRSPQMV	K	A	A	S	K	K	2	0	0	0	0	1	0	0	1	0	1	1	1	0	0	1	0	0	0	2	0	0	10	0	1082.59	Q3UZT7;Q02248;E9Q6A9;F6QZ47	Q3UZT7	171	180	Ctnnb1	Catenin beta-1	yes	no	2	3.5277e-21	165.15	By MS/MS	By MS/MS	By MS/MS	By MS/MS	By MS/MS
AAVPDAVGK	NLCFVGLISMIDPPRAAVPDAVGKCRSAGI	MIDPPRAAVPDAVGKCRSAGIKVIMVTGDH	R	A	A	G	K	C	3	0	0	1	0	0	0	1	0	0	0	1	0	0	1	0	0	0	0	2	0	0	9	0	826.455	Q8VDN2;Q3TXF9;Q8R3M4;Q3UCH8;Q8K2R2;D3YYN7;Q3UHK5;Q6ZQ49;Q6PIE5;A0A0G2JGX4;Q8VCE0;Q6PIC6;Q8R3A9;Q8R0E8;Q8R0B0	Q8VDN2	597	605	Atp1a1;Atp1a2;Atp1a3	Sodium/potassium-transporting ATPase subunit alpha-1;Sodium/potassium-transporting ATPase subunit alpha-2;Sodium/potassium-transporting ATPase subunit alpha-3	yes	no	2	0.01173	51.193					By MS/MS
AAVPELLEQQEEDR	______________________________	MAAVPELLEQQEEDRSKLRSVSVDLNVDPS	M	A	A	D	R	S	2	1	0	1	0	2	4	0	0	0	2	0	0	0	1	0	0	0	0	1	0	0	14	0	1625.79	Q3TJN6;Q9D8U8;Q8C5E7	Q3TJN6	2	15	Snx5	Sorting nexin-5	yes	no	2	6.4542e-05	82.171	By MS/MS	By MS/MS			By MS/MS
AAVPSGASTGIYEALELR	PTVEVDLYTAKGLFRAAVPSGASTGIYEAL	PSGASTGIYEALELRDNDKTRFMGKGVSQA	R	A	A	L	R	D	4	1	0	0	0	0	2	2	0	1	2	0	0	0	1	2	1	0	1	1	0	0	18	0	1803.94	Q5FW97;P17182;Q8CF78;B0QZL1;B1ARR7;B1ARR6;D3Z2S4;A0A0N4SUI6;D3YVD3;Q4FK59;P21550;Q5SX59;Q5SX60;Q5SX61	Q5FW97	33	50	EG433182;Eno1;Eno2;Eno3	Alpha-enolase;Enolase;Beta-enolase	no	no	2	9.766e-40	194.98	By MS/MS	By MS/MS	By MS/MS	By MS/MS	By MS/MS
AAVPSGASTGIYEALELRDNDK	PTVEVDLYTAKGLFRAAVPSGASTGIYEAL	STGIYEALELRDNDKTRFMGKGVSQAVEHI	R	A	A	D	K	T	4	1	1	2	0	0	2	2	0	1	2	1	0	0	1	2	1	0	1	1	0	0	22	1	2276.13	Q5FW97;P17182;Q8CF78;B0QZL1;B1ARR7;B1ARR6	Q5FW97	33	54	EG433182;Eno1	Alpha-enolase;Enolase	yes	no	2;3	8.3207e-46	129.2	By MS/MS	By MS/MS	By MS/MS	By MS/MS	By MS/MS
AAVPSGASTGIYEALELRDNDKTR	PTVEVDLYTAKGLFRAAVPSGASTGIYEAL	GIYEALELRDNDKTRFMGKGVSQAVEHINK	R	A	A	T	R	F	4	2	1	2	0	0	2	2	0	1	2	1	0	0	1	2	2	0	1	1	0	0	24	2	2533.28	Q5FW97;P17182;Q8CF78;B0QZL1;B1ARR7;B1ARR6	Q5FW97	33	56	EG433182;Eno1	Alpha-enolase;Enolase	yes	no	3;4	0.00025389	55.128				By MS/MS	By matching
AAVPSIK	VPMKNNQITNNQRIKAAVPSIKFCLDNGAK	ITNNQRIKAAVPSIKFCLDNGAKSVVLMSH	K	A	A	I	K	F	2	0	0	0	0	0	0	0	0	1	0	1	0	0	1	1	0	0	0	1	0	0	7	0	684.417	P09411;S4R2M7;B0LAA9	P09411	42	48	Pgk1	Phosphoglycerate kinase 1;Phosphoglycerate kinase	yes	no	1	0.063131	99.919	By matching	By matching	By matching	By matching	By matching
AAVPTPAK	TTTPAKKVVVSQTKKAAVPTPAKKAAVTPG	VVSQTKKAAVPTPAKKAAVTPGKKAVATPA	K	A	A	A	K	K	3	0	0	0	0	0	0	0	0	0	0	1	0	0	2	0	1	0	0	1	0	0	8	0	753.438	Q8CD23;Q3TL52;Q3TGR3;P09405;Q3TT41;A0A087WRM5;Q8CE30	Q8CD23	72	79	Ncl	Nucleolin	no	no	2	0.00041104	116.54	By MS/MS	By MS/MS	By MS/MS	By MS/MS	By MS/MS
AAVQELSGSILTSEDPEER	RDSHLGPHRSTPESRAAVQELSGSILTSED	ELSGSILTSEDPEERGVKLGLGDFIFYSVL	R	A	A	E	R	G	2	1	0	1	0	1	4	1	0	1	2	0	0	0	1	3	1	0	0	1	0	0	19	0	2029.98	Q3TDW2;Q3UYK2;P49769	Q3TDW2	231	249	Psen1	Presenilin;Presenilin-1;Presenilin-1 NTF subunit;Presenilin-1 CTF subunit;Presenilin-1 CTF12	yes	no	2	3.1701e-11	104.17	By MS/MS			By MS/MS	By matching
AAVQVLDDIEK	VGVSNVFGPGTRIPRAAVQVLDDIEKCLAE	RIPRAAVQVLDDIEKCLAEKQQSV______	R	A	A	E	K	C	2	0	0	2	0	1	1	0	0	1	1	1	0	0	0	0	0	0	0	2	0	0	11	0	1199.64	Q8VED0;P16332;Q9CSI4;Q8BMR7;Q3UFU2	Q8VED0	729	739	Mut	Methylmalonyl-CoA mutase, mitochondrial	yes	no	2	0.0053974	62.005	By MS/MS		By MS/MS		By MS/MS
AAVSEAEAQFYEQNSR	SSHFLLGTWLDQARKAAVSEAEAQFYEQNS	AVSEAEAQFYEQNSRYQITLWGPEGNILDY	K	A	A	S	R	Y	4	1	1	0	0	2	3	0	0	0	0	0	0	1	0	2	0	0	1	1	0	0	16	0	1798.81	O88325;O54752	O88325	626	641	Naglu		yes	no	2	8.1739e-15	133.32	By MS/MS	By MS/MS	By matching	By MS/MS	By MS/MS
AAVSEQPQTTGGSQATTR	FEKSLVSEAKLTPKKAAVSEQPQTTGGSQA	SEQPQTTGGSQATTREPRGRALPDKSPPSS	K	A	A	T	R	E	3	1	0	0	0	3	1	2	0	0	0	0	0	0	1	2	4	0	0	1	0	0	18	0	1788.86	Q8R3D5;P57016	Q8R3D5	300	317	Lad1	Ladinin-1	yes	no	2	2.286e-63	186.13	By MS/MS	By MS/MS	By MS/MS	By MS/MS	By MS/MS
AAVSEQPQTTGGSQATTREPR	FEKSLVSEAKLTPKKAAVSEQPQTTGGSQA	PQTTGGSQATTREPRGRALPDKSPPSSAEQ	K	A	A	P	R	G	3	2	0	0	0	3	2	2	0	0	0	0	0	0	2	2	4	0	0	1	0	0	21	1	2171.06	Q8R3D5;P57016	Q8R3D5	300	320	Lad1	Ladinin-1	yes	no	3	5.3204e-10	95.767	By MS/MS	By MS/MS	By MS/MS	By MS/MS	By MS/MS
AAVSHWQQQSYLDSGIHSGATTTAPSLSGK	ADLMELDMAMEPDRKAAVSHWQQQSYLDSG	IHSGATTTAPSLSGKGNPEEEDVDTSQVLY	K	A	A	G	K	G	4	0	0	1	0	3	0	3	2	1	2	1	0	0	1	6	3	1	1	1	0	0	30	0	3084.49	Q3UZT7;Q02248;E9Q6A9;D3YUH4;D3Z5Q1;E9PW26	Q3UZT7	20	49	Ctnnb1	Catenin beta-1	yes	no	3;4	7.8422e-88	171.07	By MS/MS	By MS/MS	By MS/MS	By MS/MS	By MS/MS
AAVTEVVVPADGAEARPLAAEELAAQK	______________________________	AEARPLAAEELAAQKREQRLRKFRELHLKR	M	A	A	Q	K	R	9	1	0	1	0	1	4	1	0	0	2	1	0	0	2	0	1	0	0	4	0	0	27	1	2675.41	Q9D198	Q9D198	2	28	Syf2	Pre-mRNA-splicing factor SYF2	yes	yes	3	5.2435e-08	51.857				By matching
AAVTSLFAK	LATTQTDTMLSAEEKAAVTSLFAKVKVDEV	LSAEEKAAVTSLFAKVKVDEVGGEALGRLL	K	A	A	A	K	V	3	0	0	0	0	0	0	0	0	0	1	1	0	1	0	1	1	0	0	1	0	0	9	0	906.517	CON__Q3SX09	CON__Q3SX09	64	72			yes	yes	2	0.0038247	61.962	By MS/MS	By MS/MS		By MS/MS	By MS/MS
AAVVHHFESLPAGSTLIFYK	LVDLELSDGFENGHKAAVVHHFESLPAGST	HFESLPAGSTLIFYKYCDHENAAFKDVALV	K	A	A	Y	K	Y	3	0	0	0	0	0	1	1	2	1	2	1	0	2	1	2	1	0	1	2	0	0	20	0	2186.15	Q8BYU6	Q8BYU6	393	412	Tor1aip2	Torsin-1A-interacting protein 2	yes	yes	3	0.0079085	42.633				By MS/MS	By matching
AAVVPELR	AVAAAAAGPAVVFARAAVVPELRAGEASQE	PAVVFARAAVVPELRAGEASQEAEARRARG	R	A	A	L	R	A	2	1	0	0	0	0	1	0	0	0	1	0	0	0	1	0	0	0	0	2	0	0	8	0	853.502	Q3UGH8;A0A0B4J1E7	Q3UGH8	38	45	Kpna4		yes	no	2	0.070035	49.59
AAWEAYLSR	LAAANRLEAAEMYRKAAWEAYLSRLAVQ__	AEMYRKAAWEAYLSRLAVQ___________	K	A	A	S	R	L	3	1	0	0	0	0	1	0	0	0	1	0	0	0	0	1	0	1	1	0	0	0	9	0	1065.52	Q544K9;P13439;Q3TVV7	Q544K9	469	477	Umps	Uridine 5-monophosphate synthase;Orotate phosphoribosyltransferase;Orotidine 5-phosphate decarboxylase	yes	no	2	0.05078	37.812	By matching		By MS/MS	By matching
AAWGEETDYTPVWCMR	GLQNFPELKNDTFLRAAWGEETDYTPVWCM	AWGEETDYTPVWCMRQAGRYLPEFRETRAA	R	A	A	M	R	Q	2	1	0	1	1	0	2	1	0	0	0	0	1	0	1	0	2	2	1	1	0	0	16	0	1957.83	P70697	P70697	22	37	Urod	Uroporphyrinogen decarboxylase	yes	yes	2	3.6499e-06	88.187	By matching	By MS/MS	By MS/MS	By MS/MS	By MS/MS
AAWNALQDEVGR	WRHQTQQRNKEEEQRAAWNALQDEVGRLAL	EQRAAWNALQDEVGRLALALEALQAQAQAM	R	A	A	G	R	L	3	1	1	1	0	1	1	1	0	0	1	0	0	0	0	0	0	1	0	1	0	0	12	0	1328.65	Q505D7	Q505D7	117	128	Opa3	Optic atrophy 3 protein homolog	yes	yes	2	0.062381	32.329		By matching		By MS/MS
AAWRPPRVEELLAEAR	______________________________	AWRPPRVEELLAEARRAFMEEFGAEPELAV	M	A	A	A	R	R	4	3	0	0	0	0	3	0	0	0	2	0	0	0	2	0	0	1	0	1	0	0	16	2	1863.01	Q80UL3;Q9R0N0;Q9CXZ9;Q9CWW5	Q80UL3	2	17	Galk1	Galactokinase	yes	no	3	0.016611	47.548
AAYDEYCSGYNR	SQQVERRAQSLQSARAAYDEYCSGYNRVLQ	SARAAYDEYCSGYNRVLQFLAKTPSYEPQE	R	A	A	N	R	V	2	1	1	1	1	0	1	1	0	0	0	0	0	0	0	1	0	0	3	0	0	0	12	0	1454.58	G5E898;Q9R269	G5E898	728	739	Ppl	Periplakin	yes	no	2	1.1647e-05	103.88	By MS/MS	By MS/MS	By MS/MS	By MS/MS	By MS/MS
AAYDVSSFSFFQR	LSVLYKGDPKAVLLKAAYDVSSFSFFQRSS	LKAAYDVSSFSFFQRSSVQEFMTFTSQLIV	K	A	A	Q	R	S	2	1	0	1	0	1	0	0	0	0	0	0	0	3	0	3	0	0	1	1	0	0	13	0	1523.7	Q9CQW1	Q9CQW1	21	33	Ykt6	Synaptobrevin homolog YKT6	yes	yes	2	0.0004817	70.977	By MS/MS	By MS/MS	By MS/MS	By MS/MS	By MS/MS
AAYEAELGDAR	TESEEVVSREVSGIKAAYEAELGDARKTLD	SGIKAAYEAELGDARKTLDSVAKERARLQL	K	A	A	A	R	K	4	1	0	1	0	0	2	1	0	0	1	0	0	0	0	0	0	0	1	0	0	0	11	0	1164.54	P48678;D3YUF7	P48678	79	89	Lmna	Prelamin-A/C;Lamin-A/C	yes	no	2	1.2405e-11	156.83	By MS/MS	By MS/MS	By MS/MS	By MS/MS	By MS/MS
AAYEAELGDARK	TESEEVVSREVSGIKAAYEAELGDARKTLD	GIKAAYEAELGDARKTLDSVAKERARLQLE	K	A	A	R	K	T	4	1	0	1	0	0	2	1	0	0	1	1	0	0	0	0	0	0	1	0	0	0	12	1	1292.64	P48678;D3YUF7	P48678	79	90	Lmna	Prelamin-A/C;Lamin-A/C	yes	no	2;3	2.4951e-19	150.1	By MS/MS	By MS/MS	By MS/MS	By MS/MS	By MS/MS
AAYFGIYDTAK	YQGFNVSVQGIIIYRAAYFGIYDTAKGMLP	IIYRAAYFGIYDTAKGMLPDPKNTHIFISW	R	A	A	A	K	G	3	0	0	1	0	0	0	1	0	1	0	1	0	1	0	0	1	0	2	0	0	0	11	0	1218.59	Q545A2;P51881	Q545A2	189	199	Slc25a5	ADP/ATP translocase 2;ADP/ATP translocase 2, N-terminally processed	yes	no	1;2	9.8912e-16	152.34	By MS/MS	By MS/MS	By MS/MS	By MS/MS	By MS/MS
AAYFGVYDTAK	YQGFSVSVQGIIIYRAAYFGVYDTAKGMLP	IIYRAAYFGVYDTAKGMLPDPKNVHIIVSW	R	A	A	A	K	G	3	0	0	1	0	0	0	1	0	0	0	1	0	1	0	0	1	0	2	1	0	0	11	0	1204.58	P48962;Q8BVI9	P48962	189	199	Slc25a4	ADP/ATP translocase 1	yes	no	2	0.00069216	73.067	By MS/MS	By MS/MS	By MS/MS	By MS/MS	By MS/MS
AAYIYIR	LVEGCLVGGRAMGARAAYIYIRGEFYNEAS	GGRAMGARAAYIYIRGEFYNEASNLQVAIR	R	A	A	I	R	G	2	1	0	0	0	0	0	0	0	2	0	0	0	0	0	0	0	0	2	0	0	0	7	0	868.481	D3YUM1;Q91YT0;D3Z1U9;D3Z0K1;A0A494BAS8;D3YXX5	D3YUM1	144	150	Ndufv1	NADH dehydrogenase [ubiquinone] flavoprotein 1, mitochondrial	yes	no	2	0.072654	44.611				By matching
AAYLLGCSLEELSSAIFK	AAGRKQFARHEWAQKAAYLLGCSLEELSSA	LLGCSLEELSSAIFKHQLKGGTLQRSTSFR	K	A	A	F	K	H	3	0	0	0	1	0	2	1	0	1	4	1	0	1	0	3	0	0	1	0	0	0	18	0	1958.01	K3W4L0;B2RRE2;E9QAX2;Q9JMH9	K3W4L0	699	716	Myo18a	Unconventional myosin-XVIIIa	no	no	2	5.7803e-05	90.926			By MS/MS	By matching	By MS/MS
AAYLNMSEDPSHPSMALNTR	KLLEQALVIEEQLRRAAYLNMSEDPSHPSM	MSEDPSHPSMALNTRFAEVECLAESHQHLS	R	A	A	T	R	F	3	1	2	1	0	0	1	0	1	0	2	0	2	0	2	3	1	0	1	0	0	0	20	0	2204	Q5DTP7;E9QAS4;E9QAS5;Q6PDQ2;Q99JM0;Q3UFM8	Q5DTP7	1835	1854	Chd4	Chromodomain-helicase-DNA-binding protein 4	yes	no	3	0.0011265	45.369	By MS/MS	By MS/MS	By MS/MS	By MS/MS	By MS/MS
AAYNPGQAVPWNAVK	VKGRLPQLGEKVLVKAAYNPGQAVPWNAVK	AAYNPGQAVPWNAVKVQTLSNQPLLKSPAP	K	A	A	V	K	V	4	0	2	0	0	1	0	1	0	0	0	1	0	0	2	0	0	1	1	2	0	0	15	0	1584.8	Q8VDP4	Q8VDP4	98	112	Ccar2	Cell cycle and apoptosis regulator protein 2	yes	yes	2	1.5853e-06	147.73	By MS/MS	By MS/MS	By MS/MS	By MS/MS	By MS/MS
AAYPDLENPPLIVTPSQQPK	NINSRLQEVFGCAIRAAYPDLENPPLIVTP	LENPPLIVTPSQQPKFGDYQCNSAMGISQM	R	A	A	P	K	F	2	0	1	1	0	2	1	0	0	1	2	1	0	0	5	1	1	0	1	1	0	0	20	0	2177.14	Q9D0I9;Q3TVC5	Q9D0I9	90	109	Rars	Arginine--tRNA ligase, cytoplasmic	yes	no	2	8.9944e-07	107.65	By MS/MS	By MS/MS	By MS/MS	By MS/MS	By MS/MS
AAYQVAALPR	NEIYKTYFQGSLPARAAYQVAALPRGSRVE	SLPARAAYQVAALPRGSRVEIEAIAVQGPF	R	A	A	P	R	G	4	1	0	0	0	1	0	0	0	0	1	0	0	0	1	0	0	0	1	1	0	0	10	0	1058.59	P52760	P52760	108	117	Hrsp12	Ribonuclease UK114	yes	yes	2	3.6402e-05	101.41	By MS/MS	By MS/MS	By MS/MS	By MS/MS	By MS/MS
AAYSFYNIHTETPLLDLMNDALIIAK	LPSTVMHHPAHKSLKAAYSFYNIHTETPLL	TPLLDLMNDALIIAKLKGFDVFNALDLMEN	K	A	A	A	K	L	4	0	2	2	0	0	1	0	1	3	4	1	1	1	1	1	2	0	2	0	0	0	26	0	2936.5	F7APP3;A2AJH3;Q3THR4;O70311	F7APP3	407	432	Nmt2	Glycylpeptide N-tetradecanoyltransferase;Glycylpeptide N-tetradecanoyltransferase 2	yes	no	3	0.007101	18.544		By MS/MS
AAYSFYNVHTQTPLLDLMSDALVLAK	LPSTIMNHPTHKSLKAAYSFYNVHTQTPLL	TPLLDLMSDALVLAKMKGFDVFNALDLMEN	K	A	A	A	K	M	4	0	1	2	0	1	0	0	1	0	5	1	1	1	1	2	2	0	2	2	0	0	26	0	2880.47	Q3UJC3;O70310	Q3UJC3	418	443	Nmt1	Glycylpeptide N-tetradecanoyltransferase;Glycylpeptide N-tetradecanoyltransferase 1	yes	no	3	2.159e-10	82.177	By matching		By MS/MS	By MS/MS
AAYSNFWCGMTSQGYYK	IAENKTVVAPMLDSRAAYSNFWCGMTSQGY	YSNFWCGMTSQGYYKRTPAYIPIRKRDRRG	R	A	A	Y	K	R	2	0	1	0	1	1	0	2	0	0	0	1	1	1	0	2	1	1	3	0	0	0	17	0	2019.85	Q8K297	Q8K297	191	207	Colgalt1	Procollagen galactosyltransferase 1	yes	yes	2	4.895e-14	123.84	By MS/MS	By MS/MS	By MS/MS	By MS/MS	By MS/MS
AAYSYRPGPGGGPGPAAGAALPDQSFLWNVFQR	______________________________	AALPDQSFLWNVFQRVDKDRSGVISDNELQ	M	A	A	Q	R	V	6	2	1	1	0	2	0	6	0	0	2	0	0	2	5	2	0	1	2	1	0	0	33	1	3374.66	P12815;Q8C5M4;Q3UGE5	P12815	2	34	Pdcd6	Programmed cell death protein 6	yes	no	3	8.0155e-37	120.33	By MS/MS		By MS/MS	By MS/MS
AAYVLFYQR	DSSVSLASEDQIVTKAAYVLFYQRRDDECS	DQIVTKAAYVLFYQRRDDECSSTSSLGSFP	K	A	A	Q	R	R	2	1	0	0	0	1	0	0	0	0	1	0	0	1	0	0	0	0	2	1	0	0	9	0	1129.59	Q3TPN5;Q921M8;A0A0A6YW28;Q3TEX8;P35123;Q6NXV6;Q3TQZ9;Q3T9X4;Q3TSV9;Q3TFK2;Q8C0C2;Q99K46;Q8R5H1	Q3TPN5	533	541	Usp4;Usp11;Usp15	Ubiquitin carboxyl-terminal hydrolase;Ubiquitin carboxyl-terminal hydrolase 4;Ubiquitin carboxyl-terminal hydrolase 11;Ubiquitin carboxyl-terminal hydrolase 15	no	no	2	0.0057476	68.422	By MS/MS	By MS/MS	By MS/MS		By MS/MS
ACADATLSQITNNIDPVGR	QEAEQLKNQIRDARKACADATLSQITNNID	ATLSQITNNIDPVGRIQMRTRRTLRGHLAK	K	A	C	G	R	I	3	1	2	2	1	1	0	1	0	2	1	0	0	0	1	1	2	0	0	1	0	0	19	0	2001.98	Q3TQ70;P62874;Q3U1B1;H3BKR2;H3BLF7	Q3TQ70	24	42	Gnb1	Guanine nucleotide-binding protein G(I)/G(S)/G(T) subunit beta-1	yes	no	2	1.4912e-112	281.12	By MS/MS	By MS/MS	By MS/MS	By MS/MS	By MS/MS
ACAEALGSLK	STSLETSIQLCGLIRACAEALGSLKQLDH_	CGLIRACAEALGSLKQLDH___________	R	A	C	L	K	Q	3	0	0	0	1	0	1	1	0	0	2	1	0	0	0	1	0	0	0	0	0	0	10	0	1005.52	Q9CZE1;Q545N1;P56873;Q9D002	Q9CZE1	186	195	Sssca1	Sjoegren syndrome/scleroderma autoantigen 1 homolog	yes	no	2	0.0017986	73.985	By MS/MS	By MS/MS	By MS/MS	By MS/MS	By MS/MS
ACAELHQNVNVK	FPDEFHLQTLNPFLRACAELHQNVNVKNII	FLRACAELHQNVNVKNIIIALIDRLALFAH	R	A	C	V	K	N	2	0	2	0	1	1	1	0	1	0	1	1	0	0	0	0	0	0	0	2	0	0	12	0	1368.68	Q3TRJ1;Q9EQH3;Q3TKU6;Q3TJ43;Q3UQJ1	Q3TRJ1	285	296	Vps35	Vacuolar protein sorting-associated protein 35	yes	no	2;3	0.00013386	103.31	By MS/MS	By MS/MS	By MS/MS	By MS/MS	By MS/MS
ACALSIAESCRPGDK	RLGANSLLDLVVFGRACALSIAESCRPGDK	ACALSIAESCRPGDKVPSIKANAGEESVMN	R	A	C	D	K	V	3	1	0	1	2	0	1	1	0	1	1	1	0	0	1	2	0	0	0	0	0	0	15	1	1607.76	Q8K2B3	Q8K2B3	466	480	Sdha	Succinate dehydrogenase [ubiquinone] flavoprotein subunit, mitochondrial	yes	yes	3	0.059425	31.089	By matching
ACALSIAESCRPGDKVPSIK	RLGANSLLDLVVFGRACALSIAESCRPGDK	IAESCRPGDKVPSIKANAGEESVMNLDKLR	R	A	C	I	K	A	3	1	0	1	2	0	1	1	0	2	1	2	0	0	2	3	0	0	0	1	0	0	20	2	2132.1	Q8K2B3	Q8K2B3	466	485	Sdha	Succinate dehydrogenase [ubiquinone] flavoprotein subunit, mitochondrial	yes	yes	3	4.3942e-36	123.19	By MS/MS	By MS/MS	By MS/MS	By MS/MS	By MS/MS
ACARPLISVYSEK	______________________________	______________________________	M	A	C	E	K	G	2	1	0	0	1	0	1	0	0	1	1	1	0	0	1	2	0	0	1	1	0	0	13	1	1479.78	Q564E8;Q9D8E6	Q564E8	2	14	Rpl4	60S ribosomal protein L4	yes	no	2	8.1213e-05	92.112		By MS/MS	By MS/MS	By MS/MS	By MS/MS
ACDDAFIALLPVRPR	EHQRVHEQDQLYSVKACDDAFIALLPVRPR	ACDDAFIALLPVRPRRNCTVERNPAVSGSA	K	A	C	P	R	R	3	2	0	2	1	0	0	0	0	1	2	0	0	1	2	0	0	0	0	1	0	0	15	1	1699.91	A0A5F8MPW9;Q3URU2;Q0P5Y8	A0A5F8MPW9	1240	1254	Peg3	Paternally-expressed gene 3 protein	yes	no	2;3	2.0127e-11	109.22	By MS/MS	By MS/MS	By MS/MS	By MS/MS	By MS/MS
ACDGNVDHAATHISNR	LQLGFTAQEARLGLRACDGNVDHAATHISN	CDGNVDHAATHISNRREELAQIRKEKKKK_	R	A	C	N	R	R	3	1	2	2	1	0	0	1	2	1	0	0	0	0	0	1	1	0	0	1	0	0	16	0	1723.77	A0PJ90;Q3UYM1;A0A0G2JGQ4;P54729;A0JLP6	A0PJ90	398	413	Nub1	NEDD8 ultimate buster 1	yes	no	3	6.6761e-08	84.14	By MS/MS	By MS/MS	By MS/MS	By MS/MS	By MS/MS
ACDLPAWVHFPDTER	ALLEDEEQAVRLGVRACDLPAWVHFPDTER	ACDLPAWVHFPDTERAEWLNKTVKHMWPFI	R	A	C	E	R	A	2	1	0	2	1	0	1	0	1	0	1	0	0	1	2	0	1	1	0	1	0	0	15	0	1799.83	Q3TZZ7;A0A1Y7VM39	Q3TZZ7	104	118	Esyt2	Extended synaptotagmin-2	yes	no	3	0.065528	15.779	By matching				By MS/MS
ACEFAGFQCQIQFGPHNEQK	RDDILNGSHPVSFDKACEFAGFQCQIQFGP	GFQCQIQFGPHNEQKHKAGFLDLKDFLPKE	K	A	C	Q	K	H	2	0	1	0	2	4	2	2	1	1	0	1	0	3	1	0	0	0	0	0	0	0	20	0	2369.06	Q80TM2;P26039;Q3UHS6;Q8C9Z8	Q80TM2	258	277	Tln1	Talin-1	yes	no	2;3	1.128e-14	90.718	By MS/MS	By MS/MS	By MS/MS	By MS/MS	By MS/MS
ACEPIIQNFCHDVADNQIDSGDLMECLIQNK	ELESEDIQIEALLMRACEPIIQNFCHDVAD	QIDSGDLMECLIQNKHQKDMNEKCAIGVTH	R	A	C	N	K	H	2	0	3	4	3	3	2	1	1	4	2	1	1	1	1	1	0	0	0	1	0	0	31	0	3607.63	Q53WR6;Q61543;F8WHM5;F6RSH1	Q53WR6	691	721	Glg1	Golgi apparatus protein 1	yes	no	3	5.9077e-14	67.459	By MS/MS			By MS/MS	By MS/MS
ACFHCETCK	YPTEKVNCLDKYWHKACFHCETCKMTLNMK	DKYWHKACFHCETCKMTLNMKNYKGYEKKP	K	A	C	C	K	M	1	0	0	0	3	0	1	0	1	0	0	1	0	1	0	0	1	0	0	0	0	0	9	0	1172.47	Q543N3;Q61792	Q543N3	28	36	Lasp1	LIM and SH3 domain protein 1	yes	no	2;3	0.022791	40.352	By MS/MS	By matching	By MS/MS	By matching
ACGANLPENFSISQIFSQAMAAR	QWVPLMDESYRKSSKACGANLPENFSISQI	NFSISQIFSQAMAARSINRPMLQAAIALKK	K	A	C	A	R	S	5	1	2	0	1	2	1	1	0	2	1	0	1	2	1	3	0	0	0	0	0	0	23	0	2469.18	Q3UQ71;P34914;A8JYK8	Q3UQ71	77	99	Ephx2	Bifunctional epoxide hydrolase 2;Cytosolic epoxide hydrolase 2;Lipid-phosphate phosphatase	yes	no	2	0.0014214	39.531			By MS/MS
ACGDSTLTQITAGLDPVGR	QEAEQLRNQIRDARKACGDSTLTQITAGLD	STLTQITAGLDPVGRIQMRTRRTLRGHLAK	K	A	C	G	R	I	2	1	0	2	1	1	0	3	0	1	2	0	0	0	1	1	3	0	0	1	0	0	19	0	1917.95	Q3U9V4;P62880;E9QKR0;D3Z1M1;D3Z1T4	Q3U9V4	24	42	Gnb2	Guanine nucleotide-binding protein G(I)/G(S)/G(T) subunit beta-2	yes	no	2;3	9.5115e-113	226.59	By MS/MS	By MS/MS	By MS/MS	By MS/MS	By MS/MS
ACGDVLVTAELILR	ITPKLLWHPVMNGDKACGDVLVTAELILRN	KACGDVLVTAELILRNKDGSNLPILPSQRA	K	A	C	L	R	N	2	1	0	1	1	0	1	1	0	1	3	0	0	0	0	0	1	0	0	2	0	0	14	0	1515.83	B9EK95;A0A286YDF5;Q69ZN7;E9Q390;A0A286YCZ3	B9EK95	1259	1272	Myof	Myoferlin	yes	no	2	1.0028e-05	100.55	By MS/MS	By MS/MS	By MS/MS	By MS/MS	By MS/MS
ACGEFVFLMDR	MVSFYPDIPEVEASKACGEFVFLMDRSGSM	EASKACGEFVFLMDRSGSMDSPMSTENNSQ	K	A	C	D	R	S	1	1	0	1	1	0	1	1	0	0	1	0	1	2	0	0	0	0	0	1	0	0	11	0	1330.61	Q99KC8	Q99KC8	278	288	Vwa5a	von Willebrand factor A domain-containing protein 5A	yes	yes	2	0.00274	59.426	By matching	By MS/MS	By MS/MS	By matching	By MS/MS
ACGLNFADLMGR	VPPAPGPGQLTLRVRACGLNFADLMGRQGL	RVRACGLNFADLMGRQGLYDRLPPLPVTPG	R	A	C	G	R	Q	2	1	1	1	1	0	0	2	0	0	2	0	1	1	0	0	0	0	0	0	0	0	12	0	1310.61	Q5RKP0;Q499X4;Q3TXD3;Q62465;Q3U331	Q5RKP0	93	104	Vat1	Synaptic vesicle membrane protein VAT-1 homolog	yes	no	2	0.013488	44.097	By MS/MS	By MS/MS	By MS/MS	By MS/MS	By MS/MS
ACGLVASNLNLK	______________________________	______________________________	M	A	C	L	K	P	2	0	2	0	1	0	0	1	0	0	3	1	0	0	0	1	0	0	0	1	0	0	12	0	1245.68	P16045;A0A2R8VHJ0	P16045	2	13	Lgals1	Galectin-1	yes	no	2	6.0418e-06	105.2	By MS/MS	By MS/MS	By MS/MS	By MS/MS	By MS/MS
ACGLVASNLNLKPGECLK	______________________________	LVASNLNLKPGECLKVRGEVASDAKSFVLN	M	A	C	L	K	V	2	0	2	0	2	0	1	2	0	0	4	2	0	0	1	1	0	0	0	1	0	0	18	1	1917.01	P16045;A0A2R8VHJ0	P16045	2	19	Lgals1	Galectin-1	yes	no	2;3	2.4199e-131	276.97	By MS/MS	By MS/MS	By MS/MS	By MS/MS	By MS/MS
ACGNFGIPCELR	MGSTSDLGHCEKIKKACGNFGIPCELRVTS	IKKACGNFGIPCELRVTSAHKGPDETLRIK	K	A	C	L	R	V	1	1	1	0	2	0	1	2	0	1	1	0	0	1	1	0	0	0	0	0	0	0	12	0	1366.64	Q9DCL9	Q9DCL9	287	298	Paics	Multifunctional protein ADE2;Phosphoribosylaminoimidazole-succinocarboxamide synthase;Phosphoribosylaminoimidazole carboxylase	yes	yes	2	5.0908e-07	111.06	By MS/MS	By MS/MS	By MS/MS	By MS/MS	By MS/MS
ACGNMFGLMHGTCPETSGGLLICLPR	IHNLPVLAKMAAVSKACGNMFGLMHGTCPE	TCPETSGGLLICLPREQAARFCAEIKSPKY	K	A	C	P	R	E	1	1	1	0	3	0	1	5	1	1	4	0	2	1	2	1	2	0	0	0	0	0	26	0	2809.31	Q6P1B6;Q6NZN9	Q6P1B6	305	330	Sephs1		no	no	3	0.030096	24.153
ACGPDYYEVEEDGIRK	CPRNYVVTDHGSCVRACGPDYYEVEEDGIR	CGPDYYEVEEDGIRKCKKCDGPCRKVCNGI	R	A	C	R	K	C	1	1	0	2	1	0	3	2	0	1	0	1	0	0	1	0	0	0	2	1	0	0	16	1	1886.84	Q01279;Q9EP98;Q9ERV6;Q9WVF5	Q01279	310	325	Egfr	Epidermal growth factor receptor;Receptor protein-tyrosine kinase	yes	no	3	0.00013088	56.407	By MS/MS	By MS/MS	By MS/MS	By MS/MS	By MS/MS
ACGVSRPVIACSVTIK	NVPYVFVRSKQALGRACGVSRPVIACSVTI	CGVSRPVIACSVTIKEGSQLKQQIQSIQQS	R	A	C	I	K	E	2	1	0	0	2	0	0	1	0	2	0	1	0	0	1	2	1	0	0	3	0	0	16	1	1690.91	Q9D0T1	Q9D0T1	92	107	Nhp2l1	NHP2-like protein 1;NHP2-like protein 1, N-terminally processed	yes	yes	2;3	1.3494e-25	153.38	By MS/MS	By MS/MS	By MS/MS	By MS/MS	By MS/MS
ACILCVHPR	EPKKMGSYSSNQTVKACILCVHPRTRVVRL	SNQTVKACILCVHPRTRVVRLSLRPIFLHP	K	A	C	P	R	T	1	1	0	0	2	0	0	0	1	1	1	0	0	0	1	0	0	0	0	1	0	0	9	0	1098.57	Q6NS46	Q6NS46	329	337	Pdcd11	Protein RRP5 homolog	yes	yes	2	0.006201	58.604	By MS/MS		By MS/MS	By MS/MS	By MS/MS
ACIPQSFTVDSSK	SKVKIAGPGLSSCVRACIPQSFTVDSSKAG	VRACIPQSFTVDSSKAGLAPLEVRVLGPRG	R	A	C	S	K	A	1	0	0	1	1	1	0	0	0	1	0	1	0	1	1	3	1	0	0	1	0	0	13	0	1425.68	Q80X90	Q80X90	1437	1449	Flnb	Filamin-B	yes	yes	2	2.1974e-12	133.81	By MS/MS	By MS/MS	By MS/MS	By MS/MS	By MS/MS
ACLIFFDEIDAIGGAR	ARMVRELFEMARTKKACLIFFDEIDAIGGA	CLIFFDEIDAIGGARFDDGAGGDNEVQRTM	K	A	C	A	R	F	3	1	0	2	1	0	1	2	0	3	1	0	0	2	0	0	0	0	0	0	0	0	16	0	1753.87	P46471;Q3UIH5;Q8BVQ9;Q3U5V3	P46471	269	284	Psmc2	26S protease regulatory subunit 7	yes	no	2	3.5413e-06	112.13	By MS/MS	By MS/MS	By MS/MS		By MS/MS
ACLISLGYDIGNDPQGEAEFAR	FDRDHSGTLGPEEFKACLISLGYDIGNDPQ	YDIGNDPQGEAEFARIMSIVDPNRLGVVTF	K	A	C	A	R	I	3	1	1	2	1	1	2	3	0	2	2	0	0	1	1	1	0	0	1	0	0	0	22	0	2382.12	Q7TPR4;Q99LJ3	Q7TPR4	773	794	Actn1	Alpha-actinin-1	yes	no	2;3	1.6657e-148	238.03	By MS/MS	By MS/MS	By MS/MS	By MS/MS	By MS/MS
ACLISLGYDVENDR	FDKDHGGALGPEEFKACLISLGYDVENDRQ	KACLISLGYDVENDRQGDAEFNRIMSVVDP	K	A	C	D	R	Q	1	1	1	2	1	0	1	1	0	1	2	0	0	0	0	1	0	0	1	1	0	0	14	0	1610.76	Q3ULT2;P57780;Q3UDJ7;A0A1L1SV25;Q8BP35;Q1A602	Q3ULT2	793	806	Actn4	Alpha-actinin-4	no	no	2	4.2801e-16	134.75	By MS/MS	By MS/MS	By MS/MS	By MS/MS	By MS/MS
ACLISLGYDVENDRQGDAEFNR	FDKDHGGALGPEEFKACLISLGYDVENDRQ	YDVENDRQGDAEFNRIMSVVDPNHSGLVTF	K	A	C	N	R	I	2	2	2	3	1	1	2	2	0	1	2	0	0	1	0	1	0	0	1	1	0	0	22	1	2528.16	Q3ULT2;P57780;Q3UDJ7;Q8BP35;Q1A602	Q3ULT2	793	814	Actn4	Alpha-actinin-4	no	no	2;3	2.772e-53	155.98	By MS/MS	By MS/MS	By MS/MS	By MS/MS	By MS/MS
ACLISMGYNMGEAEFAR	FDRKKTGMMDTDDFRACLISMGYNMGEAEF	LISMGYNMGEAEFARIMSIVDPNRLGVVTF	R	A	C	A	R	I	3	1	1	0	1	0	2	2	0	1	1	0	2	1	0	1	0	0	1	0	0	0	17	0	1905.84	A1BN54	A1BN54	773	789	Actn1		yes	yes	2	6.9083e-47	218.01	By MS/MS	By MS/MS	By MS/MS	By MS/MS	By MS/MS
ACLLIAEMSSAGSLATGNYTK	GVVKGLQEVGLPLHRACLLIAEMSSAGSLA	EMSSAGSLATGNYTKAAVGMAEEHCEFVIG	R	A	C	T	K	A	4	0	1	0	1	0	1	2	0	1	3	1	1	0	0	3	2	0	1	0	0	0	21	0	2144.05	Q544K9;P13439;Q3TVV7	Q544K9	364	384	Umps	Uridine 5-monophosphate synthase;Orotate phosphoribosyltransferase;Orotidine 5-phosphate decarboxylase	yes	no	2	8.9716e-21	116.96		By matching	By MS/MS
ACLYAGVK	ADKAYGRDIVEAHYRACLYAGVKITGTNAE	IVEAHYRACLYAGVKITGTNAEVMPAQWEF	R	A	C	V	K	I	2	0	0	0	1	0	0	1	0	0	1	1	0	0	0	0	0	0	1	1	0	0	8	0	867.452	P15105;D3YVK1;V9GZG5;V9GZP0	P15105	182	189	Glul	Glutamine synthetase	yes	no	2	0.019048	54.571	By MS/MS	By MS/MS	By MS/MS	By MS/MS	By MS/MS
ACMDYPVR	ECLRNVSCLWCNENKACMDYPVRKILPPAS	LWCNENKACMDYPVRKILPPASLCKLSSAR	K	A	C	V	R	K	1	1	0	1	1	0	0	0	0	0	0	0	1	0	1	0	0	0	1	1	0	0	8	0	997.436	E0CXB5;Q8R143;Q3U9U7	E0CXB5	33	40	Pttg1ip	Pituitary tumor-transforming gene 1 protein-interacting protein	yes	no	2	0.015753	57.281	By MS/MS	By MS/MS	By MS/MS		By MS/MS
ACMDYPVRK	ECLRNVSCLWCNENKACMDYPVRKILPPAS	WCNENKACMDYPVRKILPPASLCKLSSARW	K	A	C	R	K	I	1	1	0	1	1	0	0	0	0	0	0	1	1	0	1	0	0	0	1	1	0	0	9	1	1125.53	E0CXB5;Q8R143	E0CXB5	33	41	Pttg1ip	Pituitary tumor-transforming gene 1 protein-interacting protein	yes	no	3	0.011755	47.603	By matching	By MS/MS	By MS/MS	By MS/MS	By MS/MS
ACMLTTATAHDGDVNVISWSR	DASIRIWDIRAAPGKACMLTTATAHDGDVN	ATAHDGDVNVISWSRREPFLLSGGDDGALK	K	A	C	S	R	R	3	1	1	2	1	0	0	1	1	1	1	0	1	0	0	2	3	1	0	2	0	0	21	0	2291.07	Q5XJZ3;Q810D6;Q8BIF7;Q8K335	Q5XJZ3	296	316	Grwd1	Glutamate-rich WD repeat-containing protein 1	yes	no	3	5.9577e-06	72.086	By MS/MS	By MS/MS	By MS/MS	By MS/MS	By MS/MS
ACNCLLLK	TVTNPKRIAQAVEEKACNCLLLKVNQIGSV	AQAVEEKACNCLLLKVNQIGSVTESIQACK	K	A	C	L	K	V	1	0	1	0	2	0	0	0	0	0	3	1	0	0	0	0	0	0	0	0	0	0	8	0	964.509	Q4FK59;P21550;J3QPZ9	Q4FK59	336	343	Eno3	Beta-enolase;Enolase	no	no	2	0.0098847	73.039		By MS/MS
ACNQLGQFLQHR	SLIIHHDSEPNLLVRACNQLGQFLQHRETN	LVRACNQLGQFLQHRETNLRYLALESMCTL	R	A	C	H	R	E	1	1	1	0	1	3	0	1	1	0	2	0	0	1	0	0	0	0	0	0	0	0	12	0	1457.72	Q6PEE6;Q69ZW4;P17427;Q3U7X9;P17426	Q6PEE6	329	340	Ap2a2;Ap2a1	AP-2 complex subunit alpha-2;AP-2 complex subunit alpha-1	no	no	2;3	1.5503e-10	104.79	By MS/MS	By MS/MS	By MS/MS	By MS/MS	By MS/MS
ACPESASEGSSALPPAATQDEK	PFALAVVKRSQSFSKACPESASEGSSALPP	EGSSALPPAATQDEKTHTVNKPTVGSQHGD	K	A	C	E	K	T	5	0	0	1	1	1	3	1	0	0	1	1	0	0	3	4	1	0	0	0	0	0	22	0	2188.98	B1AZ15;B1AZ14;Q3UMF0	B1AZ15	1114	1135	Cobll1	Cordon-bleu protein-like 1	yes	no	2	1.3619e-05	65.092		By MS/MS	By MS/MS
ACPLDQAIGLLVAIFHK	______________________________	PLDQAIGLLVAIFHKYSGKEGDKHTLSKKE	M	A	C	H	K	Y	3	0	0	1	1	1	0	1	1	2	3	1	0	1	1	0	0	0	0	1	0	0	17	0	1852.03	Q545I9;P14069	Q545I9	2	18	S100a6	Protein S100;Protein S100-A6	yes	no	2;3	2.517e-46	216.84	By MS/MS	By MS/MS	By MS/MS	By MS/MS	By MS/MS
ACQEQIEALLESSLR	HFLSRVIKCDPDCLRACQEQIEALLESSLR	ACQEQIEALLESSLRQAQQNVDPKATEEEG	R	A	C	L	R	Q	2	1	0	0	1	2	3	0	0	1	3	0	0	0	0	2	0	0	0	0	0	0	15	0	1732.87	Q790L7;P25322;Q3TC96	Q790L7	246	260	Ccnd1	G1/S-specific cyclin-D1	yes	no	2	1.8919e-102	225.13	By MS/MS	By MS/MS	By MS/MS	By MS/MS	By MS/MS
ACQFPVSLLEECSGVTDANFGYSK	CPDGAPFIQHGPDYRACQFPVSLLEECSGV	EECSGVTDANFGYSKGQPCILVKMNRIIDL	R	A	C	S	K	G	2	0	1	1	2	1	2	2	0	0	2	1	0	2	1	3	1	0	1	2	0	0	24	0	2652.21	Q544Q7;P97370;Q3U9D4	Q544Q7	143	166	Atp1b3	Sodium/potassium-transporting ATPase subunit beta-3	yes	no	2	9.5279e-12	117.4	By MS/MS	By MS/MS	By MS/MS	By MS/MS
ACQIFVR	SFGGAGGHAPGVARKACQIFVRNLPFDFTW	HAPGVARKACQIFVRNLPFDFTWKMLKDKF	K	A	C	V	R	N	1	1	0	0	1	1	0	0	0	1	0	0	0	1	0	0	0	0	0	1	0	0	7	0	879.464	Q9D0E1;Q3THB3;A0A1S6GWJ8;Q3TW40;Q570Z0;Q3TL61;B8JK32;B8JK33;Q3TQ66;A0A3Q4L2X3	Q9D0E1	651	657	Hnrnpm	Heterogeneous nuclear ribonucleoprotein M	yes	no	2	0.0089766	91.584	By MS/MS	By MS/MS	By MS/MS	By MS/MS	By MS/MS
ACQLSVVVDDKK	KLPLFPEPLHVFAPRACQLSVVVDDKKFVS	APRACQLSVVVDDKKFVSNITRLSSGPFRT	R	A	C	K	K	F	1	0	0	2	1	1	0	0	0	0	1	2	0	0	0	1	0	0	0	3	0	0	12	1	1347.71	Q3UHZ3;Q7TSJ0;P13864;J3QNW0	Q3UHZ3	1340	1351	Dnmt1	DNA (cytosine-5)-methyltransferase;DNA (cytosine-5)-methyltransferase 1	yes	no	2	0.00025751	96.171	By MS/MS				By MS/MS
ACQSIYPLHDVFVR	VNKLIPDSIGKDIEKACQSIYPLHDVFVRK	KACQSIYPLHDVFVRKVKMLKKPKFELGKL	K	A	C	V	R	K	1	1	0	1	1	1	0	0	1	1	1	0	0	1	1	1	0	0	1	2	0	0	14	0	1690.85	Q564F3;Q3UAC2;P97351;Q9D1S3;Q3UJU5;Q3U5P8	Q564F3	200	213	Rps3a1;Rps3a	40S ribosomal protein S3a	yes	no	2;3	3.0126e-96	227.57	By MS/MS	By MS/MS	By MS/MS	By MS/MS	By MS/MS
ACQVYIQHTR	VGTQTSQVEIKLSLKACQVYIQHTRSKEHE	KLSLKACQVYIQHTRSKEHERPRRLRLVRK	K	A	C	T	R	S	1	1	0	0	1	2	0	0	1	1	0	0	0	0	0	0	1	0	1	1	0	0	10	0	1261.62	Q9JJ28;Q3TUY1	Q9JJ28	1225	1234	Flii	Protein flightless-1 homolog	yes	no	2	0.019557	55.567
ACSSELESLEMELR	LIEAADFQGLYAEVKACSSELESLEMELRQ	KACSSELESLEMELRQQILVNIGKILQDQP	K	A	C	L	R	Q	1	1	0	0	1	0	4	0	0	0	3	0	1	0	0	3	0	0	0	0	0	0	14	0	1639.74	A0A679AXP3;Q9D8T2	A0A679AXP3	298	311	Gsdmdc1	Gasdermin-D	yes	no	2	2.8121e-05	113.63	By MS/MS	By MS/MS	By MS/MS	By MS/MS	By MS/MS
ACTGSLNMTLQR	SAQGMTHLEAQNKIKACTGSLNMTLQRASA	KIKACTGSLNMTLQRASAAAKSEPVSVQKG	K	A	C	Q	R	A	1	1	1	0	1	1	0	1	0	0	2	0	1	0	0	1	2	0	0	0	0	0	12	0	1337.64	Q2Q7P0;Q8CI51;D9J2Z9;D9J300;D9J301;D9J302;Q9CRA2;D9J303;F8WJI6;E9Q8P5	Q8CI51	72	83	Pdlim5	PDZ and LIM domain protein 5	no	no	2	1.4784e-05	102.06	By MS/MS	By MS/MS	By MS/MS	By MS/MS	By MS/MS
ACVAGTSDAEAVK	LNYSEWLRGFEKKAKACVAGTSDAEAVKVL	AKACVAGTSDAEAVKVLEHRLKEASEMHTL	K	A	C	V	K	V	4	0	0	1	1	0	1	1	0	0	0	1	0	0	0	1	1	0	0	2	0	0	13	0	1264.6	A0A087WNW3;A0A087WQI3;A0A087WQQ5;A0A087WQF8;A0A087WS04;A0A087WS29;A0A087WQG4;A0A087WS23;A0A087WQ25;A0A087WRS1;F8VQC7;A0A087WP48;A0A087WQD0;A0A087WPW5;A0A087WP85;A0A087WP14;A0A087WPX0;Q61595;Q6A0E9	A0A087WNW3	1051	1063	Ktn1;mKIAA0004	Kinectin	yes	no	2	4.0612e-07	114.4	By MS/MS	By MS/MS	By MS/MS	By MS/MS	By MS/MS
ACVDSNENGDLSK	PVYDCLVWHDGETWRACVDSNENGDLSKCA	WRACVDSNENGDLSKCAVLRNYKEAQEYSS	R	A	C	S	K	C	1	0	2	2	1	0	1	1	0	0	1	1	0	0	0	2	0	0	0	1	0	0	13	0	1394.6	Q3TW28;Q64514;A0A087WRC0;Q05DJ9	Q64514	208	220	Tpp2	Tripeptidyl-peptidase 2	no	no	2	1.8977e-22	153.12	By MS/MS	By MS/MS	By MS/MS	By MS/MS	By MS/MS
ACVDTALENLSTLK	EDPLISGLLNSQALKACVDTALENLSTLKM	KACVDTALENLSTLKMKVAEVLAGEGHLYS	K	A	C	L	K	M	2	0	1	1	1	0	1	0	0	0	3	1	0	0	0	1	2	0	0	1	0	0	14	0	1520.78	P19096;A0A0U1RNJ1;Q3UHT6;Q3TB22	P19096	1221	1234	Fasn	Fatty acid synthase;[Acyl-carrier-protein] S-acetyltransferase;[Acyl-carrier-protein] S-malonyltransferase;3-oxoacyl-[acyl-carrier-protein] synthase;3-oxoacyl-[acyl-carrier-protein] reductase;3-hydroxyacyl-[acyl-carrier-protein] dehydratase;Enoyl-[acyl-carrier-protein] reductase;Oleoyl-[acyl-carrier-protein] hydrolase	yes	no	2	5.1449e-23	145.91		By matching	By MS/MS	By MS/MS	By MS/MS
ACVEAPGGNPICSLHDQGAGGNGNVLK	RGDPEMEQKMNRVIRACVEAPGGNPICSLH	SLHDQGAGGNGNVLKELSDPEGAIIYTSRF	R	A	C	L	K	E	3	0	3	1	2	1	1	6	1	1	2	1	0	0	2	1	0	0	0	2	0	0	27	0	2665.26	Q5SUR0;G3UY86	Q5SUR0	501	527	Pfas	Phosphoribosylformylglycinamidine synthase	yes	no	3	1.4803e-10	82.486		By MS/MS	By MS/MS	By MS/MS	By MS/MS
ACVVHGSDLK	RLNIPVNQVNPRDAKACVVHGSDLKDMTSE	PRDAKACVVHGSDLKDMTSEELDDILRYHT	K	A	C	L	K	D	1	0	0	1	1	0	0	1	1	0	1	1	0	0	0	1	0	0	0	2	0	0	10	0	1071.54	Q8VDN2;Q3TXF9;Q8R3M4;Q3UCH8;Q8K2R2;D3YYN7;Q3UHK5;Q6ZQ49;Q6PIE5;Q3UF49;Q8R3A9	Q8VDN2	662	671	Atp1a1;Atp1a2	Sodium/potassium-transporting ATPase subunit alpha-1;Sodium/potassium-transporting ATPase subunit alpha-2	yes	no	2	0.00017541	87.476	By MS/MS	By MS/MS	By MS/MS	By MS/MS	By MS/MS
ACYALENFVENLGPK	YLKSVPMGNTHHLAKACYALENFVENLGPK	ACYALENFVENLGPKVQPYLPELMECMLQP	K	A	C	P	K	V	2	0	2	0	1	0	2	1	0	0	2	1	0	1	1	0	0	0	1	1	0	0	15	0	1710.83	Q8VI75;Q5U4C5	Q8VI75	458	472	Ipo4	Importin-4	yes	no	2	0.0060289	62.705
ACYGVLR	ESLRYKLLGGLAVRRACYGVLRFIMESGAK	LGGLAVRRACYGVLRFIMESGAKGCEVVVS	R	A	C	L	R	F	1	1	0	0	1	0	0	1	0	0	1	0	0	0	0	0	0	0	1	1	0	0	7	0	824.421	Q5YLW3;P62908;Q9D0A2;Q9CZP6;Q3UK56;Q3UCL7;D3YV43;O89068	Q5YLW3	118	124	Rps3	40S ribosomal protein S3	yes	no	2	0.0044175	109.88	By MS/MS				By MS/MS
ACYLSINPQK	HSSSEFEIVKAIKERACYLSINPQKDETLE	AIKERACYLSINPQKDETLETEKAQYYLPD	R	A	C	Q	K	D	1	0	1	0	1	1	0	0	0	1	1	1	0	0	1	1	0	0	1	0	0	0	10	0	1179.6	P61164;A0A494BB86;Q8R5C5;Q8R1B2	P61164	221	230	Actr1a;Actr1b	Alpha-centractin;Beta-centractin	no	no	2	0.0010077	70.919	By MS/MS	By MS/MS	By MS/MS	By MS/MS
ADAASQVLLGSGLTILSQPLMYVK	______________________________	GSGLTILSQPLMYVKVLIQVGYEPLPPTIG	M	A	D	V	K	V	3	0	0	1	0	2	0	2	0	1	5	1	1	0	1	3	1	0	1	2	0	0	24	0	2474.35	Q3UA17;Q791V5;A2AFW6;Q9D050;D6RCZ1	Q3UA17	2	25	Mtch2	Mitochondrial carrier homolog 2	yes	no	2	0.00031089	70.197		By MS/MS
ADAEVITFPK	______________________________	______________________________	M	A	D	P	K	K	2	0	0	1	0	0	1	0	0	1	0	1	0	1	1	0	1	0	0	1	0	0	10	0	1089.57	Q3TM67;Q3TI79;Q9ESX5;B7ZCL7;F6YUI5;A2AN81	Q3TM67	2	11	Dkc1	H/ACA ribonucleoprotein complex subunit 4	yes	no	1;2	2.8994e-06	133.57	By MS/MS	By MS/MS	By matching	By MS/MS	By MS/MS
ADAEVLR	ATRGTVTDFPGFDGRADAEVLRKAMKGLGT	DFPGFDGRADAEVLRKAMKGLGTDEDSILN	R	A	D	L	R	K	2	1	0	1	0	0	1	0	0	0	1	0	0	0	0	0	0	0	0	1	0	0	7	0	772.408	P48036;A0A0G2JGQ0	P48036	17	23	Anxa5	Annexin A5	yes	no	2	0.0081375	94.407			By MS/MS	By MS/MS	By MS/MS
ADAGGEDAILQTR	ATLDTRKIVEACKAKADAGGEDAILQTRTY	AKADAGGEDAILQTRTYDLYITYDKYYQTP	K	A	D	T	R	T	3	1	0	2	0	1	1	2	0	1	1	0	0	0	0	0	1	0	0	0	0	0	13	0	1315.64	Q9CPX6	Q9CPX6	186	198	Atg3	Ubiquitin-like-conjugating enzyme ATG3	yes	yes	2	0.025633	37.94		By MS/MS	By MS/MS	By MS/MS
ADAGLNNCEGAAGSTSEK	SGSNSPTSDSASVQRADAGLNNCEGAAGST	GLNNCEGAAGSTSEKSRNVPVAALPVTQQM	R	A	D	E	K	S	4	0	2	1	1	0	2	3	0	0	1	1	0	0	0	2	1	0	0	0	0	0	18	0	1737.75	O88878;D6RFT9	O88878	69	86	Zfand5	AN1-type zinc finger protein 5	yes	no	2	0.0092697	61.11
ADAPQIQSSTSLVTSEPVTRPK	ESGYALSKELTQQDKADAPQIQSSTSLVTS	SSTSLVTSEPVTRPKSLSDLTSQKHRHTNH	K	A	D	P	K	S	2	1	0	1	0	2	1	0	0	1	1	1	0	0	3	4	3	0	0	2	0	0	22	1	2311.2	B9VU63;B9VU62;B9VU59;X2FTC5;X2FQP5;Q6JWR1;B9VU58;B9VU61;X2FP38;X2FKH3;X2FIS1;B9VU57;P70213	B9VU63	220	241	Fv1	Friend virus susceptibility protein 1	yes	no	3	0.00040055	50.232	By MS/MS		By MS/MS	By MS/MS	By MS/MS
ADASSLTVDVTSPASK	PAMGPPSDPVMTTAKADASSLTVDVTSPAS	DASSLTVDVTSPASKVPTTVEDRVSDCTPA	K	A	D	S	K	V	3	0	0	2	0	0	0	0	0	0	1	1	0	0	1	4	2	0	0	2	0	0	16	0	1547.77	Q3TG07;A2ATI9;Q3TX06;Q99JX3;Q3TIK1;Q922I9	Q3TG07	387	402	Gorasp2	Golgi reassembly-stacking protein 2	yes	no	2	1.2768e-13	125.03	By MS/MS	By MS/MS	By MS/MS	By MS/MS	By MS/MS
ADATNVNNWHWTER	AKWGEGDPRWIVEERADATNVNNWHWTERD	RADATNVNNWHWTERDASNWSTEKLKTLFL	R	A	D	E	R	D	2	1	3	1	0	0	1	0	1	0	0	0	0	0	0	0	2	2	0	1	0	0	14	0	1712.77	Q3TL79;Q8BK64	Q3TL79	17	30	Ahsa1	Activator of 90 kDa heat shock protein ATPase homolog 1	yes	no	2;3	3.0071e-16	138	By MS/MS	By MS/MS	By MS/MS	By MS/MS	By MS/MS
ADAVQDSEMVELVELEIR	AKQIGVEHVVVYVNKADAVQDSEMVELVEL	VQDSEMVELVELEIRELLTEFGYKGEETPV	K	A	D	I	R	E	2	1	0	2	0	1	4	0	0	1	2	0	1	0	0	1	0	0	0	3	0	0	18	0	2045	Q8BFR5	Q8BFR5	183	200	Tufm	Elongation factor Tu, mitochondrial	yes	yes	2	4.4918e-14	142.57			By MS/MS	By MS/MS
ADAYFSPIHSQLEHLLDPSSFTGR	VKQEGGDNDLIERIRADAYFSPIHSQLEHL	SQLEHLLDPSSFTGRAPQQVHRFLEEEVRP	R	A	D	G	R	A	2	1	0	2	0	1	1	1	2	1	3	0	0	2	2	4	1	0	1	0	0	0	24	0	2687.3	Q3TMB8;P54822;E9Q242	Q3TMB8	429	452	Adsl	Adenylosuccinate lyase	yes	no	3;4	1.482e-06	68.375	By MS/MS	By MS/MS	By matching	By MS/MS
ADCASGIFLAAEK	KELLYFLDSCEPEFKADCASGIFLAAEKYA	FKADCASGIFLAAEKYAPSKRWHIDTIMRV	K	A	D	E	K	Y	4	0	0	1	1	0	1	1	0	1	1	1	0	1	0	1	0	0	0	0	0	0	13	0	1338.65	Q8CC03;Q8CBB7;Q3UKX8;P22892	Q8CC03	271	283	Ap1g1	AP-1 complex subunit gamma-1	yes	no	2	0.025316	37.995	By matching		By MS/MS	By MS/MS
ADCDVSVPK	SMPDVSLNLKGPKVKADCDVSVPKVGGEIK	KGPKVKADCDVSVPKVGGEIKAPAVDIKGP	K	A	D	P	K	V	1	0	0	2	1	0	0	0	0	0	0	1	0	0	1	1	0	0	0	2	0	0	9	0	976.454	E9Q616;Q6UL10;Q61484	E9Q616	1588	1596	Ahnak		yes	no	1;2	0.0056735	85.064	By matching	By MS/MS	By MS/MS	By MS/MS	By MS/MS
ADCIEVQVQSSDTPVTQTTEAVK	LGSLEGSPSLPDQDKADCIEVQVQSSDTPV	QSSDTPVTQTTEAVKKVEETVATSEMDESL	K	A	D	V	K	K	2	0	0	2	1	3	2	0	0	1	0	1	0	0	1	2	4	0	0	4	0	0	23	0	2492.2	A0A668KLV9;A0A668KLD3;B2RRE0;Q9WTQ5	A0A668KLV9	1284	1306	Akap12	A-kinase anchor protein 12	yes	no	2	1.8015e-54	159.13	By MS/MS	By MS/MS	By MS/MS	By MS/MS	By MS/MS
ADCIEVQVQSSDTPVTQTTEAVKK	LGSLEGSPSLPDQDKADCIEVQVQSSDTPV	SSDTPVTQTTEAVKKVEETVATSEMDESLE	K	A	D	K	K	V	2	0	0	2	1	3	2	0	0	1	0	2	0	0	1	2	4	0	0	4	0	0	24	1	2620.29	A0A668KLV9;A0A668KLD3;B2RRE0;Q9WTQ5	A0A668KLV9	1284	1307	Akap12	A-kinase anchor protein 12	yes	no	3	1.306e-06	69.133				By MS/MS	By MS/MS
ADCLMGEFK	DEIISIRVYNSHSLRADCLMGEFKIDVGFV	NSHSLRADCLMGEFKIDVGFVYDEPGHAVM	R	A	D	F	K	I	1	0	0	1	1	0	1	1	0	0	1	1	1	1	0	0	0	0	0	0	0	0	9	0	1056.46	B9EK95;A0A286YDF5;Q69ZN7;E9Q390	B9EK95	273	281	Myof	Myoferlin	yes	no	2	0.002183	67.993	By matching	By MS/MS	By MS/MS	By matching	By MS/MS
ADCTITMADSDLLALMTGK	VKNGKGSVLPNSDKKADCTITMADSDLLAL	ITMADSDLLALMTGKMNPQSAFFQGKLKIA	K	A	D	G	K	M	3	0	0	3	1	0	0	1	0	1	3	1	2	0	0	1	3	0	0	0	0	0	19	0	2012.95	P32020	P32020	493	511	Scp2	Non-specific lipid-transfer protein	yes	yes	2	6.2179e-05	68.262
ADDADEFGYSR	AKSARLNLWRYGDFRADDADEFGYSR____	GDFRADDADEFGYSR_______________	R	A	D	S	R	-	2	1	0	3	0	0	1	1	0	0	0	0	0	1	0	1	0	0	1	0	0	0	11	0	1244.49	Q3UZI3;Q3TW51;Q78PY7;Q3TRW3	Q3UZI3	900	910	Snd1	Staphylococcal nuclease domain-containing protein 1	yes	no	2	3.1271e-08	125.75	By MS/MS	By MS/MS	By MS/MS	By MS/MS	By MS/MS
ADDAEGRDEKPIQAEAQASPGAPINQSGHQDTTGPGSTDAQR	IVQIPQAGGENTITKADDAEGRDEKPIQAE	GHQDTTGPGSTDAQRTPPHAKERKKQGKSE	K	A	D	Q	R	T	7	2	1	5	0	5	3	5	1	2	0	1	0	0	4	3	3	0	0	0	0	0	42	2	4272.95	Q3UZ39	Q3UZ39	483	524	Lrrfip1	Leucine-rich repeat flightless-interacting protein 1	yes	yes	4	1.2492e-13	63.295	By matching	By matching	By MS/MS	By matching	By MS/MS
ADDASAATIEK	PGVLSAPPSLIQRPKADDASAATIEKKATA	QRPKADDASAATIEKKATATISAKPQITNP	K	A	D	E	K	K	4	0	0	2	0	0	1	0	0	1	0	1	0	0	0	1	1	0	0	0	0	0	11	0	1090.51	Q3UKQ3;Q3U6Q1;Q923D5	Q3UKQ3	546	556	Wbp11	WW domain-binding protein 11	yes	no	2	0.00055553	74.849	By matching	By MS/MS	By MS/MS	By MS/MS	By MS/MS
ADDGRPFPQVIK	CIGGVILFHETLYQKADDGRPFPQVIKSKG	YQKADDGRPFPQVIKSKGGVVGIKVDKGVV	K	A	D	I	K	S	1	1	0	2	0	1	0	1	0	1	0	1	0	1	2	0	0	0	0	1	0	0	12	1	1341.7	Q9CPQ9;A6ZI46;Q5FWB7;P05064;A6ZI44;Q6NY00;D3YWI1;D3Z510;A0A0U1RPN8;D3YV98;A0A0U1RPT5	Q5FWB7	88	99	Aldoart1;Aldoa	Fructose-bisphosphate aldolase;Fructose-bisphosphate aldolase A	no	no	2;3	2.8111e-09	123.79	By MS/MS	By MS/MS	By MS/MS	By MS/MS	By MS/MS
ADDKDSLPK	______________________________	______________________________	M	A	D	P	K	L	1	0	0	3	0	0	0	0	0	0	1	2	0	0	1	1	0	0	0	0	0	0	9	1	987.487	A0A087WQH8	A0A087WQH8	2	10	Slc35a4		yes	yes	2	0.030584	44.98			By matching	By MS/MS	By MS/MS
ADDLDFETGDAGASATFPMQCSALR	______________________________	AGASATFPMQCSALRKNGFVVLKGRPCKIV	M	A	D	L	R	K	5	1	0	4	1	1	1	2	0	0	2	0	1	2	1	2	2	0	0	0	0	0	25	0	2632.14	P63242;A0A0A0MQM0;Q66JR8	P63242	2	26	Eif5a;Ptms	Eukaryotic translation initiation factor 5A-1;Eukaryotic translation initiation factor 5A	no	no	2;3	2.3406e-120	277.94	By MS/MS	By MS/MS	By MS/MS	By MS/MS	By MS/MS
ADDLDFETGDAGASATFPMQCSALRK	______________________________	GASATFPMQCSALRKNGFVVLKGRPCKIVE	M	A	D	R	K	N	5	1	0	4	1	1	1	2	0	0	2	1	1	2	1	2	2	0	0	0	0	0	26	1	2760.24	P63242;A0A0A0MQM0;Q66JR8	P63242	2	27	Eif5a;Ptms	Eukaryotic translation initiation factor 5A-1;Eukaryotic translation initiation factor 5A	no	no	2;3	7.1478e-89	188.27	By MS/MS	By MS/MS	By MS/MS	By MS/MS	By MS/MS
ADDLLPLGDQTQDGDFGSR	RVKKIRKKEKEVIMRADDLLPLGDQTQDGD	LPLGDQTQDGDFGSRLRGRGRRRVPEVEEE	R	A	D	S	R	L	1	1	0	5	0	2	0	3	0	0	3	0	0	1	1	1	1	0	0	0	0	0	19	0	2018.92	Q9Z315	Q9Z315	420	438	Sart1	U4/U6.U5 tri-snRNP-associated protein 1	yes	yes	2	3.3033e-08	92.457	By MS/MS	By MS/MS	By MS/MS	By MS/MS	By MS/MS
ADDPNSIFLIDHAWTCR	ELCYKVIVTSESGVRADDPNSIFLIDHAWT	DPNSIFLIDHAWTCRVEHARKQLQQVPGLL	R	A	D	C	R	V	2	1	1	3	1	0	0	0	1	2	1	0	0	1	1	1	1	1	0	0	0	0	17	0	2016.94	Q3UDE2	Q3UDE2	106	122	Ttll12	Tubulin--tyrosine ligase-like protein 12	yes	yes	3	2.008e-08	102.58			By MS/MS	By MS/MS	By MS/MS
ADDPSAADRNVEIWK	______________________________	ADDPSAADRNVEIWKIKKLIKSLEAARGNG	M	A	D	W	K	I	3	1	1	3	0	0	1	0	0	1	0	1	0	0	1	1	0	1	0	1	0	0	15	1	1685.8	Q3TF02;Q8BWY3;Q3TDF8	Q3TF02	2	16	Etf1	Eukaryotic peptide chain release factor subunit 1	yes	no	2	1.9569e-05	92.19	By MS/MS	By MS/MS	By MS/MS	By MS/MS	By MS/MS
ADDPSSYMEVVQAANASGNWEELVK	LQKGMVKEAIDSYIKADDPSSYMEVVQAAN	VQAANASGNWEELVKYLQMARKKARESYVE	K	A	D	V	K	Y	4	0	2	2	0	1	3	1	0	0	1	1	1	0	1	3	0	1	1	3	0	0	25	0	2709.22	Q5SXR6;Q68FD5;Q80U89;Q3UPJ3	Q5SXR6	1135	1159	Cltc;mKIAA0034	Clathrin heavy chain;Clathrin heavy chain 1	yes	no	2;3	6.1027e-123	253.1	By MS/MS	By MS/MS	By MS/MS	By MS/MS	By MS/MS
ADDSASEASSTGQEPCPR	QVLTPSGLGVQPSPKADDSASEASSTGQEP	SASEASSTGQEPCPRSNAMLAVKHGLLYVY	K	A	D	P	R	S	3	1	0	2	1	1	2	1	0	0	0	0	0	0	2	4	1	0	0	0	0	0	18	0	1850.76	G3UZ63;G3X961;Q921I2;G3UZG5;Q6PE06	G3UZ63	384	401	Klhdc4	Kelch domain-containing protein 4	yes	no	2	8.77e-18	124.86	By MS/MS	By MS/MS	By MS/MS	By MS/MS	By MS/MS
ADDTFEALR	TARPQAPATVGLAFRADDTFEALRIEPFSS	VGLAFRADDTFEALRIEPFSSPPELPDVMK	R	A	D	L	R	I	2	1	0	2	0	0	1	0	0	0	1	0	0	1	0	0	1	0	0	0	0	0	9	0	1036.48	P62869	P62869	81	89	Tceb2	Transcription elongation factor B polypeptide 2	yes	yes	2	0.00060416	93.143	By MS/MS	By MS/MS	By MS/MS	By MS/MS	By MS/MS
ADDVDQQQTTNTVEEPLDLIR	______________________________	QQTTNTVEEPLDLIRLSLDERIYVKMRNDR	M	A	D	I	R	L	1	1	1	4	0	3	2	0	0	1	2	0	0	0	1	0	3	0	0	2	0	0	21	0	2399.15	P62311	P62311	2	22	Lsm3	U6 snRNA-associated Sm-like protein LSm3	yes	yes	2	1.3811e-101	211.13	By MS/MS	By MS/MS	By MS/MS	By MS/MS	By MS/MS
ADDVVWVR	PDRVLVRVKDLTVQKADDVVWVRARVHTSR	KDLTVQKADDVVWVRARVHTSRAKGKQCFL	K	A	D	V	R	A	1	1	0	2	0	0	0	0	0	0	0	0	0	0	0	0	0	1	0	3	0	0	8	0	958.487	Q8BK18;Q3TF87;Q922B2;Q3UJQ3;Q3TMC5;Q8BJY7	Q8BK18	56	63	Dars	Aspartate--tRNA ligase, cytoplasmic	yes	no	2	0.0031521	86.953	By MS/MS	By MS/MS	By MS/MS	By MS/MS	By MS/MS
ADEDGFEVVPIQDPVK	SWKVSRGVKRGRGSKADEDGFEVVPIQDPV	DEDGFEVVPIQDPVKYRILDPEGLALGAVI	K	A	D	V	K	Y	1	0	0	3	0	1	2	1	0	1	0	1	0	1	2	0	0	0	0	3	0	0	16	0	1756.85	Q9DBE9	Q9DBE9	635	650	Ftsj3	pre-rRNA processing protein FTSJ3	yes	yes	2	0.015675	54.023	By matching		By matching		By matching
ADEDPIMGFHQMFLLK	TPDSCIISMVVGQLKADEDPIMGFHQMFLL	DEDPIMGFHQMFLLKNINDAWVCTNDMFRL	K	A	D	L	K	N	1	0	0	2	0	1	1	1	1	1	2	1	2	2	1	0	0	0	0	0	0	0	16	0	1890.9	P61971;Q3U8H8	P61971	91	106	Nutf2	Nuclear transport factor 2	yes	no	3	3.5731e-20	126.48	By MS/MS	By MS/MS	By MS/MS	By MS/MS	By MS/MS
ADEEKLPPGWEK	______________________________	______________________________	M	A	D	E	K	R	1	0	0	1	0	0	3	1	0	0	1	2	0	0	2	0	0	1	0	0	0	0	12	1	1397.68	Q3UTI7;Q9QUR7	Q3UTI7	2	13	Pin1	Peptidyl-prolyl cis-trans isomerase NIMA-interacting 1	yes	no	2	0.000898	84.309	By MS/MS	By MS/MS	By MS/MS	By MS/MS
ADEELEALRK	______________________________	______________________________	M	A	D	R	K	Q	2	1	0	1	0	0	3	0	0	0	2	1	0	0	0	0	0	0	0	0	0	0	10	1	1172.6	Q564F6;P56812	Q564F6	2	11	Pdcd5	Programmed cell death protein 5	yes	no	2	5.8719e-05	105.4		By MS/MS		By MS/MS
ADEGISFR	SDPKRTIAQDYGVLKADEGISFRGLFIIDD	QDYGVLKADEGISFRGLFIIDDKGILRQIT	K	A	D	F	R	G	1	1	0	1	0	0	1	1	0	1	0	0	0	1	0	1	0	0	0	0	0	0	8	0	893.424	P35700;B1AXW5;B1AXW6;Q3U9J9	P35700	121	128	Prdx1	Peroxiredoxin-1	yes	no	2	1.0225e-32	181.74	By MS/MS	By MS/MS	By MS/MS	By MS/MS	By MS/MS
ADEIESYLENLK	FLKSADCYNEIYNFKADEIESYLENLKGKK	NFKADEIESYLENLKGKKGLSGRYQTSSRL	K	A	D	L	K	G	1	0	1	1	0	0	3	0	0	1	2	1	0	0	0	1	0	0	1	0	0	0	12	0	1422.69	A2AQJ7;A2AQJ5;A2AQJ6;Q8BXN9	A2AQJ7	102	113	Tmem87a	Transmembrane protein 87A	yes	no	2	0.0028609	80.102					By matching
ADETVQTSDGSISAQHSSASLQDSVNASR	TFDGNHEVSNSSDPRADETVQTSDGSISAQ	QHSSASLQDSVNASREFRSQGTSTYVQDRL	R	A	D	S	R	E	4	1	1	3	0	3	1	1	1	1	1	0	0	0	0	8	2	0	0	2	0	0	29	0	2947.34	B1AZ15;B1AZ14;Q3UMF0	B1AZ15	678	706	Cobll1	Cordon-bleu protein-like 1	yes	no	3	5.0285e-51	140.55			By MS/MS
ADEVLEILK	QLSRFYDDAIVSQKKADEVLEILKTASDDR	IVSQKKADEVLEILKTASDDRECENQLVLL	K	A	D	L	K	T	1	0	0	1	0	0	2	0	0	1	2	1	0	0	0	0	0	0	0	1	0	0	9	0	1028.58	Q6P4T2;Q8BYH6	Q6P4T2	286	294	Snrnp200	U5 small nuclear ribonucleoprotein 200 kDa helicase	yes	no	2	0.0024669	66.27	By MS/MS		By MS/MS	By MS/MS	By matching
ADEWLMK	ADFCIIHYAGKVDYKADEWLMKNMDPLNDN	YAGKVDYKADEWLMKNMDPLNDNIATLLHQ	K	A	D	M	K	N	1	0	0	1	0	0	1	0	0	0	1	1	1	0	0	0	0	1	0	0	0	0	7	0	891.416	Q8VDD5;Q5SV64;Q3UH59;Q61879;Q80T68;Q8BLI3;Q8BLI1;Q8BWI3	Q8VDD5	581	587	Myh9;Myh10	Myosin-9;Myosin-10	yes	no	1;2	0.028687	117.93	By MS/MS	By MS/MS	By MS/MS	By MS/MS	By MS/MS
ADFCIIHYAGK	GTHPKFQKPKQLKDKADFCIIHYAGKVDYK	LKDKADFCIIHYAGKVDYKADEWLMKNMDP	K	A	D	G	K	V	2	0	0	1	1	0	0	1	1	2	0	1	0	1	0	0	0	0	1	0	0	0	11	0	1280.62	Q8VDD5;Q5SV64;Q3UH59;Q61879;Q80T68;Q8BLI3;Q8BLI1;Q8BWI3	Q8VDD5	566	576	Myh9;Myh10	Myosin-9;Myosin-10	yes	no	2;3	3.014e-23	162.88	By MS/MS	By MS/MS	By MS/MS	By MS/MS	By MS/MS
ADFDNTVAIHPTSSEELVTLR	MLQGFAVAVKMGATKADFDNTVAIHPTSSE	VAIHPTSSEELVTLR_______________	K	A	D	L	R	-	2	1	1	2	0	0	2	0	1	1	2	0	0	1	1	2	3	0	0	2	0	0	21	0	2314.14	Q3TXK9;P47791;Q3U9R7;Q3UAS7;Q3UB84;Q3TWI5;Q91Z57;Q3U9P5	Q3TXK9	463	483	Gsr	Glutathione reductase, mitochondrial	yes	no	2;3	3.276e-37	171.08	By MS/MS	By MS/MS	By MS/MS	By MS/MS	By MS/MS
ADFPAGIPECGTDALR	NLDPSEVEKAKEGQKADFPAGIPECGTDAL	DFPAGIPECGTDALRFGLCAYTSQGRDINL	K	A	D	L	R	F	3	1	0	2	1	0	1	2	0	1	1	0	0	1	2	0	1	0	0	0	0	0	16	0	1675.79	Q7TPT7;Q790I0;Q9Z1Q9;Q3U3D3;G3UY93;Q3TII4;G3UZX1	Q7TPT7	907	922	Vars	Valine--tRNA ligase	yes	no	2	2.0674e-06	92.856	By MS/MS	By MS/MS	By MS/MS	By MS/MS	By MS/MS
ADFQGISPER	ILAVCLRIQINPQNKADFQGISPERAFADF	NPQNKADFQGISPERAFADFLFASTILHLV	K	A	D	E	R	A	1	1	0	1	0	1	1	1	0	1	0	0	0	1	1	1	0	0	0	0	0	0	10	0	1118.54	P61804	P61804	83	92	Dad1	Dolichyl-diphosphooligosaccharide--protein glycosyltransferase subunit DAD1	yes	yes	2	0.017893	46.001	By matching		By MS/MS		By matching
ADFSGMSSK	DALYKLGMTDAFGGRADFSGMSSKQGLFLS	DAFGGRADFSGMSSKQGLFLSKVVHKAFVE	R	A	D	S	K	Q	1	0	0	1	0	0	0	1	0	0	0	1	1	1	0	3	0	0	0	0	0	0	9	0	928.396	Q4FJQ6;Q60854;Q3U3L3;F8WIV2	Q4FJQ6	301	309	Serpinb6a;Serpinb6	Serpin B6	yes	no	2	0.00075679	88.37	By MS/MS	By MS/MS	By matching	By MS/MS	By MS/MS
ADGALLPIGVVK	QAWGNPSPKMTCRRKADGALLPIGVVKSVK	RRKADGALLPIGVVKSVKQEMNGTYVCHAF	K	A	D	V	K	S	2	0	0	1	0	0	0	2	0	1	2	1	0	0	1	0	0	0	0	2	0	0	12	0	1151.69	Q922B3;Q4FK06;Q3UDJ5;Q3UAU5;Q3U8M7;Q3U7T2;Q3U7Q9;Q3TB21;P13597;Q3TB10;Q3UE52;Q3THH5	Q922B3	438	449	Icam1	Intercellular adhesion molecule 1	yes	no	2	0.00076782	68.846	By MS/MS	By MS/MS	By MS/MS	By MS/MS	By MS/MS
ADGATSDDLDLHDDR	IQQQQNQLVWVSEGKADGATSDDLDLHDDR	ADGATSDDLDLHDDRLSYLSAPGSEYSMYS	K	A	D	D	R	L	2	1	0	6	0	0	0	1	1	0	2	0	0	0	0	1	1	0	0	0	0	0	15	0	1614.68	P39447	P39447	805	819	Tjp1	Tight junction protein ZO-1	no	no	2	6.9501e-05	82.362			By MS/MS		By MS/MS
ADGATSDDLDLHDDRLSYLSAPGSEYSMYSTDSR	IQQQQNQLVWVSEGKADGATSDDLDLHDDR	SAPGSEYSMYSTDSRHTSDYEDTDTEGGAY	K	A	D	S	R	H	3	2	0	7	0	0	1	2	1	0	4	0	1	0	1	7	2	0	3	0	0	0	34	1	3709.6	P39447	P39447	805	838	Tjp1	Tight junction protein ZO-1	no	no	4	0.00016394	37.238	By MS/MS	By matching		By matching	By matching
ADGDNAGTAGTPGGTPAADK	RKLRIYISNTFSPSKADGDNAGTAGTPGGT	AGTAGTPGGTPAADKVASWELRVEGKLLDD	K	A	D	D	K	V	5	0	1	3	0	0	0	5	0	0	0	1	0	0	2	0	3	0	0	0	0	0	20	0	1742.77	Q3TXH6;Q99JR8	Q3TXH6	207	226	Smarcd2	SWI/SNF-related matrix-associated actin-dependent regulator of chromatin subfamily D member 2	yes	no	2	1.5997e-23	124.07	By MS/MS	By MS/MS	By MS/MS	By MS/MS	By MS/MS
ADGELNVDSLITR	______________________________	______________________________	M	A	D	T	R	L	1	1	1	2	0	0	1	1	0	1	2	0	0	0	0	1	1	0	0	1	0	0	13	0	1401.71	P62141;A0A0J9YUG2	P62141	2	14	Ppp1cb	Serine/threonine-protein phosphatase PP1-beta catalytic subunit	yes	no	2	2.5943e-12	122.7		By MS/MS	By MS/MS	By MS/MS	By MS/MS
ADGGNLNFEFQIVK	IVKESATQDNKDICKADGGNLNFEFQIVKK	KADGGNLNFEFQIVKKEGPYWNCNSCSFKN	K	A	D	V	K	K	1	0	2	1	0	1	1	2	0	1	1	1	0	2	0	0	0	0	0	1	0	0	14	0	1550.77	Q9ERU9;Q8BQK6	Q9ERU9	1331	1344	Ranbp2	E3 SUMO-protein ligase RanBP2	yes	no	2	0.013292	40.616	By MS/MS	By MS/MS	By matching	By MS/MS	By matching
ADGQALGDSHLR	LEYETAEMAEAAQERADGQALGDSHLRVSF	QERADGQALGDSHLRVSFCAPGPPGRSMLA	R	A	D	L	R	V	2	1	0	2	0	1	0	2	1	0	2	0	0	0	0	1	0	0	0	0	0	0	12	0	1238.6	A0A158RFV1;Q9CW46;A0A1L1SRY4	A0A158RFV1	282	293	Raver1	Ribonucleoprotein PTB-binding 1	yes	no	2	0.00026488	82.008	By MS/MS	By MS/MS	By MS/MS	By MS/MS	By MS/MS
ADGQLPFPCSYPSR	______________________________	MADGQLPFPCSYPSRLRRDPFRDSPLSSRL	M	A	D	S	R	L	1	1	0	1	1	1	0	1	0	0	1	0	0	1	3	2	0	0	1	0	0	0	14	0	1580.73	Q9JK92	Q9JK92	2	15	Hspb8	Heat shock protein beta-8	yes	yes	2	0.00089339	59.198	By matching			By MS/MS	By MS/MS
ADGSTQVIDTK	GFGKITGKNQVTATKADGSTQVIDTKNILV	TATKADGSTQVIDTKNILVATGSEVTPFPG	K	A	D	T	K	N	1	0	0	2	0	1	0	1	0	1	0	1	0	0	0	1	2	0	0	1	0	0	11	0	1133.56	O08749;Q3TIE8	O08749	167	177	Dld	Dihydrolipoyl dehydrogenase, mitochondrial;Dihydrolipoyl dehydrogenase	yes	no	2	8.8699e-05	91.752	By MS/MS	By MS/MS	By MS/MS	By MS/MS	By MS/MS
ADGTCHVTTASLDGESSHK	DETFPCDLIFLSSNRADGTCHVTTASLDGE	CHVTTASLDGESSHKTHYAVQDTKGFHTEA	R	A	D	H	K	T	2	0	0	2	1	0	1	2	2	0	1	1	0	0	0	3	3	0	0	1	0	0	19	0	1958.86	D6RII8;E9Q3G7;Q69ZT0;P98197	D6RII8	172	190	Atp11a;mKIAA1021	Phospholipid-transporting ATPase;Probable phospholipid-transporting ATPase IH	yes	no	3	8.7075e-05	55.33			By matching	By matching
ADGVPIHLK	SGKNKVPELQKFFQKADGVPIHLKRGLPDQ	QKFFQKADGVPIHLKRGLPDQMLYRTTMAL	K	A	D	L	K	R	1	0	0	1	0	0	0	1	1	1	1	1	0	0	1	0	0	0	0	1	0	0	9	0	948.539	Q99KD6	Q99KD6	69	77	Cox7a2l		yes	yes	2	0.0095456	53.878	By matching	By matching	By matching	By MS/MS	By matching
ADGYEPPVQESV	SGKAAGDETGAKVERADGYEPPVQESV___	VERADGYEPPVQESV_______________	R	A	D	S	V	-	1	0	0	1	0	1	2	1	0	0	0	0	0	0	2	1	0	0	1	2	0	0	12	0	1289.58	Q564F3;Q3UAC2;P97351;Q9D1S3;Q3UJU5;Q3U5P8	Q564F3	253	264	Rps3a1;Rps3a	40S ribosomal protein S3a	yes	no	2	0.01202	57.785	By MS/MS	By matching	By matching	By matching	By matching
ADGYVLEGK	KLLACIASRPGQCGRADGYVLEGKELEFYL	PGQCGRADGYVLEGKELEFYLRKIKARKGK	R	A	D	G	K	E	1	0	0	1	0	0	1	2	0	0	1	1	0	0	0	0	0	0	1	1	0	0	9	0	950.471	Q497E9;P62242	Q497E9	185	193	Rps8	40S ribosomal protein S8	yes	no	1;2	0.0003765	100.98	By MS/MS	By MS/MS	By MS/MS	By MS/MS	By MS/MS
ADHDFVVQEDFMK	DLRNVCTEAGMFAIRADHDFVVQEDFMKAV	IRADHDFVVQEDFMKAVRKVADSKKLESKL	R	A	D	M	K	A	1	0	0	3	0	1	1	0	1	0	0	1	1	2	0	0	0	0	0	2	0	0	13	0	1579.7	Q14AQ1;P62334;Q8QZS9	Q14AQ1	357	369	Psmc6	26S protease regulatory subunit 10B	yes	no	2;3	7.9484e-41	176.8	By MS/MS	By MS/MS	By MS/MS	By MS/MS	By MS/MS
ADHQPLTEASYVNLPTIALCNTDSPLR	AAFREPRLLVVTDPRADHQPLTEASYVNLP	NLPTIALCNTDSPLRYVDIAIPCNNKGAHS	R	A	D	L	R	Y	3	1	2	2	1	1	1	0	1	1	4	0	0	0	3	2	3	0	1	1	0	0	27	0	2982.48	B2CY77;P14206;A0A1L1SRW0	B2CY77	129	155	Rpsa	40S ribosomal protein SA	yes	no	2;3	2.6022e-76	221.24	By MS/MS	By MS/MS	By MS/MS	By MS/MS	By MS/MS
ADHVQSLAQLENLCK	______________________________	ADHVQSLAQLENLCKQLYETTDTTTRLQAE	M	A	D	C	K	Q	2	0	1	1	1	2	1	0	1	0	3	1	0	0	0	1	0	0	0	1	0	0	15	0	1711.86	E9PUW7;Q9EPK7	E9PUW7	2	16	Xpo7	Exportin-7	yes	no	2	2.4151e-33	167.98	By MS/MS	By MS/MS	By MS/MS	By MS/MS	By MS/MS
ADIALVELLYHVEELDPGVVDNFPLLK	KSHGQDYLVGNRLSRADIALVELLYHVEEL	EELDPGVVDNFPLLKALRSRVSNLPTVKKF	R	A	D	L	K	A	2	0	1	3	0	0	3	1	1	1	6	1	0	1	2	0	0	0	1	4	0	0	27	0	3020.61	P30115;K9JA27;Q9DCU1;A0A087WQI6	P30115	156	182	Gsta3	Glutathione S-transferase A3;Glutathione S-transferase	yes	no	3	1.8328e-46	142.25	By matching	By MS/MS	By MS/MS	By MS/MS	By MS/MS
ADIDLASGSSAVEGK	SKHEGRVEQSSQTRKADIDLASGSSAVEGK	ADIDLASGSSAVEGKGHPPTQILNREREPG	K	A	D	G	K	G	3	0	0	2	0	0	1	2	0	1	1	1	0	0	0	3	0	0	0	1	0	0	15	0	1418.69	A0A0R4J260;B2RRE7	A0A0R4J260	939	953	Otud4	OTU domain-containing protein 4	yes	no	2	0.0053148	54.023
ADIDLTK	IKGVGRRYAHVVLRKADIDLTKRAGELTED	YAHVVLRKADIDLTKRAGELTEDEVERVIT	K	A	D	T	K	R	1	0	0	2	0	0	0	0	0	1	1	1	0	0	0	0	1	0	0	0	0	0	7	0	774.412	Q561N5;F6YVP7;P62270;S4R1N6;Q3TW65;A0A1Y7VKY1	Q561N5	48	54	Rps18;Gm10260	40S ribosomal protein S18	yes	no	2	0.039978	56.091		By MS/MS	By MS/MS	By MS/MS
ADIEMPFDPSK	NILFEEVHIPGSPFKADIEMPFDPSKVVAS	SPFKADIEMPFDPSKVVASGPGLEHGKVGE	K	A	D	S	K	V	1	0	0	2	0	0	1	0	0	1	0	1	1	1	2	1	0	0	0	0	0	0	11	0	1248.57	Q80X90	Q80X90	1125	1135	Flnb	Filamin-B	yes	yes	1;2	5.5138e-05	94.692	By MS/MS	By MS/MS	By MS/MS	By MS/MS	By MS/MS
ADIEVACYGYEGIDAVK	NNINRRLTPQAVKIRADIEVACYGYEGIDA	IEVACYGYEGIDAVKEALRAGLNCSTETMP	R	A	D	V	K	E	3	0	0	2	1	0	2	2	0	2	0	1	0	0	0	0	0	0	2	2	0	0	17	0	1858.87	Q6ZWX6;Q9CV24	Q6ZWX6	193	209	Eif2s1	Eukaryotic translation initiation factor 2 subunit 1	yes	no	2	7.2051e-06	84.506	By MS/MS			By MS/MS
ADIFMFDEPSSYLDVK	GELQRFACAVVCIQKADIFMFDEPSSYLDV	DIFMFDEPSSYLDVKQRLKAAITIRSLINP	K	A	D	V	K	Q	1	0	0	3	0	0	1	0	0	1	1	1	1	2	1	2	0	0	1	1	0	0	16	0	1875.86	Q6NXX7;Q3UHY8;Q3TIU8;P61222;Q3TJM9	Q6NXX7	211	226	Abce1	ATP-binding cassette sub-family E member 1	yes	no	2	1.6387e-06	94.122	By MS/MS	By matching	By MS/MS	By MS/MS	By MS/MS
ADIFVDPVLHTACALDIK	ELCKKEVLNMLKESKADIFVDPVLHTACAL	FVDPVLHTACALDIKHHCAAITPGRGRQMS	K	A	D	I	K	H	3	0	0	3	1	0	0	0	1	2	2	1	0	1	1	0	1	0	0	2	0	0	18	0	1984.03	Q53WR6;Q61543;F8WHM5;F6RSH1;Q8BQH1	Q53WR6	1055	1072	Glg1	Golgi apparatus protein 1	yes	no	3	7.3164e-11	101.67	By MS/MS	By MS/MS	By MS/MS	By MS/MS	By MS/MS
ADIGTPSNFQHIGHVGWDPNTGFDLNNLDPELK	KEKKKGKAKKKRLTKADIGTPSNFQHIGHV	PNTGFDLNNLDPELKNLFDMCGISEAQLKD	K	A	D	L	K	N	1	0	4	4	0	1	1	4	2	2	3	1	0	2	3	1	2	1	0	1	0	0	33	0	3617.72	Q3UGK7;Q3UQ99;Q7TPN5;Q3TXX8;Q91YD9	Q3UGK7	111	143	Wasl	Neural Wiskott-Aldrich syndrome protein	yes	no	3;4	0.00039286	33.816		By MS/MS	By MS/MS		By MS/MS
ADIGVAMGIVGSDVSK	AVTGDGVNDSPALKKADIGVAMGIVGSDVS	DIGVAMGIVGSDVSKQAADMILLDDNFASI	K	A	D	S	K	Q	2	0	0	2	0	0	0	3	0	2	0	1	1	0	0	2	0	0	0	3	0	0	16	0	1517.78	Q8VDN2;Q3TXF9;Q8R3M4;Q3UCH8;Q8K2R2;Q3UF49	Q8VDN2	728	743	Atp1a1	Sodium/potassium-transporting ATPase subunit alpha-1	yes	no	2	5.6489e-07	93.494		By MS/MS
ADIIVSELLGSFADNELSPECLDGAQHFLK	TVVSSDMREWVAPEKADIIVSELLGSFADN	ELSPECLDGAQHFLKDDGVSIPGEYTSFLA	K	A	D	L	K	D	3	0	1	3	1	1	3	2	1	2	5	1	0	2	1	3	0	0	0	1	0	0	30	0	3274.61	Q8CIG8;A0A0R4J049	Q8CIG8	429	458	Prmt5	Protein arginine N-methyltransferase 5	yes	no	3	1.2889e-17	90.974	By matching	By MS/MS	By MS/MS
ADILEDKDGK	KKLKEVFSMAGVVVRADILEDKDGKSRGIG	GVVVRADILEDKDGKSRGIGIVTFEQSIEA	R	A	D	G	K	S	1	0	0	3	0	0	1	1	0	1	1	2	0	0	0	0	0	0	0	0	0	0	10	1	1102.55	Q9D0E1;Q3THB3;A0A1S6GWJ8;Q3TW40;Q570Z0;Q3TL61;B8JK32;B8JK33;A0A3Q4EH91;F6W322	Q9D0E1	232	241	Hnrnpm	Heterogeneous nuclear ribonucleoprotein M	yes	no	2	4.1927e-05	117.7	By MS/MS	By MS/MS	By MS/MS	By MS/MS	By MS/MS
ADIPVVICDTPQK	YDTLGTEAIIFVINRADIPVVICDTPQKAT	NRADIPVVICDTPQKATMLVENVEKGLTPG	R	A	D	Q	K	A	1	0	0	2	1	1	0	0	0	2	0	1	0	0	2	0	1	0	0	2	0	0	13	0	1441.75	Q3UKS0;Q3UC67;Q8JZR0	Q3UKS0	178	190	Acsl5	Long-chain-fatty-acid--CoA ligase 5	yes	no	2	0.0005619	69.01	By MS/MS	By MS/MS		By matching	By MS/MS
ADIQDIFYQEDQIR	EPVFRRPRLRYGKAKADIQDIFYQEDQIRA	KADIQDIFYQEDQIRAKFFATYGSGQKAFD	K	A	D	I	R	A	1	1	0	3	0	3	1	0	0	3	0	0	0	1	0	0	0	0	1	0	0	0	14	0	1752.83	Q3TI14;Q99LZ4;Q8VE22;A7M7Q8;Q3THH3;Q5SXC9	Q3TI14	39	52	Mrps23	28S ribosomal protein S23, mitochondrial	yes	no	2	0.00038419	101.39			By MS/MS	By MS/MS	By MS/MS
ADIQHLEEDKQK	KEVEDLNQLLSSQRKADIQHLEEDKQKTER	QRKADIQHLEEDKQKTERIQKLREESSIFK	K	A	D	Q	K	T	1	0	0	2	0	2	2	0	1	1	1	2	0	0	0	0	0	0	0	0	0	0	12	1	1452.72	Q8BT07	Q8BT07	288	299	Cep55	Centrosomal protein of 55 kDa	yes	yes	3	0.0014646	45.507	By matching
ADIQTER	______________________________	______________________________	M	A	D	E	R	A	1	1	0	1	0	1	1	0	0	1	0	0	0	0	0	0	1	0	0	0	0	0	7	0	831.409	Q3UC02;Q9DB79;P62281;A0A1B0GRR3	Q3UC02	2	8	Rps11	40S ribosomal protein S11	yes	no	1	0.042992	46.994	By matching	By MS/MS	By matching	By matching	By matching
ADIVENQVMDTR	RKHHLDGETEEERIRADIVENQVMDTRMQL	RIRADIVENQVMDTRMQLIMLCYNPDFEKQ	R	A	D	T	R	M	1	1	1	2	0	1	1	0	0	1	0	0	1	0	0	0	1	0	0	2	0	0	12	0	1389.66	P10649;A2AE89;F6WHQ7	P10649	97	108	Gstm1	Glutathione S-transferase Mu 1	no	no	2	2.113e-14	162.26	By MS/MS	By MS/MS	By MS/MS	By MS/MS	By MS/MS
ADIWSFGITAIELATGAAPYHK	MAPEVMEQVRGYDFKADIWSFGITAIELAT	ITAIELATGAAPYHKYPPMKVLMLTLQNDP	K	A	D	H	K	Y	5	0	0	1	0	0	1	2	1	3	1	1	0	1	1	1	2	1	1	0	0	0	22	0	2331.19	Q6ZPX7;Q6P9R2	Q6ZPX7	132	153	mKIAA1101;Oxsr1	Serine/threonine-protein kinase OSR1	yes	no	3	6.2515e-09	71.148	By matching	By matching	By MS/MS
ADIWSLGITAIELAK	WMAPEVIKQSAYDSKADIWSLGITAIELAK	ADIWSLGITAIELAKGEPPHSELHPMKVLF	K	A	D	A	K	G	3	0	0	1	0	0	1	1	0	3	2	1	0	0	0	1	1	1	0	0	0	0	15	0	1599.89	Q3U3T6;Q3U335;Q99KH8;D3Z359;A2AD84;A2AD85;Q3U6Y0;Q99JT2;Q9Z2W1	Q3U3T6	200	214	Stk24;Stk25;Stk26	Serine/threonine-protein kinase 24;Serine/threonine-protein kinase 24 35 kDa subunit;Serine/threonine-protein kinase 24 12 kDa subunit;Serine/threonine-protein kinase 26;Serine/threonine-protein kinase 25	yes	no	2	3.1822e-05	85.845	By MS/MS	By MS/MS	By MS/MS	By MS/MS	By MS/MS
ADKEAAFDDAVEER	______________________________	MADKEAAFDDAVEERVINEEYKIWKKNTPF	M	A	D	E	R	V	4	1	0	3	0	0	3	0	0	0	0	1	0	1	0	0	0	0	0	1	0	0	14	1	1564.7	Q60972	Q60972	2	15	Rbbp4	Histone-binding protein RBBP4	yes	yes	2	3.876e-05	100.19	By MS/MS	By MS/MS	By MS/MS	By MS/MS
ADKPDMGEIASFDK	______________________________	MADKPDMGEIASFDKAKLKKTETQEKNTLP	M	A	D	D	K	A	2	0	0	3	0	0	1	1	0	1	0	2	1	1	1	1	0	0	0	0	0	0	14	1	1522.7	A6H6H4;Q6ZWY8;A0A0N4SVF0	A6H6H4	2	15	Tmsb10	Thymosin beta-10	yes	no	2	1.6239e-113	235.6	By MS/MS	By MS/MS	By MS/MS	By MS/MS	By MS/MS
ADLAEEYSK	LIALVNDPQPEHPLRADLAEEYSKDRKKFW	PEHPLRADLAEEYSKDRKKFWKWDGLSLTQ	R	A	D	S	K	D	2	0	0	1	0	0	2	0	0	0	1	1	0	0	0	1	0	0	1	0	0	0	9	0	1024.47	A0A338P786;Q561N4;P68037;A0A338P7E5;Q3TIH9	A0A338P786	123	131	Ube2l3	Ubiquitin-conjugating enzyme E2 L3	no	no	2	0.0073135	57.032	By MS/MS	By MS/MS	By MS/MS	By MS/MS	By MS/MS
ADLANEEKPAVAPSVFVFQK	______________________________	EEKPAVAPSVFVFQKDKGQKSSTEHRDLPE	M	A	D	Q	K	D	4	0	1	1	0	1	2	0	0	0	1	2	0	2	2	1	0	0	0	3	0	0	20	1	2159.13	A0A3B2WCL5;Q9CT10	A0A3B2WCL5	2	21	Ranbp3	Ran-binding protein 3	yes	no	2;3	2.3084e-29	106.49		By MS/MS	By MS/MS	By MS/MS	By MS/MS
ADLDISGTK	GFKAEGPEVDVNLPKADLDISGTKVEVSAP	DVNLPKADLDISGTKVEVSAPDVSIEGSEG	K	A	D	T	K	V	1	0	0	2	0	0	0	1	0	1	1	1	0	0	0	1	1	0	0	0	0	0	9	0	918.466	E9Q616;Q6UL10;Q61484	E9Q616	775	783	Ahnak		yes	no	1;2	0.00014552	111.82	By MS/MS	By MS/MS	By MS/MS	By MS/MS	By MS/MS
ADLDVSGPK	MPGFKAEGPEVSLPKADLDVSGPKVDIDVP	EVSLPKADLDVSGPKVDIDVPDVNIEGPDA	K	A	D	P	K	V	1	0	0	2	0	0	0	1	0	0	1	1	0	0	1	1	0	0	0	1	0	0	9	0	900.455	E9Q616;Q6UL10;A0PJF4;A0JLR7;Q8BKS2	E9Q616	1278	1286	Ahnak		yes	no	1;2	4.1294e-09	142.79	By MS/MS	By MS/MS	By MS/MS	By MS/MS	By MS/MS
ADLECTKPAAR	GLAFKTSQGLQTEQRADLECTKPAARRRRS	TEQRADLECTKPAARRRRSVQLMERRMDKA	R	A	D	A	R	R	3	1	0	1	1	0	1	0	0	0	1	1	0	0	1	0	1	0	0	0	0	0	11	1	1217.61	P01027	P01027	657	667	C3	Complement C3;Complement C3 beta chain;C3-beta-c;Complement C3 alpha chain;C3a anaphylatoxin;Acylation stimulating protein;Complement C3b alpha chain;Complement C3c alpha chain fragment 1;Complement C3dg fragment;Complement C3g fragment;Complement C3d fragment;Complement C3f fragment;Complement C3c alpha chain fragment 2	yes	yes	2;3	0.00052365	77.677		By MS/MS	By MS/MS	By MS/MS	By MS/MS
ADLEEQLSDEEK	______________________________	______________________________	M	A	D	E	K	V	1	0	0	2	0	1	4	0	0	0	2	1	0	0	0	1	0	0	0	0	0	0	12	0	1404.63	Q5DQJ3;P47754;Q3UBZ3;Q3UCD2;D6RCW7;A0A0N4SVM0	Q5DQJ3	2	13	Capza2	F-actin-capping protein subunit alpha-2	yes	no	2	2.411e-07	129.89	By MS/MS	By MS/MS	By MS/MS	By MS/MS	By MS/MS
ADLEEQLSDEEKVR	______________________________	MADLEEQLSDEEKVRIAAKFIIHAPPGEFN	M	A	D	V	R	I	1	1	0	2	0	1	4	0	0	0	2	1	0	0	0	1	0	0	0	1	0	0	14	1	1659.8	Q5DQJ3;P47754;Q3UBZ3;Q3UCD2;D6RCW7;A0A0N4SVM0	Q5DQJ3	2	15	Capza2	F-actin-capping protein subunit alpha-2	yes	no	2	4.9745e-80	207.88	By MS/MS	By MS/MS	By MS/MS	By MS/MS	By MS/MS
ADLIAYLK	GTKMIFAGIKKKGERADLIAYLKKATNE__	IKKKGERADLIAYLKKATNE__________	R	A	D	L	K	K	2	0	0	1	0	0	0	0	0	1	2	1	0	0	0	0	0	0	1	0	0	0	8	0	905.522	Q56A15;P62897	Q56A15	93	100	Cycs	Cytochrome c, somatic	yes	no	1;2	0.0027208	107.32	By MS/MS	By MS/MS	By MS/MS	By MS/MS	By MS/MS
ADLINNLGTIAK	ERTLTLVDTGIGMTKADLINNLGTIAKSGT	MTKADLINNLGTIAKSGTKAFMEALQAGAD	K	A	D	A	K	S	2	0	2	1	0	0	0	1	0	2	2	1	0	0	0	0	1	0	0	0	0	0	12	0	1241.7	Q71LX8;P11499;Q80Y52;P07901;Q3UIF3;Q3TKA2;A0PJ91;Q3TKB9;Q3TKG0;Q8C5U3;Q8C2A9;B7ZC50	Q71LX8	96	107	Hsp90ab1;Hsp90aa1	Heat shock protein HSP 90-beta;Heat shock protein HSP 90-alpha	no	no	2	3.6677e-87	253.54	By MS/MS	By MS/MS	By MS/MS	By MS/MS	By MS/MS
ADLLGIVSELQLK	VEHLKIQVMRLRAEKADLLGIVSELQLKLN	EKADLLGIVSELQLKLNSGGSSEDSFVEIR	K	A	D	L	K	L	1	0	0	1	0	1	1	1	0	1	4	1	0	0	0	1	0	0	0	1	0	0	13	0	1397.81	Q8K3K8	Q8K3K8	165	177	Optn	Optineurin	yes	yes	2	0.012793	42.788				By MS/MS	By MS/MS
ADLPEGVAPPGLSPAEFCR	YYMDGQTPCLFIASKADLPEGVAPPGLSPA	EGVAPPGLSPAEFCRRHRLPAPASFSCLGP	K	A	D	C	R	R	3	1	0	1	1	0	2	2	0	0	2	0	0	1	4	1	0	0	0	1	0	0	19	0	1968.96	Q8JZN7;Q8R581;H3BKJ1	Q8JZN7	528	546	Rhot2;Gm20683	Mitochondrial Rho GTPase 2	yes	no	2	6.4001e-05	70.622	By MS/MS	By MS/MS	By MS/MS
ADLPGSSSTFTK	RGLGDQSSSRTSPGRADLPGSSSTFTKSFI	PGRADLPGSSSTFTKSFISSSPSSPSRAQG	R	A	D	T	K	S	1	0	0	1	0	0	0	1	0	0	1	1	0	1	1	3	2	0	0	0	0	0	12	0	1209.59	A0A0S3CWK3;A0A1L7NR37;F6V513;B2RXQ9;B7ZWM6;Q3UTJ2;A0A0R4J1W0;A0A0R4J1X5;B9EKP8;D3Z080	A0A0S3CWK3	439	450	Sorbs2	Sorbin and SH3 domain-containing protein 2	no	no	2	0.00067816	83.397	By MS/MS	By MS/MS	By MS/MS	By MS/MS	By MS/MS
ADLPTLGFTHFQPAQLTTVGK	LARVISRLADFAKDRADLPTLGFTHFQPAQ	GFTHFQPAQLTTVGKRCCLWIQDLCMDLQN	R	A	D	G	K	R	2	0	0	1	0	2	0	2	1	0	3	1	0	2	2	0	4	0	0	1	0	0	21	0	2241.18	Q3TMB8;P54822;E9Q242;E9Q3T7	Q3TMB8	150	170	Adsl	Adenylosuccinate lyase	yes	no	3	1.5195e-08	87.326	By MS/MS	By MS/MS	By MS/MS	By MS/MS	By MS/MS
ADLQNHLDTAQHALQDK	TELLLSAEAAKAAQRADLQNHLDTAQHALQ	LQNHLDTAQHALQDKQQELNKVSVQLDQLT	R	A	D	D	K	Q	3	0	1	3	0	3	0	0	2	0	3	1	0	0	0	0	1	0	0	0	0	0	17	0	1916.93	Q8BL66	Q8BL66	663	679	Eea1	Early endosome antigen 1	yes	yes	3	2.5548e-08	98.169	By MS/MS	By MS/MS	By MS/MS		By MS/MS
ADLSAMSPER	VLQCLGIVDVFEKEKADLSAMSPERNLCLS	FEKEKADLSAMSPERNLCLSKFIHKSVVEV	K	A	D	E	R	N	2	1	0	1	0	0	1	0	0	0	1	0	1	0	1	2	0	0	0	0	0	0	10	0	1075.5	Q9DAV6;Q6P217;Q3TJ69;O08798	Q9DAV6	298	307	Serpinb9b;Spi15		yes	no	2	0.00033323	99.688	By MS/MS	By MS/MS	By MS/MS	By MS/MS	By MS/MS
ADLSGITK	SVLGDVGITEVFSDRADLSGITKEQPLKVS	TEVFSDRADLSGITKEQPLKVSKALHKAAL	R	A	D	T	K	E	1	0	0	1	0	0	0	1	0	1	1	1	0	0	0	1	1	0	0	0	0	0	8	0	803.439	CON__P34955	CON__P34955	338	345			yes	yes	2	0.059101	40.067	By MS/MS	By matching
ADLSLVDALTEPPPEIEGEIK	______________________________	DALTEPPPEIEGEIKRDFMAALEAEPYDDI	M	A	D	I	K	R	2	0	0	2	0	0	4	1	0	2	3	1	0	0	3	1	1	0	0	1	0	0	21	0	2235.15	P27546;Q78TF3	P27546	2	22	Map4	Microtubule-associated protein 4	yes	no	2	0.00045296	79.466	By MS/MS
ADLSLVDALTEPPPEIEGEIKR	______________________________	ALTEPPPEIEGEIKRDFMAALEAEPYDDIV	M	A	D	K	R	D	2	1	0	2	0	0	4	1	0	2	3	1	0	0	3	1	1	0	0	1	0	0	22	1	2391.25	P27546;Q78TF3	P27546	2	23	Map4	Microtubule-associated protein 4	yes	no	2	6.1758e-24	121.76		By MS/MS
ADLTALFLPR	SGKVKRDTEKTDQMKADLTALFLPRQPPMP	TDQMKADLTALFLPRQPPMPLAEAEQLMEE	K	A	D	P	R	Q	2	1	0	1	0	0	0	0	0	0	3	0	0	1	1	0	1	0	0	0	0	0	10	0	1115.63	Q9JJ28	Q9JJ28	875	884	Flii	Protein flightless-1 homolog	yes	yes	2	1.1622e-10	141.48	By MS/MS	By MS/MS	By MS/MS	By MS/MS	By MS/MS
ADMETLQR	TLKIHKNSSTYWEGKADMETLQRIYGISFP	STYWEGKADMETLQRIYGISFPDPKLLKEW	K	A	D	Q	R	I	1	1	0	1	0	1	1	0	0	0	1	0	1	0	0	0	1	0	0	0	0	0	8	0	962.449	Q9D0R2;Q3U630;Q99KJ4	Q9D0R2	288	295	Tars	Threonine--tRNA ligase, cytoplasmic	yes	no	2	0.0015627	93.561	By MS/MS	By matching	By MS/MS	By MS/MS	By MS/MS
ADMGGAATICSAIVSAAK	GGISIKASANMDLMRADMGGAATICSAIVS	GGAATICSAIVSAAKLNLPINIIGLAPLCE	R	A	D	A	K	L	6	0	0	1	1	0	0	2	0	2	0	1	1	0	0	2	1	0	0	1	0	0	18	0	1679.82	Q9CPY7	Q9CPY7	304	321	Lap3	Cytosol aminopeptidase	yes	yes	2	1.0513e-10	102.73	By MS/MS	By MS/MS	By MS/MS	By MS/MS	By MS/MS
ADMQNLVER	______________________________	______________________________	M	A	D	E	R	L	1	1	1	1	0	1	1	0	0	0	1	0	1	0	0	0	0	0	0	1	0	0	9	0	1074.51	Q3UVJ2;P40124;B1ARS0;Q3U0U5;Q3TC53	Q3UVJ2	2	10	Cap1	Adenylyl cyclase-associated protein;Adenylyl cyclase-associated protein 1	no	no	2	0.000233	101.65	By MS/MS	By MS/MS	By MS/MS	By MS/MS	By MS/MS
ADMVETQQLMR	ALRGHEDKIRVVLNKADMVETQQLMRVYGA	VLNKADMVETQQLMRVYGALMWALGKVVGT	K	A	D	M	R	V	1	1	0	1	0	2	1	0	0	0	1	0	2	0	0	0	1	0	0	1	0	0	11	0	1320.62	Q8BH64;Q8R2X0;D3Z7U7	Q8BH64	221	231	Ehd2	EH domain-containing protein 2	yes	no	2	0.0024044	60.398			By matching	By matching
ADMVIEAVFEDLGVK	FSNLIGQLDYKGFEKADMVIEAVFEDLGVK	ADMVIEAVFEDLGVKHKVLKEVESVTPEHC	K	A	D	V	K	H	2	0	0	2	0	0	2	1	0	1	1	1	1	1	0	0	0	0	0	3	0	0	15	0	1634.82	Q8BMS1;Q3TB39	Q8BMS1	441	455	Hadha	Trifunctional enzyme subunit alpha, mitochondrial;Long-chain enoyl-CoA hydratase;Long chain 3-hydroxyacyl-CoA dehydrogenase	yes	no	2	1.5265e-11	127.37	By MS/MS	By MS/MS	By MS/MS		By MS/MS
ADNDAGNAAIDSLLNYETVK	AVTRWRTRFRIEMNKADNDAGNAAIDSLLN	GNAAIDSLLNYETVKYFNNEKYEAQRYDGF	K	A	D	V	K	Y	4	0	3	3	0	0	1	1	0	1	2	1	0	0	0	1	1	0	1	1	0	0	20	0	2092.99	Q61102	Q61102	325	344	Abcb7	ATP-binding cassette sub-family B member 7, mitochondrial	yes	yes	2	2.8928e-10	97.767	By MS/MS	By MS/MS	By MS/MS	By MS/MS	By MS/MS
ADNFEYSDPVDGSISK	GKQFSANDKVYTVEKADNFEYSDPVDGSIS	DNFEYSDPVDGSISKNQGLRLIFADGSRII	K	A	D	S	K	N	1	0	1	3	0	0	1	1	0	1	0	1	0	1	1	3	0	0	1	1	0	0	16	0	1742.76	Q5RJV4;Q7TNU0;Q66JR7;Q9D0F9;Q3U6X6;A2CEK3	Q5RJV4	471	486	Pgm2;Pgm1	Phosphoglucomutase-1	yes	no	2	5.8446e-10	113.65	By MS/MS	By MS/MS	By MS/MS	By MS/MS	By MS/MS
ADNPVLELLLR	______________________________	______________________________	M	A	D	L	R	R	1	1	1	1	0	0	1	0	0	0	4	0	0	0	1	0	0	0	0	1	0	0	11	0	1251.72	E9PWY9;Q8C0C7;Q8BJG2;Q8BXN0;Q3U0Y9;D6RIJ2	E9PWY9	2	12	Farsa	Phenylalanine--tRNA ligase alpha subunit	yes	no	2;3	0.00076877	82.029	By MS/MS	By MS/MS	By MS/MS		By MS/MS
ADNSVSLTIPLLYDAELHLTR	AINFQAFSESQETNKADNSVSLTIPLLYDA	LTIPLLYDAELHLTRSTNINFYEISSDENA	K	A	D	T	R	S	2	1	1	2	0	0	1	0	1	1	5	0	0	0	1	2	2	0	1	1	0	0	21	0	2340.23	Q62469	Q62469	919	939	Itga2	Integrin alpha-2	yes	yes	3	0.064332	21.841	By matching		By matching		By matching
ADPAFGLESSGIAGTASDEPERIEESGTEEARPEGQAADEK	AHVRKVEEAAKVTGKADPAFGLESSGIAGT	GTEEARPEGQAADEKKEPKEPREGGGAVEE	K	A	D	E	K	K	7	2	0	3	0	1	9	5	0	2	1	1	0	1	3	4	2	0	0	0	0	0	41	2	4202.9	Q3UID0;Q6PDG5	Q3UID0	760	800	Smarcc2	SWI/SNF complex subunit SMARCC2	yes	no	4	0.00040513	31.491	By MS/MS	By MS/MS	By MS/MS	By MS/MS	By MS/MS
ADPEAAWEPTEAEAR	LFGEEDADQEVSPDRADPEAAWEPTEAEAR	ADPEAAWEPTEAEARARASNEDGDIKRIST	R	A	D	A	R	A	5	1	0	1	0	0	4	0	0	0	0	0	0	0	2	0	1	1	0	0	0	0	15	0	1641.73	Q9Z1F9;H3BLR3	Q9Z1F9	211	225	Uba2	SUMO-activating enzyme subunit 2	yes	no	2	0.00040248	77.062	By MS/MS		By matching	By MS/MS	By MS/MS
ADPFSFEGPEIVDCDGCTIDWK	PVLTKTYKMKSEPDKADPFSFEGPEIVDCD	GPEIVDCDGCTIDWKKGKNVTVKTIKKKQK	K	A	D	W	K	K	1	0	0	4	2	0	2	2	0	2	0	1	0	2	2	1	1	1	0	1	0	0	22	0	2531.09	A2RSB1;B7ZNL2;Q8C1W9;Q78ZA7;A0A140LJB5	A2RSB1	234	255	Nap1l4	Nucleosome assembly protein 1-like 4	yes	no	2	1.9809e-80	168.5				By MS/MS
ADPHLCDFLESHYLDK	LNQALLDLHALGSARADPHLCDFLESHYLD	DPHLCDFLESHYLDKEVKLIKKMGNHLTNL	R	A	D	D	K	E	1	0	0	3	1	0	1	0	2	0	3	1	0	1	1	1	0	0	1	0	0	0	16	0	1945.89	Q9CPX4;Q3UCL5;A0A1B0GR60;Q3UL79;Q9CZE7	Q9CPX4	122	137	Ftl1	Ferritin	yes	no	3	1.0745e-06	72.446	By MS/MS	By MS/MS	By MS/MS		By matching
ADPHLCDFLESHYLDKEVK	LNQALLDLHALGSARADPHLCDFLESHYLD	LCDFLESHYLDKEVKLIKKMGNHLTNLRRV	R	A	D	V	K	L	1	0	0	3	1	0	2	0	2	0	3	2	0	1	1	1	0	0	1	1	0	0	19	1	2302.09	Q9CPX4;Q3UCL5;A0A1B0GR60;Q3UL79;Q9CZE7	Q9CPX4	122	140	Ftl1	Ferritin	yes	no	3	0.0003174	58.073	By MS/MS			By matching	By MS/MS
ADPPQAMNALMR	SPSKKKKKIQKKEEKADPPQAMNALMRLNQ	EEKADPPQAMNALMRLNQLKPGLQYKLISQ	K	A	D	M	R	L	3	1	1	1	0	1	0	0	0	0	1	0	2	0	2	0	0	0	0	0	0	0	12	0	1313.62	A0A1L1STE4;Q9Z1X4;Q45VK6;Q45VK5;A0A1L1SU19	A0A1L1STE4	410	421	Ilf3	Interleukin enhancer-binding factor 3	yes	no	2	0.072922	30.564	By MS/MS
ADPQEAINCLMR	DAATCFVDAGNAFKKADPQEAINCLMRAIE	FKKADPQEAINCLMRAIEIYTDMGRFTIAA	K	A	D	M	R	A	2	1	1	1	1	1	1	0	0	1	1	0	1	0	1	0	0	0	0	0	0	0	12	0	1403.65	Q9DB05;Q9CXX1	Q9DB05	95	106	Napa	Alpha-soluble NSF attachment protein	yes	no	2	1.0011e-10	130.94	By MS/MS	By MS/MS	By MS/MS	By MS/MS	By MS/MS
ADPSLNPEQLK	CKEEKLAISREANSKADPSLNPEQLKKLQD	ANSKADPSLNPEQLKKLQDKIEKCKQDVLK	K	A	D	L	K	K	1	0	1	1	0	1	1	0	0	0	2	1	0	0	2	1	0	0	0	0	0	0	11	0	1210.62	Q3TDA7;Q9WVE8;A0A2R8W6S4;Q3UP40	Q3TDA7	178	188	Pacsin2	Protein kinase C and casein kinase substrate in neurons protein 2	yes	no	2	0.00023929	83.998	By MS/MS	By MS/MS	By MS/MS	By MS/MS	By MS/MS
ADQELLMYSHDNIICGITSVAFSR	TTGSDDATCRLFDLRADQELLMYSHDNIIC	HDNIICGITSVAFSRSGRLLLAGYDDFNCN	R	A	D	S	R	S	2	1	1	2	1	1	1	1	1	3	2	0	1	1	0	3	1	0	1	1	0	0	24	0	2726.3	Q3U9V4;P62880;E9QKR0;D3YZX3;E9PWM7	Q3U9V4	257	280	Gnb2	Guanine nucleotide-binding protein G(I)/G(S)/G(T) subunit beta-2	yes	no	2;3	1.1743e-37	164.68	By MS/MS	By MS/MS	By MS/MS	By MS/MS	By MS/MS
ADQELMTYSHDNIICGITSVSFSK	ATGSDDATCRLFDLRADQELMTYSHDNIIC	HDNIICGITSVSFSKSGRLLLAGYDDFNCN	R	A	D	S	K	S	1	0	1	2	1	1	1	1	1	3	1	1	1	1	0	4	2	0	1	1	0	0	24	0	2702.26	Q3TQ70;P62874;Q3U1B1	Q3TQ70	257	280	Gnb1	Guanine nucleotide-binding protein G(I)/G(S)/G(T) subunit beta-1	yes	no	2;3	1.2465e-05	61.732	By MS/MS	By MS/MS	By MS/MS	By MS/MS	By MS/MS
ADQFEYVMYGK	LDDGEYNPTDDRPSRADQFEYVMYGKVYRI	RPSRADQFEYVMYGKVYRIEGDETSTEAAT	R	A	D	G	K	V	1	0	0	1	0	1	1	1	0	0	0	1	1	1	0	0	0	0	2	1	0	0	11	0	1349.6	A0A338P6B4;A0A338P6I2;Q923G2	A0A338P6B4	49	59	Polr2h	DNA-directed RNA polymerases I, II, and III subunit RPABC3	yes	no	2	0.0044038	54.608			By matching
ADQFLVTDSGR	GAGPEGFLGVEQTDKADQFLVTDSGRTVVL	QTDKADQFLVTDSGRTVVLYKVSDQKPLGS	K	A	D	G	R	T	1	1	0	2	0	1	0	1	0	0	1	0	0	1	0	1	1	0	0	1	0	0	11	0	1207.58	Q8BJW5	Q8BJW5	31	41	Nol11	Nucleolar protein 11	yes	yes	2	0.0095183	48.741		By MS/MS	By MS/MS	By MS/MS	By MS/MS
ADQIETQQLMR	ALKNHEDKIRVVLNKADQIETQQLMRVYGA	VLNKADQIETQQLMRVYGALMWSLGKIINT	K	A	D	M	R	V	1	1	0	1	0	3	1	0	0	1	1	0	1	0	0	0	1	0	0	0	0	0	11	0	1331.65	Q80ZZ0;Q9WVK4;Q3TUW9;Q3TIT3;Q3TGS1;Q8K1X5;Q3TCK3;Q3T9A1	Q80ZZ0	221	231	Ehd1	EH domain-containing protein 1	no	no	2	1.1026e-05	99.013	By matching	By MS/MS	By MS/MS	By MS/MS	By MS/MS
ADQLIQTLR	EFAEFYETFVCEKAKADQLIQTLRAVDKDD	VCEKAKADQLIQTLRAVDKDDPYSGHQFSF	K	A	D	L	R	A	1	1	0	1	0	2	0	0	0	1	2	0	0	0	0	0	1	0	0	0	0	0	9	0	1056.59	Q3KNZ1;P97326	Q3KNZ1	502	510	Cdh6	Cadherin-6	yes	no	2	0.00082969	85.67	By MS/MS	By MS/MS	By MS/MS	By MS/MS
ADQLMFALHFVR	LKHMVYEYICRCLFKADQLMFALHFVRGMH	LFKADQLMFALHFVRGMHPELFQENEWDTF	K	A	D	V	R	G	2	1	0	1	0	1	0	0	1	0	2	0	1	2	0	0	0	0	0	1	0	0	12	0	1446.74	Q45VK7	Q45VK7	3565	3576	Dync2h1	Cytoplasmic dynein 2 heavy chain 1	yes	yes	2	3.5866e-05	101.64	By MS/MS		By MS/MS	By MS/MS	By MS/MS
ADQLTEEQIAEFK	______________________________	______________________________	M	A	D	F	K	E	2	0	0	1	0	2	3	0	0	1	1	1	0	1	0	0	1	0	0	0	0	0	13	0	1520.74	P0DP28;P0DP27;P0DP26;Q9D6P8	P0DP28	2	14	Calml3	Calmodulin-like protein 3	yes	no	2	2.1879e-94	264.17	By MS/MS	By MS/MS	By MS/MS	By MS/MS	By MS/MS
ADQLTEEQIAEFKEAFSLFDK	______________________________	EQIAEFKEAFSLFDKDGDGTITTKELGTVM	M	A	D	D	K	D	3	0	0	2	0	2	4	0	0	1	2	2	0	3	0	1	1	0	0	0	0	0	21	1	2458.19	P0DP28;P0DP27;P0DP26;Q9D6P8	P0DP28	2	22	Calml3	Calmodulin-like protein 3	yes	no	2	2.0554e-37	184.99		By MS/MS	By MS/MS	By MS/MS	By MS/MS
ADQLTEEQIAEFKEAFSLFDKDGDGTITTK	______________________________	FSLFDKDGDGTITTKELGTVMRSLGQNPTE	M	A	D	T	K	E	3	0	0	4	0	2	4	2	0	2	2	3	0	3	0	1	4	0	0	0	0	0	30	2	3346.61	P0DP28;P0DP27;P0DP26	P0DP28	2	31			yes	no	3	5.6452e-23	105.21	By MS/MS	By MS/MS	By MS/MS	By MS/MS	By MS/MS
ADQQYECVAEIGEGAYGK	______________________________	QYECVAEIGEGAYGKVFKARDLKNGGRFVA	R	A	D	G	K	V	3	0	0	1	1	2	3	3	0	1	0	1	0	0	0	0	0	0	2	1	0	0	18	0	1973.87	Q3U4J9;Q0VBK8;Q64261;A0A0G2JGA8;A0A0G2JGH2	Q3U4J9	9	26	Cdk6	Cyclin-dependent kinase 6	yes	no	2	0.00031744	60.657	By MS/MS	By MS/MS	By MS/MS		By MS/MS
ADQWNVNYVETSAK	LEDKRQVSVEEAKNRADQWNVNYVETSAKT	RADQWNVNYVETSAKTRANVDKVFFDLMRE	R	A	D	A	K	T	2	0	2	1	0	1	1	0	0	0	0	1	0	0	0	1	1	1	1	2	0	0	14	0	1623.75	P63321;Q9CXY0	P63321	146	159	Rala	Ras-related protein Ral-A	yes	no	2	1.6608e-05	120.57	By MS/MS	By MS/MS	By MS/MS	By MS/MS
ADRDAAAVKPTENNEEESASK	LRELEELSLEAQGIRADRDAAAVKPTENNE	AVKPTENNEEESASKQDKKKKGQKGKKTSF	R	A	D	S	K	Q	5	1	2	2	0	0	4	0	0	0	0	2	0	0	1	2	1	0	0	1	0	0	21	2	2231.03	Q05D44	Q05D44	74	94	Eif5b	Eukaryotic translation initiation factor 5B	yes	yes	3;4	3.9666e-47	145.75	By MS/MS	By MS/MS	By MS/MS	By MS/MS	By MS/MS
ADRDATLWASHEK	______________________________	______________________________	M	A	D	E	K	M	3	1	0	2	0	0	1	0	1	0	1	1	0	0	0	1	1	1	0	0	0	0	13	1	1498.72	P50431;Q9CWR5	P50431	2	14	Shmt1	Serine hydroxymethyltransferase, cytosolic;Serine hydroxymethyltransferase	yes	no	3	0.00075465	51.546			By MS/MS		By matching
ADRDESSPYAAMLAAQDVAQR	GKETICRVTGGMKVKADRDESSPYAAMLAA	SPYAAMLAAQDVAQRCKELGITALHIKLRA	K	A	D	Q	R	C	6	2	0	3	0	2	1	0	0	0	1	0	1	0	1	2	0	0	1	1	0	0	21	1	2264.05	O70569;P62264;D3YVF4;D3Z7I1	O70569	64	84	rps14;Rps14	40S ribosomal protein S14	yes	no	2;3	3.0076e-70	169.61	By MS/MS	By MS/MS	By MS/MS	By MS/MS	By MS/MS
ADRDQYELLCLDNTR	AFVKHTTIFEVLPEKADRDQYELLCLDNTR	ADRDQYELLCLDNTRKPVDQYEDCYLARIP	K	A	D	T	R	K	1	2	1	3	1	1	1	0	0	0	3	0	0	0	0	0	1	0	1	0	0	0	15	1	1867.87	Q921I1	Q921I1	237	251	Tf	Serotransferrin	yes	yes	2;3	0.00020399	104.87		By MS/MS	By MS/MS	By MS/MS	By MS/MS
ADSGPAGGAALAAPAPGPGSGSTGPR	______________________________	AAPAPGPGSGSTGPRVYFQSPPGAAGEGPG	M	A	D	P	R	V	7	1	0	1	0	0	0	7	0	0	1	0	0	0	5	3	1	0	0	0	0	0	26	0	2146.04	Q62084;A0A494BB30	Q62084	2	27	Ppp1r14b	Protein phosphatase 1 regulatory subunit 14B	yes	no	2	7.9727e-140	226.67	By MS/MS	By MS/MS	By MS/MS	By MS/MS	By MS/MS
ADSLFPVVSAASIFAK	LQQHFPGIEVTVKAKADSLFPVVSAASIFA	DSLFPVVSAASIFAKVARDKAVKNWQFVEN	K	A	D	A	K	V	4	0	0	1	0	0	0	0	0	1	1	1	0	2	1	3	0	0	0	2	0	0	16	0	1621.87	Q05C51;F6RP29;Q9CWY8	Q05C51	169	184	Rnaseh2a	Ribonuclease;Ribonuclease H2 subunit A	yes	no	2	0.002508	57.885
ADSVVVLLCR	CGCRNVFLLGFIPAKADSVVVLLCRQPCAS	FIPAKADSVVVLLCRQPCASQSSLKDINWD	K	A	D	C	R	Q	1	1	0	1	1	0	0	0	0	0	2	0	0	0	0	1	0	0	0	3	0	0	10	0	1117.62	Q9EPU0	Q9EPU0	196	205	Upf1	Regulator of nonsense transcripts 1	yes	yes	2	5.8233e-06	117.04	By MS/MS	By MS/MS	By MS/MS	By MS/MS	By MS/MS
ADTDDAPVPAPAGDQK	QSAPPSKPDGQLQFRADTDDAPVPAPAGDQ	DTDDAPVPAPAGDQKDVPASEKKVPEQPPE	R	A	D	Q	K	D	4	0	0	4	0	1	0	1	0	0	0	1	0	0	3	0	1	0	0	1	0	0	16	0	1566.72	Q02819;Q8BRD3;A0A1C7CYU3	Q02819	420	435	Nucb1	Nucleobindin-1	yes	no	2	0.0049751	82.278	By MS/MS	By matching	By MS/MS	By matching
ADTFLEHLCLLDIDSEPVAAR	______________________________	HLCLLDIDSEPVAARSTSIIATIGPASRSV	M	A	D	A	R	S	3	1	0	3	1	0	2	0	1	1	4	0	0	1	1	1	1	0	0	1	0	0	21	0	2371.17	D3Z2C4	D3Z2C4	2	22	Pklr		yes	yes	2	2.9956e-14	126.48		By MS/MS	By MS/MS		By matching
ADTLDLPEELPGVKPFTR	WHTPEGISIKPLYSRADTLDLPEELPGVKP	LDLPEELPGVKPFTRGPYPTMYTYRPWTIR	R	A	D	T	R	G	1	1	0	2	0	0	2	1	0	0	3	1	0	1	3	0	2	0	0	1	0	0	18	1	1997.05	Q8VED0;P16332	Q8VED0	74	91	Mut	Methylmalonyl-CoA mutase, mitochondrial	yes	no	3	0.00032868	60.764	By matching	By MS/MS	By MS/MS	By MS/MS	By MS/MS
ADTLDPALLRPGR	FDQNVNVKVIMATNRADTLDPALLRPGRLD	NRADTLDPALLRPGRLDRKIEFPLPDRRQK	R	A	D	G	R	L	2	2	0	2	0	0	0	1	0	0	3	0	0	0	2	0	1	0	0	0	0	0	13	1	1393.77	P54775;Q8BKU2;Q569X4;Q3TUN5;Q3TFA5;Q3TJ97;A0A140LIZ5;Q52L53	P54775	314	326	Psmc4	26S protease regulatory subunit 6B	yes	no	2;3	0.0011364	84.213	By MS/MS	By MS/MS	By MS/MS	By MS/MS	By MS/MS
ADTLDPALLRPGRLDR	FDQNVNVKVIMATNRADTLDPALLRPGRLD	DTLDPALLRPGRLDRKIEFPLPDRRQKRLI	R	A	D	D	R	K	2	3	0	3	0	0	0	1	0	0	4	0	0	0	2	0	1	0	0	0	0	0	16	2	1777.98	P54775;Q8BKU2;Q569X4;Q3TUN5;Q3TFA5;Q3TJ97;A0A140LIZ5;Q52L53	P54775	314	329	Psmc4	26S protease regulatory subunit 6B	yes	no	3	0.00012929	63.709		By MS/MS	By MS/MS	By MS/MS
ADTLTLEER	KRLSKVVNIVPVIAKADTLTLEERVYFKQR	VPVIAKADTLTLEERVYFKQRITADLLSNG	K	A	D	E	R	V	1	1	0	1	0	0	2	0	0	0	2	0	0	0	0	0	2	0	0	0	0	0	9	0	1046.52	A2A6U3;Q80UG5;Q3TDR9;A2A6U5	A2A6U3	426	434	2021-09-09	Septin-9	yes	no	2	0.0009352	80.219	By MS/MS		By MS/MS	By MS/MS
ADTLTLK	KAIHNKVNIVPVIAKADTLTLKERERLKKR	NIVPVIAKADTLTLKERERLKKRILDEIEE	K	A	D	L	K	E	1	0	0	1	0	0	0	0	0	0	2	1	0	0	0	0	2	0	0	0	0	0	7	0	760.433	P42208;E9Q3V6;F6WYM0;D3YYB1;D3Z3C0	P42208	184	190	2021-09-02	Septin-2	yes	no	2	0.077702	43.124	By matching	By MS/MS	By matching	By matching	By matching
ADTLTPEECQQFK	KRLHEKVNIIPLIAKADTLTPEECQQFKKQ	AKADTLTPEECQQFKKQIMKEIQEHKIKIY	K	A	D	F	K	K	1	0	0	1	1	2	2	0	0	0	1	1	0	1	1	0	2	0	0	0	0	0	13	0	1552.71	Q5DTS3;Q8C2A3;E9Q9F5;E9Q1G8;O55131;Q3UNN1	Q5DTS3	186	198	2021-09-07	Septin-7	yes	no	2	3.8261e-64	198.72	By MS/MS	By MS/MS	By MS/MS	By MS/MS	By MS/MS
ADTLTPEECQQFKK	KRLHEKVNIIPLIAKADTLTPEECQQFKKQ	KADTLTPEECQQFKKQIMKEIQEHKIKIYE	K	A	D	K	K	Q	1	0	0	1	1	2	2	0	0	0	1	2	0	1	1	0	2	0	0	0	0	0	14	1	1680.8	Q5DTS3;Q8C2A3;E9Q9F5;E9Q1G8;O55131;Q3UNN1	Q5DTS3	186	199	2021-09-07	Septin-7	yes	no	2	5.5849e-07	110.38	By MS/MS	By MS/MS	By MS/MS	By MS/MS	By MS/MS
ADTPSLGEGPEK	AQLAHAVLAKLNAFKADTPSLGEGPEKTRS	AFKADTPSLGEGPEKTRSQLLIMDRAADPV	K	A	D	E	K	T	1	0	0	1	0	0	2	2	0	0	1	1	0	0	2	1	1	0	0	0	0	0	12	0	1199.57	Q99J48;Q548T0;F8WGM5;Q64324	Q99J48	213	224	Stxbp2	Syntaxin-binding protein 2	yes	no	2	0.0069679	49.35	By MS/MS	By MS/MS	By MS/MS	By MS/MS	By MS/MS
ADTQTYQPYNK	DFIDDLADLSCLVYRADTQTYQPYNKDWIK	LVYRADTQTYQPYNKDWIKEKIYVLLRRQA	R	A	D	N	K	D	1	0	1	1	0	2	0	0	0	0	0	1	0	0	1	0	2	0	2	0	0	0	11	0	1327.6	Q4FZH7;P84089;G3UW85	Q4FZH7	74	84	Erh	Enhancer of rudimentary homolog	yes	no	2	6.9566e-136	253.98	By MS/MS	By MS/MS	By MS/MS	By MS/MS	By MS/MS
ADTQYILPNDIGVSSLDCR	______________________________	YILPNDIGVSSLDCREAFRLLSPTERLYAH	M	A	D	C	R	E	1	1	1	3	1	1	0	1	0	2	2	0	0	0	1	2	1	0	1	1	0	0	19	0	2123.02	Q8BU29;Q3UDF3;Q99KK7;Q3THP1;Q3UDY7;A0A494BBC1;Q8BYF3;A0A494BBB3;A0A494B918	Q8BU29	2	20	Dpp3	Dipeptidyl peptidase 3	yes	no	2	1.3713e-18	153.39	By MS/MS	By MS/MS	By MS/MS	By MS/MS
ADTSSQGALVFLSK	GALSLDPSHIGDLQKADTSSQGALVFLSKD	KADTSSQGALVFLSKDYEIENQNPLASPTN	K	A	D	S	K	D	2	0	0	1	0	1	0	1	0	0	2	1	0	1	0	3	1	0	0	1	0	0	14	0	1422.74	Q5F2E7	Q5F2E7	601	614	Nufip2	Nuclear fragile X mental retardation-interacting protein 2	yes	yes	2	0.036738	35.523	By matching			By MS/MS	By matching
ADVDASLPEVEGGVK	SMPDVDLNIKGPKGKADVDASLPEVEGGVK	ADVDASLPEVEGGVKVPDVDIKGPKVGIDA	K	A	D	V	K	V	2	0	0	2	0	0	2	2	0	0	1	1	0	0	1	1	0	0	0	3	0	0	15	0	1484.74	E9Q616;Q6UL10;Q61484	E9Q616	1462	1476	Ahnak		yes	no	2	6.093e-07	108.98	By MS/MS	By MS/MS	By MS/MS	By MS/MS	By MS/MS
ADVDASLPEVEGGVKVPDVDIK	SMPDVDLNIKGPKGKADVDASLPEVEGGVK	PEVEGGVKVPDVDIKGPKVGIDAPDVEVHG	K	A	D	I	K	G	2	0	0	4	0	0	2	2	0	1	1	2	0	0	2	1	0	0	0	5	0	0	22	1	2251.16	E9Q616;Q6UL10;Q61484	E9Q616	1462	1483	Ahnak		yes	no	2;3	0.00014645	86.539		By MS/MS	By MS/MS	By MS/MS	By MS/MS
ADVDASLPEVEGGVKVPDVDIKGPK	SMPDVDLNIKGPKGKADVDASLPEVEGGVK	EGGVKVPDVDIKGPKVGIDAPDVEVHGPDW	K	A	D	P	K	V	2	0	0	4	0	0	2	3	0	1	1	3	0	0	3	1	0	0	0	5	0	0	25	2	2533.33	E9Q616;Q6UL10;Q61484	E9Q616	1462	1486	Ahnak		yes	no	3	1.5498e-05	61.801		By matching		By MS/MS
ADVDISVPK	SLKGEGPELDVNMPKADVDISVPKLDISAP	DVNMPKADVDISVPKLDISAPDLNLEGPEG	K	A	D	P	K	L	1	0	0	2	0	0	0	0	0	1	0	1	0	0	1	1	0	0	0	2	0	0	9	0	942.502	E9Q616;Q6UL10;Q61484	E9Q616	1024	1032	Ahnak		yes	no	2	0.0087647	54.982	By MS/MS	By matching	By MS/MS	By MS/MS	By MS/MS
ADVDLIVQDLK	ARNAVRLSVGRGTTRADVDLIVQDLKQAVA	GTTRADVDLIVQDLKQAVAQLEGRL_____	R	A	D	L	K	Q	1	0	0	3	0	1	0	0	0	1	2	1	0	0	0	0	0	0	0	2	0	0	11	0	1227.67	Q9JLI6;A0A0R4J069	Q9JLI6	412	422	Scly	Selenocysteine lyase	yes	no	2	0.00321	82.029	By MS/MS	By MS/MS	By MS/MS	By MS/MS	By MS/MS
ADVDLYQVR	IGMNEPLVDCEGYPRADVDLYQVRTARHNI	CEGYPRADVDLYQVRTARHNIICLQNDHKA	R	A	D	V	R	T	1	1	0	2	0	1	0	0	0	0	1	0	0	0	0	0	0	0	1	2	0	0	9	0	1077.55	Q3THC1;Q9CR00;Q3ULI3;Q9CZZ4;A0A0G2JGN6	Q3THC1	65	73	Psmd9	26S proteasome non-ATPase regulatory subunit 9	yes	no	2	0.0091506	55.112				By MS/MS	By MS/MS
ADVEDGEEPCVLSSHSGSAGSK	______________________________	EPCVLSSHSGSAGSKSGGDKMFSLKKWNAV	M	A	D	S	K	S	2	0	0	2	1	0	3	3	1	0	1	1	0	0	1	5	0	0	0	2	0	0	22	0	2203.95	D3Z392;Q9WTZ1	D3Z392	2	23	Rnf7	RING-box protein 2	yes	no	2	1.4978e-06	73.91			By MS/MS
ADVESQFPDWIR	ADEVGLLPQKIQAARADVESQFPDWIRQFL	AARADVESQFPDWIRQFLLGDRGARSGLLQ	R	A	D	I	R	Q	1	1	0	2	0	1	1	0	0	1	0	0	0	1	1	1	0	1	0	1	0	0	12	0	1461.69	Q8BJS4	Q8BJS4	465	476	Sun2	SUN domain-containing protein 2	yes	yes	2	8.9465e-05	98.04	By MS/MS		By MS/MS	By MS/MS	By MS/MS
ADVFHAYLSLLK	PALIARFKEREENVKADVFHAYLSLLKQTR	NVKADVFHAYLSLLKQTRPVQSWLCDPDAM	K	A	D	L	K	Q	2	0	0	1	0	0	0	0	1	0	3	1	0	1	0	1	0	0	1	1	0	0	12	0	1375.75	Q6ZQ38;Q3UMI9	Q6ZQ38	392	403	Cand1	Cullin-associated NEDD8-dissociated protein 1	yes	no	2;3	1.4065e-19	146.11	By MS/MS	By MS/MS	By MS/MS	By MS/MS	By MS/MS
ADVGFAMGIAGTDVAK	AVTGDGTNDGPALKKADVGFAMGIAGTDVA	DVGFAMGIAGTDVAKEASDIILTDDNFTSI	K	A	D	A	K	E	4	0	0	2	0	0	0	3	0	1	0	1	1	1	0	0	1	0	0	2	0	0	16	0	1521.75	Q8K314;G5E829	Q8K314	502	517	Atp2b1	Plasma membrane calcium-transporting ATPase 1	no	no	2	0.0087094	40.373			By MS/MS
ADVIHACDIVEDAAIAYGYNNIQMTLPK	IGDGNQIEVEIPPTRADVIHACDIVEDAAI	AIAYGYNNIQMTLPKTYTIANQFPLNKLTE	R	A	D	P	K	T	5	0	2	3	1	1	1	1	1	4	1	1	1	0	1	0	1	0	2	2	0	0	28	0	3091.5	Q3TMX6;Q3UYC2;Q3TG12;Q9WUA2;Q9CZU5;Q8C644	Q3TG12	355	382	Farsb	Phenylalanine--tRNA ligase beta subunit	no	no	3	4.4852e-14	86.131		By MS/MS	By MS/MS		By MS/MS
ADVIPVHYYLIPPPTK	LAGSLTLSKTELGKKADVIPVHYYLIPPPT	DVIPVHYYLIPPPTKIKNGSKDKEKDSEKE	K	A	D	T	K	I	1	0	0	1	0	0	0	0	1	2	1	1	0	0	4	0	1	0	2	2	0	0	16	0	1822	Q3TW28	Q3TW28	984	999	Tpp2		no	no	2;3	0.00033826	66.267	By MS/MS	By MS/MS	By MS/MS	By MS/MS	By MS/MS
ADVIQATGDAICIFR	GVDPVEAFAQNVLSKADVIQATGDAICIFR	ADVIQATGDAICIFRELQCLTPRGRYDIRI	K	A	D	F	R	E	3	1	0	2	1	1	0	1	0	3	0	0	0	1	0	0	1	0	0	1	0	0	15	0	1635.83	A2AW05;Q05DR5;Q08943	A2AW05	189	203	Ssrp1	FACT complex subunit SSRP1	yes	no	2;3	1.0597e-32	165.66	By MS/MS	By MS/MS	By MS/MS	By MS/MS	By MS/MS
ADVLDLHEAGGEDFAMDEDGDESIHK	______________________________	EDFAMDEDGDESIHKLKEKAKKRKGRGFGS	M	A	D	H	K	L	3	0	0	6	0	0	4	3	2	1	2	1	1	1	0	1	0	0	0	1	0	0	26	0	2814.19	Q9CWZ3;A0A0N4SUH6;Q9CT44	Q9CWZ3	2	27	Rbm8a	RNA-binding protein 8A	yes	no	3	5.6683e-55	152.96	By MS/MS	By MS/MS	By MS/MS	By MS/MS	By MS/MS
ADVQLFMADDAYSHHSGVDYADPEK	______________________________	AYSHHSGVDYADPEKYVDSSHDRDPHQLNS	K	A	D	E	K	Y	4	0	0	5	0	1	1	1	2	0	1	1	1	1	1	2	0	0	2	2	0	0	25	0	2780.2	Q9WVC3;Q924U3;Q924U4;D3Z147	Q9WVC3	8	32	Cav2	Caveolin-2;Caveolin	yes	no	3	2.822e-13	76.198		By MS/MS	By MS/MS
ADVQSIIGLQR	VGRMFKQFNKLTEDKADVQSIIGLQRFFET	TEDKADVQSIIGLQRFFETRMNDAFGDTKF	K	A	D	Q	R	F	1	1	0	1	0	2	0	1	0	2	1	0	0	0	0	1	0	0	0	1	0	0	11	0	1198.67	Q5EBP9;Q62318;Q3UDN8	Q5EBP9	780	790	Trim28	Transcription intermediary factor 1-beta	yes	no	2	1.0772e-08	131.09	By MS/MS	By MS/MS	By MS/MS	By MS/MS	By MS/MS
ADVVESWIGEK	AKLDENSAFLQFNWKADVVESWIGEKENSL	FNWKADVVESWIGEKENSLKTDDYGRDLSS	K	A	D	E	K	E	1	0	0	1	0	0	2	1	0	1	0	1	0	0	0	1	0	1	0	2	0	0	11	0	1231.61	A3KGU5;B9EKJ1;A3KGU7;E9Q447;B7ZWK3;B2RXX6;A3KGU9;Q3TYI8;Q58ES7;Q6PA04;P16546	A3KGU5	1970	1980	Sptan1	Spectrin alpha chain, non-erythrocytic 1	no	no	2	0.00042728	78.488	By MS/MS	By MS/MS	By MS/MS	By MS/MS	By MS/MS
ADVVESWIGEKENSLK	AKLDENSAFLQFNWKADVVESWIGEKENSL	DVVESWIGEKENSLKTDDYGRDLSSVQTLL	K	A	D	L	K	T	1	0	1	1	0	0	3	1	0	1	1	2	0	0	0	2	0	1	0	2	0	0	16	1	1802.9	A3KGU5;B9EKJ1;A3KGU7;E9Q447;B7ZWK3;B2RXX6;A3KGU9;Q3TYI8;Q58ES7;Q6PA04;P16546	A3KGU5	1970	1985	Sptan1	Spectrin alpha chain, non-erythrocytic 1	no	no	3	0.0026785	37.583	By MS/MS	By matching	By matching	By MS/MS	By matching
ADVWSLGITLIEMAEIEPPHHELNPMR	VVMCETSKDRPYDYKADVWSLGITLIEMAE	MAEIEPPHHELNPMRVLLKIAKSEPPTLAQ	K	A	D	M	R	V	2	1	1	1	0	0	4	1	2	3	3	0	2	0	3	1	1	1	0	1	0	0	27	0	3097.54	O54988;A2RRK3	O54988	216	242	Slk	STE20-like serine/threonine-protein kinase	yes	no	3	7.7744e-05	40.625					By matching
ADWLTHYWMPK	GYFYRQIFERHYPGRADWLTHYWMPKWINA	YPGRADWLTHYWMPKWINATDPSARTLTHY	R	A	D	P	K	W	1	0	0	1	0	0	0	0	1	0	1	1	1	0	1	0	1	2	1	0	0	0	11	0	1446.68	Q61024;Q3TV20;Q3TIA9	Q61024	530	540	Asns	Asparagine synthetase [glutamine-hydrolyzing]	yes	no	2;3	8.2838e-06	119.68	By MS/MS	By MS/MS	By MS/MS	By MS/MS	By MS/MS
ADWSSLSR	TMLSASQKALKEKEKADWSSLSRDEKVQLY	ALKEKEKADWSSLSRDEKVQLYRIQFNESF	K	A	D	S	R	D	1	1	0	1	0	0	0	0	0	0	1	0	0	0	0	3	0	1	0	0	0	0	8	0	920.435	A2RSV8;P19783;M0QWX7;D6RG40	A2RSV8	68	75	Cox4i1;Chka	Cytochrome c oxidase subunit 4 isoform 1, mitochondrial	yes	no	2	0.0009559	105.14	By MS/MS		By MS/MS	By MS/MS	By MS/MS
ADYAQLLEDMQNAFR	MKFKDPVKDGEAKIKADYAQLLEDMQNAFR	ADYAQLLEDMQNAFRSLED___________	K	A	D	F	R	S	3	1	1	2	0	2	1	0	0	0	2	0	1	1	0	0	0	0	1	0	0	0	15	0	1783.82	P50516	P50516	599	613	Atp6v1a	V-type proton ATPase catalytic subunit A	yes	yes	2	2.2947e-11	155.48	By MS/MS	By MS/MS	By MS/MS	By MS/MS	By MS/MS
ADYCPECYPDNPANR	VENECYQVFLDRINRADYCPECYPDNPANR	ADYCPECYPDNPANRSLVLPWSFPLEWAPQ	R	A	D	N	R	S	2	1	2	2	2	0	1	0	0	0	0	0	0	0	3	0	0	0	2	0	0	0	15	0	1814.72	Q8BK77;Q9ER81	Q8BK77	31	45	Tor1aip2	Torsin-1A-interacting protein 2, isoform IFRG15	yes	no	2	0.00097644	67.153		By MS/MS
ADYDREALLGVQEDVDEYVK	ASKAEELHYPQGEHRADYDREALLGVQEDV	EALLGVQEDVDEYVKLGHEEQQRRLQSIIK	R	A	D	V	K	L	2	1	0	4	0	1	3	1	0	0	2	1	0	0	0	0	0	0	2	3	0	0	20	1	2326.1	Q3TE95;Q8BP92;Q8BP39	Q3TE95	75	94	Rcn2	Reticulocalbin-2	yes	no	3	0.000329	53.585	By MS/MS	By matching	By MS/MS
ADYEIASK	MDLGECLKVHDLALRADYEIASKEQDFFFE	VHDLALRADYEIASKEQDFFFELDAMDHLQ	R	A	D	S	K	E	2	0	0	1	0	0	1	0	0	1	0	1	0	0	0	1	0	0	1	0	0	0	8	0	895.429	Q3TV90;A0A0R4J047;Q9CYI4;Q05D11;Q3UZ17;Q7TNC4;Q3UGK2;E9Q715;Q3U5L2;Q05CX5;Q3USM3	Q3UZ17	69	76	Luc7l;Luc7l2	Putative RNA-binding protein Luc7-like 1;Putative RNA-binding protein Luc7-like 2	no	no	2	0.0076317	87.251	By MS/MS	By MS/MS	By MS/MS	By MS/MS
ADYNLTR	LELALSITRAVRSLRADYNLTRTRPDCFLE	TRAVRSLRADYNLTRTRPDCFLEVADEATG	R	A	D	T	R	T	1	1	1	1	0	0	0	0	0	0	1	0	0	0	0	0	1	0	1	0	0	0	7	0	851.414	Q7TPT7;Q790I0;Q9Z1Q9;Q3U3D3;G3UY93;Q3TII4	Q7TPT7	1122	1128	Vars	Valine--tRNA ligase	yes	no	2	0.04759	52.403
ADYQAVDDEIEANIEEIDANEEDIDDGFRR	HKDGDFCIRVFSEKKADYQAVDDEIEANIE	EIDANEEDIDDGFRRLFVQLAGEDAEISAF	K	A	D	R	R	L	4	2	2	7	0	1	6	1	0	4	0	0	0	1	0	0	0	0	1	1	0	0	30	1	3468.51	O08529;Q3U3A8;Q3U8S5;Q8R486;Q8BPV9	O08529	507	536	Capn2	Calpain-2 catalytic subunit	yes	no	3	8.5568e-12	74.13	By matching	By MS/MS	By MS/MS	By MS/MS	By MS/MS
ADYSTVPPPSSGSAGGGGGGVVNDAFK	______________________________	SAGGGGGGVVNDAFKDALQRARQIAAKIGG	M	A	D	F	K	D	3	0	1	2	0	0	0	7	0	0	0	1	0	1	3	4	1	0	1	3	0	0	27	0	2450.14	Q0P6B2;Q3TUE1;A0A0G2JGW9;A0A0G2JFY5;Q3UUU2;Q91WJ8;Q3TIS5;A0A0G2JG00;A0A0G2JFK2;A0A0G2JGV9	Q0P6B2	2	28	Fubp1	Far upstream element-binding protein 1	yes	no	2	1.4348e-06	73.208		By MS/MS	By MS/MS	By MS/MS	By MS/MS
AEACFVNCVER	WEKCMDKPGPKLDSRAEACFVNCVERFIDT	LDSRAEACFVNCVERFIDTSQFILNRLEQT	R	A	E	E	R	F	2	1	1	0	2	0	2	0	0	0	0	0	0	1	0	0	0	0	0	2	0	0	11	0	1327.59	Q9WVA2	Q9WVA2	59	69	Timm8a1	Mitochondrial import inner membrane translocase subunit Tim8 A	yes	yes	2	1.6829e-05	98.048	By MS/MS	By MS/MS	By MS/MS	By MS/MS	By MS/MS
AEADVASLNRR	KAEDSLLAADETAAKAEADVASLNRRIQLV	TAAKAEADVASLNRRIQLVEEELDRAQERL	K	A	E	R	R	I	3	2	1	1	0	0	1	0	0	0	1	0	0	0	0	1	0	0	0	1	0	0	11	1	1200.62	E9Q448	E9Q448	81	91	Tpm1		no	no	3	0.0078556	38.634	By MS/MS			By MS/MS	By matching
AEAELLQQQK	LKEKMQAVQEATRLKAEAELLQQQKELAQE	ATRLKAEAELLQQQKELAQEQARRLQEDKE	K	A	E	Q	K	E	2	0	0	0	0	3	2	0	0	0	2	1	0	0	0	0	0	0	0	0	0	0	10	0	1156.61	Q6S392;Q6S388;Q6S387;Q6S385;Q6S390;E9Q3W4;Q6S393;Q9QXS1	Q6S393	2315	2324	Plec	Plectin	no	no	2	1.1873e-28	179.68	By MS/MS	By MS/MS	By MS/MS	By MS/MS	By MS/MS
AEAENNSGVESSGYGSPGPTWDR	PAPMGGPLPPHLALKAEAENNSGVESSGYG	VESSGYGSPGPTWDRGANLKDYYSRKEEQE	K	A	E	D	R	G	2	1	2	1	0	0	3	4	0	0	0	0	0	0	2	4	1	1	1	1	0	0	23	0	2366	E9QNN1;Q3UR42;Q05BR6	E9QNN1	122	144	Dhx9		yes	no	2	1.5533e-66	211.17	By MS/MS	By MS/MS	By MS/MS	By MS/MS	By MS/MS
AEAERDVLFPGYTHLQR	LSTLLRVLIGTMVDRAEAERDVLFPGYTHL	AERDVLFPGYTHLQRAQPIRWSHWILSHAV	R	A	E	Q	R	A	2	2	0	1	0	1	2	1	1	0	2	0	0	1	1	0	1	0	1	1	0	0	17	1	2001.01	Q3UUH0;Q91YI0;E0CY49	Q3UUH0	147	163	Asl	Argininosuccinate lyase	yes	no	3	0.002326	49.463	By MS/MS	By MS/MS	By MS/MS	By MS/MS	By MS/MS
AEAESLYQSK	AEVKAQNEDIAQKSKAEAESLYQSKYEELQ	AQKSKAEAESLYQSKYEELQITAGRHGDSV	K	A	E	S	K	Y	2	0	0	0	0	1	2	0	0	0	1	1	0	0	0	2	0	0	1	0	0	0	10	0	1124.54	CON__P04264	CON__P04264	367	376			yes	yes	2	0.0011988	69.375	By MS/MS		By MS/MS
AEAESMYQIK	AEVKAQYEDIANRSRAEAESMYQIKYEELQ	ANRSRAEAESMYQIKYEELQSLAGKHGDDL	R	A	E	I	K	Y	2	0	0	0	0	1	2	0	0	1	0	1	1	0	0	1	0	0	1	0	0	0	10	0	1168.54	CON__H-INV:HIT000292931;CON__P05787;CON__Q9H552	CON__P05787	276	285			no	no	2	0.066259	54.157
AEAESMYQIKYEELQTLAGK	PEVKVQYEEIANCSRAEAESMYQIKYEELQ	MYQIKYEELQTLAGKYGDDLSRTKTEISEM	R	A	E	G	K	Y	3	0	0	0	0	2	4	1	0	1	2	2	1	0	0	1	1	0	2	0	0	0	20	1	2301.12	CON__Q9H552	CON__Q9H552	292	311			yes	yes	4	0.00024939	52.298	By MS/MS	By matching	By matching
AEAETMYQIK	AEVRAQYEDIANRSRAEAETMYQIKYEELQ	ANRSRAEAETMYQIKYEELQTLAGKHGDDL	R	A	E	I	K	Y	2	0	0	0	0	1	2	0	0	1	0	1	1	0	0	0	1	0	1	0	0	0	10	0	1182.56	P11679	P11679	282	291	Krt8	Keratin, type II cytoskeletal 8	yes	yes	2	7.9295e-15	180.34	By MS/MS	By MS/MS	By MS/MS	By MS/MS	By MS/MS
AEAFASAWSAMGQETVEK	ALQQQLEMIHLRKDKAEAFASAWSAMGQET	FASAWSAMGQETVEKFRQRILGPHKLETVG	K	A	E	E	K	F	5	0	0	0	0	1	3	1	0	0	0	1	1	1	0	2	1	1	0	1	0	0	18	0	1911.87	A0A3Q4EC50;A0A3Q4EHW7;Q3UTM6;Q3TKN7;Q8JZY2;A0A3Q4EHG2	A0A3Q4EC50	69	86	Commd10	COMM domain-containing protein 10	yes	no	2	0.0035311	44.457		By matching		By matching
AEAGAGSATEFQFR	DTYRRSAVPPGADKKAEAGAGSATEFQFRG	KAEAGAGSATEFQFRGGFGRGRGQPPQ___	K	A	E	F	R	G	4	1	0	0	0	1	2	2	0	0	0	0	0	2	0	1	1	0	0	0	0	0	14	0	1440.66	Q5M9K7;Q3U9P0;P63325	Q5M9K7	140	153	Rps10	40S ribosomal protein S10	yes	no	2	6.8918e-96	255.19	By MS/MS	By MS/MS	By MS/MS	By MS/MS	By MS/MS
AEAGDNLGALVR	TVVTGIEMFHKSLERAEAGDNLGALVRGLK	LERAEAGDNLGALVRGLKREDLRRGLVMVK	R	A	E	V	R	G	3	1	1	1	0	0	1	2	0	0	2	0	0	0	0	0	0	0	0	1	0	0	12	0	1184.61	Q8BFR5;A0A0U1RPC4	Q8BFR5	316	327	Tufm	Elongation factor Tu, mitochondrial	yes	no	2	1.4885e-20	156.26	By MS/MS	By MS/MS	By MS/MS	By MS/MS	By MS/MS
AEAGEGQKPSPAQLELR	SAMQHVLQRTIRCAKAEAGEGQKPSPAQLE	AGEGQKPSPAQLELRMVQSKRDIEDPEIVV	K	A	E	L	R	M	3	1	0	0	0	2	3	2	0	0	2	1	0	0	2	1	0	0	0	0	0	0	17	1	1779.91	Q8K183	Q8K183	276	292	Pdxk	Pyridoxal kinase	yes	yes	3	0.00067976	58.83	By matching	By MS/MS	By MS/MS
AEAGGGWEGSASYK	KQPVFGANFIKGIVKAEAGGGWEGSASYKL	KAEAGGGWEGSASYKLTFTAGGAIEFGQRM	K	A	E	Y	K	L	3	0	0	0	0	0	2	4	0	0	0	1	0	0	0	2	0	1	1	0	0	0	14	0	1368.59	Q544A1;P97765;Q3TRG5;Q9DBP6	Q544A1	98	111	Wbp2	WW domain-binding protein 2	yes	no	2	0.0017979	56.936	By MS/MS	By MS/MS	By MS/MS	By matching	By MS/MS
AEAGVPAEFGIWTR	GGAHKVRAGGPGLERAEAGVPAEFGIWTRE	RAEAGVPAEFGIWTREAGAGGLAIAVEGPS	R	A	E	T	R	E	3	1	0	0	0	0	2	2	0	1	0	0	0	1	1	0	1	1	0	1	0	0	14	0	1502.75	B9EKP5;Q6KAM8	B9EKP5	2243	2256	Flna		yes	no	2	3.6336e-23	149.31	By MS/MS	By MS/MS	By MS/MS	By MS/MS	By MS/MS
AEALEAAIQNLSEAK	KCQVASAASYDPVKKAEALEAAIQNLSEAK	AEALEAAIQNLSEAKNYFAQVDCRERIRDV	K	A	E	A	K	N	5	0	1	0	0	1	3	0	0	1	2	1	0	0	0	1	0	0	0	0	0	0	15	0	1556.8	Q3U5Y4;A0A0G2JE03;Q3UFC2;Q3TXL9;Q3TGH0;Q3U981;Q3TWF7;A0A0G2JDM7;Q8BTZ4	Q3U5Y4	648	662	Anapc5	Anaphase-promoting complex subunit 5	yes	no	2	8.8697e-05	76.326	By MS/MS	By matching		By matching
AEALPAASVSQTHESK	AIIFDDDEGDLFKEKAEALPAASVSQTHES	EALPAASVSQTHESKTRADKTIALPSSKNL	K	A	E	S	K	T	4	0	0	0	0	1	2	0	1	0	1	1	0	0	1	3	1	0	0	1	0	0	16	0	1624.81	Q6PGL7;Q8BRP9;A0A0N4SV74;A0A0N4SUJ0	Q6PGL7	489	504	Fam21	WASH complex subunit FAM21	yes	no	3	0.004038	32.746				By MS/MS	By MS/MS
AEALQMEAEALAK	SSSHPEPIRTKDVNKAEALQMEAEALAKLQ	NKAEALQMEAEALAKLQKDRQMTDSPRGFE	K	A	E	A	K	L	5	0	0	0	0	1	3	0	0	0	2	1	1	0	0	0	0	0	0	0	0	0	13	0	1373.69	F8VPL2;Q61194;Q3UQN0;A0A0U1RNH9;Q3US21	F8VPL2	29	41	Pik3c2a	Phosphatidylinositol 4-phosphate 3-kinase C2 domain-containing subunit alpha	yes	no	2	0.00010126	94.465	By MS/MS	By MS/MS	By MS/MS	By MS/MS	By MS/MS
AEAMQEASEAVPSGMLSVLGQR	GAMDFSEGLYAVKARAEAMQEASEAVPSGM	SEAVPSGMLSVLGQRQSNFSFACLEAQEHC	R	A	E	Q	R	Q	4	1	0	0	0	2	3	2	0	0	2	0	2	0	1	3	0	0	0	2	0	0	22	0	2260.08	Q8R3F5;A0A2R8W722	Q8R3F5	177	198	Mcat	Malonyl-CoA-acyl carrier protein transacylase, mitochondrial	yes	no	2	0.017629	47.545		By matching
AEAPGTVSSAAEGPKDPPVLPR	GSQDPEHTVTHGLEKAEAPGTVSSAAEGPK	SSAAEGPKDPPVLPRIQEQFQKNPDSYNGA	K	A	E	P	R	I	4	1	0	1	0	0	2	2	0	0	1	1	0	0	5	2	1	0	0	2	0	0	22	1	2145.11	B0FTY3;Q8R1N4;A0A0A0MQL8	B0FTY3	151	172	Nudcd3	NudC domain-containing protein 3	yes	no	3	0.073281	24.282		By matching		By matching	By matching
AEAPLPSPK	YFPDVEFDIKSPKFKAEAPLPSPKLEGEIK	KSPKFKAEAPLPSPKLEGEIKVPDVDISSP	K	A	E	P	K	L	2	0	0	0	0	0	1	0	0	0	1	1	0	0	3	1	0	0	0	0	0	0	9	0	908.497	E9Q616;Q6UL10;A0PJF4;Q8BKS2;Q8VDN3	E9Q616	4884	4892	Ahnak		yes	no	2	0.00046708	97.431	By MS/MS	By MS/MS	By MS/MS	By MS/MS	By MS/MS
AEATASALADADADLEER	PSTGGSLSVAAGGKKAEATASALADADADL	TASALADADADLEERLKNLRRD________	K	A	E	E	R	L	7	1	0	3	0	0	3	0	0	0	2	0	0	0	0	1	1	0	0	0	0	0	18	0	1817.83	A0A1B0GT75;A0A1B0GR63;Q9DB34	A0A1B0GT75	138	155	Chmp2a	Charged multivesicular body protein 2a	yes	no	2	2.474e-05	74.649		By MS/MS	By MS/MS	By MS/MS	By MS/MS
AEAVESAQAGDRCDFTGALIVVPDVSK	LPRGSIPRSLEVILRAEAVESAQAGDRCDF	CDFTGALIVVPDVSKLSTPGARAETNSRVS	R	A	E	S	K	L	5	1	0	3	1	1	2	2	0	1	1	1	0	1	1	2	1	0	0	4	0	0	27	1	2791.37	Q542I2;P97311;Q3ULG5;Q3UC10	Q542I2	230	256	Mcm6	DNA helicase;DNA replication licensing factor MCM6	yes	no	3	0.073524	33.548					By MS/MS
AEAVVNTVDISER	KKRRVLKKLEQTKKKAEAVVNTVDISEREK	KKAEAVVNTVDISEREKVAQLRSLYKKAGL	K	A	E	E	R	E	2	1	1	1	0	0	2	0	0	1	0	0	0	0	0	1	1	0	0	3	0	0	13	0	1401.71	Q9DBE9	Q9DBE9	755	767	Ftsj3	pre-rRNA processing protein FTSJ3	yes	yes	2	2.2455e-05	97.163	By MS/MS		By MS/MS	By MS/MS
AEAYLIEEMYDEAIQDYEAAQEHNENDQQIR	VLQMEPDNVNALKDRAEAYLIEEMYDEAIQ	YEAAQEHNENDQQIREGLEKAQRLLKQSQK	R	A	E	I	R	E	5	1	2	3	0	4	7	0	1	3	1	0	1	0	0	0	0	0	3	0	0	0	31	0	3727.62	Q3UFV9;Q91YW3;Q3UKA1	Q3UFV9	347	377	Dnajc3	DnaJ homolog subfamily C member 3	yes	no	3	4.6381e-18	80.984	By MS/MS	By MS/MS	By MS/MS	By MS/MS	By MS/MS
AECCVPVCPR	______________________________	______________________________	M	A	E	P	R	P	1	1	0	0	3	0	1	0	0	0	0	0	0	0	2	0	0	0	0	2	0	0	10	0	1207.54	Q60930;A0A286YCR8;D3YZT5;D3YUN8	Q60930	2	11	Vdac2	Voltage-dependent anion-selective channel protein 2	yes	no	1;2	0.00046284	73.26	By MS/MS	By MS/MS	By MS/MS	By MS/MS	By MS/MS
AECEILMMVGLPAAGK	PLSERIRGTIGPKSKAECEILMMVGLPAAG	ECEILMMVGLPAAGKTTWAIKHAASNPSKK	K	A	E	G	K	T	3	0	0	0	1	0	2	2	0	1	2	1	2	0	1	0	0	0	0	1	0	0	16	0	1675.83	Q8VDM6	Q8VDM6	420	435	Hnrnpul1	Heterogeneous nuclear ribonucleoprotein U-like protein 1	yes	yes	2	3.4455e-05	77.062		By MS/MS	By MS/MS	By MS/MS	By MS/MS
AECSAEQCYK	NERPIIFALSNPTSKAECSAEQCYKVTKGR	NPTSKAECSAEQCYKVTKGRAIFASGSPFD	K	A	E	Y	K	V	2	0	0	0	2	1	2	0	0	0	0	1	0	0	0	1	0	0	1	0	0	0	10	0	1218.49	Q921S3;Q99LF5;P06801;Q3TQP6	Q921S3	413	422	Me1	Malic enzyme;NADP-dependent malic enzyme	yes	no	2	4.6243e-21	169.09	By MS/MS	By MS/MS	By MS/MS	By MS/MS	By MS/MS
AEDDQPLPGVLLSLSGGVFR	DFKAYALAGVSFEIKAEDDQPLPGVLLSLS	PLPGVLLSLSGGVFRSNLLTQDNGILTFSN	K	A	E	F	R	S	1	1	0	2	0	1	1	3	0	0	4	0	0	1	2	2	0	0	0	2	0	0	20	0	2069.08	Q6GQT9	Q6GQT9	876	895	Nomo1	Nodal modulator 1	yes	yes	2	0.0003007	53.995
AEDGAAPSPSSETPK	AEAEGASASSTSSPKAEDGAAPSPSSETPK	AEDGAAPSPSSETPKKKKKRFSFKKSFKLS	K	A	E	P	K	K	3	0	0	1	0	0	2	1	0	0	0	1	0	0	3	3	1	0	0	0	0	0	15	0	1442.65	P26645;A0A0A1HAM8;Q05BL6	P26645	131	145	Marcks	Myristoylated alanine-rich C-kinase substrate	yes	no	2	1.2418e-23	149.49	By MS/MS	By MS/MS	By MS/MS	By MS/MS	By MS/MS
AEDGENYAIK	EKEAKQQEEKIEKMKAEDGENYAIKKQAEI	IEKMKAEDGENYAIKKQAEILQESRMMIPD	K	A	E	I	K	K	2	0	1	1	0	0	2	1	0	1	0	1	0	0	0	0	0	0	1	0	0	0	10	0	1108.5	A0A1Y7VJ48;Q5I0U7;P48428	A0A1Y7VJ48	18	27	Tbca	Tubulin-specific chaperone A	yes	no	2	1.0792e-05	112.41	By MS/MS	By MS/MS	By MS/MS	By MS/MS	By MS/MS
AEDGENYAIKK	EKEAKQQEEKIEKMKAEDGENYAIKKQAEI	EKMKAEDGENYAIKKQAEILQESRMMIPDC	K	A	E	K	K	Q	2	0	1	1	0	0	2	1	0	1	0	2	0	0	0	0	0	0	1	0	0	0	11	1	1236.6	A0A1Y7VJ48;Q5I0U7;P48428	A0A1Y7VJ48	18	28	Tbca	Tubulin-specific chaperone A	yes	no	3	0.0016159	55.353	By matching	By MS/MS	By MS/MS
AEDGSVIDYELIDQDAR	GDFRKLMVALAKGRRAEDGSVIDYELIDQD	DGSVIDYELIDQDARELYDAGVKRKGTDVP	R	A	E	A	R	E	2	1	0	4	0	1	2	1	0	2	1	0	0	0	0	1	0	0	1	1	0	0	17	0	1907.87	Q542G9;P07356;Q3UCD3;Q9CZI7;B0V2N7;Q99KH3;B0V2N5	Q542G9	180	196	Anxa2	Annexin;Annexin A2	yes	no	2;3	0	343.65	By MS/MS	By MS/MS	By MS/MS	By MS/MS	By MS/MS
AEDIPQMDDAFSQTVK	GIALRWVTFMLKIYRAEDIPQMDDAFSQTV	EDIPQMDDAFSQTVKEIFGGNADKKNLVDP	R	A	E	V	K	E	2	0	0	3	0	2	1	0	0	1	0	1	1	1	1	1	1	0	0	1	0	0	16	0	1793.81	B9EK95;A0A286YDF5;Q69ZN7;E9Q390	B9EK95	367	382	Myof	Myoferlin	yes	no	2	1.6183e-19	142.83	By MS/MS	By MS/MS	By MS/MS	By MS/MS	By MS/MS
AEDKEWIPVTK	RGRGRGRGRGARGGKAEDKEWIPVTKLGRL	RGGKAEDKEWIPVTKLGRLVKDMKIKSLEE	K	A	E	T	K	L	1	0	0	1	0	0	2	0	0	1	0	2	0	0	1	0	1	1	0	1	0	0	11	1	1314.68	Q58EU3;Q3TXS9;P25444;Q3TL20;Q3UB36;D3YVC1;Q3TLE5;D3YWJ3;Q3TI78;Q9DC49	Q58EU3	55	65	Rps2	40S ribosomal protein S2	yes	no	3	0.013905	38.791	By MS/MS	By MS/MS	By matching	By MS/MS	By MS/MS
AEDNADTLALVFEAPNQEK	KILKCAGNEDIITLRAEDNADTLALVFEAP	ADTLALVFEAPNQEKVSDYEMKLMDLDVEQ	R	A	E	E	K	V	4	0	2	2	0	1	3	0	0	0	2	1	0	1	1	0	1	0	0	1	0	0	19	0	2073.99	Q91ZH2;Q542J9;P17918;Q9CZD6	Q91ZH2	92	110	Pcna	Proliferating cell nuclear antigen	yes	no	2;3	2.0666e-286	305.75	By MS/MS	By MS/MS	By MS/MS	By MS/MS	By MS/MS
AEDSGAEQLASEIEPSREESWVSIK	LVTPRKKSKSKLEERAEDSGAEQLASEIEP	SEIEPSREESWVSIKKFIPGRRKKRADGKQ	R	A	E	I	K	K	3	1	0	1	0	1	6	1	0	2	1	1	0	0	1	5	0	1	0	1	0	0	25	1	2746.29	A0A668KLV9;A0A668KLD3;B2RRE0;Q9WTQ5	A0A668KLV9	684	708	Akap12	A-kinase anchor protein 12	yes	no	3	2.6561e-19	107.9	By MS/MS		By MS/MS	By MS/MS	By MS/MS
AEDSGAEQLASEIEPSREESWVSIKK	LVTPRKKSKSKLEERAEDSGAEQLASEIEP	EIEPSREESWVSIKKFIPGRRKKRADGKQE	R	A	E	K	K	F	3	1	0	1	0	1	6	1	0	2	1	2	0	0	1	5	0	1	0	1	0	0	26	2	2874.39	A0A668KLV9;A0A668KLD3;B2RRE0;Q9WTQ5	A0A668KLV9	684	709	Akap12	A-kinase anchor protein 12	yes	no	4	0.0058349	31.17	By matching	By MS/MS	By MS/MS	By matching	By matching
AEDSGEYHCVYHFVSAPK	RKNASNMEYRINKPRAEDSGEYHCVYHFVS	SGEYHCVYHFVSAPKANATIEVKAAPDITG	R	A	E	P	K	A	2	0	0	1	1	0	2	1	2	0	0	1	0	1	1	2	0	0	2	2	0	0	18	0	2081.92	H3BIX4;Z4YLB7;P97300;A0A0A0MQN8	H3BIX4	92	109	Nptn	Neuroplastin	yes	no	3	5.2885e-08	92.307	By MS/MS		By MS/MS	By MS/MS	By MS/MS
AEDSLLAADETAAK	ASEDERDRVLEELHKAEDSLLAADETAAKL	KAEDSLLAADETAAKLEDELVSLQKKLKGT	K	A	E	A	K	L	5	0	0	2	0	0	2	0	0	0	2	1	0	0	0	1	1	0	0	0	0	0	14	0	1403.68	E9Q448;F8WID5	F8WID5	67	80	Tpm1		no	no	2	3.392e-07	101.71
AEDSYTSQHTSPESEGAPHL	QSGSELEKLMSKIRRAEDSYTSQHTSPESE	TSQHTSPESEGAPHL_______________	R	A	E	H	L	-	2	0	0	1	0	1	3	1	2	0	1	0	0	0	2	4	2	0	1	0	0	0	20	0	2141.91	Q99K30	Q99K30	710	729	Eps8l2	Epidermal growth factor receptor kinase substrate 8-like protein 2	yes	yes	3	8.1479e-06	72.184	By MS/MS	By MS/MS	By MS/MS
AEDTSPVIGELWSSDQK	IREYLMGHYYVPLLRAEDTSPVIGELWSSD	DTSPVIGELWSSDQKAEASNTAHCRSSPRD	R	A	E	Q	K	A	1	0	0	2	0	1	2	1	0	1	1	1	0	0	1	3	1	1	0	1	0	0	17	0	1860.87	Q6P1H6	Q6P1H6	491	507	Ankle2	Ankyrin repeat and LEM domain-containing protein 2	yes	yes	2	0.0036994	46.481				By MS/MS
AEDTTMPIRR	IVGAQLIHADKLGEKAEDTTMPIRRAVNST	KLGEKAEDTTMPIRRAVNSTRETPPKSKLA	K	A	E	R	R	A	1	2	0	1	0	0	1	0	0	1	0	0	1	0	1	0	2	0	0	0	0	0	10	1	1188.59	Z4YKB8;Q3TEA8;A2AM70;A2AM69	Z4YKB8	34	43	Hp1bp3	Heterochromatin protein 1-binding protein 3	no	no	3	0.0018793	60.518		By MS/MS	By MS/MS	By MS/MS	By MS/MS
AEDVSAIEIVGGATR	IEVPLHSLMAQTQLKAEDVSAIEIVGGATR	AEDVSAIEIVGGATRIPAVKERIAKFFGKD	K	A	E	T	R	I	3	1	0	1	0	0	2	2	0	2	0	0	0	0	0	1	1	0	0	2	0	0	15	0	1486.76	Q61699;E9Q0U7	Q61699	332	346	Hsph1	Heat shock protein 105 kDa	yes	no	2	4.9554e-08	114.72	By MS/MS	By MS/MS	By MS/MS	By MS/MS	By MS/MS
AEEDEILNR	DGVTGSQDEEDSKPKAEEDEILNRSPRNRK	EDSKPKAEEDEILNRSPRNRKPRRE_____	K	A	E	N	R	S	1	1	1	1	0	0	3	0	0	1	1	0	0	0	0	0	0	0	0	0	0	0	9	0	1087.51	Q5SUC3;P35564;Q3TXE5	Q5SUC3	573	581	Canx	Calnexin	yes	no	2	0.035493	71.379	By matching		By MS/MS		By matching
AEEDTQFNYHR	ELAQEYDKRKKEMVKAEEDTQFNYHRKKNI	EMVKAEEDTQFNYHRKKNIAAERKEAKQEK	K	A	E	H	R	K	1	1	1	1	0	1	2	0	1	0	0	0	0	1	0	0	1	0	1	0	0	0	11	0	1408.6	Q9CU62;A0JLM6	Q9CU62	178	188	Smc1a	Structural maintenance of chromosomes protein 1A	yes	no	2;3	0.0047229	63.816		By matching	By MS/MS	By MS/MS	By MS/MS
AEEEFNIEK	IEQEANEKAEEIDAKAEEEFNIEKGRLVQT	EEIDAKAEEEFNIEKGRLVQTQRLKIMEYY	K	A	E	E	K	G	1	0	1	0	0	0	4	0	0	1	0	1	0	1	0	0	0	0	0	0	0	0	9	0	1107.51	P50518;A0A0N4SW07;A0A0N4SWA3;Q9D593	P50518	34	42	Atp6v1e1;Atp6v1e2	V-type proton ATPase subunit E 1;V-type proton ATPase subunit E 2	yes	no	2	0.011114	51.662	By MS/MS	By MS/MS	By matching	By MS/MS	By MS/MS
AEEELAVDSVLEPEQEK	TRTPDEVLEAEAEPKAEEELAVDSVLEPEQ	EELAVDSVLEPEQEKMSQGFPSERDPSALK	K	A	E	E	K	M	2	0	0	1	0	1	6	0	0	0	2	1	0	0	1	1	0	0	0	2	0	0	17	0	1913.91	Z4YKC4;A0A0R4J112;A2AMI2;A0A0N4SVL0;Q80XI3	Z4YKC4	533	549	Eif4g3	Eukaryotic translation initiation factor 4 gamma 3	yes	no	2	0.0010345	54.023	By MS/MS			By MS/MS
AEEELEEDDDDELDETLSER	PLSPEELLPKAEAEKAEEELEEDDDDELDE	EEDDDDELDETLSERLWGLTEMFPERVRSA	K	A	E	E	R	L	1	1	0	5	0	0	8	0	0	0	3	0	0	0	0	1	1	0	0	0	0	0	20	0	2379.96	Q9CPQ3;Q3UBW3	Q9CPQ3	28	47	Tomm22	Mitochondrial import receptor subunit TOM22 homolog	yes	no	2	2.906e-57	172.1	By MS/MS	By MS/MS	By MS/MS	By MS/MS	By MS/MS
AEEGIAAGGVMDVNTALQEVLK	______________________________	GGVMDVNTALQEVLKTALIHDGLARGIREA	M	A	E	L	K	T	4	0	1	1	0	1	3	3	0	1	2	1	1	0	0	0	1	0	0	3	0	0	22	0	2214.12	Q6ZWZ6;F7AEH4;P63323	Q6ZWZ6	2	23	Rps12	40S ribosomal protein S12	yes	no	2	1.3577e-245	280.87	By MS/MS	By MS/MS	By MS/MS	By MS/MS	By MS/MS
AEEGNQEFTSK	______________________________	______________________________	M	A	E	S	K	M	1	0	1	0	0	1	3	1	0	0	0	1	0	1	0	1	1	0	0	0	0	0	11	0	1238.54	E3WH30;Q8BP27	E3WH30	2	12	Sfr1	Swi5-dependent recombination DNA repair protein 1 homolog	yes	no	2	2.34e-05	96.342	By MS/MS	By MS/MS	By MS/MS	By MS/MS	By MS/MS
AEEILEK	RNEKIAVHCTVRGAKAEEILEKGLKVREYE	HCTVRGAKAEEILEKGLKVREYELRKNNFS	K	A	E	E	K	G	1	0	0	0	0	0	3	0	0	1	1	1	0	0	0	0	0	0	0	0	0	0	7	0	830.439	Q9CXW4;Q8VC94;A2BH06	Q9CXW4	79	85	Rpl11	60S ribosomal protein L11	yes	no	2	0.0059931	102.71	By MS/MS	By MS/MS	By MS/MS	By MS/MS	By MS/MS
AEEIVNGMIEAAKPVYTQDCPLAAAK	DFTAKGAMSTQQIKKAEEIVNGMIEAAKPV	AKPVYTQDCPLAAAKAIQGLRAVFDETYPD	K	A	E	A	K	A	6	0	1	1	1	1	3	1	0	2	1	2	1	0	2	0	1	0	1	2	0	0	26	1	2775.38	Q3UD67;Q8BGQ7;Q6XMP4;Q3TZ32;Q6PDM7;Q8R346	Q3UD67	652	677	Aars	Alanine--tRNA ligase, cytoplasmic	yes	no	2;3	7.7709e-89	158.69	By MS/MS	By MS/MS	By MS/MS	By MS/MS	By MS/MS
AEELFLWVPR	FKEEGFGLRATRDIKAEELFLWVPRKLLMT	TRDIKAEELFLWVPRKLLMTVESAKNSVLG	K	A	E	P	R	K	1	1	0	0	0	0	2	0	0	0	2	0	0	1	1	0	0	1	0	1	0	0	10	0	1258.67	Q91WC0;F2Z438;F2Z420	Q91WC0	116	125	Setd3	Histone-lysine N-methyltransferase setd3	yes	no	2	9.4259e-05	105.78	By matching	By matching	By matching	By MS/MS
AEELGLPILGVLR	VSDGAAAVLLARRSKAEELGLPILGVLRSY	SKAEELGLPILGVLRSYAVVGVPPDVMGIG	K	A	E	L	R	S	1	1	0	0	0	0	2	2	0	1	4	0	0	0	1	0	0	0	0	1	0	0	13	0	1378.82	Q921H8;H3BKL5;Q8BLD7;Q8R343	Q921H8	293	305	Acaa1a	3-ketoacyl-CoA thiolase A, peroxisomal	no	no	2	0.00012976	109.29	By MS/MS	By MS/MS	By MS/MS	By MS/MS	By MS/MS
AEELGQELK	VSENSRQELASQAERAEELGQELKAWQEKF	ASQAERAEELGQELKAWQEKFFQKEQALSA	R	A	E	L	K	A	1	0	0	0	0	1	3	1	0	0	2	1	0	0	0	0	0	0	0	0	0	0	9	0	1015.52	E9Q7G0	E9Q7G0	1318	1326	Numa1		yes	yes	2	0.00094124	79.906	By MS/MS	By MS/MS	By matching	By MS/MS	By MS/MS
AEELHYPQGEHR	LLPLLLYAAVAGASKAEELHYPQGEHRADY	ASKAEELHYPQGEHRADYDREALLGVQEDV	K	A	E	H	R	A	1	1	0	0	0	1	3	1	2	0	1	0	0	0	1	0	0	0	1	0	0	0	12	0	1464.67	Q3TE95;Q8BP92;Q8BP39;D6RHL9	Q3TE95	63	74	Rcn2	Reticulocalbin-2	yes	no	3	2.6094e-07	101.39	By MS/MS	By MS/MS	By MS/MS	By MS/MS	By MS/MS
AEELLLER	______________________________	______________________________	M	A	E	E	R	C	1	1	0	0	0	0	3	0	0	0	3	0	0	0	0	0	0	0	0	0	0	0	8	0	971.529	P21981;G3UXE8	P21981	2	9	Tgm2	Protein-glutamine gamma-glutamyltransferase 2	yes	no	1;2	5.0796e-07	144.38	By MS/MS	By MS/MS	By MS/MS	By MS/MS	By MS/MS
AEEMEDEPFTER	GKWESLHTGKEKQRKAEEMEDEPFTERSRK	QRKAEEMEDEPFTERSRKEERGGSKRSESG	K	A	E	E	R	S	1	1	0	1	0	0	5	0	0	0	0	0	1	1	1	0	1	0	0	0	0	0	12	0	1481.6	Q569Z6;Q8BZN7;Q91VL2	Q569Z6	482	493	Thrap3	Thyroid hormone receptor-associated protein 3	yes	no	2	1.5205e-05	101.82	By MS/MS	By MS/MS	By MS/MS	By MS/MS	By MS/MS
AEENNSGVESSGYGSPGPTWDR	PAPMGGPLPPHLALKAEENNSGVESSGYGS	VESSGYGSPGPTWDRGANLKDYYSRKEEQE	K	A	E	D	R	G	1	1	2	1	0	0	3	4	0	0	0	0	0	0	2	4	1	1	1	1	0	0	22	0	2294.97	A0A087WPL5;O70133;A0A0R4J2C3;Q3TEB2	A0A087WPL5	122	143	Dhx9	ATP-dependent RNA helicase A	yes	no	2	0.0001953	70.529	By matching	By MS/MS			By matching
AEEPGVSDQSVFSSER	ENICRGGKSRAQPLRAEEPGVSDQSVFSSE	EEPGVSDQSVFSSEREVLQESERSQVISPP	R	A	E	E	R	E	1	1	0	1	0	1	3	1	0	0	0	0	0	1	1	4	0	0	0	2	0	0	16	0	1722.77	Q61033	Q61033	340	355	Tmpo	Lamina-associated polypeptide 2, isoforms alpha/zeta	yes	yes	2	0.0029055	73.881	By MS/MS	By MS/MS	By MS/MS
AEEQEPELTSTPNFVVEVTK	PPTFDGEEEPSQGQKAEEQEPELTSTPNFV	PELTSTPNFVVEVTKTDGKKTLVLDCHYPE	K	A	E	T	K	T	1	0	1	0	0	1	5	0	0	0	1	1	0	1	2	1	3	0	0	3	0	0	20	0	2246.1	Q8R5L1	Q8R5L1	153	172	C1qbp		yes	yes	2;3	1.4734e-29	176.23	By MS/MS	By MS/MS	By MS/MS	By MS/MS	By MS/MS
AEEQGAPRPLHPPPPPPVQPPPHPR	DYHRGLLVDRPSETKAEEQGAPRPLHPPPP	HPPPPPPVQPPPHPRAEQREQERAVREQWA	K	A	E	P	R	A	2	2	0	0	0	2	2	1	2	0	1	0	0	0	12	0	0	0	0	1	0	0	25	1	2694.41	Q80TU6;F6RJ39;Q9JIX8;Q52KR6;B8JJ92;Q7TSL7;B8JJ91	Q80TU6	1035	1059	Acin1	Apoptotic chromatin condensation inducer in the nucleus	yes	no	4;5	0.015645	26.157	By MS/MS		By matching	By matching
AEEQPMAPEPEPEPER	ARRHQLQEANRNRDKAEEQPMAPEPEPEPE	EEQPMAPEPEPEPERAVEDMGSPQTAKEGP	K	A	E	E	R	A	2	1	0	0	0	1	6	0	0	0	0	0	1	0	5	0	0	0	0	0	0	0	16	0	1834.8	A0A0R4J140;Z4YLI8;Q5SW19;Q6P7U7	A0A0R4J140	1316	1331	Cluh	Clustered mitochondria protein homolog	yes	no	2	1.9496e-06	85.845	By MS/MS	By MS/MS		By MS/MS	By MS/MS
AEEQPQVELFVK	______________________________	______________________________	M	A	E	V	K	A	1	0	0	0	0	2	3	0	0	0	1	1	0	1	1	0	0	0	0	2	0	0	12	0	1415.73	Q542F1;Q9Z1Q5;Q3TIP8	Q542F1	2	13	Clic1	Chloride intracellular channel protein;Chloride intracellular channel protein 1	yes	no	1;2	0.00015573	101.38	By MS/MS	By MS/MS	By MS/MS	By MS/MS	By MS/MS
AEETETAAPPPDKDR	ETASQTVSGEVSSVRAEETETAAPPPDKDR	AEETETAAPPPDKDRESRTRQHCTEEEEEE	R	A	E	D	R	E	3	1	0	2	0	0	3	0	0	0	0	1	0	0	3	0	2	0	0	0	0	0	15	1	1625.75	A0A0R4J0U2;Q0VGB7;A0A0N4SV05;A0A0N4SVH3;A4QMV1	A0A0R4J0U2	273	287	Ppp4r2	Serine/threonine-protein phosphatase 4 regulatory subunit 2	yes	no	2;3	2.5638e-08	102.28	By MS/MS	By MS/MS	By MS/MS	By MS/MS	By MS/MS
AEETGHWLWSR	CVIEGRCTRKSECSRAEETGHWLWSREKSC	ECSRAEETGHWLWSREKSCVAITDAFPQNM	R	A	E	S	R	E	1	1	0	0	0	0	2	1	1	0	1	0	0	0	0	1	1	2	0	0	0	0	11	0	1370.64	B2RXS4;Q8CHG6;Q8K2J5	B2RXS4	506	516	Plxnb2;mKIAA0315	Plexin-B2	yes	no	2;3	0.0035177	61.958	By MS/MS	By MS/MS	By matching	By MS/MS
AEETPNESVLEK	DETEGSEEEDRENDKAEETPNESVLEKKSL	NDKAEETPNESVLEKKSLQENEEEEIGNLE	K	A	E	E	K	K	1	0	1	0	0	0	4	0	0	0	1	1	0	0	1	1	1	0	0	1	0	0	12	0	1344.64	B1AU76;B1AU75;Q99MD9	B1AU76	151	162	Nasp	Nuclear autoantigenic sperm protein	yes	no	2	2.5466e-10	126.39	By MS/MS	By MS/MS	By MS/MS	By MS/MS	By MS/MS
AEEVATFFAK	VKFYYDGKVMKLSPKAEEVATFFAKMLDHE	KLSPKAEEVATFFAKMLDHEYTTKEIFRKN	K	A	E	A	K	M	3	0	0	0	0	0	2	0	0	0	0	1	0	2	0	0	1	0	0	1	0	0	10	0	1111.56	Q04750;Q3ULF5	Q04750	255	264	Top1	DNA topoisomerase 1	yes	no	2	0.0058397	54.982	By MS/MS	By MS/MS	By MS/MS		By MS/MS
AEEVVPPAMYQFSQYVCQQTGLEMPQLPTPPK	ELLGPSDKSEAALRKAEEVVPPAMYQFSQY	QQTGLEMPQLPTPPKIKFPNFRDSWNSGII	K	A	E	P	K	I	2	0	0	0	1	5	3	1	0	0	2	1	2	1	6	1	2	0	2	3	0	0	32	0	3649.75	Q8R404	Q8R404	44	75	Qil1	Protein QIL1	yes	yes	3	1.0818e-15	74.838	By MS/MS	By MS/MS		By MS/MS	By MS/MS
AEEWGVQYVETSAK	LEERRQVPVDEARGKAEEWGVQYVETSAKT	KAEEWGVQYVETSAKTRANVDKVFFDLMRE	K	A	E	A	K	T	2	0	0	0	0	1	3	1	0	0	0	1	0	0	0	1	1	1	1	2	0	0	14	0	1595.75	Q9JIW9;Q8CCG5;F6QC68	Q9JIW9	147	160	Ralb	Ras-related protein Ral-B	yes	no	2	4.397e-42	171.92	By MS/MS	By MS/MS	By MS/MS	By MS/MS	By MS/MS
AEEYEFLTPMEEAPK	KIDKTDYMVGSYGPRAEEYEFLTPMEEAPK	AEEYEFLTPMEEAPKGMLARGSYNIKSRFT	R	A	E	P	K	G	2	0	0	0	0	0	5	0	0	0	1	1	1	1	2	0	1	0	1	0	0	0	15	0	1782.8	Q99PT1	Q99PT1	153	167	Arhgdia	Rho GDP-dissociation inhibitor 1	yes	yes	2	3.6238e-25	193.73	By MS/MS	By MS/MS	By MS/MS	By MS/MS	By MS/MS
AEEYPEEAEEREESTSGFDK	SRSSSSSSQSSHSYKAEEYPEEAEEREEST	EEAEEREESTSGFDKSRLGTKDFVGPNERG	K	A	E	D	K	S	2	1	0	1	0	0	8	1	0	0	0	1	0	1	1	2	1	0	1	0	0	0	20	1	2330.97	Q569Z6;Q3U503;F6YH92	Q569Z6	789	808	Thrap3	Thyroid hormone receptor-associated protein 3	yes	no	3	0.0384	24.407			By MS/MS	By matching
AEFGFDLSHIPR	EVLVQGTIGDLRVARAEFGFDLSHIPRATD	VARAEFGFDLSHIPRATDWNQAGGGLLDLG	R	A	E	P	R	A	1	1	0	1	0	0	1	1	1	1	1	0	0	2	1	1	0	0	0	0	0	0	12	0	1387.69	A0A1B0GSH8;Q8K0E9;Q9DBB8	A0A1B0GSH8	54	65	Dhdh	Trans-1,2-dihydrobenzene-1,2-diol dehydrogenase	no	no	2;3	0.00012533	72.089	By matching	By MS/MS	By MS/MS	By MS/MS	By MS/MS
AEFGPPGPGPGSR	SFRAFEILHLHLDLRAEFGPPGPGPGSRGL	LRAEFGPPGPGPGSRGLSGTATLELRCLLP	R	A	E	S	R	G	1	1	0	0	0	0	1	4	0	0	0	0	0	1	4	1	0	0	0	0	0	0	13	0	1224.59	E9PYF1;Q8VCT3;Q8BMH2	E9PYF1	45	57	Rnpep	Aminopeptidase B	yes	no	2	0.07503	29.341	By matching	By matching	By matching	By MS/MS	By matching
AEFIVGGK	______________________________	ASSSGSKAEFIVGGKYKLVRKIGSGSFGDI	K	A	E	G	K	Y	1	0	0	0	0	0	1	2	0	1	0	1	0	1	0	0	0	0	0	1	0	0	8	0	819.449	E9Q4G7;Q3U772;E9PWB2;Q8BK63;Q6PJ87;Q3U844;H7BXB1;E9Q3W1;E9Q2U6	E9Q4G7	9	16	Csnk1a1	Casein kinase I isoform alpha	yes	no	2	0.058458	40.268	By matching	By matching	By matching	By matching	By matching
AEFVEVTK	LKAWSVARLSQKFPKAEFVEVTKLVTDLTK	LSQKFPKAEFVEVTKLVTDLTKVHKECCHG	K	A	E	T	K	L	1	0	0	0	0	0	2	0	0	0	0	1	0	1	0	0	1	0	0	2	0	0	8	0	921.481	CON__P02769	CON__P02769	249	256			yes	yes	2	0.016325	56.81	By MS/MS	By MS/MS	By matching	By matching	By MS/MS
AEGAAQLSEER	EELEAVTARPEAVERAEGAAQLSEERAGSR	AVERAEGAAQLSEERAGSRKKSHTGEAAAV	R	A	E	E	R	A	3	1	0	0	0	1	3	1	0	0	1	0	0	0	0	1	0	0	0	0	0	0	11	0	1159.55	Q3UGC5;P59017;Q3TNR7	Q3UGC5	370	380	Bcl2l13	Bcl-2-like protein 13	yes	no	2	5.6568e-07	138.76	By MS/MS	By MS/MS		By MS/MS	By MS/MS
AEGAGTEEEGTPKESEPQAAADATEVK	GYNVNDEKAKDKDKKAEGAGTEEEGTPKES	KESEPQAAADATEVKESTEEKPKDAADGEA	K	A	E	V	K	E	6	0	0	1	0	1	7	3	0	0	0	2	0	0	2	1	3	0	0	1	0	0	27	1	2701.22	Q91XV3	Q91XV3	26	52	Basp1	Brain acid soluble protein 1	yes	yes	3	5.3927e-65	162.82	By MS/MS	By MS/MS	By MS/MS	By MS/MS	By MS/MS
AEGDAAALNR	GLQRELDGERERREKAEGDAAALNRRIQLL	ERREKAEGDAAALNRRIQLLEEELDRAQEQ	K	A	E	N	R	R	4	1	1	1	0	0	1	1	0	0	1	0	0	0	0	0	0	0	0	0	0	0	10	0	986.478	Q6IRU2	Q6IRU2	45	54	Tpm4	Tropomyosin alpha-4 chain	yes	yes	2	8.163e-05	95.358	By MS/MS	By MS/MS	By MS/MS	By MS/MS	By MS/MS
AEGDIEHMTEGFK	GKESTNIFSPSDSLKAEGDIEHMTEGFKSH	LKAEGDIEHMTEGFKSHLIRLIGNLCYKNK	K	A	E	F	K	S	1	0	0	1	0	0	3	2	1	1	0	1	1	1	0	0	1	0	0	0	0	0	13	0	1462.64	Q3TKP3;Q3TCF4;P28658;Q8BWX1	Q3TKP3	359	371	Atxn10	Ataxin-10	yes	no	2;3	3.443e-07	115.57		By MS/MS	By MS/MS	By MS/MS	By MS/MS
AEGEIKVPDVELK	KGPNVKGEYDVTVPRAEGEIKVPDVELKSA	PRAEGEIKVPDVELKSAKLDIDVPNVDVQG	R	A	E	L	K	S	1	0	0	1	0	0	3	1	0	1	1	2	0	0	1	0	0	0	0	2	0	0	13	1	1425.77	E9Q616;Q6UL10;Q61484	E9Q616	842	854	Ahnak		yes	no	2;3	3.6605e-21	152.14	By MS/MS	By MS/MS	By MS/MS	By MS/MS	By MS/MS
AEGESEAPNPEPR	EREHAKAESGQRGSRAEGESEAPNPEPRAR	SRAEGESEAPNPEPRARSRSTSKSKPNVPA	R	A	E	P	R	A	2	1	1	0	0	0	4	1	0	0	0	0	0	0	3	1	0	0	0	0	0	0	13	0	1381.61	Q8K3A8;Q542V3;Q8VE97	Q8K3A8	424	436	Srsf4	Serine/arginine-rich splicing factor 4	yes	no	2	1.1559e-05	104.82	By MS/MS	By MS/MS	By MS/MS	By MS/MS	By MS/MS
AEGGYFGQIR	TMEQLEAMTGGEQLKAEGGYFGQIRNTKKS	GEQLKAEGGYFGQIRNTKKSSQRLKDALLD	K	A	E	I	R	N	1	1	0	0	0	1	1	3	0	1	0	0	0	1	0	0	0	0	1	0	0	0	10	0	1096.53	B1AZI6;Q3US09;E9Q5E2;Q3UYT9	B1AZI6	711	720	Thoc2;BC005561	THO complex subunit 2	yes	no	2	0.0012207	73.248	By MS/MS	By MS/MS	By MS/MS	By MS/MS
AEGLVPLECDPPSSVSDTTQQPSEEQSK	VDKAVSETEDLQGPRAEGLVPLECDPPSSV	SVSDTTQQPSEEQSKSLEKPKQKKNRCFMC	R	A	E	S	K	S	1	0	0	2	1	3	4	1	0	0	2	1	0	0	4	5	2	0	0	2	0	0	28	0	3001.37	Q9DCH6;A0A140LIM2;A0A140LJF3;A0A140LI56	Q9DCH6	125	152	Zfand6	AN1-type zinc finger protein 6	yes	no	3	0.058474	17.862			By matching	By matching
AEGPDVAVDLPK	MPKMKMPKFGVSGIKAEGPDVAVDLPKGDI	GIKAEGPDVAVDLPKGDINIEGPSMNIEGP	K	A	E	P	K	G	2	0	0	2	0	0	1	1	0	0	1	1	0	0	2	0	0	0	0	2	0	0	12	0	1209.62	E9Q616;A0JLR7	E9Q616	3217	3228	Ahnak		yes	no	2	1.2583e-19	147.3	By MS/MS	By MS/MS	By MS/MS	By MS/MS	By MS/MS
AEGPEVDVNLPK	IPKMKMPKFSVPGFKAEGPEVDVNLPKADL	GFKAEGPEVDVNLPKADLDISGTKVEVSAP	K	A	E	P	K	A	1	0	1	1	0	0	2	1	0	0	1	1	0	0	2	0	0	0	0	2	0	0	12	0	1266.65	E9Q616;Q6UL10;A0PJF4;Q61484;A0JLR7	E9Q616	763	774	Ahnak		yes	no	2	8.1181e-47	191.54	By MS/MS	By MS/MS	By MS/MS	By MS/MS	By MS/MS
AEGPEVSLPK	MPKMKMPKFSMPGFKAEGPEVSLPKADLDV	MPGFKAEGPEVSLPKADLDVSGPKVDIDVP	K	A	E	P	K	A	1	0	0	0	0	0	2	1	0	0	1	1	0	0	2	1	0	0	0	1	0	0	10	0	1025.54	E9Q616	E9Q616	1268	1277	Ahnak		yes	yes	2	9.4106e-05	94.309	By MS/MS	By MS/MS	By MS/MS	By MS/MS	By MS/MS
AEGPQEWVFQECK	EDIILHMFQYIQKLRAEGPQEWVFQECKDL	LRAEGPQEWVFQECKDLNAVAFRFKDKERP	R	A	E	C	K	D	1	0	0	0	1	2	3	1	0	0	0	1	0	1	1	0	0	1	0	1	0	0	13	0	1593.71	F6RPJ9;Q8CGB9;Q9JHR7	F6RPJ9	371	383	Ide	Insulin-degrading enzyme	yes	no	2	1.9013e-15	138.25	By MS/MS	By MS/MS	By MS/MS	By MS/MS	By MS/MS
AEGQVLVLDGR	______________________________	______________________________	M	A	E	G	R	G	1	1	0	1	0	1	1	2	0	0	2	0	0	0	0	0	0	0	0	2	0	0	11	0	1155.62	Q5M9M0;P19253;A0A1B0GSB2;Q3TDS9;A0A1B0GSC2;A0A1B0GRH1;A0A1B0GSL5	Q5M9M0	2	12	Rpl13a	60S ribosomal protein L13a	yes	no	1;2	1.5782e-08	127.51	By MS/MS	By MS/MS	By MS/MS	By MS/MS	By MS/MS
AEGSDVANAVLDGADCIMLSGETAK	TQMLESMIKKPRPTRAEGSDVANAVLDGAD	LDGADCIMLSGETAKGDYPLEAVRMQHLIA	R	A	E	A	K	G	5	0	1	3	1	0	2	3	0	1	2	1	1	0	0	2	1	0	0	2	0	0	25	0	2480.14	P52480	P52480	343	367	Pkm	Pyruvate kinase PKM	yes	yes	2;3	0	351.42	By MS/MS	By MS/MS	By MS/MS	By MS/MS	By MS/MS
AEGVTALPYFLFK	KQIQALEHAYDDLCRAEGVTALPYFLFKYD	CRAEGVTALPYFLFKYDDDTVLVSLLKHYS	R	A	E	F	K	Y	2	0	0	0	0	0	1	1	0	0	2	1	0	2	1	0	1	0	1	1	0	0	13	0	1454.78	Q3TM87;Q3TAB9;A0A0A0MQN4;Q9D906;S4R2D5;S4R2T5;S4R2P7;S4R1T0	Q3TM87	186	198	Atg7	Ubiquitin-like modifier-activating enzyme ATG7	yes	no	2	0.00041126	92.538	By matching	By MS/MS	By MS/MS	By matching	By MS/MS
AEGYAEGDLTLYHR	QAKTVTELVTKKKPKAEGYAEGDLTLYHRT	KAEGYAEGDLTLYHRTSVTDFLRAANPVDF	K	A	E	H	R	T	2	1	0	1	0	0	2	2	1	0	2	0	0	0	0	0	1	0	2	0	0	0	14	0	1593.74	Q9DBE9	Q9DBE9	238	251	Ftsj3	pre-rRNA processing protein FTSJ3	yes	yes	2;3	0.00015379	94.767	By matching	By MS/MS	By MS/MS	By MS/MS	By MS/MS
AEHDQLLLNYAK	ARERAKLQIELGKFKAEHDQLLLNYAKKES	KFKAEHDQLLLNYAKKESDLSGAQIKLREY	K	A	E	A	K	K	2	0	1	1	0	1	1	0	1	0	3	1	0	0	0	0	0	0	1	0	0	0	12	0	1413.73	P14733;Q8C553	P14733	113	124	Lmnb1	Lamin-B1	yes	no	2;3	1.0274e-14	141.95	By MS/MS	By MS/MS	By MS/MS	By MS/MS	By MS/MS
AEHDSILAEK	PEYINTRLDMYNKLKAEHDSILAEKAAKDS	YNKLKAEHDSILAEKAAKDSKPIKVTLPDG	K	A	E	E	K	A	2	0	0	1	0	0	2	0	1	1	1	1	0	0	0	1	0	0	0	0	0	0	10	0	1111.55	Q9D0R2;Q3U630;A0A2I3BPK8	Q9D0R2	65	74	Tars	Threonine--tRNA ligase, cytoplasmic	yes	no	2	0.0010721	101.46		By MS/MS	By MS/MS		By MS/MS
AEHSFAGVPCGIMDQLIALLGQK	PDSGAIAARAQVCQRAEHSFAGVPCGIMDQ	PCGIMDQLIALLGQKGYALLIDCRSLETSL	R	A	E	Q	K	G	3	0	0	1	1	2	1	3	1	2	3	1	1	1	1	1	0	0	0	1	0	0	23	0	2441.24	Q80UL3;Q9R0N0;Q9CXZ9	Q80UL3	173	195	Galk1	Galactokinase	yes	no	2;3	2.4902e-23	119.01		By MS/MS	By MS/MS	By matching	By matching
AEIDLVCELAK	VPVVVALNVFKTDTRAEIDLVCELAKRAGA	TDTRAEIDLVCELAKRAGAFDAVPCYHWSA	R	A	E	A	K	R	2	0	0	1	1	0	2	0	0	1	2	1	0	0	0	0	0	0	0	1	0	0	11	0	1246.65	Q3V3R1	Q3V3R1	807	817	Mthfd1l	Monofunctional C1-tetrahydrofolate synthase, mitochondrial	yes	yes	2	3.0052e-05	96.89	By MS/MS	By MS/MS	By MS/MS	By MS/MS	By MS/MS
AEIDMLDIR	LGTDDNTLIRVMVSRAEIDMLDIRASFKRL	RVMVSRAEIDMLDIRASFKRLYGKSLYSFI	R	A	E	I	R	A	1	1	0	2	0	0	1	0	0	2	1	0	1	0	0	0	0	0	0	0	0	0	9	0	1074.54	P97429;Q7TMN7;F7ANV6	P97429	276	284	Anxa4	Annexin A4;Annexin	yes	no	1;2	3.1458e-36	185.47	By MS/MS	By MS/MS	By MS/MS	By MS/MS	By MS/MS
AEIINHLADLLTDQR	RSGGRMLATLEPEQRAEIINHLADLLTDQR	AEIINHLADLLTDQREEILLANKKDLEEAE	R	A	E	Q	R	E	2	1	1	2	0	1	1	0	1	2	3	0	0	0	0	0	1	0	0	0	0	0	15	0	1720.91	Q3TWN8;Q9Z110;Q3UGW8;Q3UZ27	Q3TWN8	386	400	Aldh18a1	Delta-1-pyrroline-5-carboxylate synthase;Glutamate 5-kinase;Gamma-glutamyl phosphate reductase	yes	no	2	0.04175	42.095
AEIINHLADLLTDQREEILLANK	RSGGRMLATLEPEQRAEIINHLADLLTDQR	DLLTDQREEILLANKKDLEEAEGRLASPLL	R	A	E	N	K	K	3	1	2	2	0	1	3	0	1	3	5	1	0	0	0	0	1	0	0	0	0	0	23	1	2631.42	Q3TWN8;Q9Z110;Q3UGW8;Q3UZ27	Q3TWN8	386	408	Aldh18a1	Delta-1-pyrroline-5-carboxylate synthase;Glutamate 5-kinase;Gamma-glutamyl phosphate reductase	yes	no	3;4	3.4357e-148	209.56	By matching	By MS/MS	By MS/MS		By MS/MS
AEIINHLADLLTDQREEILLANKK	RSGGRMLATLEPEQRAEIINHLADLLTDQR	LLTDQREEILLANKKDLEEAEGRLASPLLK	R	A	E	K	K	D	3	1	2	2	0	1	3	0	1	3	5	2	0	0	0	0	1	0	0	0	0	0	24	2	2759.52	Q3TWN8;Q9Z110;Q3UGW8;Q3UZ27	Q3TWN8	386	409	Aldh18a1	Delta-1-pyrroline-5-carboxylate synthase;Glutamate 5-kinase;Gamma-glutamyl phosphate reductase	yes	no	4	0.0042553	36.295
AEIISLCK	TCSLFMRNIAPNISRAEIISLCKRYPGFMR	IAPNISRAEIISLCKRYPGFMRVALSEPQP	R	A	E	C	K	R	1	0	0	0	1	0	1	0	0	2	1	1	0	0	0	1	0	0	0	0	0	0	8	0	919.505	Q99MR6	Q99MR6	434	441	Srrt	Serrate RNA effector molecule homolog	yes	yes	2	0.041141	52.786
AEINILLCGDPGTSK	GTRKDFSHTGRGKFRAEINILLCGDPGTSK	AEINILLCGDPGTSKSQLLQYVYNLVPRGQ	R	A	E	S	K	S	1	0	1	1	1	0	1	2	0	2	2	1	0	0	1	1	1	0	0	0	0	0	15	0	1573.8	Q542F4;P49717;Q9D077;Q921D5;Q3UA65;Q8C1Z0;Q5DTS8	Q542F4	501	515	Mcm4	DNA replication licensing factor MCM4	yes	no	2	0.00019438	79.82			By MS/MS	By MS/MS
AEISCIDNK	AGEGGLDLAIEGPSKAEISCIDNKDGTCTV	IEGPSKAEISCIDNKDGTCTVTYLPTLPGD	K	A	E	N	K	D	1	0	1	1	1	0	1	0	0	2	0	1	0	0	0	1	0	0	0	0	0	0	9	0	1035.49	Q80X90	Q80X90	1864	1872	Flnb	Filamin-B	yes	yes	2	0.00024177	106.94	By MS/MS	By MS/MS	By MS/MS	By MS/MS	By MS/MS
AEISCIDNKDGTCTVTYLPTLPGDYSILVK	AGEGGLDLAIEGPSKAEISCIDNKDGTCTV	TYLPTLPGDYSILVKYNDKHIPGSPFTAKI	K	A	E	V	K	Y	1	0	1	3	2	0	1	2	0	3	3	2	0	0	2	2	4	0	2	2	0	0	30	1	3316.65	Q80X90	Q80X90	1864	1893	Flnb	Filamin-B	yes	yes	3	0.00096007	35.788	By MS/MS	By MS/MS	By MS/MS	By MS/MS
AEISCTDNQDGTCSVSYLPVLPGDYSILVK	AGEGGLSLAIEGPSKAEISCTDNQDGTCSV	SYLPVLPGDYSILVKYNDQHIPGSPFTARV	K	A	E	V	K	Y	1	0	1	3	2	1	1	2	0	2	3	1	0	0	2	4	2	0	2	3	0	0	30	0	3274.56	B9EKP5;B7FAU9;Q8BTM8;B7FAV1;Q6KAM8	B9EKP5	1900	1929	Flna	Filamin-A	yes	no	3	1.0779e-05	40.456	By MS/MS	By MS/MS	By MS/MS	By MS/MS	By MS/MS
AEISFEDR	AGAGGLAIAVEGPSKAEISFEDRKDGSCGV	AVEGPSKAEISFEDRKDGSCGVAYVVQEPG	K	A	E	D	R	K	1	1	0	1	0	0	2	0	0	1	0	0	0	1	0	1	0	0	0	0	0	0	8	0	965.445	B9EKP5;B7FAU9;Q8BTM8;B7FAV1;Q6KAM8;J3JS91	B9EKP5	2273	2280	Flna	Filamin-A	yes	no	2	0.0015709	93.429	By MS/MS	By MS/MS	By MS/MS	By MS/MS	By MS/MS
AEISFEDRK	AGAGGLAIAVEGPSKAEISFEDRKDGSCGV	VEGPSKAEISFEDRKDGSCGVAYVVQEPGD	K	A	E	R	K	D	1	1	0	1	0	0	2	0	0	1	0	1	0	1	0	1	0	0	0	0	0	0	9	1	1093.54	B9EKP5;B7FAU9;Q8BTM8;B7FAV1;Q6KAM8;J3JS91	B9EKP5	2273	2281	Flna	Filamin-A	yes	no	2	0.00083153	104.2		By MS/MS	By MS/MS	By MS/MS	By MS/MS
AEISNAIDQYVTGTIGEGEDLVK	HPRVLSMKFKAGVKRAEISNAIDQYVTGTI	QYVTGTIGEGEDLVKWEALFEEVPELLTEA	R	A	E	V	K	W	2	0	1	2	0	1	3	3	0	3	1	1	0	0	0	1	2	0	1	2	0	0	23	0	2421.19	Q9CWJ9	Q9CWJ9	485	507	Atic	Bifunctional purine biosynthesis protein PURH;Phosphoribosylaminoimidazolecarboxamide formyltransferase;IMP cyclohydrolase	yes	yes	2	3.2672e-37	178.14	By matching				By MS/MS
AEITFDDHK	AGAGGLSIAVEGPSKAEITFDDHKNGSCGV	VEGPSKAEITFDDHKNGSCGVSYIAQEPGN	K	A	E	H	K	N	1	0	0	2	0	0	1	0	1	1	0	1	0	1	0	0	1	0	0	0	0	0	9	0	1074.5	Q80X90	Q80X90	2236	2244	Flnb	Filamin-B	yes	yes	2	7.3803e-13	147.19	By MS/MS	By MS/MS	By MS/MS	By MS/MS	By MS/MS
AEITMGDPHQQTLAR	SLEEFYSEAPPSISKAEITMGDPHQQTLAR	AEITMGDPHQQTLARLDWELEQRKRLAEKY	K	A	E	A	R	L	2	1	0	1	0	2	1	1	1	1	1	0	1	0	1	0	2	0	0	0	0	0	15	0	1666.81	A0A0R4J0J6;Q8BKT7;Q5SVF9;Q5SVF8	A0A0R4J0J6	176	190	Thoc5	THO complex subunit 5 homolog	yes	no	3	0.0020031	42.277	By MS/MS	By MS/MS	By MS/MS		By matching
AEITPMYGAQK	FSMFLLYDTQKVIKRAEITPMYGAQKYDPI	VIKRAEITPMYGAQKYDPINSMLTIYMDTL	R	A	E	Q	K	Y	2	0	0	0	0	1	1	1	0	1	0	1	1	0	1	0	1	0	1	0	0	0	11	0	1207.59	Q91VC9	Q91VC9	303	313	Ghitm	Growth hormone-inducible transmembrane protein	yes	yes	2	0.00038734	95.502		By MS/MS	By MS/MS
AEITSQESQISSYEEELLK	RKKCAEEAQLISSLKAEITSQESQISSYEE	SQESQISSYEEELLKAREELSRLQQETAQL	K	A	E	L	K	A	1	0	0	0	0	2	5	0	0	2	2	1	0	0	0	4	1	0	1	0	0	0	19	0	2183.05	A0A0R4J0A0;Q5JC28;Q80ZL3;H3BK65;P42567	A0A0R4J0A0	117	135	Eps15	Epidermal growth factor receptor substrate 15	yes	no	2	8.0146e-06	79.633					By MS/MS
AEIVPVTTTVLDDKGDK	SQQKAASAQSRGCFRAEIVPVTTTVLDDKG	IVPVTTTVLDDKGDKKTITVSQDEGVRPST	R	A	E	D	K	K	1	0	0	3	0	0	1	1	0	1	1	2	0	0	1	0	3	0	0	3	0	0	17	1	1799.95	Q921H8;Q3UPU8;H3BKL5;H3BJZ9;Q8BLD7	Q921H8	221	237	Acaa1a	3-ketoacyl-CoA thiolase A, peroxisomal	yes	no	3	0.0060713	42.382	By MS/MS	By MS/MS	By matching		By MS/MS
AEIVPVTTTVLDDKGDKK	SQQKAASAQSRGCFRAEIVPVTTTVLDDKG	VPVTTTVLDDKGDKKTITVSQDEGVRPSTT	R	A	E	K	K	T	1	0	0	3	0	0	1	1	0	1	1	3	0	0	1	0	3	0	0	3	0	0	18	2	1928.05	Q921H8;Q3UPU8;H3BKL5;H3BJZ9;Q8BLD7	Q921H8	221	238	Acaa1a	3-ketoacyl-CoA thiolase A, peroxisomal	yes	no	3	0.0013637	52.731	By matching
AEIVQVIR	RRAENLRRRLENERKAEIVQVIRNPAKLKK	RLENERKAEIVQVIRNPAKLKKAKKKQLRS	K	A	E	I	R	N	1	1	0	0	0	1	1	0	0	2	0	0	0	0	0	0	0	0	0	2	0	0	8	0	926.555	Q9JJ89	Q9JJ89	382	389	Ccdc86	Coiled-coil domain-containing protein 86	yes	yes	2	0.0054577	69.998	By MS/MS	By MS/MS	By MS/MS	By MS/MS	By matching
AEKENTPSEANLQEEEVR	______________________________	ENTPSEANLQEEEVRTLFVSGLPLDIKPRE	K	A	E	V	R	T	2	1	2	0	0	1	6	0	0	0	1	1	0	0	1	1	1	0	0	1	0	0	18	1	2071.97	Q8C586;T1ECW4;Q9WVB0	Q8C586	7	24	Rbpms	RNA-binding protein with multiple splicing	yes	no	2;3	9.9329e-63	150.92	By MS/MS	By MS/MS	By MS/MS	By MS/MS	By MS/MS
AELAELPLR	KIFSFAHQTISALIKAELAELPLRLFLQGA	ISALIKAELAELPLRLFLQGALAAGEIGFE	K	A	E	L	R	L	2	1	0	0	0	0	2	0	0	0	3	0	0	0	1	0	0	0	0	0	0	0	9	0	1010.58	Q3TRJ1;Q9EQH3;Q3TKU6;Q3TJ43;Q3UQJ1	Q3TRJ1	574	582	Vps35	Vacuolar protein sorting-associated protein 35	yes	no	2	0.0034115	62.546
AELATEEFLPVTPILEGFVILR	FQTHTTPVLLAHGERAELATEEFLPVTPIL	FLPVTPILEGFVILRKNPNYDL________	R	A	E	L	R	K	2	1	0	0	0	0	4	1	0	2	4	0	0	2	2	0	2	0	0	2	0	0	22	0	2456.36	Q3TKV1;Q3TI61;Q8VDM4;Q3TXV1;Q3TW71;Q3U9Y8;Q3TWL6;Q3TIP0;Q80V77;Q99JX8;Q9CRK7	Q3TKV1	880	901	Psmd2	26S proteasome non-ATPase regulatory subunit 2	yes	no	2	1.2862e-16	136.6			By MS/MS
AELDDTPMR	GFIKLESRALAEIAKAELDDTPMRGRQLRV	LAEIAKAELDDTPMRGRQLRVRFATHAAAL	K	A	E	M	R	G	1	1	0	2	0	0	1	0	0	0	1	0	1	0	1	0	1	0	0	0	0	0	9	0	1046.47	Q8VIJ6;Q3TZL2	Q8VIJ6	342	350	Sfpq	Splicing factor, proline- and glutamine-rich	yes	no	2	0.0022652	67.494	By MS/MS	By MS/MS	By MS/MS	By MS/MS	By MS/MS
AELDQLLSGFGLEDSASSHK	RLTPGARRGLSPQEKAELDQLLSGFGLEDS	LLSGFGLEDSASSHKDMTDMRSKYSGTRHV	K	A	E	H	K	D	2	0	0	2	0	1	2	2	1	0	4	1	0	1	0	4	0	0	0	0	0	0	20	0	2103.01	Q5SSZ5;A0A5F8MP98;A0A5F8MPF2	Q5SSZ5	423	442	Tns3	Tensin-3	yes	no	3	1.0901e-05	71.148				By MS/MS	By MS/MS
AELDQLPGAQEK	LSEFYINSAIYGETKAELDQLPGAQEKKGT	ETKAELDQLPGAQEKKGTSAFKEPVYVTSF	K	A	E	E	K	K	2	0	0	1	0	2	2	1	0	0	2	1	0	0	1	0	0	0	0	0	0	0	12	0	1297.65	S4R2E1;A0A0R4J0B6;Q7TMS5;W8DLN2;S4R2M4	S4R2E1	347	358	Abcg2	ATP-binding cassette sub-family G member 2	yes	no	2	1.8577e-05	99.864	By MS/MS	By MS/MS			By MS/MS
AELDRFCDAMISIR	VAGTLMIEPTESEDKAELDRFCDAMISIRQ	KAELDRFCDAMISIRQEIADIEEGRIDPRV	K	A	E	I	R	Q	2	2	0	2	1	0	1	0	0	2	1	0	1	1	0	1	0	0	0	0	0	0	14	1	1682.81	Q8BJQ7;Q9CRJ4;Q91W43	Q91W43	919	932	Gldc	Glycine dehydrogenase (decarboxylating), mitochondrial	no	no	3	0.00011874	64.52		By MS/MS		By matching
AELEEVTLDGKPLQALR	______________________________	LEEVTLDGKPLQALRVTDLKAALEQRGLAK	M	A	E	L	R	V	2	1	0	1	0	1	3	1	0	0	4	1	0	0	1	0	1	0	0	1	0	0	17	1	1881.02	Q3UZ28	Q3UZ28	2	18	Acin1		yes	yes	2	9.4997e-73	196.24	By MS/MS	By MS/MS	By MS/MS	By MS/MS	By MS/MS
AELEIQK	PGPTVSASYSLEYGKAELEIQKDALEPGQR	SYSLEYGKAELEIQKDALEPGQRVVIVDDL	K	A	E	Q	K	D	1	0	0	0	0	1	2	0	0	1	1	1	0	0	0	0	0	0	0	0	0	0	7	0	829.455	P08030;Q61320	P08030	108	114	Aprt;APRT	Adenine phosphoribosyltransferase	yes	no	2	0.052795	64.236
AELFTQSCADLDK	STTQTKAQRLFDANKAELFTQSCADLDKWL	NKAELFTQSCADLDKWLHGLESQIQSDDYG	K	A	E	D	K	W	2	0	0	2	1	1	1	0	0	0	2	1	0	1	0	1	1	0	0	0	0	0	13	0	1483.69	Q62261;A0A0A0MQG2	Q62261	1382	1394	Sptbn1	Spectrin beta chain, non-erythrocytic 1	yes	no	2	0.00012438	85.821	By matching	By MS/MS	By MS/MS	By MS/MS	By MS/MS
AELFTQSCADLDKWLHGLESQIQSDDYGK	STTQTKAQRLFDANKAELFTQSCADLDKWL	LHGLESQIQSDDYGKDLTSVNILLKKQQML	K	A	E	G	K	D	2	0	0	4	1	3	2	2	1	1	4	2	0	1	0	3	1	1	1	0	0	0	29	1	3340.56	Q62261;A0A0A0MQG2	Q62261	1382	1410	Sptbn1	Spectrin beta chain, non-erythrocytic 1	yes	no	4	5.0394e-11	73.341			By matching		By MS/MS
AELGALPDDFIDSLEK	NKNLNEDDTSLVFSKAELGALPDDFIDSLE	ELGALPDDFIDSLEKTDEDKYKVTLKYPHY	K	A	E	E	K	T	2	0	0	3	0	0	2	1	0	1	3	1	0	1	1	1	0	0	0	0	0	0	16	0	1731.86	Q3TB65;Q91YP2;Q3UUI1;A0A286YD12;A0A286YD77	Q3TB65	47	62	Nln	Neurolysin, mitochondrial	yes	no	2	5.1034e-10	114.72	By MS/MS	By MS/MS	By MS/MS
AELGEADEAELQR	______________________________	______________________________	M	A	E	Q	R	L	3	1	0	1	0	1	4	1	0	0	2	0	0	0	0	0	0	0	0	0	0	0	13	0	1429.67	P62077	P62077	2	14	Timm8b	Mitochondrial import inner membrane translocase subunit Tim8 B	yes	yes	2	7.4498e-06	104.82	By MS/MS		By MS/MS	By MS/MS
AELGEYIR	AILWSLSGDSRLKMRAELGEYIRRITTVPL	DSRLKMRAELGEYIRRITTVPLPTAPNVPI	R	A	E	I	R	R	1	1	0	0	0	0	2	1	0	1	1	0	0	0	0	0	0	0	1	0	0	0	8	0	949.487	Q9JHU4	Q9JHU4	2510	2517	Dync1h1	Cytoplasmic dynein 1 heavy chain 1	yes	yes	2	0.022495	51.736	By matching	By MS/MS	By matching	By MS/MS	By MS/MS
AELGIPLEEVDLNEMDYLTR	NNAIGVKRAAKRRLKAELGIPLEEVDLNEM	PLEEVDLNEMDYLTRIYYKAQSDGIWGEHE	K	A	E	T	R	I	1	1	1	2	0	0	4	1	0	1	4	0	1	0	1	0	1	0	1	1	0	0	20	0	2319.13	P58044;G3XA48;H3BLF8	P58044	114	133	Idi1	Isopentenyl-diphosphate Delta-isomerase 1	yes	no	2	3.5578e-13	101.15		By MS/MS	By MS/MS	By MS/MS	By MS/MS
AELGNSGDWSQIADEVMSPK	DPFKWSNTKSYDDLKAELGNSGDWSQIADE	SGDWSQIADEVMSPKVDVFTANTSLSSGPL	K	A	E	P	K	V	2	0	1	2	0	1	2	2	0	1	1	1	1	0	1	3	0	1	0	1	0	0	20	0	2132.97	Q8CEJ4;Q62468	Q8CEJ4	730	749	Vil1	Villin-1	yes	no	2	1.173e-23	154.07	By MS/MS	By MS/MS	By MS/MS	By MS/MS	By MS/MS
AELGTDLLSQLSLEDQK	EASLHAMESTRESLKAELGTDLLSQLSLED	LGTDLLSQLSLEDQKRVDALNDEIRQLQQE	K	A	E	Q	K	R	1	0	0	2	0	2	2	1	0	0	5	1	0	0	0	2	1	0	0	0	0	0	17	0	1858.95	Q6P5E5;Q1HL32;Q9CW03;Q6PIE1;Q6PFZ4	Q6P5E5	778	794	Smc3	Structural maintenance of chromosomes protein;Structural maintenance of chromosomes protein 3	yes	no	2	1.1373e-58	222.99	By MS/MS	By matching	By MS/MS	By MS/MS	By MS/MS
AELIQLEDEITTLR	DFSSMLSEEEKEELKAELIQLEDEITTLRQ	KAELIQLEDEITTLRQVLSAKERHLVEIKQ	K	A	E	L	R	Q	1	1	0	1	0	1	3	0	0	2	3	0	0	0	0	0	2	0	0	0	0	0	14	0	1642.88	Q3V2G6;A0A1L1SR11;A0A1L1ST53;B2RUC1;O54818	Q3V2G6	41	54	Tpd52l1	Tumor protein D53	yes	no	2	1.8139e-06	129.84	By MS/MS	By MS/MS	By MS/MS	By MS/MS	By MS/MS
AELLISTVGPEECVVPFLTRPK	GSLPVLAAAARARGRAELLISTVGPEECVV	VGPEECVVPFLTRPKVPVLQLDSGNYLFSA	R	A	E	P	K	V	1	1	0	0	1	0	3	1	0	1	3	1	0	1	3	1	2	0	0	3	0	0	22	1	2441.32	E9QB02;Q68FL6	E9QB02	26	47	Mars	Methionine--tRNA ligase, cytoplasmic	yes	no	3	0.056891	25.581
AELLLAEEPGFLVGEDGEDTAK	KAEAQEEEASVRAARAELLLAEEPGFLVGE	EPGFLVGEDGEDTAKILQTDIVEAVDIASA	R	A	E	A	K	I	3	0	0	2	0	0	5	3	0	0	4	1	0	1	1	0	1	0	0	1	0	0	22	0	2302.12	Q8R0T3;A0A068BIU7;Q3UM80;A0A068BFS0;Q9Z0H1;A0A3Q4EBZ6	Q8R0T3	27	48	Wdr46	WD repeat-containing protein 46	yes	no	2	0.010035	59.607	By matching	By matching
AELNEFLTR	QISKKRKFVADGIFKAELNEFLTRELAEDG	ADGIFKAELNEFLTRELAEDGYSGVEVRVT	K	A	E	T	R	E	1	1	1	0	0	0	2	0	0	0	2	0	0	1	0	0	1	0	0	0	0	0	9	0	1091.56	Q5YLW3;P62908;Q9CZP6;Q3UCL7;D3YV43;A0A140LI77	Q5YLW3	19	27	Rps3	40S ribosomal protein S3	yes	no	2	7.0525e-19	159.58	By MS/MS	By MS/MS	By MS/MS	By MS/MS	By MS/MS
AELNPWPEYINTR	GGKKKSKDGGGDGGRAELNPWPEYINTRLD	GRAELNPWPEYINTRLDMYNKLKAEHDSIL	R	A	E	T	R	L	1	1	2	0	0	0	2	0	0	1	1	0	0	0	2	0	1	1	1	0	0	0	13	0	1601.78	Q9D0R2;Q3U630;A0A2I3BPK8	Q9D0R2	44	56	Tars	Threonine--tRNA ligase, cytoplasmic	yes	no	2	5.3705e-05	94.363	By MS/MS	By MS/MS	By MS/MS	By MS/MS	By MS/MS
AELPGTHPLASK	PPEKKACKELSFGARAELPGTHPLASKLLR	GARAELPGTHPLASKLLRLMQKKETNLCLS	R	A	E	S	K	L	2	0	0	0	0	0	1	1	1	0	2	1	0	0	2	1	1	0	0	0	0	0	12	0	1219.66	Q544K9;P13439;Q3TVV7	Q544K9	231	242	Umps	Uridine 5-monophosphate synthase;Orotate phosphoribosyltransferase;Orotidine 5-phosphate decarboxylase	yes	no	3	0.0027148	56.951		By MS/MS	By MS/MS	By MS/MS	By MS/MS
AELPPPYTAIASPGTSGIPVINCR	VTPTAPPYLQESSPRAELPPPYTAIASPGT	IASPGTSGIPVINCRVCQSLINLDGKLHQH	R	A	E	C	R	V	3	1	1	0	1	0	1	2	0	3	1	0	0	0	5	2	2	0	1	1	0	0	24	0	2467.28	Q9CZX7	Q9CZX7	36	59	Tmem55a	Type 2 phosphatidylinositol 4,5-bisphosphate 4-phosphatase	yes	yes	2	1.5479e-06	71.692	By matching	By matching		By matching
AELRDDPIISTHLAK	NRSLADFEKALTDYRAELRDDPIISTHLAK	AELRDDPIISTHLAKLYDNLLEQNLIRVIE	R	A	E	A	K	L	2	1	0	2	0	0	1	0	1	2	2	1	0	0	1	1	1	0	0	0	0	0	15	1	1677.9	Q5BKQ9;Q8BG32;Q7TMI0;Q497E8;Q3UWW9;Q8BK73;Q3THG2;Q8C0Z6;Q8K2N7;G3UYH2;G3UWW7;G3UXL5;G3UZ28	Q5BKQ9	311	325	Psmd11	26S proteasome non-ATPase regulatory subunit 11	yes	no	3	1.4099e-06	92.773	By MS/MS	By MS/MS	By MS/MS	By MS/MS	By MS/MS
AELSEEALLSVLPTIR	______________________________	ELSEEALLSVLPTIRVPKAGDRVHKDECAF	M	A	E	I	R	V	2	1	0	0	0	0	3	0	0	1	4	0	0	0	1	2	1	0	0	1	0	0	16	0	1739.97	Q3U4W8;P56399;D3Z4K7	Q3U4W8	2	17	Usp5	Ubiquitin carboxyl-terminal hydrolase;Ubiquitin carboxyl-terminal hydrolase 5	yes	no	2	2.0294e-08	107.85	By MS/MS			By MS/MS
AELSEGQVR	KLVIIESDLERAEERAELSEGQVRQLEEQL	ERAEERAELSEGQVRQLEEQLRIMDQTLKA	R	A	E	V	R	Q	1	1	0	0	0	1	2	1	0	0	1	0	0	0	0	1	0	0	0	1	0	0	9	0	987.499	E9Q448;E9Q450;G5E8R2;Q8BP43	E9Q450	183	191	Tpm1		no	no	2	0.00028258	110.12	By MS/MS	By MS/MS	By MS/MS	By MS/MS	By MS/MS
AELTALESLIEMGFPR	______________________________	ELTALESLIEMGFPRGRAEKALALTGNQGI	M	A	E	P	R	G	2	1	0	0	0	0	3	1	0	1	3	0	1	1	1	1	1	0	0	0	0	0	16	0	1775.91	Q922Y1	Q922Y1	2	17	Ubxn1	UBX domain-containing protein 1	yes	yes	2	3.5237e-35	158.4		By MS/MS	By MS/MS	By matching	By MS/MS
AELVQGQSAPVGMK	______________________________	MAELVQGQSAPVGMKAEGFVDALHRVRQIA	M	A	E	M	K	A	2	0	0	0	0	2	1	2	0	0	1	1	1	0	1	1	0	0	0	2	0	0	14	0	1413.73	A2AJ72;Q3TIX6;Q3ULP9;A2AJ71;A0A0A6YY39;A0A0A6YX76	A2AJ72	2	15	Fubp3		yes	no	2	0.00046583	73.781			By MS/MS	By MS/MS
AEMDAAVESCK	PATNEVVGRVPQSTKAEMDAAVESCKRAFP	QSTKAEMDAAVESCKRAFPAWADTSILSRQ	K	A	E	C	K	R	3	0	0	1	1	0	2	0	0	0	0	1	1	0	0	1	0	0	0	1	0	0	11	0	1196.51	Q9EQ20;Q1LZK2;A0A1Y7VJ32	Q9EQ20	77	87	Aldh6a1	Methylmalonate-semialdehyde dehydrogenase [acylating], mitochondrial	yes	no	2	0.0092206	58.699
AEMEVLLASK	TQKRQELEAELAKVRAEMEVLLASKARAEE	LAKVRAEMEVLLASKARAEEESRSTSEKSK	R	A	E	S	K	A	2	0	0	0	0	0	2	0	0	0	2	1	1	0	0	1	0	0	0	1	0	0	10	0	1089.57	Q6S392;Q6S388;Q6S387;Q6S385;Q6S390;E9Q3W4;Q6S393;Q9QXS1	Q6S393	1750	1759	Plec	Plectin	no	no	1	0.07474	57.96
AEMQQILQGLDK	KAYSRGLEKAGLLTKAEMQQILQGLDKVAE	LTKAEMQQILQGLDKVAEEWAQGTFKLHPN	K	A	E	D	K	V	1	0	0	1	0	3	1	1	0	1	2	1	1	0	0	0	0	0	0	0	0	0	12	0	1372.7	Q3UUH0;Q91YI0;E0CY49	Q3UUH0	58	69	Asl	Argininosuccinate lyase	yes	no	2	0.00027822	84.198	By matching		By MS/MS	By MS/MS	By MS/MS
AENDVDNELLDYEDDEVETAAGADGTEAPAK	______________________________	VETAAGADGTEAPAKKDVKGSYVSIHSSGF	M	A	E	A	K	K	6	0	2	6	0	0	6	2	0	0	2	1	0	0	1	0	2	0	1	2	0	0	31	0	3265.39	Q9Z1N5;Q3TB18	Q9Z1N5	2	32	Ddx39b	Spliceosome RNA helicase Ddx39b	yes	no	3	1.6382e-13	63.203	By MS/MS	By matching	By MS/MS	By MS/MS	By MS/MS
AENDVDNELLDYEDDEVETAAGADGTEAPAKK	______________________________	ETAAGADGTEAPAKKDVKGSYVSIHSSGFR	M	A	E	K	K	D	6	0	2	6	0	0	6	2	0	0	2	2	0	0	1	0	2	0	1	2	0	0	32	1	3393.49	Q9Z1N5;Q3TB18	Q9Z1N5	2	33	Ddx39b	Spliceosome RNA helicase Ddx39b	yes	no	3	1.0203e-17	76.259	By MS/MS	By MS/MS	By MS/MS	By MS/MS
AENEALAMQK	KLKDELASTKKKLEKAENEALAMQKQSEGL	KKLEKAENEALAMQKQSEGLTKEYDRLLEE	K	A	E	Q	K	Q	3	0	1	0	0	1	2	0	0	0	1	1	1	0	0	0	0	0	0	0	0	0	10	0	1103.53	Q3U9U5;Q61335	Q3U9U5	204	213	Bcap31	B-cell receptor-associated protein 31	yes	no	2	4.153e-38	184.36	By MS/MS	By MS/MS	By MS/MS	By MS/MS	By MS/MS
AENFFILR	EKVLCHKFMRFMMMRAENFFILRRKPVEGY	MRFMMMRAENFFILRRKPVEGYDISFLITN	R	A	E	L	R	R	1	1	1	0	0	0	1	0	0	1	1	0	0	2	0	0	0	0	0	0	0	0	8	0	1008.54	Q9D3C4;Q7TPD9;P59999;Q8BVW6;Q3TX55;E9PWA7	Q9D3C4	98	105	Arpc4	Actin-related protein 2/3 complex subunit 4	yes	no	2	2.4891e-07	141.78	By MS/MS	By MS/MS	By MS/MS	By MS/MS	By MS/MS
AENGESSGPPRPSR	______________________________	MAENGESSGPPRPSRGPAAAPGAASPPAEP	M	A	E	S	R	G	1	2	1	0	0	0	2	2	0	0	0	0	0	0	3	3	0	0	0	0	0	0	14	1	1439.68	Q9QZM0	Q9QZM0	2	15	Ubqln2	Ubiquilin-2	yes	yes	2	0.0021722	58.172		By matching	By matching		By MS/MS
AENNPWVTPIADQFQLGVSHVFEYIR	ELGNLDLTGQKQVFKAENNPWVTPIADQFQ	DQFQLGVSHVFEYIRSETYKYLYGRHMQAN	K	A	E	I	R	S	2	1	2	1	0	2	2	1	1	2	1	0	0	2	2	1	1	1	1	3	0	0	26	0	3029.5	Q9CUS2;Q9CSE4;A2AUR7;Q9D031;Q01730	Q9CUS2	67	92	Rsu1	Ras suppressor protein 1	yes	no	3	2.9817e-19	102.27	By MS/MS	By MS/MS	By MS/MS	By MS/MS	By MS/MS
AENPGLENHR	______________________________	______________________________	M	A	E	H	R	I	1	1	2	0	0	0	2	1	1	0	1	0	0	0	1	0	0	0	0	0	0	0	10	0	1135.54	Q543M7;O35344;Q9CT07	Q543M7	2	11	Kpna3	Importin subunit alpha;Importin subunit alpha-4	yes	no	2	5.7722e-05	94.692	By MS/MS	By MS/MS	By MS/MS	By MS/MS	By MS/MS
AENQRPAEDSALSPGPLAGAK	GKDCVDRGVSHPGEKAENQRPAEDSALSPG	AEDSALSPGPLAGAKCEQQVQSQDQENTSD	K	A	E	A	K	C	5	1	1	1	0	1	2	2	0	0	2	1	0	0	3	2	0	0	0	0	0	0	21	1	2078.04	Q3UZ39	Q3UZ39	290	310	Lrrfip1	Leucine-rich repeat flightless-interacting protein 1	yes	yes	2;3	7.5461e-09	93.494	By MS/MS	By MS/MS	By MS/MS	By matching	By MS/MS
AENSLSDGGPADSVEAAK	______________________________	SLSDGGPADSVEAAKNASNTEKLTDQVMQN	M	A	E	A	K	N	4	0	1	2	0	0	2	2	0	0	1	1	0	0	1	3	0	0	0	1	0	0	18	0	1716.78	A2RSB1;B7ZNL2;Q8C1W9;Q78ZA7;A0A140LJ37	A2RSB1	2	19	Nap1l4	Nucleosome assembly protein 1-like 4	yes	no	2	2.9815e-32	144.27	By MS/MS	By MS/MS	By MS/MS	By MS/MS	By MS/MS
AENYDISPADR	SNFHMDFIVAASNLRAENYDISPADRHKSK	SNLRAENYDISPADRHKSKLIAGKIIPAIA	R	A	E	D	R	H	2	1	1	2	0	0	1	0	0	1	0	0	0	0	1	1	0	0	1	0	0	0	11	0	1249.56	B9EHN0;A0A1S6GWH5;Q02053	B9EHN0	870	880	Uba1	Ubiquitin-like modifier-activating enzyme 1	yes	no	2	0.00019302	85.355	By MS/MS	By MS/MS	By MS/MS	By MS/MS	By MS/MS
AEPATPAEAAQSDR	______________________________	KAEPATPAEAAQSDRHSLLEHSREFLDFFW	K	A	E	D	R	H	5	1	0	1	0	1	2	0	0	0	0	0	0	0	2	1	1	0	0	0	0	0	14	0	1412.65	Q3U2W2;Q7TPV4;A0JLT5;Q3TLF6	Q3U2W2	10	23	Mybbp1a	Myb-binding protein 1A	yes	no	2	7.4679e-54	190.15	By MS/MS	By MS/MS	By MS/MS	By MS/MS	By MS/MS
AEPDYIEDDNPELIRPQK	______________________________	DYIEDDNPELIRPQKLINPVKSSRNHQDLH	M	A	E	Q	K	L	1	1	1	3	0	1	3	0	0	2	1	1	0	0	3	0	0	0	1	0	0	0	18	1	2141.03	Q3TGF2;H3BLE6	Q3TGF2	2	19	Fam107b	Protein FAM107B	yes	no	2	9.9138e-51	174.73	By MS/MS	By MS/MS	By MS/MS	By MS/MS	By MS/MS
AEPEDHYFLLTEPPLNTPENR	LMERFMEQVIFKYLRAEPEDHYFLLTEPPL	YFLLTEPPLNTPENREYTAEIMFESFNVPG	R	A	E	N	R	E	1	1	2	1	0	0	4	0	1	0	3	0	0	1	4	0	2	0	1	0	0	0	21	0	2481.18	Q3ULF7;Q3TWJ4;Q99JY9;Q3TGW0;Q3TGE1;A0A087WRA1;A0A087WQ14;A0A087WP86;A0A087WS98;A0A087WQ83	Q3ULF7	103	123	Actr3	Actin-related protein 3	yes	no	2;3	4.2547e-59	169.04	By MS/MS	By MS/MS	By MS/MS	By MS/MS	By MS/MS
AEPEILELESK	DAAGKESAAREKILRAEPEILELESKSNKI	KILRAEPEILELESKSNKIVQSVIQTAVDQ	R	A	E	S	K	S	1	0	0	0	0	0	4	0	0	1	2	1	0	0	1	1	0	0	0	0	0	0	11	0	1256.65	A0A668KLV9;A0A668KLD3;B2RRE0;Q9WTQ5	A0A668KLV9	1415	1425	Akap12	A-kinase anchor protein 12	yes	no	2	3.0052e-05	96.89	By MS/MS	By MS/MS	By MS/MS	By MS/MS	By MS/MS
AEPGEVVAPK	LLSAHSLSSWGAEVKAEPGEVVAPKGKSAA	GAEVKAEPGEVVAPKGKSAAPSKKSKGAVK	K	A	E	P	K	G	2	0	0	0	0	0	2	1	0	0	0	1	0	0	2	0	0	0	0	2	0	0	10	0	995.529	Q3U868;Q921K2;Q3TX36;Q3TM68;Q3TF18;Q3UJ03	Q3U868	488	497	Parp1		yes	no	2	0.053898	46.39				By MS/MS
AEPIDIQTWILGYR	RGLQWIIDTTIAYPKAEPIDIQTWILGYRK	KAEPIDIQTWILGYRKPTVTHVHYRIFPIG	K	A	E	Y	R	K	1	1	0	1	0	1	1	1	0	3	1	0	0	0	1	0	1	1	1	0	0	0	14	0	1673.88	Q8R1E1;E9QL80;Q6A0A4;Q3UZK0;Q91YX5	Q8R1E1	162	175	Lpgat1	Acyl-CoA:lysophosphatidylglycerol acyltransferase 1	yes	no	2	0.041266	43.544
AEPPLNASAGDQEEK	FTKPRPRPKDKNGTRAEPPLNASAGDQEEK	AEPPLNASAGDQEEKVIPPAGQTEEAKPIL	R	A	E	E	K	V	3	0	1	1	0	1	3	1	0	0	1	1	0	0	2	1	0	0	0	0	0	0	15	0	1554.72	Q9JKR6	Q9JKR6	926	940	Hyou1	Hypoxia up-regulated protein 1	yes	yes	2	3.1148e-05	85.973		By MS/MS		By MS/MS	By MS/MS
AEPPQCTSLAWSADGQTLFAGYTDNLVR	IVDELKQEVISTSSKAEPPQCTSLAWSADG	DGQTLFAGYTDNLVRVWQVTIGTR______	K	A	E	V	R	V	4	1	1	2	1	2	1	2	0	0	3	0	0	1	2	2	3	1	1	1	0	0	28	0	3054.44	P68040	P68040	281	308	Gnb2l1	Guanine nucleotide-binding protein subunit beta-2-like 1;Guanine nucleotide-binding protein subunit beta-2-like 1, N-terminally processed	yes	yes	3	7.6144e-17	87.28	By MS/MS	By MS/MS	By MS/MS	By MS/MS	By MS/MS
AEPPSLSGESHDSK	EGSSSSNYHTPNVSRAEPPSLSGESHDSKQ	RAEPPSLSGESHDSKQDVTFSVPSSSVREH	R	A	E	S	K	Q	1	0	0	1	0	0	2	1	1	0	1	1	0	0	2	4	0	0	0	0	0	0	14	0	1439.65	A0A5F8MPW9;Q3URU2;Q0P5Y8	A0A5F8MPW9	845	858	Peg3	Paternally-expressed gene 3 protein	yes	no	2;3	0.00077532	62.466	By MS/MS	By MS/MS	By MS/MS	By MS/MS	By MS/MS
AEPQPASSGLTDETAFSCCSDPDPSTK	______________________________	ETAFSCCSDPDPSTKDFLLQQTMLRIKDPK	M	A	E	T	K	D	3	0	0	3	2	1	2	1	0	0	1	1	0	1	4	5	3	0	0	0	0	0	27	0	2828.2	A5GZX3;Q9CPU0;A0A494BAF7;A0A494BBE7;A0A494B970	A5GZX3	2	28	Glo1	Lactoylglutathione lyase	yes	no	2;3	1.3473e-19	99.021	By MS/MS	By MS/MS	By MS/MS	By MS/MS	By MS/MS
AEPSAPESK	______________________________	______________________________	M	A	E	S	K	H	2	0	0	0	0	0	2	0	0	0	0	1	0	0	2	2	0	0	0	0	0	0	9	0	914.435	A0A0R4J0D3;Q3TDQ1	A0A0R4J0D3	2	10	Stt3b	Dolichyl-diphosphooligosaccharide--protein glycosyltransferase subunit STT3B	yes	no	1	0.0014282	68.224				By matching
AEPSGAETRPQIR	______________________________	______________________________	M	A	E	I	R	V	2	2	0	0	0	1	2	1	0	1	0	0	0	0	2	1	1	0	0	0	0	0	13	1	1410.72	Q99NB8;A0A0A6YXU5	Q99NB8	2	14	Ubqln4	Ubiquilin-4	yes	no	2	0.0054917	50.353					By MS/MS
AEPTPLASSAPPAGSLYSSPVNSSAPLAEDIDPELAR	KERMRQKTTYTAHPKAEPTPLASSAPPAGS	SSAPLAEDIDPELARYLNRNYWEKKQEEAR	K	A	E	A	R	Y	7	1	1	2	0	0	3	1	0	1	4	0	0	0	7	7	1	0	1	1	0	0	37	0	3676.81	Q3TLL4;Q3UMA3;Q99LI8;F6VV02	Q3TLL4	292	328	Hgs	Hepatocyte growth factor-regulated tyrosine kinase substrate	yes	no	3	4.9595e-06	46.772	By MS/MS	By MS/MS
AEPYCSVLPGFTFIQHLPLSER	VLVKNCAVEFNFGQRAEPYCSVLPGFTFIQ	LPGFTFIQHLPLSERIRGTIGPKSKAECEI	R	A	E	E	R	I	1	1	0	0	1	1	2	1	1	1	3	0	0	2	3	2	1	0	1	1	0	0	22	0	2547.28	Q8VDM6	Q8VDM6	388	409	Hnrnpul1	Heterogeneous nuclear ribonucleoprotein U-like protein 1	yes	yes	3	1.1428e-22	100.85	By MS/MS	By MS/MS	By MS/MS	By MS/MS
AEQAPEALPHLSPEALGYFR	PPGRDGYPRLPAAARAEQAPEALPHLSPEA	EALPHLSPEALGYFRRALSALKVAPDAAEE	R	A	E	F	R	R	4	1	0	0	0	1	3	1	1	0	3	0	0	1	3	1	0	0	1	0	0	0	20	0	2195.1	Q3U7B7;Q3U480;Q8BMC4	Q3U7B7	47	66	Nop9	Nucleolar protein 9	yes	no	3	7.5235e-05	49.865			By MS/MS	By MS/MS	By MS/MS
AEQDVENELLDYDEDEEPQAPQESTPAPPK	______________________________	EEPQAPQESTPAPPKKDVKGSYVSIHSSGF	M	A	E	P	K	K	3	0	1	4	0	3	7	0	0	0	2	1	0	0	5	1	1	0	1	1	0	0	30	0	3382.48	Q3UVN0;Q3T9L0;Q8VDW0;Q3U837;Q3TPL7;Q3TIE4;D6RHT5	Q3UVN0	2	31	Ddx39;Ddx39a	ATP-dependent RNA helicase DDX39A	yes	no	3	1.3006e-10	68.104	By MS/MS	By MS/MS			By MS/MS
AEQEEEFISNTLFK	ENRDLRKASVTIQARAEQEEEFISNTLFKK	RAEQEEEFISNTLFKKIQALQKEKETLAVN	R	A	E	F	K	K	1	0	1	0	0	1	4	0	0	1	1	1	0	2	0	1	1	0	0	0	0	0	14	0	1683.8	D3YZP9	D3YZP9	98	111	Ccdc6	Coiled-coil domain-containing protein 6	yes	yes	2	0.00039611	69.451	By MS/MS	By MS/MS	By MS/MS	By MS/MS	By MS/MS
AEQEPTAEQLAQIAAENEEDEHSVNYKPPAQK	______________________________	EEDEHSVNYKPPAQKSIQEIQELDKDDESL	M	A	E	Q	K	S	6	0	2	1	0	4	7	0	1	1	1	2	0	0	3	1	1	0	1	1	0	0	32	1	3563.67	Q99PT1	Q99PT1	2	33	Arhgdia	Rho GDP-dissociation inhibitor 1	yes	yes	3;4	1.9537e-45	127.14	By MS/MS	By MS/MS	By MS/MS	By MS/MS	By MS/MS
AEQFYCGDTEGK	SHLEAADPVVMGKTKAEQFYCGDTEGKKVM	KTKAEQFYCGDTEGKKVMSILLHGDAAFAG	K	A	E	G	K	K	1	0	0	1	1	1	2	2	0	0	0	1	0	1	0	0	1	0	1	0	0	0	12	0	1390.57	Q60597;Z4YJV4	Q60597	390	401	Ogdh	2-oxoglutarate dehydrogenase, mitochondrial	yes	no	2	1.2625e-05	103.31	By MS/MS	By MS/MS	By MS/MS	By MS/MS	By MS/MS
AEQFYCGDTEGKK	SHLEAADPVVMGKTKAEQFYCGDTEGKKVM	TKAEQFYCGDTEGKKVMSILLHGDAAFAGQ	K	A	E	K	K	V	1	0	0	1	1	1	2	2	0	0	0	2	0	1	0	0	1	0	1	0	0	0	13	1	1518.67	Q60597;Z4YJV4	Q60597	390	402	Ogdh	2-oxoglutarate dehydrogenase, mitochondrial	yes	no	3	0.0064324	48.704					By MS/MS
AEQINQAAGEASAVLAK	EGKKQAQILASEAEKAEQINQAAGEASAVL	QINQAAGEASAVLAKAKAKAEAIRILAGAL	K	A	E	A	K	A	6	0	1	0	0	2	2	1	0	1	1	1	0	0	0	1	0	0	0	1	0	0	17	0	1669.86	Q99JB2;A2AG39;F6WI02	Q99JB2	234	250	Stoml2	Stomatin-like protein 2, mitochondrial	yes	no	2	4.733e-74	204.13	By MS/MS	By MS/MS	By MS/MS	By MS/MS	By MS/MS
AEQLGAEGNVDESQK	KVHELNEEIGKLLAKAEQLGAEGNVDESQK	AEQLGAEGNVDESQKILMEVEKVRAKKKEA	K	A	E	Q	K	I	2	0	1	1	0	2	3	2	0	0	1	1	0	0	0	1	0	0	0	1	0	0	15	0	1573.72	Q3TV90;A0A0R4J047;Q9CYI4;Q05D11;D3Z765	Q3TV90	140	154	Luc7l	Putative RNA-binding protein Luc7-like 1	yes	no	2	7.4935e-17	140.45	By MS/MS	By MS/MS	By MS/MS	By MS/MS	By MS/MS
AEQMASVQNAQR	IGNELEKGLIPNKSRAEQMASVQNAQRENA	KSRAEQMASVQNAQRENAGDRADFWRMRGQ	R	A	E	Q	R	E	3	1	1	0	0	3	1	0	0	0	0	0	1	0	0	1	0	0	0	1	0	0	12	0	1331.63	A0A3B2WBH9;A0A3B2WCN9;Q9Z0U1	A0A3B2WBH9	645	656	Tjp2	Tight junction protein ZO-2	yes	no	2	1.1302e-35	202.44	By MS/MS	By MS/MS	By MS/MS	By MS/MS	By MS/MS
AEQMFGEMEVWNAISER	LENHEKMTSTTRYKKAEQMFGEMEVWNAIS	QMFGEMEVWNAISERDRLEIYEDVLFFLSK	K	A	E	E	R	D	2	1	1	0	0	1	4	1	0	1	0	0	2	1	0	1	0	1	0	1	0	0	17	0	2025.89	A0A1B0GRU8;Q9R1C7	A0A1B0GRU8	455	471	Prpf40a	Pre-mRNA-processing factor 40 homolog A	yes	no	2	0.050557	48.369	By MS/MS
AEQPHQHAMYYLR	EIIKEAYMRSLNNFRAEQPHQHAMYYLRLL	FRAEQPHQHAMYYLRLLMTEVAWTKDELKE	R	A	E	L	R	L	2	1	0	0	0	2	1	0	2	0	1	0	1	0	1	0	0	0	2	0	0	0	13	0	1642.77	F6RPJ9;Q8CGB9;Q9JHR7	F6RPJ9	643	655	Ide	Insulin-degrading enzyme	yes	no	3;4	0.0001252	67.456	By MS/MS	By MS/MS	By MS/MS	By MS/MS	By MS/MS
AEQQTADQLLAR	RGKEHEVKNLLEKGKAEQQTADQLLARADA	KGKAEQQTADQLLARADAAKALAEEAAKKG	K	A	E	A	R	A	3	1	0	1	0	3	1	0	0	0	2	0	0	0	0	0	1	0	0	0	0	0	12	0	1342.68	F8VQJ3;P02468;Q3UFZ9;Q3TRH4;Q3URV4;F6SFQ3	F8VQJ3	1328	1339	Lamc1	Laminin subunit gamma-1	yes	no	2	0.051028	34.231
AEQSLHDLQER	EHMKKMMKDLEGLHRAEQSLHDLQERLHKA	GLHRAEQSLHDLQERLHKAQEEHRTVEVEK	R	A	E	E	R	L	1	1	0	1	0	2	2	0	1	0	2	0	0	0	0	1	0	0	0	0	0	0	11	0	1324.64	P70302;A0A1B0GRA5;A0A1B0GR78	P70302	254	264	Stim1	Stromal interaction molecule 1	yes	no	2;3	8.3701e-05	82.417		By MS/MS	By MS/MS	By MS/MS	By MS/MS
AERPEDLNLPNAVITR	______________________________	ERPEDLNLPNAVITRIIKEALPDGVNISKE	M	A	E	T	R	I	2	2	2	1	0	0	2	0	0	1	2	0	0	0	2	0	1	0	0	1	0	0	16	1	1806.96	D6RDT4;A0A0R4J091;Q9JKP7	D6RDT4	2	17	Pole3	DNA polymerase epsilon subunit 3	yes	no	2	3.8276e-06	106.13	By MS/MS	By MS/MS	By MS/MS	By MS/MS	By MS/MS
AESADSLGSEDRDLLYSIDAYR	ASPKPGKFQRTRVPRAESADSLGSEDRDLL	GSEDRDLLYSIDAYRSQRFKETERPSIKQV	R	A	E	Y	R	S	3	2	0	4	0	0	2	1	0	1	3	0	0	0	0	4	0	0	2	0	0	0	22	1	2445.13	Q8K298	Q8K298	651	672	Anln	Actin-binding protein anillin	yes	yes	3	2.0491e-37	123.53	By MS/MS				By MS/MS
AESAESGGPPGAQDSAADGGPAEPK	______________________________	GAQDSAADGGPAEPKIMKVTVKTPKEKEEF	M	A	E	P	K	I	6	0	0	2	0	1	3	5	0	0	0	1	0	0	4	3	0	0	0	0	0	0	25	0	2251.98	Q8R317;Q3TN93;Q3T992	Q8R317	2	26	Ubqln1	Ubiquilin-1	yes	no	2	5.9947e-89	185.02	By MS/MS	By MS/MS	By MS/MS	By MS/MS	By MS/MS
AESCEALGTVPEHER	______________________________	AESCEALGTVPEHERILQEIESTDTACVGP	M	A	E	E	R	I	2	1	0	0	1	0	4	1	1	0	1	0	0	0	1	1	1	0	0	1	0	0	15	0	1670.76	A0A5F8MPW8;Q3U9D6;Q8R313	A0A5F8MPW8	2	16	Exoc6	Exocyst complex component 6	yes	no	2	4.2665e-05	102.97	By MS/MS	By MS/MS	By MS/MS
AESCGNGNSTGYQIR	RISAISVAERVATERAESCGNGNSTGYQIR	AESCGNGNSTGYQIRLQSRLPRKQGSILYC	R	A	E	I	R	L	1	1	2	0	1	1	1	3	0	1	0	0	0	0	0	2	1	0	1	0	0	0	15	0	1599.69	B2RQS6;Q8VHK9;A0JLR3	B2RQS6	273	287	Dhx36	ATP-dependent RNA helicase DHX36	yes	no	2	0.00023367	89.403	By MS/MS	By MS/MS			By MS/MS
AESDWDTVTVLR	______________________________	______________________________	M	A	E	L	R	K	1	1	0	2	0	0	1	0	0	0	1	0	0	0	0	1	2	1	0	2	0	0	12	0	1390.67	Q9JMG1	Q9JMG1	2	13	Edf1	Endothelial differentiation-related factor 1	yes	yes	2	0.00066256	63.694
AESDWDTVTVLRK	______________________________	______________________________	M	A	E	R	K	K	1	1	0	2	0	0	1	0	0	0	1	1	0	0	0	1	2	1	0	2	0	0	13	1	1518.77	Q9JMG1	Q9JMG1	2	14	Edf1	Endothelial differentiation-related factor 1	yes	yes	2	0.0014498	67.08		By MS/MS	By matching	By MS/MS	By MS/MS
AESEEGPDVLR	QEAAAVLMARLGVFRAESEEGPDVLRWLDR	GVFRAESEEGPDVLRWLDRQLIRLCQKFGQ	R	A	E	L	R	W	1	1	0	1	0	0	3	1	0	0	1	0	0	0	1	1	0	0	0	1	0	0	11	0	1200.56	Q3UKB4;Q3TYS4;Q3TIS3;Q3TAW4;Q9D662;Q8CDS4	Q3UKB4	536	546	Sec23b	Protein transport protein Sec23B	yes	no	2	0.0032039	58.083	By MS/MS	By MS/MS	By MS/MS	By MS/MS	By MS/MS
AESEEMETSQAGSK	TEEQQQQPQTPAENKAESEEMETSQAGSKD	KAESEEMETSQAGSKDKKTDQPPQAKKAKV	K	A	E	S	K	D	2	0	0	0	0	1	4	1	0	0	0	1	1	0	0	3	1	0	0	0	0	0	14	0	1482.61	Q3U2G2;Q571M2;Q99L75;Q61316	Q3U2G2	546	559	Hspa4	Heat shock 70 kDa protein 4	yes	no	2	8.9122e-43	179.19	By MS/MS	By MS/MS	By MS/MS	By MS/MS	By MS/MS
AESEVANLR	VVQEKVREIVRPDPKAESEVANLRLELVEQ	VRPDPKAESEVANLRLELVEQERKFRGAEE	K	A	E	L	R	L	2	1	1	0	0	0	2	0	0	0	1	0	0	0	0	1	0	0	0	1	0	0	9	0	987.499	G5E898;Q9R269	G5E898	1182	1190	Ppl	Periplakin	yes	no	2	0.0062069	58.596	By MS/MS	By matching	By MS/MS
AESFAQEMFIEQNK	ELQVNLELEKDLRKKAESFAQEMFIEQNKL	KAESFAQEMFIEQNKLKRQSHLLLQSSLPD	K	A	E	N	K	L	2	0	1	0	0	2	3	0	0	1	0	1	1	2	0	1	0	0	0	0	0	0	14	0	1670.76	Q8K2Q9	Q8K2Q9	231	244	Kiaa1598	Shootin-1	yes	yes	2	7.1861e-08	117.98	By MS/MS	By MS/MS	By MS/MS	By MS/MS	By MS/MS
AESLIFR	KGTIVTIEGPRFSSRAESLIFRTWGADVVN	EGPRFSSRAESLIFRTWGADVVNMTTVPEV	R	A	E	F	R	T	1	1	0	0	0	0	1	0	0	1	1	0	0	1	0	1	0	0	0	0	0	0	7	0	834.46	Q9CQ65	Q9CQ65	181	187	Mtap	S-methyl-5-thioadenosine phosphorylase	yes	yes	2	0.0032854	114.02	By MS/MS	By MS/MS		By MS/MS	By MS/MS
AESLIGVYPEQGDCVISK	FQAIVISLKEEFYTKAESLIGVYPEQGDCV	LIGVYPEQGDCVISKVLTFDLTKYPDANPN	K	A	E	S	K	V	1	0	0	1	1	1	2	2	0	2	1	1	0	0	1	2	0	0	1	2	0	0	18	0	1950.96	Q9CU62;Q7TNG4;Q6A0B0	Q9CU62	1197	1214	Smc1a	Structural maintenance of chromosomes protein 1A	yes	no	2	7.5864e-05	92.939	By MS/MS		By MS/MS	By matching	By MS/MS
AESPEMEVNLPK	MPKIKMPKFGMPGFKAESPEMEVNLPKSDI	GFKAESPEMEVNLPKSDIDVSGPNVDVKVP	K	A	E	P	K	S	1	0	1	0	0	0	3	0	0	0	1	1	1	0	2	1	0	0	0	1	0	0	12	0	1342.64	E9Q616;Q6UL10;Q61484	E9Q616	891	902	Ahnak		yes	no	2	4.2253e-07	112.75	By MS/MS	By MS/MS	By MS/MS	By MS/MS	By MS/MS
AESQLLECK	KMTSIRQHLEETTQKAESQLLECKASWEER	EETTQKAESQLLECKASWEERERVLKDEVS	K	A	E	C	K	A	1	0	0	0	1	1	2	0	0	0	2	1	0	0	0	1	0	0	0	0	0	0	9	0	1063.52	Q7M739;F6ZDS4;Q3V1L5	Q7M739	1120	1128	Tpr	Nucleoprotein TPR	yes	no	2	0.0089552	56.378		By MS/MS		By MS/MS	By MS/MS
AESQNVAEESELETQK	GLLAIEHELQQDSEKAESQNVAEESELETQ	ESQNVAEESELETQKCFPSDETCEKSEKTV	K	A	E	Q	K	C	2	0	1	0	0	2	5	0	0	0	1	1	0	0	0	2	1	0	0	1	0	0	16	0	1790.82	Q6NVE8	Q6NVE8	124	139	Wdr44	WD repeat-containing protein 44	yes	yes	2	0.007887	41.684		By matching	By matching
AESSAATQSPSVSSSSSGAEPSALGGGGGSPGACPALGAK	______________________________	GGGGSPGACPALGAKSCGSSCADSFVSSSS	M	A	E	A	K	S	8	0	0	0	1	1	2	8	0	0	2	1	0	0	4	11	1	0	0	1	0	0	40	0	3475.6	Q9ES97	Q9ES97	2	41	Rtn3	Reticulon-3	yes	yes	3	2.5345e-86	147.27	By MS/MS	By MS/MS	By MS/MS	By MS/MS	By MS/MS
AESSESLSASSPAR	______________________________	MAESSESLSASSPARQRRRISDPLTSSPGR	M	A	E	A	R	Q	3	1	0	0	0	0	2	0	0	0	1	0	0	0	1	6	0	0	0	0	0	0	14	0	1377.64	Q3UJN1;P97310;Q3UK39	Q3UJN1	2	15	Mcm2	DNA helicase;DNA replication licensing factor MCM2	yes	no	2	2.7978e-07	102.4	By MS/MS	By MS/MS	By MS/MS	By MS/MS	By MS/MS
AESTEQEPSAPK	TVIAPVRKEEEETPKAESTEQEPSAPKAEE	TPKAESTEQEPSAPKAEEDGRRHGFLILSR	K	A	E	P	K	A	2	0	0	0	0	1	3	0	0	0	0	1	0	0	2	2	1	0	0	0	0	0	12	0	1272.58	A0A2R8VK76;Q9EPU4;Q3U1X8	A0A2R8VK76	551	562	Cpsf1	Cleavage and polyadenylation specificity factor subunit 1	yes	no	2	0.00017188	85.377	By MS/MS	By MS/MS	By MS/MS	By matching	By MS/MS
AESTPEIAEQR	VYLQNWSHVLSYVSKAESTPEIAEQRGERD	YVSKAESTPEIAEQRGERDSQTQAILTKLK	K	A	E	Q	R	G	2	1	0	0	0	1	3	0	0	1	0	0	0	0	1	1	1	0	0	0	0	0	11	0	1229.59	Q3MIA8;G3UXW9;Q99LD4;B1ATU4	Q3MIA8	221	231	Gps1	COP9 signalosome complex subunit 1	yes	no	2	0.00013999	90.15	By matching	By MS/MS	By MS/MS	By MS/MS	By MS/MS
AETAPLPTSVDDTPEVLNR	EAKLDGETASDSESRAETAPLPTSVDDTPE	PLPTSVDDTPEVLNRALSNLSSRWKNWWVR	R	A	E	N	R	A	2	1	1	2	0	0	2	0	0	0	2	0	0	0	3	1	3	0	0	2	0	0	19	0	2024.01	Q6PBC0;Q99L43;A2AMQ5	Q6PBC0	38	56	Cds2	Phosphatidate cytidylyltransferase 2;Phosphatidate cytidylyltransferase	yes	no	2	9.8251e-41	166.48	By MS/MS	By MS/MS	By MS/MS	By MS/MS	By MS/MS
AETHYAPLSSAFPFVTSYQTGSSR	______________________________	SAFPFVTSYQTGSSRLPEVSRSTERALREG	M	A	E	S	R	L	3	1	0	0	0	1	1	1	1	0	1	0	0	2	2	5	3	0	2	1	0	0	24	0	2603.23	V9PVS1;U5NJN6;J7NUP1	V9PVS1	2	25	Irgm1		yes	no	2;3	2.4274e-06	89.541	By MS/MS	By MS/MS	By matching
AETLEFNDIFQEVK	______________________________	MAETLEFNDIFQEVKGSMNDGRLRLSRQGI	M	A	E	V	K	G	1	0	1	1	0	1	3	0	0	1	1	1	0	2	0	0	1	0	0	1	0	0	14	0	1681.82	A2AW05;Q05DR5;Q08943	A2AW05	2	15	Ssrp1	FACT complex subunit SSRP1	yes	no	2	4.6003e-54	226.4	By MS/MS	By MS/MS	By MS/MS	By MS/MS	By MS/MS
AETLMTVTDPVHDIAFAPNLGR	VQIFEYNENTRKYAKAETLMTVTDPVHDIA	TDPVHDIAFAPNLGRSFHILAVATKDVRIF	K	A	E	G	R	S	3	1	1	2	0	0	1	1	1	1	2	0	1	1	2	0	3	0	0	2	0	0	22	0	2367.19	Q8R2U0	Q8R2U0	212	233	Seh1l	Nucleoporin SEH1	yes	yes	3	2.3192e-13	70.99	By MS/MS			By MS/MS	By MS/MS
AETLSGLGDASAAGAAAVSSAASETGTR	______________________________	GAAAVSSAASETGTRRLSDLRVIDLRAELK	M	A	E	T	R	R	9	1	0	1	0	0	2	4	0	0	2	0	0	0	0	5	3	0	0	1	0	0	28	0	2478.18	S4R1M2;D3YXK2	S4R1M2	2	29	Safb	Scaffold attachment factor B1	yes	no	2	2.7412e-31	162.15	By MS/MS
AETLSGLGDASAAGAAAVSSAASETGTRR	______________________________	AAAVSSAASETGTRRLSDLRVIDLRAELKK	M	A	E	R	R	L	9	2	0	1	0	0	2	4	0	0	2	0	0	0	0	5	3	0	0	1	0	0	29	1	2634.28	S4R1M2;D3YXK2	S4R1M2	2	30	Safb	Scaffold attachment factor B1	yes	no	3	1.5955e-17	96.338	By MS/MS	By MS/MS	By MS/MS	By MS/MS	By MS/MS
AETPGPQIK	REKAERAARLAKEAKAETPGPQIKELTDEE	LAKEAKAETPGPQIKELTDEEAERLQLEID	K	A	E	I	K	E	1	0	0	0	0	1	1	1	0	1	0	1	0	0	2	0	1	0	0	0	0	0	9	0	939.503	O35685	O35685	97	105	Nudc	Nuclear migration protein nudC	yes	yes	2	0.01059	52.403	By MS/MS	By MS/MS	By MS/MS	By MS/MS
AETSDVANAVLDGADCIMLSGETAK	TQMLESMITKARPTRAETSDVANAVLDGAD	LDGADCIMLSGETAKGSFPVEAVKMQHAIV	R	A	E	A	K	G	5	0	1	3	1	0	2	2	0	1	2	1	1	0	0	2	2	0	0	2	0	0	25	0	2524.17	Q3UEH4;E9Q509;Q3UEI4;G3X925;A7MCU9;P53657	Q3UEH4	355	379	Pklr	Pyruvate kinase;Pyruvate kinase PKLR	yes	no	2	1.9917e-06	98.077	By MS/MS		By MS/MS
AETSPPPVAAKPVALPGSQGTSLNLK	ETSLPLVFPKPMTLRAETSPPPVAAKPVAL	PVALPGSQGTSLNLKTLKTFGAPRPYSSSG	R	A	E	L	K	T	4	0	1	0	0	1	1	2	0	0	3	2	0	0	5	3	2	0	0	2	0	0	26	1	2529.38	B1AZ15;B1AZ14;Q3UMF0	B1AZ15	1056	1081	Cobll1	Cordon-bleu protein-like 1	yes	no	3	6.7594e-05	49.25		By MS/MS			By MS/MS
AETVADTR	______________________________	______________________________	M	A	E	T	R	R	2	1	0	1	0	0	1	0	0	0	0	0	0	0	0	0	2	0	0	1	0	0	8	0	861.419	Q78ZM0;O70492;D3Z789;D3Z6Z0	Q78ZM0	2	9	Snx3	Sorting nexin-3	yes	no	1	0.0039664	68.915		By MS/MS	By MS/MS	By MS/MS
AETVADTRR	______________________________	______________________________	M	A	E	R	R	L	2	2	0	1	0	0	1	0	0	0	0	0	0	0	0	0	2	0	0	1	0	0	9	1	1017.52	Q78ZM0;O70492;D3Z789;D3Z6Z0	Q78ZM0	2	10	Snx3	Sorting nexin-3	yes	no	2	0.0066466	63.419		By MS/MS		By MS/MS
AEVAAEFLNDRVPNCNVVPHFNK	NRQFLFRPKDVGRPKAEVAAEFLNDRVPNC	NDRVPNCNVVPHFNKIQDFNDTFYRQFHII	K	A	E	N	K	I	3	1	4	1	1	0	2	0	1	0	1	1	0	2	2	0	0	0	0	4	0	0	23	1	2626.3	Q8C878;Q3TL72;Q66JT6	Q8C878	125	147	Uba3	NEDD8-activating enzyme E1 catalytic subunit	yes	no	3	9.2422e-31	131.65				By MS/MS
AEVAAGDHPTDAEMK	ANMFERLAEEEHKVKAEVAAGDHPTDAEMK	AEVAAGDHPTDAEMKGERNNVAENQSRVET	K	A	E	M	K	G	4	0	0	2	0	0	2	1	1	0	0	1	1	0	1	0	1	0	0	1	0	0	15	0	1540.68	P30416;Q8CBS1	P30416	427	441	Fkbp4	Peptidyl-prolyl cis-trans isomerase FKBP4;Peptidyl-prolyl cis-trans isomerase FKBP4, N-terminally processed	yes	no	2;3	4.9303e-121	238.2	By MS/MS	By MS/MS	By MS/MS	By MS/MS	By MS/MS
AEVAAGDHPTDAEMKGER	ANMFERLAEEEHKVKAEVAAGDHPTDAEMK	AAGDHPTDAEMKGERNNVAENQSRVETEA_	K	A	E	E	R	N	4	1	0	2	0	0	3	2	1	0	0	1	1	0	1	0	1	0	0	1	0	0	18	1	1882.85	P30416;Q8CBS1	P30416	427	444	Fkbp4	Peptidyl-prolyl cis-trans isomerase FKBP4;Peptidyl-prolyl cis-trans isomerase FKBP4, N-terminally processed	yes	no	3	8.0557e-14	95.767	By MS/MS	By MS/MS	By MS/MS	By MS/MS	By MS/MS
AEVDLQGIK	MGTDEETLIRIIVTRAEVDLQGIKAKFQEK	RIIVTRAEVDLQGIKAKFQEKYQKSLSDMV	R	A	E	I	K	A	1	0	0	1	0	1	1	1	0	1	1	1	0	0	0	0	0	0	0	1	0	0	9	0	971.529	Q99JG3;Q9CVK5	Q99JG3	277	285	Anxa13	Annexin A13;Annexin	yes	no	2	0.0010076	76.478	By MS/MS	By MS/MS	By MS/MS	By MS/MS	By MS/MS
AEVDMDTDAPQVSHKPGGEPK	LRAWTQVLLGQAEDKAEVDMDTDAPQVSHK	TDAPQVSHKPGGEPKIKNVVHELRITNQVI	K	A	E	P	K	I	2	0	0	3	0	1	2	2	1	0	0	2	1	0	3	1	1	0	0	2	0	0	21	1	2207.02	Q9JHU4	Q9JHU4	932	952	Dync1h1	Cytoplasmic dynein 1 heavy chain 1	yes	yes	3;4	3.6085e-20	99.508	By MS/MS	By MS/MS	By MS/MS	By MS/MS	By MS/MS
AEVDVADELLENLAK	SAADLSMLVLESLEKAEVDVADELLENLAK	AEVDVADELLENLAKVFSLMDPNSPERVAF	K	A	E	A	K	V	3	0	1	2	0	0	3	0	0	0	3	1	0	0	0	0	0	0	0	2	0	0	15	0	1627.83	D3Z4J5;Q9D1H7;D3Z7S0	D3Z4J5	95	109	Get4	Golgi to ER traffic protein 4 homolog	yes	no	2	1.4081e-05	93.623	By MS/MS	By MS/MS	By MS/MS	By MS/MS	By MS/MS
AEVEEEMEEEEAEEEQVVEEEPTVK	EITEKKAKKAKIKIKAEVEEEMEEEEAEEE	EAEEEQVVEEEPTVKKKKKKDKKKHIKEEP	K	A	E	V	K	K	2	0	0	0	0	1	14	0	0	0	0	1	1	0	1	0	1	0	0	4	0	0	25	0	2948.25	Q6DFW4;A0A087WQ46	Q6DFW4	468	492	Nop58	Nucleolar protein 58	yes	no	2	5.7794e-21	151.8		By MS/MS	By MS/MS	By MS/MS	By MS/MS
AEVEEEMEEEEAEEEQVVEEEPTVKK	EITEKKAKKAKIKIKAEVEEEMEEEEAEEE	AEEEQVVEEEPTVKKKKKKDKKKHIKEEPL	K	A	E	K	K	K	2	0	0	0	0	1	14	0	0	0	0	2	1	0	1	0	1	0	0	4	0	0	26	1	3076.34	Q6DFW4;A0A087WQ46	Q6DFW4	468	493	Nop58	Nucleolar protein 58	yes	no	3	8.3551e-14	92.833	By matching	By MS/MS	By MS/MS	By MS/MS	By MS/MS
AEVEELALEVEQK				A	E	Q	K		2	0	0	0	0	1	5	0	0	0	2	1	0	0	0	0	0	0	0	2	0	0	13	0	1485.76		REV__Q6A078					yes	no	2	0.0033467	72.643	By MS/MS			By MS/MS	By MS/MS
AEVEETLK	______________________________	______________________________	M	A	E	L	K	R	1	0	0	0	0	0	3	0	0	0	1	1	0	0	0	0	1	0	0	1	0	0	8	0	917.471	P62627	P62627	2	9	Dynlrb1	Dynein light chain roadblock-type 1	yes	yes	1	0.060345	50.607			By matching		By matching
AEVEETLKR	______________________________	______________________________	M	A	E	K	R	L	1	1	0	0	0	0	3	0	0	0	1	1	0	0	0	0	1	0	0	1	0	0	9	1	1073.57	P62627	P62627	2	10	Dynlrb1	Dynein light chain roadblock-type 1	yes	yes	2	0.025737	51.346	By MS/MS	By MS/MS	By MS/MS	By MS/MS
AEVELVVQDGR	GVYVCEGVNLIGRDKAEVELVVQDGRMKSQ	GRDKAEVELVVQDGRMKSQITNGHQLTVHL	K	A	E	G	R	M	1	1	0	1	0	1	2	1	0	0	1	0	0	0	0	0	0	0	0	3	0	0	11	0	1213.63	Q544V4	Q544V4	302	312			yes	yes	2	0.018872	51.762
AEVGQEGEAGQFDGEK	PTQALAAGAVPILAKAEVGQEGEAGQFDGE	EVGQEGEAGQFDGEKVKDGQCVKELEVPVH	K	A	E	E	K	V	2	0	0	1	0	2	4	4	0	0	0	1	0	1	0	0	0	0	0	1	0	0	16	0	1649.72	A0A668KLV9;A0A668KLD3;B2RRE0;Q9WTQ5	A0A668KLV9	1147	1162	Akap12	A-kinase anchor protein 12	yes	no	2	1.6751e-88	211.52	By MS/MS	By MS/MS	By MS/MS	By MS/MS	By MS/MS
AEVGQEGEAGQFDGEKVK	PTQALAAGAVPILAKAEVGQEGEAGQFDGE	GQEGEAGQFDGEKVKDGQCVKELEVPVHTG	K	A	E	V	K	D	2	0	0	1	0	2	4	4	0	0	0	2	0	1	0	0	0	0	0	2	0	0	18	1	1876.88	A0A668KLV9;A0A668KLD3;B2RRE0;Q9WTQ5	A0A668KLV9	1147	1164	Akap12	A-kinase anchor protein 12	yes	no	3	0.0040419	47.568			By MS/MS
AEVIMNYHVGETVLSLQK	KALWDRGLLNGASQKAEVIMNYHVGETVLS	IMNYHVGETVLSLQKTTLIPGGSESLVYTT	K	A	E	Q	K	T	1	0	1	0	0	1	2	1	1	1	2	1	1	0	0	1	1	0	1	3	0	0	18	0	2030.05	B2RSV4;Q921M3	B2RSV4	1089	1106	Sf3b3	Splicing factor 3B subunit 3	yes	no	2;3	0.00019487	55.33	By MS/MS		By matching		By matching
AEVITCDVLLVCIGR	DGKIDVSVEAASGGKAEVITCDVLLVCIGR	AEVITCDVLLVCIGRRPFTQNLGLEELGIE	K	A	E	G	R	R	1	1	0	1	2	0	1	1	0	2	2	0	0	0	0	0	1	0	0	3	0	0	15	0	1690.9	O08749;Q3TIE8	O08749	301	315	Dld	Dihydrolipoyl dehydrogenase, mitochondrial;Dihydrolipoyl dehydrogenase	yes	no	2	0.027124	45.257			By MS/MS
AEVLDDGLPEDVLFGNLDLLPPSGK	VAQNICQYRSLQYSRAEVLDDGLPEDVLFG	DVLFGNLDLLPPSGKSTKPGAAPTEHKGLV	R	A	E	G	K	S	1	0	1	4	0	0	2	3	0	0	6	1	0	1	3	1	0	0	0	2	0	0	25	0	2622.34	Q8VDP4	Q8VDP4	763	787	Ccar2	Cell cycle and apoptosis regulator protein 2	yes	yes	2	1.4109e-05	54.598		By matching	By MS/MS		By MS/MS
AEVLSEEPILK	HFMKAFQKIVVLFYKAEVLSEEPILKWYKD	LFYKAEVLSEEPILKWYKDAHVAKGKSVFL	K	A	E	L	K	W	1	0	0	0	0	0	3	0	0	1	2	1	0	0	1	1	0	0	0	1	0	0	11	0	1226.68	A0A087WQS2;Q9CQC6;Q9CVI6	A0A087WQS2	401	411	Bzw1	Basic leucine zipper and W2 domain-containing protein 1	yes	no	2	0.00010698	90.906	By MS/MS	By MS/MS	By MS/MS	By MS/MS	By MS/MS
AEVLWLMGAK	SLEALLQRAVAHCPKAEVLWLMGAKSKWLA	AHCPKAEVLWLMGAKSKWLAGDVPAARSIL	K	A	E	A	K	S	2	0	0	0	0	0	1	1	0	0	2	1	1	0	0	0	0	1	0	1	0	0	10	0	1116.6	Q91YR7	Q91YR7	607	616	Prpf6	Pre-mRNA-processing factor 6	yes	yes	2	0.00071959	73.248	By MS/MS	By MS/MS		By MS/MS	By MS/MS
AEVPAALEK	FGYAVGEVEAMVHEKAEVPAALEKIITVSS	AMVHEKAEVPAALEKIITVSSMLGVPAQEE	K	A	E	E	K	I	3	0	0	0	0	0	2	0	0	0	1	1	0	0	1	0	0	0	0	1	0	0	9	0	926.507	Q8JZL3	Q8JZL3	166	174	Thtpa	Thiamine-triphosphatase	yes	yes	2	0.067722	45.081		By MS/MS	By MS/MS		By MS/MS
AEVQNLGGELVVSGVDSAMSLIQAAK	IALYCHQLNICSKVKAEVQNLGGELVVSGV	VSGVDSAMSLIQAAKNLMNAVVQTVKASYV	K	A	E	A	K	N	4	0	1	1	0	2	2	3	0	1	3	1	1	0	0	3	0	0	0	4	0	0	26	0	2585.34	Q545R0;P26231;Q3TGQ3;Q6NV50	Q545R0	798	823	Ctnna1	Catenin alpha-1	yes	no	2;3	1.248e-204	235.75	By MS/MS	By MS/MS	By MS/MS	By MS/MS	By MS/MS
AEVQQLR	______________________________	______________________________	M	A	E	L	R	V	1	1	0	0	0	2	1	0	0	0	1	0	0	0	0	0	0	0	0	1	0	0	7	0	842.461	Q9CR98;A0A0N4SWI4	Q9CR98	2	8	Fam136a	Protein FAM136A	yes	no	1;2	0.0084255	105.2	By matching	By MS/MS	By MS/MS	By MS/MS	By MS/MS
AEVSIQNNK	PGTLGLEAVSDSGAKAEVSIQNNKDGTYAV	SDSGAKAEVSIQNNKDGTYAVTYVPLTAGM	K	A	E	N	K	D	1	0	2	0	0	1	1	0	0	1	0	1	0	0	0	1	0	0	0	1	0	0	9	0	1001.51	Q80X90	Q80X90	1178	1186	Flnb	Filamin-B	yes	yes	2	0.017557	60.118	By MS/MS
AEVTAFTNSIDAELR	VRQEVVQYEDEPDLRAEVTAFTNSIDAELR	AEVTAFTNSIDAELRQIDKLHVELRRLQHR	R	A	E	L	R	Q	3	1	1	1	0	0	2	0	0	1	1	0	0	1	0	1	2	0	0	1	0	0	15	0	1635.81	G5E898;Q9R269;Q8CEH5	G5E898	1364	1378	Ppl	Periplakin	yes	no	2	6.566e-09	153.74	By MS/MS
AEVTEEVEDGKEEDEEEEAENALPIPANK	VDSNKPVRELIAEAKAEVTEEVEDGKEEDE	EEEEAENALPIPANKRASSDLSIASSEEDK	K	A	E	N	K	R	4	0	2	2	0	0	11	1	0	1	1	2	0	0	2	0	1	0	0	2	0	0	29	1	3212.44	O54988;A2RRK3	O54988	309	337	Slk	STE20-like serine/threonine-protein kinase	yes	no	3	3.7184e-10	66.793	By MS/MS	By MS/MS	By MS/MS		By MS/MS
AEVTLDGVWPTDK	DDNQKPPVGEGLNRKAEVTLDGVWPTDKTS	RKAEVTLDGVWPTDKTSRCLIKSPDRLADI	K	A	E	D	K	T	1	0	0	2	0	0	1	1	0	0	1	1	0	0	1	0	2	1	0	2	0	0	13	0	1429.71	A0A1B0GSX7;Q6PFD9;B7ZN81;B2RQL0;A0A140T8J8;Q3TPG3;A0A1B0GRB5;Q3UJE5;A0A1B0GRA7	A0A1B0GSX7	819	831	Nup98	Nuclear pore complex protein Nup98-Nup96;Nuclear pore complex protein Nup98;Nuclear pore complex protein Nup96	yes	no	2	7.8243e-05	90.913	By MS/MS	By MS/MS	By MS/MS	By MS/MS	By MS/MS
AEVVDEIAAK	QIGTQNSLELLEDPKAEVVDEIAAKLGLRK	LEDPKAEVVDEIAAKLGLRKVGWIFTDLVS	K	A	E	A	K	L	3	0	0	1	0	0	2	0	0	1	0	1	0	0	0	0	0	0	0	2	0	0	10	0	1043.55	Q3UE06;Q3UDU9;P60670	Q3UE06	293	302	Nploc4	Nuclear protein localization protein 4 homolog	yes	no	2	0.040596	38.086
AEWMIAAQTCFK	GLKPKNTIAIFCETRAEWMIAAQTCFKYNF	ETRAEWMIAAQTCFKYNFPLVTLYATLGRE	R	A	E	F	K	Y	3	0	0	0	1	1	1	0	0	1	0	1	1	1	0	0	1	1	0	0	0	0	12	0	1441.67	Q91YN3;Q8BW44;Q9QUJ7	Q91YN3	120	131	Acsl4	Long-chain-fatty-acid--CoA ligase 4	yes	no	2	0.0067816	49.5				By matching
AEYDLTTR	______________________________	______________________________	M	A	E	T	R	I	1	1	0	1	0	0	1	0	0	0	1	0	0	0	0	0	2	0	1	0	0	0	8	0	967.461	Q3UIG0;P60229;Q9CT23	Q3UIG0	2	9	Eif3e	Eukaryotic translation initiation factor 3 subunit E	yes	no	1;2	4.6345e-07	145.34	By matching	By MS/MS	By MS/MS	By MS/MS	By MS/MS
AEYEFDSPYWDDISDSAK	FYDENDAKLFEQILKAEYEFDSPYWDDISD	EFDSPYWDDISDSAKDFIRHLMEKDPEKRF	K	A	E	A	K	D	2	0	0	4	0	0	2	0	0	1	0	1	0	1	1	3	0	1	2	0	0	0	18	0	2136.88	Q8BJA6;Q3UY68;Q91YS8;Q3TDH8;Q3TDM2;Q3UH04;B1AW58;Q8BW96	Q8BJA6	233	250	Camk1;Camk1d	Calcium/calmodulin-dependent protein kinase type 1;Calcium/calmodulin-dependent protein kinase type 1D	yes	no	2	7.635e-14	114.56		By MS/MS	By MS/MS	By MS/MS	By MS/MS
AEYEGDGIPTVFVSVAGR	VTSAHKGPDETLRIKAEYEGDGIPTVFVSV	EGDGIPTVFVSVAGRSNGLGPVLSGNTAYP	K	A	E	G	R	S	2	1	0	1	0	0	2	3	0	1	0	0	0	1	1	1	1	0	1	3	0	0	18	0	1865.92	Q9DCL9	Q9DCL9	314	331	Paics	Multifunctional protein ADE2;Phosphoribosylaminoimidazole-succinocarboxamide synthase;Phosphoribosylaminoimidazole carboxylase	yes	yes	2	3.5295e-41	168.89	By MS/MS	By MS/MS	By MS/MS	By MS/MS	By MS/MS
AEYGTLLQDLTNNITLEDLEQLK	______________________________	DLTNNITLEDLEQLKSACKEDIPSEKSEEI	M	A	E	L	K	S	1	0	2	2	0	2	3	1	0	1	6	1	0	0	0	0	3	0	1	0	0	0	23	0	2633.34	Q62048;D3Z375	Q62048	2	24	Pea15;Pea15a	Astrocytic phosphoprotein PEA-15	yes	no	2	9.4478e-05	59.709
AEYLASIFGTEK	______________________________	______________________________	M	A	E	E	K	D	2	0	0	0	0	0	2	1	0	1	1	1	0	1	0	1	1	0	1	0	0	0	12	0	1327.67	Q14C24;Q9D883;G3UW94;E9Q5Y2;E9PUZ3;E9Q1I7;Q8BGJ9;A0A494BA95;A0A494B9X9;E9Q809;F8WH71;E9Q5J3;E9PWX6;E9PWM2	Q14C24	2	13	U2af1;U2af1l4	Splicing factor U2AF 35 kDa subunit;Splicing factor U2AF 26 kDa subunit	yes	no	2	3.6036e-06	132.32	By MS/MS	By MS/MS	By MS/MS	By MS/MS	By MS/MS
AEYLASIFGTEKDK	______________________________	MAEYLASIFGTEKDKVNCSFYFKIGACRHG	M	A	E	D	K	V	2	0	0	1	0	0	2	1	0	1	1	2	0	1	0	1	1	0	1	0	0	0	14	1	1570.79	Q14C24;Q9D883;G3UW94;E9Q5Y2;E9PUZ3;E9Q1I7;Q8BGJ9;A0A494BA95;A0A494B9X9;E9Q809;F8WH71;E9Q5J3;E9PWX6;E9PWM2	Q14C24	2	15	U2af1;U2af1l4	Splicing factor U2AF 35 kDa subunit;Splicing factor U2AF 26 kDa subunit	yes	no	2	5.008e-42	172.13	By MS/MS	By MS/MS	By MS/MS	By MS/MS	By MS/MS
AEYLCQIGDK	KNLGESEIRDAMMAKAEYLCQIGDKEGALT	AMMAKAEYLCQIGDKEGALTAFRKTYDKTV	K	A	E	D	K	E	1	0	0	1	1	1	1	1	0	1	1	1	0	0	0	0	0	0	1	0	0	0	10	0	1182.56	Q99JI4;Q8C1T2;A0A286YDW8	Q99JI4	108	117	Psmd6	26S proteasome non-ATPase regulatory subunit 6	yes	no	2	0.0066782	64.841	By MS/MS	By MS/MS	By MS/MS	By MS/MS
AEYLCQIGDKEGALTAFR	KNLGESEIRDAMMAKAEYLCQIGDKEGALT	LCQIGDKEGALTAFRKTYDKTVALGHRLDI	K	A	E	F	R	K	3	1	0	1	1	1	2	2	0	1	2	1	0	1	0	0	1	0	1	0	0	0	18	1	2028	Q99JI4;Q8C1T2	Q99JI4	108	125	Psmd6	26S proteasome non-ATPase regulatory subunit 6	yes	no	2;3	0.00011958	78.486	By MS/MS	By MS/MS	By matching	By matching
AEYLCQIGDKEGALTAFRK	KNLGESEIRDAMMAKAEYLCQIGDKEGALT	CQIGDKEGALTAFRKTYDKTVALGHRLDIV	K	A	E	R	K	T	3	1	0	1	1	1	2	2	0	1	2	2	0	1	0	0	1	0	1	0	0	0	19	2	2156.09	Q99JI4;Q8C1T2	Q99JI4	108	126	Psmd6	26S proteasome non-ATPase regulatory subunit 6	yes	no	3	0.01424	44.735			By matching	By MS/MS
AEYLGSCLLHK	NQPYKWISYKQVSDRAEYLGSCLLHKGYKS	VSDRAEYLGSCLLHKGYKSSQDQFVGIFAQ	R	A	E	H	K	G	1	0	0	0	1	0	1	1	1	0	3	1	0	0	0	1	0	0	1	0	0	0	11	0	1276.65	Q3UKS0;Q3UC67;Q8JZR0;A0A286YCF3	Q3UKS0	115	125	Acsl5	Long-chain-fatty-acid--CoA ligase 5	yes	no	2	0.0013372	64.654			By MS/MS
AEYWAVSSLTGENVR	SLMEKDALKVAQEIKAEYWAVSSLTGENVR	AEYWAVSSLTGENVREFFFRVAALTFEANV	K	A	E	V	R	E	2	1	1	0	0	0	2	1	0	0	1	0	0	0	0	2	1	1	1	2	0	0	15	0	1680.81	Q0PD20;Q3TV85;B1AQD3;B1AQD4;Q64008	Q0PD20	192	206	Rab34	Ras-related protein Rab-34	yes	no	2	0.0012193	64.55					By MS/MS
AFAAGADIK	QDPAVGAIVLTGGDKAFAAGADIKEMQNRT	LTGGDKAFAAGADIKEMQNRTFQDCYSSKF	K	A	F	I	K	E	4	0	0	1	0	0	0	1	0	1	0	1	0	1	0	0	0	0	0	0	0	0	9	0	862.455	Q8BH95;Q8BU95	Q8BH95	93	101	Echs1	Enoyl-CoA hydratase, mitochondrial	yes	no	1;2	0.0016048	93.429	By MS/MS	By MS/MS	By MS/MS	By MS/MS	By MS/MS
AFAAQEDLEK	AKKKKEEEATEWQHKAFAAQEDLEKTKEEL	EWQHKAFAAQEDLEKTKEELKTVMSAPPPP	K	A	F	E	K	T	3	0	0	1	0	1	2	0	0	0	1	1	0	1	0	0	0	0	0	0	0	0	10	0	1120.54	Q3TH46;Q3U111;P26043;A0A5F8MPB9;Q3UJJ8;Q3TS74	Q3TH46	523	532	Rdx	Radixin	yes	no	2	0.00020831	105.57	By MS/MS	By MS/MS	By MS/MS	By MS/MS
AFAAVPTVHPPENSATQPPTPGPAASPEQLSFR	PSPDELPANVKQAYRAFAAVPTVHPPENSA	PTPGPAASPEQLSFRERQKYFELEVRVPQA	R	A	F	F	R	E	6	1	1	0	0	2	2	1	1	0	1	0	0	2	8	3	3	0	0	2	0	0	33	0	3368.68	Q80U72;D3YU97	Q80U72	1306	1338	Scrib	Protein scribble homolog	yes	no	3	8.975e-10	60.541	By MS/MS	By MS/MS		By MS/MS
AFADALEVIPMALSENSGMNPIQTMTEVR	QEADKCPTLEQYAMRAFADALEVIPMALSE	ENSGMNPIQTMTEVRARQVKESNPALGIDC	R	A	F	V	R	A	4	1	2	1	0	1	3	1	0	2	2	0	3	1	2	2	2	0	0	2	0	0	29	0	3134.51	P80316	P80316	450	478	Cct5	T-complex protein 1 subunit epsilon	yes	yes	3	2.9273e-65	157.31	By MS/MS	By MS/MS	By MS/MS
AFADAMEVIPSTLAENAGLNPISTVTELR	EYSRTLSGMESYCVRAFADAMEVIPSTLAE	ENAGLNPISTVTELRNRHAQGEKTTGINVR	R	A	F	L	R	N	5	1	2	1	0	0	3	1	0	2	3	0	1	1	2	2	3	0	0	2	0	0	29	0	3029.54	Q564F4;Q3UJZ8;Q3TII0;P80315;G5E839	Q564F4	453	481	Cct4	T-complex protein 1 subunit delta	yes	no	3	1.358e-13	83.788		By MS/MS			By MS/MS
AFADEPPEPEASPSLWEIEFAK	KYLFKGKRLSIFADKAFADEPPEPEASPSL	EPEASPSLWEIEFAKQLASVADQPFENGFE	K	A	F	A	K	Q	4	0	0	1	0	0	5	0	0	1	1	1	0	2	4	2	0	1	0	0	0	0	22	0	2459.15	Q61733	Q61733	252	273	Mrps31	28S ribosomal protein S31, mitochondrial	yes	yes	2	0.00097181	62.357	By MS/MS	By MS/MS
AFAFVTFADDK	QYGEVVDVFIPKPFRAFAFVTFADDKVAQS	KPFRAFAFVTFADDKVAQSLCGEDLIIKGI	R	A	F	D	K	V	3	0	0	2	0	0	0	0	0	0	0	1	0	3	0	0	1	0	0	1	0	0	11	0	1230.59	Q544R5;Q921F2;Q8BUM1;A0A087WRZ5;Q8R0B4;Q8BLD4;Q6VYI5;Q6VYI4;Q05C33;C9DT14;D2KPZ5;A0A087WQA5;A0A087WSH7;A0A087WRP4;H3BJV1;A0A087WS74;A0A087WS17;A0A087WQX8;A0A087WNY6	Q544R5	228	238	Tardbp	TAR DNA-binding protein 43	yes	no	2	1.8264e-06	127.4	By MS/MS	By MS/MS	By MS/MS	By MS/MS	By MS/MS
AFAGDIANQLATDAVQIFGGYGFNTEYPVEK	VDSGRRNTYYASIAKAFAGDIANQLATDAV	IFGGYGFNTEYPVEKLMRDAKIYQIYEGTA	K	A	F	E	K	L	5	0	2	2	0	2	2	4	0	2	1	1	0	3	1	0	2	0	2	2	0	0	31	0	3305.59	P45952;Q8BJT5	P45952	359	389	Acadm	Medium-chain specific acyl-CoA dehydrogenase, mitochondrial	yes	no	3	0.00062452	41.551		By matching	By MS/MS
AFAHITGGGLLENIPR	YSHSLLPIIRSGRVKAFAHITGGGLLENIP	FAHITGGGLLENIPRVLPQKFGVDLDASTW	K	A	F	P	R	V	2	1	1	0	0	0	1	3	1	2	2	0	0	1	1	0	1	0	0	0	0	0	16	0	1664.9	Q64737;Q3UJP8	Q64737	677	692	Gart	Trifunctional purine biosynthetic protein adenosine-3;Phosphoribosylamine--glycine ligase;Phosphoribosylformylglycinamidine cyclo-ligase;Phosphoribosylglycinamide formyltransferase	yes	no	2;3	2.3574e-05	87.363	By MS/MS	By MS/MS	By MS/MS	By MS/MS	By MS/MS
AFAIDSSHPWLHECMIR	FRKEKFLLMLQSVKRAFAIDSSHPWLHECM	AIDSSHPWLHECMIRLFHSVCESKDLPETV	R	A	F	I	R	L	2	1	0	1	1	0	1	0	2	2	1	0	1	1	1	2	0	1	0	0	0	0	17	0	2055.97	G3X8Y3;A0A0A6YW80;Q8K2S4	G3X8Y3	698	714	Naa15		yes	no	3	0.016015	26.146
AFALDVINSAHER	KPENKFAFNGEFKNKAFALDVINSAHERWK	NKAFALDVINSAHERWKEMVMKKCDKGAIS	K	A	F	E	R	W	3	1	1	1	0	0	1	0	1	1	1	0	0	1	0	1	0	0	0	1	0	0	13	0	1441.73	Q91VM9;D3Z636;G8JL76	Q91VM9	257	269	Ppa2	Inorganic pyrophosphatase 2, mitochondrial	yes	no	2;3	2.2739e-05	99.215	By MS/MS	By MS/MS	By MS/MS	By MS/MS	By MS/MS
AFAMIIDK	ERIITLTGPTNAIFKAFAMIIDKLEEDINS	PTNAIFKAFAMIIDKLEEDINSSMTNSTAA	K	A	F	D	K	L	2	0	0	1	0	0	0	0	0	2	0	1	1	1	0	0	0	0	0	0	0	0	8	0	907.484	P60335;A0A2R8VHP9;Q3TT81;A0A2R8VKF0;A0A2R8VHN3;A0A2R8VHI3;B2M1R7;A0A2R8VI25;Q3TF69;A0A2R8W6L5;A0A2R8VHG2;Q61990	P60335	71	78	Pcbp1;Pcbp2	Poly(rC)-binding protein 1;Poly(rC)-binding protein 2	no	no	1;2	0.0031521	111.65	By MS/MS	By MS/MS	By MS/MS	By MS/MS	By MS/MS
AFAMIIDKLEEDINSSMTNSTAASRPPVTLR	ERIITLTGPTNAIFKAFAMIIDKLEEDINS	MTNSTAASRPPVTLRLVVPATQCGSLIGKG	K	A	F	L	R	L	4	2	2	2	0	0	2	0	0	3	2	1	2	1	2	4	3	0	0	1	0	0	31	2	3377.7	P60335	P60335	71	101	Pcbp1	Poly(rC)-binding protein 1	yes	yes	3	5.125e-17	79.875		By MS/MS	By MS/MS		By MS/MS
AFAMIIDKLEEDISSSMTNSTAASRPPVTLR	ERIITLAGPTNAIFKAFAMIIDKLEEDISS	MTNSTAASRPPVTLRLVVPASQCGSLIGKG	K	A	F	L	R	L	4	2	1	2	0	0	2	0	0	3	2	1	2	1	2	5	3	0	0	1	0	0	31	2	3350.68	A0A2R8VHP9;Q3TT81;A0A2R8VKF0;A0A2R8VHN3;B2M1R7;A0A2R8VI25;Q3TF69;A0A2R8W6L5;A0A2R8VHG2;Q61990	B2M1R7	71	101	Pcbp2	Poly(rC)-binding protein 2	no	no	3	6.752e-11	66.447		By MS/MS			By MS/MS
AFANLRK	______________________________	______________________________	M	A	F	R	K	V	2	1	1	0	0	0	0	0	0	0	1	1	0	1	0	0	0	0	0	0	0	0	7	1	818.476	Q61753	Q61753	2	8	Phgdh	D-3-phosphoglycerate dehydrogenase	yes	yes	2	0.028227	81.1	By MS/MS	By MS/MS	By MS/MS	By MS/MS	By MS/MS
AFAPILPHLAEEVFQHIPYVTEPK	SCQTALAEILDVLVRAFAPILPHLAEEVFQ	AEEVFQHIPYVTEPKSVFRTGWINTSSIWK	R	A	F	P	K	S	3	0	0	0	0	1	3	0	2	2	2	1	0	2	4	0	1	0	1	2	0	0	24	0	2745.45	Q8BIJ6;Q8R2M5;Q810V2	Q8BIJ6	833	856	Iars2	Isoleucine--tRNA ligase, mitochondrial	yes	no	3;4	4.7433e-12	72.316			By MS/MS
AFAVGVQQVLLK	NVSKEYNEFAEVFLKAFAVGVQQVLLKVLY	FLKAFAVGVQQVLLKVLYQYKEKQYMAPRV	K	A	F	L	K	V	2	0	0	0	0	2	0	1	0	0	2	1	0	1	0	0	0	0	0	3	0	0	12	0	1271.76	Q9EPL8	Q9EPL8	295	306	Ipo7	Importin-7	yes	yes	2	0.0032552	55.549	By MS/MS	By MS/MS	By MS/MS	By MS/MS	By MS/MS
AFAVVASALGIPSLLPFLK	DIDNMDEYVRNTTARAFAVVASALGIPSLL	VASALGIPSLLPFLKAVCKSKKSWQARHTG	R	A	F	L	K	A	4	0	0	0	0	0	0	1	0	1	4	1	0	2	2	2	0	0	0	2	0	0	19	0	1913.14	G5E866;Q99NB9;Q3US00	G5E866	631	649	Sf3b1	Splicing factor 3B subunit 1	yes	no	2	0.00044808	71.241		By matching	By matching
AFCAPPAYLTHQQK	______________________________	MAFCAPPAYLTHQQKVLRLYKRALRHLESW	M	A	F	Q	K	V	3	0	0	0	1	2	0	0	1	0	1	1	0	1	2	0	1	0	1	0	0	0	14	0	1617.8	Q9CQJ8	Q9CQJ8	2	15	Ndufb9	NADH dehydrogenase [ubiquinone] 1 beta subcomplex subunit 9	yes	yes	2	0.00031981	79.311		By MS/MS	By MS/MS	By MS/MS
AFCEPGNVENNGVLSFIK	DLLDRKEDVKKKLKKAFCEPGNVENNGVLS	EPGNVENNGVLSFIKHVLFPLKSEFVILRD	K	A	F	I	K	H	1	0	3	0	1	0	2	2	0	1	1	1	0	2	1	1	0	0	0	2	0	0	18	0	1980.96	A2A7S7;Q91WQ3	A2A7S7	284	301	Yars	Tyrosine--tRNA ligase;Tyrosine--tRNA ligase, cytoplasmic;Tyrosine--tRNA ligase, cytoplasmic, N-terminally processed	yes	no	2	0.0004092	71.607	By matching	By MS/MS	By MS/MS	By MS/MS	By MS/MS
AFCGFEDPR	LVDKIMVDRINLAQKAFCGFEDPRTKTKMS	INLAQKAFCGFEDPRTKTKMSAAQALKKGW	K	A	F	P	R	T	1	1	0	1	1	0	1	1	0	0	0	0	0	2	1	0	0	0	0	0	0	0	9	0	1084.46	Q6S392;Q6S388;Q6S387;Q6S385;Q6S390;E9Q3W4;Q6S393;Q9QXS1	Q6S393	4342	4350	Plec	Plectin	no	no	2	0.0057476	59.245	By MS/MS	By MS/MS	By matching	By MS/MS	By MS/MS
AFDCPETEYPAK	LPAENKYIATDFTLKAFDCPETEYPAKIVN	TLKAFDCPETEYPAKIVNTAQGCLWYKKDN	K	A	F	A	K	I	2	0	0	1	1	0	2	0	0	0	0	1	0	1	2	0	1	0	1	0	0	0	12	0	1413.61	A6PWC3;A2A9Q2;Q8BHG1;Q8R320;Q8R1H1;Q9Z153	A6PWC3	638	649	Nrd1	Nardilysin	yes	no	2	0.00049936	74.162	By MS/MS	By MS/MS	By MS/MS
AFDDVPVVQIYSSR	AKEGAGAVDEEDFIKAFDDVPVVQIYSSRD	KAFDDVPVVQIYSSRDLEESINKIREILSD	K	A	F	S	R	D	1	1	0	2	0	1	0	0	0	1	0	0	0	1	1	2	0	0	1	3	0	0	14	0	1594.8	E9Q6L0;B2RY22;J3QP81;A5D6Q8;A0A087WS18;A0A087WQF1;A0A087WQ95;A0A087WNW8;A0A087WRK0;A0A087WP42;E9QNY9;A0A087WRE8;E9QKH0;A0A087WQ31;Q80TV8;A0A0A6YXZ1;A0A0N4SVH2	E9Q6L0	305	318	Clasp1	CLIP-associating protein 1	yes	no	2	0.0018337	62.694
AFDFLSEETEASLASR	KRSSTLSQLPGDKSKAFDFLSEETEASLAS	FDFLSEETEASLASRREQKREQYRQVKAHV	K	A	F	S	R	R	3	1	0	1	0	0	3	0	0	0	2	0	0	2	0	3	1	0	0	0	0	0	16	0	1771.83	Q8C7W0;Z4YMB8;A0A0R4J196;F8WH31;E9PUD1;B8X349;Q58A65;F6WNT4;F6SH61	Q8C7W0	99	114	Spag9	C-Jun-amino-terminal kinase-interacting protein 4	yes	no	2	0.0042819	47.429		By MS/MS	By MS/MS	By MS/MS	By MS/MS
AFDLAPPEAVPQQKDPDPEFPTVK	SVHGVGHEFVQLAFKAFDLAPPEAVPQQKD	VPQQKDPDPEFPTVKYPNPEEGKGVLTLSF	K	A	F	V	K	Y	3	0	0	3	0	2	2	0	0	0	1	2	0	2	6	0	1	0	0	2	0	0	24	1	2635.32	Q7TSV4	Q7TSV4	277	300	Pgm2	Phosphoglucomutase-2	yes	yes	3	0.0093162	34.19	By MS/MS		By matching	By MS/MS	By matching
AFDLFNPNFK	QIRAKFFATYGSGQKAFDLFNPNFKSTCQR	GSGQKAFDLFNPNFKSTCQRFVEKYTELQN	K	A	F	F	K	S	1	0	2	1	0	0	0	0	0	0	1	1	0	3	1	0	0	0	0	0	0	0	10	0	1211.6	Q3TI14;Q99LZ4;Q8VE22;F7ARZ1;A7M7Q8;Q5SXC9	Q3TI14	65	74	Mrps23	28S ribosomal protein S23, mitochondrial	yes	no	2	0.00063513	73.931	By MS/MS		By MS/MS	By MS/MS	By MS/MS
AFDNDVDALCNLR	GGAKTHTTVSGVAHRAFDNDVDALCNLREF	HRAFDNDVDALCNLREFFNFLPLSSQDPAP	R	A	F	L	R	E	2	1	2	3	1	0	0	0	0	0	2	0	0	1	0	0	0	0	0	1	0	0	13	0	1508.69	A0PJE6;Q8CFZ3;Q7TMF4;Q99MN9;E9Q1J7;D3YZC1;Q3UYS0	A0PJE6	260	272	Pccb	Propionyl-CoA carboxylase beta chain, mitochondrial	yes	no	2	1.2149e-11	133.44	By MS/MS	By MS/MS	By MS/MS	By MS/MS	By MS/MS
AFDQGADAIYEHINEGK	TFALTIAVGALFFERAFDQGADAIYEHINE	DQGADAIYEHINEGKLWKHIKHKYENKE__	R	A	F	G	K	L	3	0	1	2	0	1	2	2	1	2	0	1	0	1	0	0	0	0	1	0	0	0	17	0	1876.86	Q5NCJ9;Q8R1I1	Q5NCJ9	35	51	Uqcr10	Cytochrome b-c1 complex subunit 9	yes	no	2;3	1.4825e-10	102.66	By MS/MS		By matching		By MS/MS
AFDSGIIPMEFVNK	RFGGALDAAAKMFSKAFDSGIIPMEFVNKM	KAFDSGIIPMEFVNKMKKEGKLIMGIGHRV	K	A	F	N	K	M	1	0	1	1	0	0	1	1	0	2	0	1	1	2	1	1	0	0	0	1	0	0	14	0	1566.78	Q3TED3;Q3V117;Q91V92;Q3UEA1;Q3UVY4;Q99K05	Q3TED3	939	952	Acly	ATP-citrate synthase	yes	no	2	1.0499e-05	100.09	By MS/MS			By MS/MS	By MS/MS
AFDYFNLAANAGNSHAMAFLGK	LHLHGGRGVEQNHQRAFDYFNLAANAGNSH	AANAGNSHAMAFLGKVLYTCSCLYNSKIKF	R	A	F	G	K	V	6	0	3	1	0	0	0	2	1	0	2	1	1	3	0	1	0	0	1	0	0	0	22	0	2329.09	Q3TT70;Q80YC0;Q6GTY4;J3QJX3;Q5DTL8;Q9Z2G6	Q3TT70	393	414	Sel1l	Protein sel-1 homolog 1	yes	no	3	0.00056244	46.356	By matching		By MS/MS		By matching
AFEDDDITHVEGSVDPIRDIEIIHEELQLK	LSHISACDGIFHLTRAFEDDDITHVEGSVD	PIRDIEIIHEELQLKDEEMIGPILDKLEKV	R	A	F	L	K	D	1	1	0	5	0	1	5	1	2	5	2	1	0	1	1	1	1	0	0	2	0	0	30	1	3474.72	Q9CZ30;Q3TW21;Q3TJF2;B1AYJ9	Q9CZ30	126	155	Ola1	Obg-like ATPase 1	yes	no	4	0.074478	14.931		By matching		By matching	By MS/MS
AFEDEMSGR	GKDLTSVMRLLSKHRAFEDEMSGRSGHFEQ	LLSKHRAFEDEMSGRSGHFEQAIKEGEDMI	R	A	F	G	R	S	1	1	0	1	0	0	2	1	0	0	0	0	1	1	0	1	0	0	0	0	0	0	9	0	1040.42	Q62261;A0A0A0MQG2;Q5DTR4	Q62261	682	690	Sptbn1	Spectrin beta chain, non-erythrocytic 1	yes	no	2	0.0040253	67.897	By MS/MS	By MS/MS	By MS/MS	By MS/MS	By MS/MS
AFEDWLNDDLGSYQGAQENR	RASGQPQSAAASGDKAFEDWLNDDLGSYQG	LNDDLGSYQGAQENRYVGFGNTVPPQKRED	K	A	F	N	R	Y	2	1	2	3	0	2	2	2	0	0	2	0	0	1	0	1	0	1	1	0	0	0	20	0	2327.01	Q05DE0;Q9EPJ9;Q6PB94;Q3TGS9;V9GXM1;V9GWV1;Q05BC5	Q05DE0	148	167	Arfgap1	ADP-ribosylation factor GTPase-activating protein 1	yes	no	2	2.2507e-71	173.68	By MS/MS	By MS/MS	By MS/MS	By MS/MS	By MS/MS
AFEEDQVAGR	LEQLRQQEEEKAEARAFEEDQVAGRLKEDV	KAEARAFEEDQVAGRLKEDVLEQRGRLQKS	R	A	F	G	R	L	2	1	0	1	0	1	2	1	0	0	0	0	0	1	0	0	0	0	0	1	0	0	10	0	1120.51	Q91WM3	Q91WM3	102	111	Rrp9	U3 small nucleolar RNA-interacting protein 2	yes	yes	2	0.0045914	67.993		By MS/MS	By MS/MS	By MS/MS	By MS/MS
AFEESLSTLK	DSKNIASEIIMEIKKAFEESLSTLKWMDEE	MEIKKAFEESLSTLKWMDEETRRSAKEKAD	K	A	F	L	K	W	1	0	0	0	0	0	2	0	0	0	2	1	0	1	0	2	1	0	0	0	0	0	10	0	1123.58	A0A183ZRM3;Q4PZA2	A0A183ZRM3	457	466	Ece1	Endothelin-converting enzyme 1	yes	no	2	0.027761	40.882	By MS/MS
AFEETQIDIPGGGSHGGSSMSLWEVMQSNMIPEDQR	VVETTQVYTEEETRRAFEETQIDIPGGGSH	LWEVMQSNMIPEDQRARLMADFQAGRVTKE	R	A	F	Q	R	A	1	1	1	2	0	3	4	5	1	3	1	0	3	1	2	5	1	1	0	1	0	0	36	0	3919.75	Q6S392;Q6S388;Q6S387;Q6S385;Q6S390;E9Q3W4;Q6S393;Q9QXS1	Q6S393	3553	3588	Plec	Plectin	no	no	3	2.6373e-43	112.13	By MS/MS	By MS/MS	By MS/MS	By MS/MS	By matching
AFELELSWVGELTK	VAKIIYIVHDEVKDKAFELELSWVGELTKG	KAFELELSWVGELTKGRHEIVPKDIREEAE	K	A	F	T	K	G	1	0	0	0	0	0	3	1	0	0	3	1	0	1	0	1	1	1	0	1	0	0	14	0	1620.84	Q9DCD8;Q58EV4;O70435;Q3TEL1;E0CX62	Q9DCD8	209	222	Psma3	Proteasome subunit alpha type;Proteasome subunit alpha type-3	yes	no	2	4.1909e-16	134.98		By MS/MS		By MS/MS	By MS/MS
AFEPATGR	GGARVEPVDASGTEKAFEPATGRVIATFAC	DASGTEKAFEPATGRVIATFACSGEKEVNL	K	A	F	G	R	V	2	1	0	0	0	0	1	1	0	0	0	0	0	1	1	0	1	0	0	0	0	0	8	0	847.419	Q3THE7;Q9JLJ2;Q3UDG0;Q3TMT4;A7VL18;Q3U367;Q3TG52;Q3V1N7	Q3THE7	31	38	Aldh9a1	4-trimethylaminobutyraldehyde dehydrogenase	yes	no	2	0.076947	48.561
AFESTLQLMER	LFLFEFEEQAKELQRAFESTLQLMERAVPE	ELQRAFESTLQLMERAVPEIWTPAGQQSST	R	A	F	E	R	A	1	1	0	0	0	1	2	0	0	0	2	0	1	1	0	1	1	0	0	0	0	0	11	0	1323.65	Q7TT37;Q3TD73	Q7TT37	1259	1269	Ikbkap	Elongator complex protein 1	yes	no	2	0.0029909	58.699			By matching		By matching
AFEVTAR	TRLFQVRGTNADNTKAFEVTARATSLNSND	GTNADNTKAFEVTARATSLNSNDVFILKTP	K	A	F	A	R	A	2	1	0	0	0	0	1	0	0	0	0	0	0	1	0	0	1	0	0	1	0	0	7	0	792.413	Q8CEJ4;Q62468	Q8CEJ4	530	536	Vil1	Villin-1	yes	no	2	0.06144	47.916				By matching	By matching
AFEYNMQIFSELDQAGSMLAR	LNLKTKERIVEEANKAFEYNMQIFSELDQA	QIFSELDQAGSMLARETLEDGLPVHDGKGD	K	A	F	A	R	E	3	1	1	1	0	2	2	1	0	1	2	0	2	2	0	2	0	0	1	0	0	0	21	0	2420.11	Q544R7;Q3U6W4;O70252	Q544R7	225	245	Hmox2	Heme oxygenase 2	yes	no	2	3.6435e-05	62.287
AFFESHPAPSAER	SVEGFAVDKMAGEVKAFFESHPAPSAERTI	VKAFFESHPAPSAERTIQQCCENILLNAAW	K	A	F	E	R	T	3	1	0	0	0	0	2	0	1	0	0	0	0	2	2	2	0	0	0	0	0	0	13	0	1444.67	Q11011;F6QYF8	Q11011	871	883	Npepps	Puromycin-sensitive aminopeptidase	yes	no	2;3	0.00018225	62.042	By matching	By MS/MS	By MS/MS	By MS/MS	By MS/MS
AFFLLDGILSK	PSLKQLGLQLPLKTKAFFLLDGILSKHFDL	LKTKAFFLLDGILSKHFDLTYVHNPVFEPF	K	A	F	S	K	H	1	0	0	1	0	0	0	1	0	1	3	1	0	2	0	1	0	0	0	0	0	0	11	0	1222.7	A4FUV7;A4FUV6;F8VQL0;P16056;F6X333	A4FUV7	816	826	Met	Receptor protein-tyrosine kinase;Hepatocyte growth factor receptor	yes	no	2	0.00049631	76.465	By MS/MS	By matching	By matching	By MS/MS	By matching
AFFPCFDTPAVK	KKPFVYTQGQAVLNRAFFPCFDTPAVKCTY	LNRAFFPCFDTPAVKCTYSALIEVPDGFTA	R	A	F	V	K	C	2	0	0	1	1	0	0	0	0	0	0	1	0	3	2	0	1	0	0	1	0	0	12	0	1385.67	E9PYF1;Q8VCT3;Q8BMH2	E9PYF1	177	188	Rnpep	Aminopeptidase B	yes	no	2	0.0010064	79.148		By MS/MS	By MS/MS	By MS/MS
AFFSEVER	RDPSKQYGLKMKTSRAFFSEVERRFDAMPF	LKMKTSRAFFSEVERRFDAMPFTLRAFEDE	R	A	F	E	R	R	1	1	0	0	0	0	2	0	0	0	0	0	0	2	0	1	0	0	0	1	0	0	8	0	983.471	Q3TGU7;P50580;Q05BN2;Q3UMW2	Q3TGU7	264	271	Pa2g4	Proliferation-associated protein 2G4	yes	no	2	0.0021688	84.916	By MS/MS	By MS/MS	By MS/MS	By MS/MS	By MS/MS
AFFSEVERR	RDPSKQYGLKMKTSRAFFSEVERRFDAMPF	KMKTSRAFFSEVERRFDAMPFTLRAFEDEK	R	A	F	R	R	F	1	2	0	0	0	0	2	0	0	0	0	0	0	2	0	1	0	0	0	1	0	0	9	1	1139.57	Q3TGU7;P50580;Q05BN2;Q3UMW2	Q3TGU7	264	272	Pa2g4	Proliferation-associated protein 2G4	yes	no	3	0.016991	36.424	By MS/MS	By matching	By matching
AFFSGSQR	IQRSGGIERPFVLSRAFFSGSQRFGAVWTG	RPFVLSRAFFSGSQRFGAVWTGDNTAEWDH	R	A	F	Q	R	F	1	1	0	0	0	1	0	1	0	0	0	0	0	2	0	2	0	0	0	0	0	0	8	0	898.43	A1A4T2;Q3UE86;Q8BHN3	A1A4T2	625	632	Ganab	Neutral alpha-glucosidase AB	no	no	2	0.042244	45.335	By matching				By MS/MS
AFGAPNVVEDEIDQYLSK	GPSSEMETSTSVGLKAFGAPNVVEDEIDQY	APNVVEDEIDQYLSKQDGKIYRSRDPQLCR	K	A	F	S	K	Q	2	0	1	2	0	1	2	1	0	1	1	1	0	1	1	1	0	0	1	2	0	0	18	0	1993.96	Q3UE06;Q3UDU9;P60670	Q3UE06	99	116	Nploc4	Nuclear protein localization protein 4 homolog	yes	no	2	1.4857e-07	96.591	By MS/MS		By MS/MS	By matching
AFGENAVVQLISLQK	TNSSTNKSNLKKEHKAFGENAVVQLISLQK	AFGENAVVQLISLQKANGSWELDEDLTKIL	K	A	F	Q	K	A	2	0	1	0	0	2	1	1	0	1	2	1	0	1	0	1	0	0	0	2	0	0	15	0	1615.89	Q99KC8;F6TIL5	Q99KC8	682	696	Vwa5a	von Willebrand factor A domain-containing protein 5A	yes	no	2	1.5353e-05	113.95	By MS/MS	By MS/MS	By MS/MS	By MS/MS	By MS/MS
AFGFMTR	RDAIFKQFHFKDFNRAFGFMTRVALQAEKL	FHFKDFNRAFGFMTRVALQAEKLDHHPEWF	R	A	F	T	R	V	1	1	0	0	0	0	0	1	0	0	0	0	1	2	0	0	1	0	0	0	0	0	7	0	828.395	P61458;A0A1W2P7A4	P61458	46	52	Pcbd1	Pterin-4-alpha-carbinolamine dehydratase	yes	no	2	0.056544	49.358	By MS/MS	By MS/MS	By MS/MS		By MS/MS
AFGFSHLEALLDDSK	SYIRKTRPDGNCFYRAFGFSHLEALLDDSK	AFGFSHLEALLDDSKELQRFKAVSAKSKED	R	A	F	S	K	E	2	0	0	2	0	0	1	1	1	0	3	1	0	2	0	2	0	0	0	0	0	0	15	0	1648.81	Q7TQI3;D3YWF6;D3Z7K0	Q7TQI3	95	109	Otub1	Ubiquitin thioesterase OTUB1	yes	no	2;3	3.1379e-29	146.5	By MS/MS	By MS/MS	By MS/MS	By MS/MS	By MS/MS
AFGFSHLEALLDDSKELQR	SYIRKTRPDGNCFYRAFGFSHLEALLDDSK	SHLEALLDDSKELQRFKAVSAKSKEDLVSQ	R	A	F	Q	R	F	2	1	0	2	0	1	2	1	1	0	4	1	0	2	0	2	0	0	0	0	0	0	19	1	2175.1	Q7TQI3;D3YWF6;D3Z7K0	Q7TQI3	95	113	Otub1	Ubiquitin thioesterase OTUB1	yes	no	3	3.0938e-18	108.14	By MS/MS	By MS/MS	By MS/MS	By MS/MS	By MS/MS
AFGGQSLK	GMPFSRTEDGKIYQRAFGGQSLKFGKGGQA	DGKIYQRAFGGQSLKFGKGGQAHRCCCVAD	R	A	F	L	K	F	1	0	0	0	0	1	0	2	0	0	1	1	0	1	0	1	0	0	0	0	0	0	8	0	806.429	Q8K2B3;A0A1Y7VJ55;Q6IWE1	Q8K2B3	172	179	Sdha	Succinate dehydrogenase [ubiquinone] flavoprotein subunit, mitochondrial	yes	no	2	0.056826	40.778					By matching
AFGIPIR	DDKGTIKLADFGLARAFGIPIRVYTHEVVT	LADFGLARAFGIPIRVYTHEVVTLWYRSPE	R	A	F	I	R	V	1	1	0	0	0	0	0	1	0	2	0	0	0	1	1	0	0	0	0	0	0	0	7	0	772.46	Q99JW7;P11440;Q8R4A4;D3Z2T9	Q99JW7	150	156	Cdk1	Cyclin-dependent kinase 1	yes	no	2	0.0080598	99.511	By MS/MS	By MS/MS	By MS/MS	By MS/MS	By MS/MS
AFGPGIEGK	AWVKVEPAIDTSGIKAFGPGIEGKDVFREA	DTSGIKAFGPGIEGKDVFREATTDFTVDSR	K	A	F	G	K	D	1	0	0	0	0	0	1	3	0	1	0	1	0	1	1	0	0	0	0	0	0	0	9	0	874.455	Q80X90	Q80X90	1233	1241	Flnb	Filamin-B	yes	yes	2	0.00089533	82.279	By MS/MS	By MS/MS	By MS/MS	By MS/MS	By MS/MS
AFGPGLEGGLVNK	FRVGVTEGCDPTRVRAFGPGLEGGLVNKAN	VRAFGPGLEGGLVNKANRFTVETRGAGTGG	R	A	F	N	K	A	1	0	1	0	0	0	1	4	0	0	2	1	0	1	1	0	0	0	0	1	0	0	13	0	1257.67	Q8VHX6	Q8VHX6	1356	1368	Flnc	Filamin-C	yes	yes	2	0.00058167	68.525	By MS/MS	By MS/MS	By MS/MS	By MS/MS	By MS/MS
AFGPGLEPTGCIVDRPAEFTIDAR	HIQPAPPDCFPDKVKAFGPGLEPTGCIVDR	GCIVDRPAEFTIDARAAGKGDLKLYAQDAD	K	A	F	A	R	A	3	2	0	2	1	0	2	3	0	2	1	0	0	2	3	0	2	0	0	1	0	0	24	1	2575.27	Q8VHX6	Q8VHX6	673	696	Flnc	Filamin-C	yes	yes	3	4.9579e-23	103.95	By MS/MS	By MS/MS	By MS/MS	By MS/MS	By MS/MS
AFGPGLQGGNAGSPAR	FPLEAVAPTKPSKVKAFGPGLQGGNAGSPA	FGPGLQGGNAGSPARFTIDTKGAGTGGLGL	K	A	F	A	R	F	3	1	1	0	0	1	0	5	0	0	1	0	0	1	2	1	0	0	0	0	0	0	16	0	1455.72	B9EKP5;B7FAU9;Q8BTM8;B7FAV1;Q6KAM8;Q3U7N9	B9EKP5	1072	1087	Flna	Filamin-A	yes	no	2	4.0744e-26	181.31	By MS/MS	By MS/MS	By MS/MS	By MS/MS	By MS/MS
AFGWYPHLGR	SQMSASSSYKTWNLRAFGWYPHLGRLDNQG	TWNLRAFGWYPHLGRLDNQGKINAWTAQSN	R	A	F	G	R	L	1	1	0	0	0	0	0	2	1	0	1	0	0	1	1	0	0	1	1	0	0	0	10	0	1202.6	Q3TDU5;P21956	Q3TDU5	300	309	Mfge8	Lactadherin	yes	no	3	0.00035427	74.376	By MS/MS	By MS/MS	By MS/MS	By MS/MS	By MS/MS
AFGYYGPLR	VGNLGNNGNKTELERAFGYYGPLRSVWVAR	KTELERAFGYYGPLRSVWVARNPPGFAFVE	R	A	F	L	R	S	1	1	0	0	0	0	0	2	0	0	1	0	0	1	1	0	0	0	2	0	0	0	9	0	1042.52	Q3U781;Q9D6W4;P84104	Q3U781	29	37	Srsf3	Serine/arginine-rich splicing factor 3	yes	no	2	8.7857e-06	122.79	By MS/MS	By MS/MS	By MS/MS	By MS/MS	By MS/MS
AFHITQGLLK	GEHPPDLDLPENLVRAFHITQGLLKECRLC	ENLVRAFHITQGLLKECRLCSGHDVSDGGL	R	A	F	L	K	E	1	0	0	0	0	1	0	1	1	1	2	1	0	1	0	0	1	0	0	0	0	0	10	0	1126.65	Q5SUR0	Q5SUR0	890	899	Pfas	Phosphoribosylformylglycinamidine synthase	yes	yes	3	0.040743	26.116	By matching	By MS/MS	By MS/MS		By matching
AFHLFCLRPALYEVPDGEWQCPACQPPTAR	KGEDDKLILCDECNKAFHLFCLRPALYEVP	DGEWQCPACQPPTARRNSRGRNYTEESTSE	K	A	F	A	R	R	4	2	0	1	3	2	2	1	1	0	3	0	0	2	5	0	1	1	1	1	0	0	30	1	3546.69	Q9Z277	Q9Z277	1208	1237	Baz1b	Tyrosine-protein kinase BAZ1B	yes	yes	4	0.077838	14.593		By MS/MS	By matching		By matching
AFHNEAQVNPER	VNAAQDSTDLVAKLRAFHNEAQVNPERKNL	KLRAFHNEAQVNPERKNLKWIGLDLVHGKP	R	A	F	E	R	K	2	1	2	0	0	1	2	0	1	0	0	0	0	1	1	0	0	0	0	1	0	0	12	0	1410.66	P11983;W0TYI4	P11983	469	480	Tcp1	T-complex protein 1 subunit alpha	yes	no	2;3	1.1373e-19	148.28	By MS/MS	By MS/MS	By MS/MS	By MS/MS	By MS/MS
AFHNEAQVNPERK	VNAAQDSTDLVAKLRAFHNEAQVNPERKNL	LRAFHNEAQVNPERKNLKWIGLDLVHGKPR	R	A	F	R	K	N	2	1	2	0	0	1	2	0	1	0	0	1	0	1	1	0	0	0	0	1	0	0	13	1	1538.76	P11983;W0TYI4	P11983	469	481	Tcp1	T-complex protein 1 subunit alpha	yes	no	3;4	6.8517e-16	123.28	By MS/MS	By MS/MS	By MS/MS	By MS/MS	By MS/MS
AFHPFIAGPYNR	AEQDKRAVERLEVEKAFHPFIAGPYNRLVG	VEKAFHPFIAGPYNRLVGEIMQETGTRINI	K	A	F	N	R	L	2	1	1	0	0	0	0	1	1	1	0	0	0	2	2	0	0	0	1	0	0	0	12	0	1388.7	Q3V1M8;Q3U4Z7;Q8VDJ3;A0A087WP83;Q8BX68	Q3V1M8	232	243	Hdlbp	Vigilin	yes	no	2;3	9.0292e-05	91.318	By MS/MS	By MS/MS	By MS/MS	By MS/MS	By MS/MS
AFHPPCFTCVTCAR	CGEVVQEHVIRALGKAFHPPCFTCVTCARC	KAFHPPCFTCVTCARCISDESFALDSQNQV	K	A	F	A	R	C	2	1	0	0	3	0	0	0	1	0	0	0	0	2	2	0	2	0	0	1	0	0	14	0	1683.76	Q71FD7	Q71FD7	263	276	Fblim1	Filamin-binding LIM protein 1	yes	yes	3	0.056303	17.962		By matching
AFIHHELLAYLYSSADQSSLMEESAEQAQR	LMPKTIMHLMINNTKAFIHHELLAYLYSSA	DQSSLMEESAEQAQRRDDMLRMYHALKEAL	K	A	F	Q	R	R	5	1	0	1	0	3	4	0	2	1	4	0	1	1	0	5	0	0	2	0	0	0	30	0	3423.6	Q3T9X3;F8WIV5;P39054;Q3TCR7;Q3TBU6;G3X9G4;G3UZZ3;Q91Z39	Q3T9X3	689	718	Dnm2	Dynamin-2	yes	no	3	3.1356e-23	98.967	By MS/MS	By MS/MS
AFIHWVSQPLVCEIR	LEVTCRRADAGEKPKAFIHWVSQPLVCEIR	AFIHWVSQPLVCEIRLYECLFQHKNPEDPV	K	A	F	I	R	L	1	1	0	0	1	1	1	0	1	2	1	0	0	1	1	1	0	1	0	2	0	0	15	0	1840.97	Q8BML9;D3Z158;Q3TIN2;Q8R1V9;A0A140LIN2;A0A140LJH2;A0A140LID3;A0A140LII8	Q8BML9	676	690	Qars		yes	no	2;3	2.0948e-06	104.52	By MS/MS	By MS/MS	By MS/MS	By MS/MS	By MS/MS
AFINLEAAGVGGK	SHGFITQHPWASLIRAFINLEAAGVGGKEL	IRAFINLEAAGVGGKELVFQTGPENPWLVQ	R	A	F	G	K	E	3	0	1	0	0	0	1	3	0	1	1	1	0	1	0	0	0	0	0	1	0	0	13	0	1245.67	Q3UVK0;F6TQS9	Q3UVK0	267	279	Ermp1	Endoplasmic reticulum metallopeptidase 1	yes	no	2	0.0021409	65.056	By MS/MS			By MS/MS
AFIPAIDSFGFETDLR	TQDAPIPGSPLYTIKAFIPAIDSFGFETDL	FIPAIDSFGFETDLRTHTQGQAFSLSVFHH	K	A	F	L	R	T	2	1	0	2	0	0	1	1	0	2	1	0	0	3	1	1	1	0	0	0	0	0	16	0	1797.89	Q543F1;Q3TMY8;A2AH85;Q6A0E3;O08810;G3UZ34;Q7TMX4;Q3U5Q3	Q543F1	872	887	Eftud2	116 kDa U5 small nuclear ribonucleoprotein component	yes	no	2	0.073342	67.252
AFIPQLLSR	ELKEALDDVTLPRLKAFIPQLLSRLHIEAL	TLPRLKAFIPQLLSRLHIEALLHGNITKQA	K	A	F	S	R	L	1	1	0	0	0	1	0	0	0	1	2	0	0	1	1	1	0	0	0	0	0	0	9	0	1043.61	F6RPJ9;Q8CGB9;Q9JHR7	F6RPJ9	682	690	Ide	Insulin-degrading enzyme	yes	no	2	0.0027975	64.265	By MS/MS	By MS/MS	By MS/MS	By MS/MS	By MS/MS
AFITHSGSHGIYEGICNGVPMVMMPLFGDQMDNAK	KWLPQNDLLGHPKTRAFITHSGSHGIYEGI	MVMMPLFGDQMDNAKRMETRGAGVTLNVLE	R	A	F	A	K	R	2	0	2	2	1	1	1	5	2	3	1	1	4	2	2	2	1	0	1	2	0	0	35	0	3810.73	Q8R0P3;Q6XL46;Q6NSR5;K9J7B2;Q64435;D3YZE6;D3Z7G0;D3YZ96;Q76K67;Q6XL48;B2RT14;Q6XL43;Q5FW80;E9PXN7;D3Z748;Q62452;Q6ZQM8;P70691;Q63886;G3UZC9	Q8R0P3	366	400	Ugt1a6b;Ugt1a6a;Ugt1a6;Ugt1a10;Ugt1a7c;Ugt1a5;Ugt1a8;Ugt1a9;Ugt1a2;Ugt1a1	UDP-glucuronosyltransferase 1-6;UDP-glucuronosyltransferase 1-9;UDP-glucuronosyltransferase 1-7C;UDP-glucuronosyltransferase 1-2;UDP-glucuronosyltransferase 1-1	yes	no	4	0.0084405	24.676	By matching		By matching
AFITNIPFDVK	GNRFEPYSNPTKRYRAFITNIPFDVKWQSL	KRYRAFITNIPFDVKWQSLKDLVKEKVGEV	R	A	F	V	K	W	1	0	1	1	0	0	0	0	0	2	0	1	0	2	1	0	1	0	0	1	0	0	11	0	1263.69	Q9D0E1;Q3THB3;A0A1S6GWJ8;Q3TW40;Q570Z0;Q3TL61;B8JK32;B8JK33;A0A3Q4EH91	Q9D0E1	72	82	Hnrnpm	Heterogeneous nuclear ribonucleoprotein M	yes	no	2	3.7923e-17	179.1	By MS/MS	By MS/MS	By MS/MS	By MS/MS	By MS/MS
AFKDIDIEDLEELDPDFIMAK	RERLEQIKKTELGAKAFKDIDIEDLEELDP	IEDLEELDPDFIMAKQVEQLEKEKKELQER	K	A	F	A	K	Q	2	0	0	5	0	0	3	0	0	3	2	2	1	2	1	0	0	0	0	0	0	0	21	1	2466.19	P23116;Q3UL99;Q6A0B9;Q3UM46;Q3TKF9;Q3UEK3;Q3TRH1	P23116	652	672	Eif3a	Eukaryotic translation initiation factor 3 subunit A	yes	no	3	6.7408e-05	61.963			By matching	By MS/MS
AFLADPSAFAAAAPAAAATTAAPAAAAAPAK	SVETEYTFPLAEKVKAFLADPSAFAAAAPA	AATTAAPAAAAAPAKAEAKEESEESDEDMG	K	A	F	A	K	A	19	0	0	1	0	0	0	0	0	0	1	1	0	2	4	1	2	0	0	0	0	0	31	0	2695.4	Q5M8R8;P14869;Q5FWB6	Q5FWB6	267	297	Rplp0	60S acidic ribosomal protein P0	no	no	2;3	1.4073e-84	165.74	By MS/MS	By MS/MS	By MS/MS	By MS/MS	By MS/MS
AFLDFHSLPYQVVEVNPVR	TLYQYKTCPFCSKVRAFLDFHSLPYQVVEV	FHSLPYQVVEVNPVRRTEIKFSSYRKVPIL	R	A	F	V	R	R	1	1	1	1	0	1	1	0	1	0	2	0	0	2	2	1	0	0	1	4	0	0	19	0	2229.16	Q8BWM0	Q8BWM0	117	135	Ptges2	Prostaglandin E synthase 2;Prostaglandin E synthase 2 truncated form	yes	yes	3	2.1234e-05	71.685	By matching	By MS/MS	By matching
AFLDFHSLPYQVVEVNPVRR	TLYQYKTCPFCSKVRAFLDFHSLPYQVVEV	HSLPYQVVEVNPVRRTEIKFSSYRKVPILV	R	A	F	R	R	T	1	2	1	1	0	1	1	0	1	0	2	0	0	2	2	1	0	0	1	4	0	0	20	1	2385.26	Q8BWM0	Q8BWM0	117	136	Ptges2	Prostaglandin E synthase 2;Prostaglandin E synthase 2 truncated form	yes	yes	4	0.067593	24.594			By matching
AFLDFYHSFLEK	HADMLSSLGPKEAKKAFLDFYHSFLEKTAV	AKKAFLDFYHSFLEKTAVLRVPVPPSVAFE	K	A	F	E	K	T	1	0	0	1	0	0	1	0	1	0	2	1	0	3	0	1	0	0	1	0	0	0	12	0	1515.74	Q6KAM6;E9PUF7;Q61210;A0A0U1RPN7;A0A0U1RPP2	Q6KAM6	112	123	Arhgef1	Rho guanine nucleotide exchange factor 1	yes	no	2;3	0.00050351	65.563			By MS/MS		By MS/MS
AFLDNGPK	QDTVELREHHWVPRKAFLDNGPKTINQIRQ	HHWVPRKAFLDNGPKTINQIRQDAVKDLGV	K	A	F	P	K	T	1	0	1	1	0	0	0	1	0	0	1	1	0	1	1	0	0	0	0	0	0	0	8	0	860.439	A0JNY7;G3XA17;Q62448;F7CBP1;Q3U9U9;Q3URI0	A0JNY7	314	321	Eif4g2	Eukaryotic translation initiation factor 4 gamma 2	yes	no	2	0.016645	56.547	By MS/MS	By MS/MS	By MS/MS	By MS/MS	By MS/MS
AFLEALQNQAETSSK	ELVSNLGTIARSGSKAFLEALQNQAETSSK	AFLEALQNQAETSSKIIGQFGVGFYSAFMV	K	A	F	S	K	I	3	0	1	0	0	2	2	0	0	0	2	1	0	1	0	2	1	0	0	0	0	0	15	0	1635.81	Q922Z3;Q3UPJ8;Q3TSG8;Q3TK29;Q9CQN1;Q922R9	Q922Z3	183	197	Trap1	Heat shock protein 75 kDa, mitochondrial	yes	no	2	4.9121e-70	241.54	By MS/MS	By MS/MS	By MS/MS	By MS/MS	By MS/MS
AFLEENQLDYIIR	SKRGVSCQFGPDVTKAFLEENQLDYIIRSH	TKAFLEENQLDYIIRSHEVKAEGYEVAHGG	K	A	F	I	R	S	1	1	1	1	0	1	2	0	0	2	2	0	0	1	0	0	0	0	1	0	0	0	13	0	1622.83	F7BX26;Q60676	F7BX26	390	402	Ppp5c	Serine/threonine-protein phosphatase;Serine/threonine-protein phosphatase 5	yes	no	2	3.8165e-24	157.38	By MS/MS	By MS/MS	By MS/MS	By MS/MS	By MS/MS
AFLEILHTYQK	NKIKNRFQGQPDIYKAFLEILHTYQKEQRN	DIYKAFLEILHTYQKEQRNAKEAGGNYTPA	K	A	F	Q	K	E	1	0	0	0	0	1	1	0	1	1	2	1	0	1	0	0	1	0	1	0	0	0	11	0	1361.73	Q60520	Q60520	327	337	Sin3a	Paired amphipathic helix protein Sin3a	yes	yes	2	0.066376	32.751			By MS/MS		By matching
AFLEPLGLSYTGPDNSSVDCR	YLQAELAFEGEAACRAFLEPLGLSYTGPDN	GLSYTGPDNSSVDCRLSLAQLPAF______	R	A	F	C	R	L	1	1	1	2	1	0	1	2	0	0	3	0	0	1	2	3	1	0	1	1	0	0	21	0	2284.07	D3YWS8	D3YWS8	772	792	Leng8		yes	yes	2	0.00026097	59.898					By MS/MS
AFLFDVVSK	ENLLNIFISNSGIEKAFLFDVVSKIYIATD	NSGIEKAFLFDVVSKIYIATDSSPVDMQSY	K	A	F	S	K	I	1	0	0	1	0	0	0	0	0	0	1	1	0	2	0	1	0	0	0	2	0	0	9	0	1024.56	Q99K70	Q99K70	258	266	Rragc	Ras-related GTP-binding protein C	no	no	2	0.0059347	60.91	By MS/MS	By matching
AFLHTVCFY	EIDELLQEFEEKSGRAFLHTVCFY______	EEKSGRAFLHTVCFY_______________	R	A	F	F	Y	-	1	0	0	0	1	0	0	0	1	0	1	0	0	2	0	0	1	0	1	1	0	0	9	0	1143.54	Q9CY97	Q9CY97	186	194	Ssu72	RNA polymerase II subunit A C-terminal domain phosphatase SSU72	yes	yes	2	0.057349	47.75			By MS/MS
AFLIEEQK	GGSMCAKCVRDRIKRAFLIEEQKIVVKVLK	VRDRIKRAFLIEEQKIVVKVLKAQAQSQKA	R	A	F	Q	K	I	1	0	0	0	0	1	2	0	0	1	1	1	0	1	0	0	0	0	0	0	0	0	8	0	976.523	Q9D1R9	Q9D1R9	94	101	Rpl34	60S ribosomal protein L34	yes	yes	1;2	1.9122e-15	159.04	By MS/MS	By MS/MS	By MS/MS	By MS/MS	By MS/MS
AFLIEPEHVNTVGYGK	MNQGELFDCALLGDRAFLIEPEHVNTVGYG	FLIEPEHVNTVGYGKDRSGSLLYLHDTLED	R	A	F	G	K	D	1	0	1	0	0	0	2	2	1	1	1	1	0	1	1	0	1	0	1	2	0	0	16	0	1772.91	A0A0R4J0M9;Q80T83;Q8CDG3;Q3UMT4;Q05DM9	A0A0R4J0M9	166	181	Vcpip1	Deubiquitinating protein VCIP135	yes	no	3	0.01708	35.757
AFLMEQDPENDFLVTSHIHLHVPEGATPK	DVMKESARIAYTYARAFLMEQDPENDFLVT	TSHIHLHVPEGATPKDGPSAGCTIVTALLS	R	A	F	P	K	D	2	0	1	2	0	1	3	1	3	1	3	1	1	2	3	1	2	0	0	2	0	0	29	0	3271.6	Q8CGK3;Q3V2D0;Q56A16	Q8CGK3	812	840	Lonp1	Lon protease homolog, mitochondrial	yes	no	4;5	8.755e-10	63.029	By MS/MS	By MS/MS	By MS/MS	By MS/MS	By MS/MS
AFLNAIMR	GGNIEVLGFNARQRKAFLNAIMRYGMPPQD	FNARQRKAFLNAIMRYGMPPQDAFTTQWLV	K	A	F	M	R	Y	2	1	1	0	0	0	0	0	0	1	1	0	1	1	0	0	0	0	0	0	0	0	8	0	934.506	Q5DTP7;E9QAS4;E9QAS5;Q6PDQ2;Q99JM0;F6WR45;Q8BL30;E9PYU4;E9PYL1;A2A8L1	Q5DTP7	1444	1451	Chd4;Chd5	Chromodomain-helicase-DNA-binding protein 4;Chromodomain-helicase-DNA-binding protein 5	no	no	2	0.011489	70.912	By MS/MS	By MS/MS	By MS/MS	By MS/MS	By MS/MS
AFLPVMMK	KTFEVNVLAHFWTTKAFLPVMMKNNHGHIV	AHFWTTKAFLPVMMKNNHGHIVTVASAAGH	K	A	F	M	K	N	1	0	0	0	0	0	0	0	0	0	1	1	2	1	1	0	0	0	0	1	0	0	8	0	935.497	Q9EQ06	Q9EQ06	154	161	Hsd17b11	Estradiol 17-beta-dehydrogenase 11	yes	yes	2	0.024226	50.966	By MS/MS	By matching	By matching	By MS/MS	By matching
AFLQAILEHEEQDEEEDEVPDDETVNQMIAR	QAGMFDQKSSSHERRAFLQAILEHEEQDEE	DEVPDDETVNQMIARHEEEFDLFMRMDLDR	R	A	F	A	R	H	3	1	1	4	0	3	8	0	1	2	2	0	1	1	1	0	1	0	0	2	0	0	31	0	3641.63	A0A0R4J170;Q3TKT4;Q8R0K1;Q3UI73;Q8R569	A0A0R4J170	1245	1275	Smarca4	Transcription activator BRG1	yes	no	3	0.064976	14.085			By MS/MS
AFLQGGQEATDIALLLR	QSALDCMGVEVGRLRAFLQGGQEATDIALL	LQGGQEATDIALLLRDLETSCSDTRQFCKK	R	A	F	L	R	D	3	1	0	1	0	2	1	2	0	1	4	0	0	1	0	0	1	0	0	0	0	0	17	0	1814.99	Q3TB96;Q3T9V8;E9Q586;E9Q3M3;O08788;Q6NZM3;D3YX34	Q3TB96	732	748	Dctn1	Dynactin subunit 1	yes	no	2	1.3994e-19	171.05	By MS/MS	By MS/MS	By MS/MS	By matching	By MS/MS
AFLSSPEHVNR	LSAYVARLSARPKIKAFLSSPEHVNRPING	PKIKAFLSSPEHVNRPINGNGKQ_______	K	A	F	N	R	P	1	1	1	0	0	0	1	0	1	0	1	0	0	1	1	2	0	0	0	1	0	0	11	0	1255.63	P19157;A0A494BAW2;P46425	P19157	192	202	Gstp1;Gstp2	Glutathione S-transferase P 1;Glutathione S-transferase P 2	yes	no	2;3	0.029826	40.724	By MS/MS	By MS/MS	By MS/MS	By matching
AFLSSPEHVNRPINGNGK	LSAYVARLSARPKIKAFLSSPEHVNRPING	SSPEHVNRPINGNGKQ______________	K	A	F	G	K	Q	1	1	3	0	0	0	1	2	1	1	1	1	0	1	2	2	0	0	0	1	0	0	18	1	1935.99	P19157;A0A494BAW2;P46425	P19157	192	209	Gstp1;Gstp2	Glutathione S-transferase P 1;Glutathione S-transferase P 2	yes	no	2;3;4	4.2049e-31	140.84	By MS/MS	By MS/MS	By MS/MS	By MS/MS	By MS/MS
AFLSSPEHVNRPINGNGKQ	LSAYVARLSARPKIKAFLSSPEHVNRPING	SPEHVNRPINGNGKQ_______________	K	A	F	K	Q	-	1	1	3	0	0	1	1	2	1	1	1	1	0	1	2	2	0	0	0	1	0	0	19	2	2064.05	P19157;A0A494BAW2;P46425	P19157	192	210	Gstp1;Gstp2	Glutathione S-transferase P 1;Glutathione S-transferase P 2	yes	no	2;3;4	1.9736e-50	143.67	By MS/MS	By MS/MS	By MS/MS	By MS/MS	By MS/MS
AFLTGVDPILGHQLSAR	GPAPLSAQELSQEIKAFLTGVDPILGHQLS	LTGVDPILGHQLSAREHARCGLLLLRSLPP	K	A	F	A	R	E	2	1	0	1	0	1	0	2	1	1	3	0	0	1	1	1	1	0	0	1	0	0	17	0	1793.98	Q8CHT3	Q8CHT3	37	53	Ints5	Integrator complex subunit 5	yes	yes	3	0.018969	41.412	By MS/MS		By MS/MS		By MS/MS
AFLTLAEDILR	RFFETSAKANINIEKAFLTLAEDILRKTPV	NIEKAFLTLAEDILRKTPVKEPNSENVDIS	K	A	F	L	R	K	2	1	0	1	0	0	1	0	0	1	3	0	0	1	0	0	1	0	0	0	0	0	11	0	1260.71	Q4FJL0;P61027;Q3U621	Q4FJL0	162	172	Rab10	Ras-related protein Rab-10	yes	no	2	1.3781e-11	159.37	By MS/MS	By MS/MS	By MS/MS	By MS/MS	By MS/MS
AFMEEFGAEPELAVSAPGR	WRPPRVEELLAEARRAFMEEFGAEPELAVS	EFGAEPELAVSAPGRVNLIGEHTDYNQGLV	R	A	F	G	R	V	4	1	0	0	0	0	4	2	0	0	1	0	1	2	2	1	0	0	0	1	0	0	19	0	2006.94	Q80UL3;Q9R0N0	Q80UL3	19	37	Galk1	Galactokinase	yes	no	2	5.612e-51	169.79	By MS/MS	By MS/MS	By MS/MS	By MS/MS	By MS/MS
AFMGPLK	SKFGHGRFQTMEEKKAFMGPLKKDRIAKEE	FQTMEEKKAFMGPLKKDRIAKEEGA_____	K	A	F	L	K	K	1	0	0	0	0	0	0	1	0	0	1	1	1	1	1	0	0	0	0	0	0	0	7	0	762.41	Q3UB90;Q3UB67;Q3UB15;P27659;Q3T9U9;Q3U9L3;A0A2R8VHN4	Q3UB90	387	393	Rpl3	60S ribosomal protein L3	yes	no	2	0.017365	72.021	By MS/MS	By MS/MS	By MS/MS	By MS/MS	By MS/MS
AFMGPLKK	SKFGHGRFQTMEEKKAFMGPLKKDRIAKEE	QTMEEKKAFMGPLKKDRIAKEEGA______	K	A	F	K	K	D	1	0	0	0	0	0	0	1	0	0	1	2	1	1	1	0	0	0	0	0	0	0	8	1	890.505	Q3UB90;Q3UB67;Q3UB15;P27659;Q3T9U9;Q3U9L3;A0A2R8VHN4	Q3UB90	387	394	Rpl3	60S ribosomal protein L3	yes	no	2	0.040166	58.167			By MS/MS	By MS/MS	By matching
AFMTADLPNELIELLEK	LSETQDPEEVSVTVKAFMTADLPNELIELL	MTADLPNELIELLEKIVLDNSVFSEHRNLQ	K	A	F	E	K	I	2	0	1	1	0	0	3	0	0	1	4	1	1	1	1	0	1	0	0	0	0	0	17	0	1946.01	Q5SXR6;Q68FD5;Q80U89;Q3UPJ3	Q5SXR6	998	1014	Cltc;mKIAA0034	Clathrin heavy chain;Clathrin heavy chain 1	yes	no	2	8.6926e-07	92.039	By matching	By MS/MS	By MS/MS	By MS/MS	By matching
AFNAEAFKPGSTHK	VLAYARVSHLSDSKKAFNAEAFKPGSTHKC	KAFNAEAFKPGSTHKCRIIDYSQMDELALL	K	A	F	H	K	C	3	0	1	0	0	0	1	1	1	0	0	2	0	2	1	1	1	0	0	0	0	0	14	1	1503.75	Q6NS46	Q6NS46	405	418	Pdcd11	Protein RRP5 homolog	yes	yes	3	0.032896	24.359		By MS/MS
AFNSVDPTFDNSVPSK	ITKAYEMLSDPVKRRAFNSVDPTFDNSVPS	FNSVDPTFDNSVPSKSEAKDNFFQVFSPVF	R	A	F	S	K	S	1	0	2	2	0	0	0	0	0	0	0	1	0	2	2	3	1	0	0	2	0	0	16	0	1723.81	E9Q9H2;P54103;E9Q9H3;Q3TTI5;Q3TRX6;Q3UVT4;Q3TTG9;Q3TE39	E9Q9H2	82	97	Dnajc2	DnaJ homolog subfamily C member 2;DnaJ homolog subfamily C member 2, N-terminally processed	yes	no	2	0.0045268	52.463		By MS/MS		By MS/MS	By MS/MS
AFPSYFSK	IRHVISYSLSPFEQRAFPSYFSKGIPNVLR	LSPFEQRAFPSYFSKGIPNVLRRTRERILR	R	A	F	S	K	G	1	0	0	0	0	0	0	0	0	0	0	1	0	2	1	2	0	0	1	0	0	0	8	0	945.46	Q9CQ69	Q9CQ69	26	33	Uqcrq	Cytochrome b-c1 complex subunit 8	yes	yes	1;2	0.013342	96.253	By matching	By matching	By MS/MS	By MS/MS	By matching
AFPTQTAGTFK	DDLALPPPDYGTSSRAFPTQTAGTFKQRPY	TSSRAFPTQTAGTFKQRPYSVAVPAFSQGL	R	A	F	F	K	Q	2	0	0	0	0	1	0	1	0	0	0	1	0	2	1	0	3	0	0	0	0	0	11	0	1167.59	B1AZ46;Q3UKP6;Q8BKX1	B1AZ46	478	488	Baiap2	Brain-specific angiogenesis inhibitor 1-associated protein 2	yes	no	2	0.050548	35.269	By matching	By matching	By matching	By matching	By MS/MS
AFPYGNVAFPHLTSSAPSWPSLVDTTK	IESGHSSGYDSRSARAFPYGNVAFPHLTSS	TSSAPSWPSLVDTTKQWDYYARREKDRDRD	R	A	F	T	K	Q	3	0	1	1	0	0	0	1	1	0	2	1	0	2	4	4	3	1	1	2	0	0	27	0	2889.43	Q9D824	Q9D824	408	434	Fip1l1	Pre-mRNA 3-end-processing factor FIP1	yes	yes	3	0.00015737	39.388	By MS/MS	By MS/MS	By MS/MS	By MS/MS	By MS/MS
AFQFVETHGEVCPANWTPESPTIKPSPTASK	LPVGRSVEETLRLVKAFQFVETHGEVCPAN	TPESPTIKPSPTASKEYFEKVHQ_______	K	A	F	S	K	E	3	0	1	0	1	1	3	1	1	1	0	2	0	2	5	3	4	1	0	2	0	0	31	1	3399.64	P20108;Q8K4K8	P20108	219	249	Prdx3	Thioredoxin-dependent peroxide reductase, mitochondrial	yes	no	3;4	1.7874e-56	137.44	By MS/MS	By MS/MS	By MS/MS	By MS/MS	By MS/MS
AFQINTFNLK	SSYMCNKEQVLSVSRAFQINTFNLKVQPFN	LSVSRAFQINTFNLKVQPFNVTKGQYSTAQ	R	A	F	L	K	V	1	0	2	0	0	1	0	0	0	1	1	1	0	2	0	0	1	0	0	0	0	0	10	0	1194.64	Q9CZU7;Q8C876;Q3UIW3;Q8C5K0;P17047;Q3TWE1	Q9CZU7	347	356	Lamp2	Lysosome-associated membrane glycoprotein 2	yes	no	2	8.5048e-29	175.51	By MS/MS	By MS/MS	By MS/MS	By MS/MS	By MS/MS
AFQNVIAPR	PAPHSPWTAAPQYQKAFQNVIAPRNKNFNI	APQYQKAFQNVIAPRNKNFNIHGTNKHWLI	K	A	F	P	R	N	2	1	1	0	0	1	0	0	0	1	0	0	0	1	1	0	0	0	0	1	0	0	9	0	1014.56	Q3UDX9;Q3UBB0;Q8BFR4	Q3UDX9	239	247	Gns	N-acetylglucosamine-6-sulfatase	yes	no	2	0.016096	56.547	By MS/MS	By MS/MS	By MS/MS
AFSCSSFNSNTFLTR	VKTAVLDAIDALMKKAFSCSSFNSNTFLTR	AFSCSSFNSNTFLTRLLIHMGLLKSEDKIK	K	A	F	T	R	L	1	1	2	0	1	0	0	0	0	0	1	0	0	3	0	4	2	0	0	0	0	0	15	0	1724.78	Q91YS2;Q7TMW1;P46061;Q8C2E3;Q6ZPH4;Q3ULJ9;Q3UZD8	Q91YS2	503	517	Rangap1	Ran GTPase-activating protein 1	yes	no	2	1.0348e-42	205.56	By MS/MS	By MS/MS	By MS/MS	By MS/MS	By MS/MS
AFSDPFVEAEK	NAKNTVQGFKRFHGRAFSDPFVEAEKSNLA	FHGRAFSDPFVEAEKSNLAYDIVQLPTGLT	R	A	F	E	K	S	2	0	0	1	0	0	2	0	0	0	0	1	0	2	1	1	0	0	0	1	0	0	11	0	1238.58	Q3U2G2;Q571M2;Q99L75;Q61316;Q8C6R3	Q3U2G2	74	84	Hspa4	Heat shock 70 kDa protein 4	yes	no	2	4.5653e-05	95.523	By MS/MS	By MS/MS	By MS/MS	By MS/MS	By MS/MS
AFSEADMERPLQELGLVPSAVLIVAK	QDQDPVQLLSGFPRRAFSEADMERPLQELG	QELGLVPSAVLIVAKKCPS___________	R	A	F	A	K	K	4	1	0	1	0	1	3	1	0	1	4	1	1	1	2	2	0	0	0	3	0	0	26	1	2782.49	Q922Y1;A0A498WFS2	Q922Y1	268	293	Ubxn1	UBX domain-containing protein 1	yes	no	3	1.2655e-06	62.237		By MS/MS	By MS/MS	By matching	By MS/MS
AFSFLNEVK	IVYLCITDDDFERSRAFSFLNEVKKRFQTT	DFERSRAFSFLNEVKKRFQTTYGSRAQTAL	R	A	F	V	K	K	1	0	1	0	0	0	1	0	0	0	1	1	0	2	0	1	0	0	0	1	0	0	9	0	1053.55	P70280	P70280	75	83	Vamp7	Vesicle-associated membrane protein 7	yes	yes	2	0.023935	45.972		By matching	By MS/MS	By matching
AFSPTTVNTGR	SLFIATNICEAIVWKAFSPTTVNTGRGMEF	IVWKAFSPTTVNTGRGMEFEGAIIALFHLL	K	A	F	G	R	G	1	1	1	0	0	0	0	1	0	0	0	0	0	1	1	1	3	0	0	1	0	0	11	0	1149.58	Q3TJD0;P61620	Q3TJD0	195	205	Sec61a1	Protein transport protein Sec61 subunit alpha isoform 1	yes	no	2	0.020287	62.463	By MS/MS		By MS/MS	By matching	By matching
AFSQFVRPLIAAK	HVFSEEDYRTLTNYKAFSQFVRPLIAAKNP	YKAFSQFVRPLIAAKNPKIAVSKMMMVLGA	K	A	F	A	K	N	3	1	0	0	0	1	0	0	0	1	1	1	0	2	1	1	0	0	0	1	0	0	13	1	1446.83	Q5DTP7;E9QAS4;E9QAS5;Q6PDQ2;Q3ULG0	Q5DTP7	201	213	Chd4	Chromodomain-helicase-DNA-binding protein 4	yes	no	2;3	0.0086828	58.63	By MS/MS	By MS/MS	By MS/MS	By MS/MS	By MS/MS
AFSSLNTLPEDLRPIVPLFCSVLTK	VQYCPQPTNGMVYFRAFSSLNTLPEDLRPI	DLRPIVPLFCSVLTKLGCGILNYREQAQQI	R	A	F	T	K	L	1	1	1	1	1	0	1	0	0	1	5	1	0	2	3	3	2	0	0	2	0	0	25	1	2803.52	Q8K411	Q8K411	600	624	Pitrm1	Presequence protease, mitochondrial	yes	yes	3	1.784e-09	81.477	By MS/MS	By MS/MS	By MS/MS		By MS/MS
AFSTWLK	LREVWFFGLQYQDTKAFSTWLKLNKKVTAQ	GLQYQDTKAFSTWLKLNKKVTAQDVRKESP	K	A	F	L	K	L	1	0	0	0	0	0	0	0	0	0	1	1	0	1	0	1	1	1	0	0	0	0	7	0	851.454	P26041;Q3TZQ2;Q05DU4	P26041	54	60	Msn	Moesin	yes	no	1;2	0.014023	118.69	By MS/MS	By MS/MS	By MS/MS	By MS/MS	By MS/MS
AFSVEPLLIYPTHYTGDDGYVSDTETSVVWNNEQVK	PMSEYKSHFSPRNLRAFSVEPLLIYPTHYT	SDTETSVVWNNEQVKTDWDRAKSQKMREQQ	R	A	F	V	K	T	1	0	2	3	0	1	3	2	1	1	2	1	0	1	2	3	4	1	3	5	0	0	36	0	4072.92	Q8K297	Q8K297	543	578	Colgalt1	Procollagen galactosyltransferase 1	yes	yes	3	7.1517e-28	91.942	By MS/MS	By MS/MS	By MS/MS		By MS/MS
AFSVFLFNTENK	NCHLNENIDKGLLHRAFSVFLFNTENKLLL	LHRAFSVFLFNTENKLLLQQRSDAKITFPG	R	A	F	N	K	L	1	0	2	0	0	0	1	0	0	0	1	1	0	3	0	1	1	0	0	1	0	0	12	0	1415.71	P58044;G3XA48;H3BLF8;H3BLP1;H3BKD7	P58044	53	64	Idi1	Isopentenyl-diphosphate Delta-isomerase 1	yes	no	2	3.4424e-10	123.75	By MS/MS	By MS/MS	By MS/MS	By MS/MS	By MS/MS
AFSYYGPLR	VGNLGTGAGKGELERAFSYYGPLRTVWIAR	KGELERAFSYYGPLRTVWIARNPPGFAFVE	R	A	F	L	R	T	1	1	0	0	0	0	0	1	0	0	1	0	0	1	1	1	0	0	2	0	0	0	9	0	1072.53	A0A3Q4EH04;A0A3Q4L335;A0A3Q4L393;Q3THA6;Q8BL97	A0A3Q4EH04	30	38	Srsf7	Serine/arginine-rich splicing factor 7	yes	no	2	3.0676e-05	120.49					By MS/MS
AFTELFQVACAKPPPMGLCDYPSSR	YPEFPWSDVQAEIFKAFTELFQVACAKPPP	AKPPPMGLCDYPSSRAMYAIDLMLNWDNHP	K	A	F	S	R	A	3	1	0	1	2	1	1	1	0	0	2	1	1	2	4	2	1	0	1	1	0	0	25	1	2815.34	Q3UDE2	Q3UDE2	549	573	Ttll12	Tubulin--tyrosine ligase-like protein 12	yes	yes	3	1.624e-09	81.949		By MS/MS	By MS/MS	By matching	By MS/MS
AFTELQAK	______________________________	VDLELKKAFTELQAKVIDTQQKVKLADIQI	K	A	F	A	K	V	2	0	0	0	0	1	1	0	0	0	1	1	0	1	0	0	1	0	0	0	0	0	8	0	906.481	Q8CEH4;Q9CQF7;Q8R3R9;Q9CWM4;A0A494BBK3	Q8CEH4	12	19	Pfdn1	Prefoldin subunit 1	yes	no	2	0.037443	46.835				By matching	By matching
AFTGFIVEADTPGIHIGK	LLARSNPDPKVPASKAFTGFIVEADTPGIH	GFIVEADTPGIHIGKKELNMGQRCSDTRGI	K	A	F	G	K	K	2	0	0	1	0	0	1	3	1	3	0	1	0	2	1	0	2	0	0	1	0	0	18	0	1871.98	P45952;Q91WS8	P45952	218	235	Acadm	Medium-chain specific acyl-CoA dehydrogenase, mitochondrial	yes	no	2;3	3.3517e-11	111.63	By MS/MS	By MS/MS	By MS/MS	By MS/MS	By MS/MS
AFTHTAQYDEAISDYFR	SKDTSLETRRHLALKAFTHTAQYDEAISDY	THTAQYDEAISDYFRKQYSKGISQMPLRYG	K	A	F	F	R	K	3	1	0	2	0	1	1	0	1	1	0	0	0	2	0	1	2	0	2	0	0	0	17	0	2033.91	Q9CWJ9	Q9CWJ9	178	194	Atic	Bifunctional purine biosynthesis protein PURH;Phosphoribosylaminoimidazolecarboxamide formyltransferase;IMP cyclohydrolase	yes	yes	2;3	5.5509e-107	226.04	By MS/MS	By MS/MS	By MS/MS	By MS/MS	By MS/MS
AFTHTAQYDEAISDYFRK	SKDTSLETRRHLALKAFTHTAQYDEAISDY	HTAQYDEAISDYFRKQYSKGISQMPLRYGM	K	A	F	R	K	Q	3	1	0	2	0	1	1	0	1	1	0	1	0	2	0	1	2	0	2	0	0	0	18	1	2162.01	Q9CWJ9	Q9CWJ9	178	195	Atic	Bifunctional purine biosynthesis protein PURH;Phosphoribosylaminoimidazolecarboxamide formyltransferase;IMP cyclohydrolase	yes	yes	3;4	4.1149e-08	83.755		By MS/MS	By MS/MS	By MS/MS	By MS/MS
AFTMDCITLEGDQVSHR	TLICRSMEVSTQLARAFTMDCITLEGDQVS	TMDCITLEGDQVSHRGALTGGYYDTRKSRL	R	A	F	H	R	G	1	1	0	2	1	1	1	1	1	1	1	0	1	1	0	1	2	0	0	1	0	0	17	0	1965.89	Q6P5E5;Q1HL32;Q9CW03;Q6PIE1;Q3UNU2;Q6PFZ4	Q6P5E5	644	660	Smc3	Structural maintenance of chromosomes protein;Structural maintenance of chromosomes protein 3	yes	no	3	1.2982e-07	97.235	By MS/MS	By MS/MS	By MS/MS	By MS/MS	By MS/MS
AFTNPEDACSFITSANFPALVVK	KEFMDRHEIPTAQWRAFTNPEDACSFITSA	CSFITSANFPALVVKASGLAAGKGVIVAKS	R	A	F	V	K	A	4	0	2	1	1	0	1	0	0	1	1	1	0	3	2	2	2	0	0	2	0	0	23	0	2485.22	Q64737;Q3UJP8;Q3TH49;D6RCG1;A0A338P6X4	Q64737	126	148	Gart	Trifunctional purine biosynthetic protein adenosine-3;Phosphoribosylamine--glycine ligase;Phosphoribosylformylglycinamidine cyclo-ligase;Phosphoribosylglycinamide formyltransferase	yes	no	2	1.447e-22	140.74	By MS/MS		By MS/MS
AFTSQASATMHLPATIGDYTDFYSSR	ASQARLRDDKELRQRAFTSQASATMHLPAT	LPATIGDYTDFYSSRQHATNVGIMFRGKEN	R	A	F	S	R	Q	4	1	0	2	0	1	0	1	1	1	1	0	1	2	1	4	4	0	2	0	0	0	26	0	2837.3	P35505;D3Z2R9	P35505	106	131	Fah	Fumarylacetoacetase	yes	no	3	2.8491e-07	63.029	By MS/MS	By MS/MS	By MS/MS	By MS/MS	By MS/MS
AFTTWTANAGIEECR	LSELPELHALTAGLKAFTTWTANAGIEECR	AFTTWTANAGIEECRMACGGHGYSHSSGIP	K	A	F	C	R	M	3	1	1	0	1	0	2	1	0	1	0	0	0	1	0	0	3	1	0	0	0	0	15	0	1712.78	Q9R0H0;Q8BW35;A2A848;Q8C168	Q9R0H0	379	393	Acox1	Peroxisomal acyl-coenzyme A oxidase 1;Acyl-coenzyme A oxidase	yes	no	2	6.0921e-06	116.01	By MS/MS	By MS/MS			By MS/MS
AFVAGVLPLK	INLTDRGSVTKIYGRAFVAGVLPLKVAKDM	KIYGRAFVAGVLPLKVAKDMAAAAVRCIRK	R	A	F	L	K	V	2	0	0	0	0	0	0	1	0	0	2	1	0	1	1	0	0	0	0	2	0	0	10	0	1013.63	Q91YL8;Q3UAE6;Q3TIJ4;A0A1S6GWI5;Q9D7H3;D3Z263	Q91YL8	196	205	Rtca;RtcA	RNA 3-terminal phosphate cyclase	yes	no	2	0.03191	49.442		By MS/MS
AFVAIGDYNGHVGLGVK	PVQKQTRAGQRTRFKAFVAIGDYNGHVGLG	VAIGDYNGHVGLGVKCSKEVATAIRGAIIL	K	A	F	V	K	C	2	0	1	1	0	0	0	4	1	1	1	1	0	1	0	0	0	0	1	3	0	0	17	0	1715.9	Q58EU3;Q3TXS9;P25444;Q3TL20;Q3UB36;Q3TXR5;D3YVC1;Q3TLE5;D3YWJ3;Q3TI78	Q58EU3	126	142	Rps2	40S ribosomal protein S2	yes	no	2;3	7.6141e-59	165.7	By MS/MS	By MS/MS	By MS/MS	By MS/MS	By MS/MS
AFVDFFSQCLHEEYK	GMLPVPLLTIYSATKAFVDFFSQCLHEEYK	AFVDFFSQCLHEEYKSKGIFVQSVMPYLVA	K	A	F	Y	K	S	1	0	0	1	1	1	2	0	1	0	1	1	0	3	0	1	0	0	1	1	0	0	15	0	1905.86	Q0VGQ1;O70503;Q9CSR6	Q0VGQ1	207	221	Hsd17b12	Very-long-chain 3-oxoacyl-CoA reductase	yes	no	2;3	1.3434e-43	171.05	By MS/MS	By MS/MS	By MS/MS	By MS/MS	By MS/MS
AFVDSCLQLHETK	QHKLAELKTHICVTRAFVDSCLQLHETKRL	TRAFVDSCLQLHETKRLDSGSASMAKYWAS	R	A	F	T	K	R	1	0	0	1	1	1	1	0	1	0	2	1	0	1	0	1	1	0	0	1	0	0	13	0	1533.75	P51174;A0A0R4J083	P51174	346	358	Acadl	Long-chain specific acyl-CoA dehydrogenase, mitochondrial	yes	no	2;3	6.2432e-16	143.24	By MS/MS	By MS/MS
AFVDSCLQLHETKR	QHKLAELKTHICVTRAFVDSCLQLHETKRL	RAFVDSCLQLHETKRLDSGSASMAKYWASE	R	A	F	K	R	L	1	1	0	1	1	1	1	0	1	0	2	1	0	1	0	1	1	0	0	1	0	0	14	1	1689.85	P51174;A0A0R4J083	P51174	346	359	Acadl	Long-chain specific acyl-CoA dehydrogenase, mitochondrial	yes	no	3	6.5465e-05	80.746	By MS/MS		By MS/MS	By MS/MS	By MS/MS
AFVEFLTDEIK	PCACGCGALHTEGDKAFVEFLTDEIKEEKK	EGDKAFVEFLTDEIKEEKKIQKHKSLPKMS	K	A	F	I	K	E	1	0	0	1	0	0	2	0	0	1	1	1	0	2	0	0	1	0	0	1	0	0	11	0	1310.68	Q8R5L1;O35658	Q8R5L1	79	89	C1qbp	Complement component 1 Q subcomponent-binding protein, mitochondrial	yes	no	2	0.00050638	76.17	By MS/MS	By MS/MS	By MS/MS
AFVEFLTDEIKEEK	PCACGCGALHTEGDKAFVEFLTDEIKEEKK	KAFVEFLTDEIKEEKKIQKHKSLPKMSGDW	K	A	F	E	K	K	1	0	0	1	0	0	4	0	0	1	1	2	0	2	0	0	1	0	0	1	0	0	14	1	1696.86	Q8R5L1;O35658	Q8R5L1	79	92	C1qbp	Complement component 1 Q subcomponent-binding protein, mitochondrial	yes	no	2;3	4.3262e-79	244.16	By MS/MS	By MS/MS	By MS/MS	By MS/MS	By MS/MS
AFVEFLTDEIKEEKK	PCACGCGALHTEGDKAFVEFLTDEIKEEKK	AFVEFLTDEIKEEKKIQKHKSLPKMSGDWE	K	A	F	K	K	I	1	0	0	1	0	0	4	0	0	1	1	3	0	2	0	0	1	0	0	1	0	0	15	2	1824.95	Q8R5L1;O35658	Q8R5L1	79	93	C1qbp	Complement component 1 Q subcomponent-binding protein, mitochondrial	yes	no	2;3	1.2981e-10	124.09	By MS/MS	By MS/MS	By MS/MS	By MS/MS	By matching
AFVEVNEEGTEAAAATAGMMTVR	MSSKQGLFLSKVVHKAFVEVNEEGTEAAAA	GTEAAAATAGMMTVRCMRFTPRFCADHPFL	K	A	F	V	R	C	6	1	1	0	0	0	4	2	0	0	0	0	2	1	0	0	3	0	0	3	0	0	23	0	2354.09	Q4FJQ6;Q60854;Q3U3L3;F8WIV2	Q4FJQ6	321	343	Serpinb6a;Serpinb6	Serpin B6	yes	no	2;3	1.7903e-148	236.43	By MS/MS	By MS/MS	By MS/MS	By MS/MS	By MS/MS
AFVFDVLHEGCLITPPELLR	EGHCPTHIAVLCRGRAFVFDVLHEGCLITP	VLHEGCLITPPELLRQLTYIHKKCSNEPVG	R	A	F	L	R	Q	1	1	0	1	1	0	2	1	1	1	4	0	0	2	2	0	1	0	0	2	0	0	20	0	2312.22	Q9DC50	Q9DC50	200	219	Crot	Peroxisomal carnitine O-octanoyltransferase	yes	yes	3	3.1746e-05	63.302		By MS/MS	By MS/MS	By matching	By MS/MS
AFVGNQLPFIGFTYFR	IEDDKGDVETFPIPKAFVGNQLPFIGFTYF	FVGNQLPFIGFTYFRENLLLSDSPPCREND	K	A	F	F	R	E	1	1	1	0	0	1	0	2	0	1	1	0	0	4	1	0	1	0	1	1	0	0	16	0	1875.97	P70336;F8VPK5;A0A1Y7VMN0;Q3UMT5;Q3TR46	P70336	402	417	Rock2	Rho-associated protein kinase 2;Rho-associated protein kinase	yes	no	2	4.5255e-14	112.84			By MS/MS		By MS/MS
AFVHWYVGEGMEEGEFSEAR	WARLDHKFDLMYAKRAFVHWYVGEGMEEGE	YVGEGMEEGEFSEAREDMAALEKDYEEVGV	R	A	F	A	R	E	2	1	0	0	0	0	5	3	1	0	0	0	1	2	0	1	0	1	1	2	0	0	20	0	2329.01	A0A0A0MQA5;P68368;P05213;Q99KA2;P68369;Q5FW91;P05214;Q9D9Y2;Q52L87;P68373;Q3TIZ0;Q9JJZ2	P05213	403	422	Tuba4a;Tuba1b;Tuba1a;Tuba3a;Tuba1c;Tuba8	Tubulin alpha-4A chain;Tubulin alpha-1B chain;Tubulin alpha-1A chain;Tubulin alpha-3 chain;Tubulin alpha-1C chain;Tubulin alpha-8 chain	no	no	2;3	3.1042e-70	184.21	By MS/MS	By MS/MS	By MS/MS	By MS/MS	By MS/MS
AFVHWYVGEGMEEGEFSEAREDMAALEK	WARLDHKFDLMYAKRAFVHWYVGEGMEEGE	GEFSEAREDMAALEKDYEEVGVDSVEGEGE	R	A	F	E	K	D	4	1	0	1	0	0	7	3	1	0	1	1	2	2	0	1	0	1	1	2	0	0	28	1	3216.42	A0A0A0MQA5;P68368;P05213;Q99KA2;P68369;Q52L87;P68373;Q3TIZ0	P05213	403	430	Tuba4a;Tuba1b;Tuba1a;Tuba1c	Tubulin alpha-4A chain;Tubulin alpha-1B chain;Tubulin alpha-1A chain;Tubulin alpha-1C chain	no	no	3;4	3.1438e-87	172.49	By MS/MS	By MS/MS	By MS/MS	By MS/MS	By MS/MS
AFVSMVYSEEGAEDR	DLIHGAPVGKPAANRAFVSMVYSEEGAEDR	AFVSMVYSEEGAEDRTFARVIVGGSSEYKI	R	A	F	D	R	T	2	1	0	1	0	0	3	1	0	0	0	0	1	1	0	2	0	0	1	2	0	0	15	0	1688.74	Q9CU62;A0JLM6	Q9CU62	78	92	Smc1a	Structural maintenance of chromosomes protein 1A	yes	no	2	4.0099e-09	115.14	By MS/MS	By MS/MS	By MS/MS	By MS/MS	By MS/MS
AFYAELYHIISSNLEK	EAAYGALRAMVLDLRAFYAELYHIISSNLE	FYAELYHIISSNLEKIVNPKGEEKPSMY__	R	A	F	E	K	I	2	0	1	0	0	0	2	0	1	2	2	1	0	1	0	2	0	0	2	0	0	0	16	0	1896.96	G3X9V0;Q5SVP3;A0A1G5SJA5;P97372;Q99LN3	G3X9V0	203	218	Psme2;PSME2b	Proteasome activator complex subunit 2	yes	no	2;3	4.6351e-14	131.06			By MS/MS	By MS/MS	By MS/MS
AFYMEEGAPYCER	HCFTCAACKTPIRNRAFYMEEGAPYCERDY	NRAFYMEEGAPYCERDYEKMFGTKCRGCDF	R	A	F	E	R	D	2	1	0	0	1	0	3	1	0	0	0	0	1	1	1	0	0	0	2	0	0	0	13	0	1608.66	Q3TJD7	Q3TJD7	378	390	Pdlim7	PDZ and LIM domain protein 7	yes	yes	2	8.6298e-17	145.34	By MS/MS	By MS/MS	By MS/MS	By MS/MS	By MS/MS
AFYNNVLGEYEEYITK	DAMKSQVDKLTLTSRAFYNNVLGEYEEYIT	FYNNVLGEYEEYITKLFNYNKVLPMNTGVE	R	A	F	T	K	L	1	0	2	0	0	0	3	1	0	1	1	1	0	1	0	0	1	0	3	1	0	0	16	0	1951.92	Q3TG75;P29758;Q3UKT3;Q3UJK5	Q3TG75	114	129	Oat	Ornithine aminotransferase, mitochondrial	yes	no	2	6.7051e-46	174.9	By MS/MS	By MS/MS	By MS/MS	By MS/MS	By MS/MS
AGAAAGGPATLAVCVCK	PGMECVKSRKRRRGKAGAAAGGPATLAVCV	AAAGGPATLAVCVCKSRYPVCGSNGITYPS	K	A	G	C	K	S	6	0	0	0	2	0	0	3	0	0	1	1	0	0	1	0	1	0	0	2	0	0	17	0	1546.78	Q811C8;A0A5E1;Q3UFA6;F8WH23;E9Q5D9;Q61581;Q3U131	Q811C8	79	95	Igfbp7	Insulin-like growth factor-binding protein 7	yes	no	2	0.045248	38.584	By matching				By MS/MS
AGAAAPELLQALLR	LLDRHGDSALHLALRAGAAAPELLQALLRS	RAGAAAPELLQALLRSGAHAVPQILHMPDF	R	A	G	L	R	S	5	1	0	0	0	1	1	1	0	0	4	0	0	0	1	0	0	0	0	0	0	0	14	0	1392.81	Q3UV15;Q3UG25;Q9WTK5;Q3ULT8;Q4U105;A0A494B9Y5;A0A494BAQ2;Q4U108;Q3U5V4	Q3UV15	570	583	Nfkb2	Nuclear factor NF-kappa-B p100 subunit;Nuclear factor NF-kappa-B p52 subunit	yes	no	2	5.2293e-05	94.297	By MS/MS	By MS/MS	By MS/MS	By MS/MS	By MS/MS
AGAAFFNEVR	ATMATAVLIGYGVSRAGAAFFNEVRNAVFG	YGVSRAGAAFFNEVRNAVFGKVAQNSIRRI	R	A	G	V	R	N	3	1	1	0	0	0	1	1	0	0	0	0	0	2	0	0	0	0	0	1	0	0	10	0	1080.54	Q61102	Q61102	201	210	Abcb7	ATP-binding cassette sub-family B member 7, mitochondrial	yes	yes	2	0.07833	32.633	By matching	By matching
AGAAGGPEEEAEKPVK	ADGKAGEEKPEKPQRAGAAGGPEEEAEKPV	GAAGGPEEEAEKPVKTKTVSSSNGGESSSR	R	A	G	V	K	T	4	0	0	0	0	0	4	3	0	0	0	2	0	0	2	0	0	0	0	1	0	0	16	1	1538.76	Q3UCC5;Q6P8I4;Q3TM89	Q3UCC5	17	32	Pcnp	PEST proteolytic signal-containing nuclear protein	yes	no	2;3	1.967e-07	85.734	By MS/MS	By MS/MS	By MS/MS	By MS/MS	By MS/MS
AGADIIITYFAPQLLK	DLRTAVLETMTAFRRAGADIIITYFAPQLL	GADIIITYFAPQLLKWLKEE__________	R	A	G	L	K	W	3	0	0	1	0	1	0	1	0	3	2	1	0	1	1	0	1	0	1	0	0	0	16	0	1732.98	Q9DD05;P10518	Q9DD05	310	325	Alad	Delta-aminolevulinic acid dehydratase	yes	no	2	3.2286e-05	92.866	By MS/MS	By MS/MS	By MS/MS	By MS/MS	By MS/MS
AGAEQLDSWLTDEER	PALAQEALRLQLELRAGAEQLDSWLTDEER	AGAEQLDSWLTDEERCLNYILAQKPDRLRD	R	A	G	E	R	C	2	1	0	2	0	1	3	1	0	0	2	0	0	0	0	1	1	1	0	0	0	0	15	0	1718.77	B2RRZ7;Q3U0V2	B2RRZ7	120	134	Tradd	Tumor necrosis factor receptor type 1-associated DEATH domain protein	yes	no	2	6.9652e-06	93.011	By MS/MS	By MS/MS	By matching	By matching	By MS/MS
AGAESDGQFQFTGIK	______________________________	AGAESDGQFQFTGIKKYFNSYTLTGRMNCV	M	A	G	I	K	K	2	0	0	1	0	2	1	3	0	1	0	1	0	2	0	1	1	0	0	0	0	0	15	0	1554.73	Q78IK2	Q78IK2	2	16	Usmg5	Up-regulated during skeletal muscle growth protein 5	yes	yes	2	0.078296	27.409	By matching			By matching	By matching
AGAESDGQFQFTGIKK	______________________________	GAESDGQFQFTGIKKYFNSYTLTGRMNCVL	M	A	G	K	K	Y	2	0	0	1	0	2	1	3	0	1	0	2	0	2	0	1	1	0	0	0	0	0	16	1	1682.83	Q78IK2	Q78IK2	2	17	Usmg5	Up-regulated during skeletal muscle growth protein 5	yes	yes	2;3	5.6006e-07	98.353		By MS/MS	By MS/MS	By MS/MS	By MS/MS
AGAGGGGGAVGPQPSAK	SGGESRAQRSRSRTRAGAGGGGGAVGPQPS	AGGGGGAVGPQPSAKPRPKPPPRAQEAAAE	R	A	G	A	K	P	4	0	0	0	0	1	0	7	0	0	0	1	0	0	2	1	0	0	0	1	0	0	17	0	1337.67	Q9CXS4	Q9CXS4	40	56	Cenpv	Centromere protein V	yes	yes	2	2.3542e-10	112.02	By MS/MS	By MS/MS	By MS/MS	By matching	By MS/MS
AGAGGGGGAVGPQPSAKPR	SGGESRAQRSRSRTRAGAGGGGGAVGPQPS	GGGGAVGPQPSAKPRPKPPPRAQEAAAEEP	R	A	G	P	R	P	4	1	0	0	0	1	0	7	0	0	0	1	0	0	3	1	0	0	0	1	0	0	19	1	1590.82	Q9CXS4	Q9CXS4	40	58	Cenpv	Centromere protein V	yes	yes	3	3.8635e-11	88.283		By MS/MS		By MS/MS
AGAGGGNDIQWCFSQVK	______________________________	AGGGNDIQWCFSQVKGAVDDDVAEADIIST	M	A	G	V	K	G	2	0	1	1	1	2	0	4	0	1	0	1	0	1	0	1	0	1	0	1	0	0	17	0	1780.82	Q3TT94;Q6P1F6;Q9CWU3;Q3TPC5;A0A286YDJ9	Q3TT94	2	18	Ppp2r2a	Serine/threonine-protein phosphatase 2A 55 kDa regulatory subunit B;Serine/threonine-protein phosphatase 2A 55 kDa regulatory subunit B alpha isoform	yes	no	2	5.2617e-11	118.61	By MS/MS	By MS/MS	By MS/MS	By MS/MS	By MS/MS
AGAGSATLSMAYAGAR	TGRIQEAGTEVVKAKAGAGSATLSMAYAGA	GAGSATLSMAYAGARFVFSLVDAMNGKEGV	K	A	G	A	R	F	6	1	0	0	0	0	0	3	0	0	1	0	1	0	0	2	1	0	1	0	0	0	16	0	1453.7	P08249	P08249	242	257	Mdh2	Malate dehydrogenase, mitochondrial	yes	yes	2	2.0725e-146	296.65	By MS/MS	By MS/MS	By MS/MS	By MS/MS	By MS/MS
AGAIAPCEVTVPAQNTGLGPEK	IRDMLLANKVPAAARAGAIAPCEVTVPAQN	EVTVPAQNTGLGPEKTSFFQALGITTKISR	R	A	G	E	K	T	4	0	1	0	1	1	2	3	0	1	1	1	0	0	3	0	2	0	0	2	0	0	22	0	2166.1	Q5M8R8;P14869;S4R1N1;D3YVM5;Q5FWB6	Q5FWB6	113	134	Rplp0	60S acidic ribosomal protein P0	no	no	2;3	2.0424e-149	239.75	By MS/MS	By MS/MS	By MS/MS	By MS/MS	By MS/MS
AGAISASGPELEGAGHSK	SGPASPTTGSAVDIRAGAISASGPELEGAG	ISASGPELEGAGHSKFQVTVPGAKVGSLDV	R	A	G	S	K	F	4	0	0	0	0	0	2	4	1	1	1	1	0	0	1	3	0	0	0	0	0	0	18	0	1637.8	E9Q616;Q8BRB8;A0A494BBD5;Q3UYW8	E9Q616	228	245	Ahnak		yes	no	2;3	8.3191e-51	187.11	By MS/MS	By MS/MS	By MS/MS	By MS/MS	By MS/MS
AGAKPDQIGIITPYEGQR	TEAANVEKITTKLLKAGAKPDQIGIITPYE	KPDQIGIITPYEGQRSYLVQYMQFSGSLHT	K	A	G	Q	R	S	2	1	0	1	0	2	1	3	0	3	0	1	0	0	2	0	1	0	1	0	0	0	18	1	1913	Q9EPU0	Q9EPU0	789	806	Upf1	Regulator of nonsense transcripts 1	yes	yes	2	0.042116	46.481	By matching	By matching	By matching	By matching	By matching
AGALQCSPSDVYTK	RVQELGHGCSALVTKAGALQCSPSDVYTKK	KAGALQCSPSDVYTKKELIECARRVSEKVS	K	A	G	T	K	K	2	0	0	1	1	1	0	1	0	0	1	1	0	0	1	2	1	0	1	1	0	0	14	0	1482.7	Q80TM2;P26039;Q3UHS6;Q0V930;Q3TBC3	Q80TM2	1957	1970	Tln1	Talin-1	yes	no	2	3.3436e-23	149.96	By MS/MS	By MS/MS	By MS/MS	By MS/MS	By MS/MS
AGAPPGLFNVVQGGAATGQFLCHHR	FTPVSALLLAEIYTKAGAPPGLFNVVQGGA	VQGGAATGQFLCHHREVAKISFTGSVPTGV	K	A	G	H	R	E	4	1	1	0	1	2	0	5	2	0	2	0	0	2	2	0	1	0	0	2	0	0	25	0	2548.28	Q3THE7;Q9JLJ2;Q3TMT4;A7VL18;Q3U367;Q3TG52;Q3V1N7	Q3THE7	199	223	Aldh9a1	4-trimethylaminobutyraldehyde dehydrogenase	yes	no	3;4	3.9141e-65	167.45	By MS/MS	By MS/MS	By MS/MS	By MS/MS	By MS/MS
AGAQGDPDVPECLK	GLSVLSRLLLIWQHKAGAQGDPDVPECLKV	KAGAQGDPDVPECLKVWDRFLTTMKQNALQ	K	A	G	L	K	V	2	0	0	2	1	1	1	2	0	0	1	1	0	0	2	0	0	0	0	1	0	0	14	0	1442.67	A2AN08	A2AN08	768	781	Ubr4	E3 ubiquitin-protein ligase UBR4	yes	yes	2	0.00055079	73.632	By MS/MS	By matching	By MS/MS	By MS/MS	By MS/MS
AGARPGVHALQLEPPTVVETLR	______________________________	HALQLEPPTVVETLRRGSKFIKWDEEASSR	M	A	G	L	R	R	3	2	0	0	0	1	2	2	1	0	3	0	0	0	3	0	2	0	0	3	0	0	22	1	2310.28	Q3TWI4;P51432;Q8CI86;Q3TPL1;A0A494BAY4	Q3TWI4	2	23	Plcb3	Phosphoinositide phospholipase C;1-phosphatidylinositol 4,5-bisphosphate phosphodiesterase beta-3	yes	no	3	0.00018952	52.72		By MS/MS		By MS/MS
AGASISTLAGLSLR	FSDKYSLGTRLQRPRAGASISTLAGLSLRE	RAGASISTLAGLSLREGEDQKEVKIEPAQA	R	A	G	L	R	E	3	1	0	0	0	0	0	2	0	1	3	0	0	0	0	3	1	0	0	0	0	0	14	0	1315.75	Q3TQY2;Q8CBY8	Q3TQY2	193	206	Dctn4	Dynactin subunit 4	yes	no	2	0.031628	36.447	By matching	By matching	By MS/MS
AGATLDILVENMGR	ILDRNLMTALNIQGKAGATLDILVENMGRV	KAGATLDILVENMGRVNYGRFINDFKGLIS	K	A	G	G	R	V	2	1	1	1	0	0	1	2	0	1	2	0	1	0	0	0	1	0	0	1	0	0	14	0	1458.75	Q8K131;Q3TAW7;Q8C659;Q8C847;P23780;Q99KV2	Q8K131	471	484	Glb1	Beta-galactosidase	yes	no	2	0.00055236	84.507	By MS/MS	By matching		By matching	By MS/MS
AGATSEGVLANFFNSLLSK	SPIPAGSKKIDPNMKAGATSEGVLANFFNS	SEGVLANFFNSLLSKKTGSPGGPGVGGSPG	K	A	G	S	K	K	3	0	2	0	0	0	1	2	0	0	3	1	0	2	0	3	1	0	0	1	0	0	19	0	1924.99	Q3TWG5;Q8R1Q8;Q3TVT4	Q3TWG5	436	454	Dync1li1	Cytoplasmic dynein 1 light intermediate chain 1	yes	no	2	2.3958e-95	215.87	By MS/MS	By MS/MS	By MS/MS	By MS/MS	By MS/MS
AGATVYITGR	ASRGIGRGIALQLCKAGATVYITGRHLDTL	LQLCKAGATVYITGRHLDTLRATAQEAQSL	K	A	G	G	R	H	2	1	0	0	0	0	0	2	0	1	0	0	0	0	0	0	2	0	1	1	0	0	10	0	1007.54	Q3TVU9;Q99L04	Q3TVU9	30	39	Dhrs1	Dehydrogenase/reductase SDR family member 1	yes	no	2	0.069732	33.875				By matching	By matching
AGAVDWTDQLGLR	RKSGGGHFVPPGETKAGAVDWTDQLGLRNL	TKAGAVDWTDQLGLRNLEVSSCVSSEGPSE	K	A	G	L	R	N	2	1	0	2	0	1	0	2	0	0	2	0	0	0	0	0	1	1	0	1	0	0	13	0	1400.7	B9EKJ7;P58871;Z4YJL4	B9EKJ7	1149	1161	Tnks1bp1	182 kDa tankyrase-1-binding protein	yes	no	2	2.155e-10	125.97	By MS/MS	By MS/MS	By MS/MS	By MS/MS	By MS/MS
AGAYDFPSPEWDTVTPEAK	PFWDEDQHRLYQQIKAGAYDFPSPEWDTVT	DFPSPEWDTVTPEAKDLINKMLTINPAKRI	K	A	G	A	K	D	3	0	0	2	0	0	2	1	0	0	0	1	0	1	3	1	2	1	1	1	0	0	19	0	2079.94	E9Q1V9;E9Q1W0;E9Q1T1;A0A0G2JGS4;Q6PHZ2;Q8C8X9;Q8CCM0;Q8C4I3	E9Q1V9	228	246	Camk2d	Calcium/calmodulin-dependent protein kinase type II subunit delta	no	no	2	6.8513e-09	97.273	By MS/MS	By MS/MS	By MS/MS	By MS/MS	By MS/MS
AGCAVTSLLASELTK	AAFRRKRGPRQVNRKAGCAVTSLLASELTK	AGCAVTSLLASELTKDDAMAPGPVKVPKKS	K	A	G	T	K	D	3	0	0	0	1	0	1	1	0	0	3	1	0	0	0	2	2	0	0	1	0	0	15	0	1506.8	E9PXV7;E9PV41;Q5DTQ4;O08808;F6XC54;D3Z074;Q3U104;Q3UX40	E9PXV7	1208	1222	Diap1;Diaph1	Protein diaphanous homolog 1	yes	no	2	0.052179	42.095		By MS/MS	By matching	By matching	By matching
AGCECLNESDEHGFDNCLR	DIPKGYMDLMPFINKAGCECLNESDEHGFD	CLNESDEHGFDNCLRKDMSFLESDCDEQLL	K	A	G	L	R	K	1	1	2	2	3	0	3	2	1	0	2	0	0	1	0	1	0	0	0	0	0	0	19	0	2242.89	Q3U8R9;A0A498WGD8;Q8CDN6;A0A494B955;Q3UNH3;A0A494BBI1	Q3U8R9	133	151	Txnl1	Thioredoxin-like protein 1	yes	no	2;3	1.7133e-32	150.59	By MS/MS	By MS/MS	By MS/MS	By MS/MS	By MS/MS
AGCECLNESDEHGFDNCLRK	DIPKGYMDLMPFINKAGCECLNESDEHGFD	LNESDEHGFDNCLRKDMSFLESDCDEQLLI	K	A	G	R	K	D	1	1	2	2	3	0	3	2	1	0	2	1	0	1	0	1	0	0	0	0	0	0	20	1	2370.99	Q3U8R9;A0A498WGD8;Q8CDN6;A0A494B955;Q3UNH3;A0A494BBI1	Q3U8R9	133	152	Txnl1	Thioredoxin-like protein 1	yes	no	3;4	7.6586e-10	95.094	By MS/MS	By MS/MS	By MS/MS	By MS/MS	By MS/MS
AGCQVVAPSDMMDGR	ESRQRLAEVALAYAKAGCQVVAPSDMMDGR	AGCQVVAPSDMMDGRVEAIKAALLKHGLGN	K	A	G	G	R	V	2	1	0	2	1	1	0	2	0	0	0	0	2	0	1	1	0	0	0	2	0	0	15	0	1579.68	Q9DD05;P10518;Q8VCZ1;O89061	Q9DD05	160	174	Alad	Delta-aminolevulinic acid dehydratase	yes	no	2	0.0067504	51.286		By MS/MS		By MS/MS	By MS/MS
AGDEFVEK	SLKRMAKKKFTENPKAGDEFVEKTLSCLST	KFTENPKAGDEFVEKTLSCLSTSTDAASVV	K	A	G	E	K	T	1	0	0	1	0	0	2	1	0	0	0	1	0	1	0	0	0	0	0	1	0	0	8	0	893.413	Q61425	Q61425	88	95	Hadh	Hydroxyacyl-coenzyme A dehydrogenase, mitochondrial	yes	yes	2	0.005501	83.206	By MS/MS	By MS/MS		By MS/MS	By MS/MS
AGDEIICMDEVYGGTNR	ASGLAATITITHLLKAGDEIICMDEVYGGT	DEIICMDEVYGGTNRYFRRVASEFGLKISF	K	A	G	N	R	Y	1	1	1	2	1	0	2	3	0	2	0	0	1	0	0	0	1	0	1	1	0	0	17	0	1885.82	Q8VCN5	Q8VCN5	102	118	Cth	Cystathionine gamma-lyase	yes	yes	2	0.0013665	51.135	By matching	By MS/MS	By MS/MS
AGDGRPCPTAESASAPPEDPNVNFLK	WEMGPPGNWSPRPPRAGDGRPCPTAESASA	SASAPPEDPNVNFLKNVGESVAAALSPLGI	R	A	G	L	K	N	4	1	2	2	1	0	2	2	0	0	1	1	0	1	5	2	1	0	0	1	0	0	26	1	2683.25	Q64337;D3YZJ1	Q64337	213	238	Sqstm1	Sequestosome-1	yes	no	3	2.8422e-13	87.808	By MS/MS	By MS/MS	By MS/MS	By MS/MS	By MS/MS
AGDLGVDLTSK	PNIMKAKKKKIEVVKAGDLGVDLTSKVSVI	EVVKAGDLGVDLTSKVSVISVEEPPQRSAG	K	A	G	S	K	V	1	0	0	2	0	0	0	2	0	0	2	1	0	0	0	1	1	0	0	1	0	0	11	0	1074.56	Q9DCW4;A0A0U1RNK9;A0A0U1RQB4	Q9DCW4	211	221	Etfb	Electron transfer flavoprotein subunit beta	yes	no	2	2.3412e-05	97.472	By MS/MS	By MS/MS	By MS/MS	By MS/MS	By MS/MS
AGDLSNELVR	KVATPPPSVLHLNKKAGDLSNELVRHFLIE	HLNKKAGDLSNELVRHFLIECTPKGVRLKG	K	A	G	V	R	H	1	1	1	1	0	0	1	1	0	0	2	0	0	0	0	1	0	0	0	1	0	0	10	0	1072.55	Q5SSZ5;A0A5F8MP98;A0A5F8MPF2	Q5SSZ5	1221	1230	Tns3	Tensin-3	yes	no	2	0.066194	34.387		By matching		By MS/MS
AGDMELKPFSGEDYTCITFQPDLSK	YKKMFKQTWMDNMGRAGDMELKPFSGEDYT	GEDYTCITFQPDLSKFKMQSLDKDIVALMV	R	A	G	S	K	F	1	0	0	3	1	1	2	2	0	1	2	2	1	2	2	2	2	0	1	0	0	0	25	1	2835.3	Q01320;Q6PET9	Q01320	200	224	Top2a	DNA topoisomerase 2-alpha;DNA topoisomerase 2	yes	no	3	0.010186	31.771	By matching	By matching	By MS/MS	By matching	By matching
AGDMENAENILTVMK	ITEAVFSALVTGHARAGDMENAENILTVMK	AGDMENAENILTVMKQAGIEPGPDTYLALL	R	A	G	M	K	Q	2	0	2	1	0	0	2	1	0	1	1	1	2	0	0	0	1	0	0	1	0	0	15	0	1634.76	Q6PB66	Q6PB66	244	258	Lrpprc	Leucine-rich PPR motif-containing protein, mitochondrial	yes	yes	2	7.2644e-09	121.02	By MS/MS	By MS/MS	By MS/MS	By MS/MS	By MS/MS
AGDNILAVLK	KYDTADRILIDSIQRAGDNILAVLKHLATS	DSIQRAGDNILAVLKHLATSDTLASSSEYR	R	A	G	L	K	H	2	0	1	1	0	0	0	1	0	1	2	1	0	0	0	0	0	0	0	1	0	0	10	0	1012.59	Q3UVK0;F6TQS9	Q3UVK0	365	374	Ermp1	Endoplasmic reticulum metallopeptidase 1	yes	no	2	0.00091014	71.708	By MS/MS	By MS/MS	By MS/MS		By matching
AGDREDITEPAICALR	CQVGGIEALVRTVLRAGDREDITEPAICAL	GDREDITEPAICALRHLTSRHQEAEMAQNA	R	A	G	L	R	H	3	2	0	2	1	0	2	1	0	2	1	0	0	0	1	0	1	0	0	0	0	0	16	1	1772.87	Q3UZT7;Q02248;E9Q6A9;Q80VE7;F7BAC9	Q3UZT7	454	469	Ctnnb1	Catenin beta-1	yes	no	2;3	3.8839e-25	145.71	By MS/MS	By MS/MS	By MS/MS	By MS/MS	By MS/MS
AGDSEQTLQNHQQPNGGEPFLIGVSGGTASGK	______________________________	EPFLIGVSGGTASGKSSVCAKIVQLLGQNE	M	A	G	G	K	S	2	0	2	1	0	4	2	7	1	1	2	1	0	1	2	3	2	0	0	1	0	0	32	0	3180.51	Q8C476;Q543C2;Q99PM9;A0A0A6YVQ3;A0A0A6YX11	Q8C476	2	33	Uck2	Uridine kinase;Uridine-cytidine kinase;Uridine-cytidine kinase 2	yes	no	3	0.005938	26.493
AGDTLSGTCLLIANK	WYQVRCLFQSPLFAKAGDTLSGTCLLIANK	AGDTLSGTCLLIANKRQSYDISIVAQVDQT	K	A	G	N	K	R	2	0	1	1	1	0	0	2	0	1	3	1	0	0	0	1	2	0	0	0	0	0	15	0	1519.79	D3YUP1;Q9WVG6	D3YUP1	431	445	Carm1	Histone-arginine methyltransferase CARM1	yes	no	2	0.001988	53.567			By matching
AGDTVIPLYIPQCGECK	AGIVESVGEGVTKLKAGDTVIPLYIPQCGE	DTVIPLYIPQCGECKFCLNPKTNLCQKIRV	K	A	G	C	K	F	1	0	0	1	2	1	1	2	0	2	1	1	0	0	2	0	1	0	1	1	0	0	17	0	1893.92	Q6P5I3;P28474	Q6P5I3	85	101	Adh5	S-(hydroxymethyl)glutathione dehydrogenase;Alcohol dehydrogenase class-3	yes	no	2	4.6057e-08	125.28	By MS/MS	By MS/MS	By MS/MS	By MS/MS	By MS/MS
AGDVLEDSPK	EPAKEKNEKGTLKRRAGDVLEDSPKRPKES	TLKRRAGDVLEDSPKRPKESGDHEEEDKEI	R	A	G	P	K	R	1	0	0	2	0	0	1	1	0	0	1	1	0	0	1	1	0	0	0	1	0	0	10	0	1029.5	P51859;E0CXA0	P51859	158	167	Hdgf	Hepatoma-derived growth factor	yes	no	2	0.00024923	91.087	By MS/MS	By MS/MS	By MS/MS	By MS/MS	By MS/MS
AGDWQCPNPGCGNQNFAWR	GSRGNPSGGGNVQHRAGDWQCPNPGCGNQN	QCPNPGCGNQNFAWRTECNQCKAPKPEGFL	R	A	G	W	R	T	2	1	3	1	2	2	0	3	0	0	0	0	0	1	2	0	0	2	0	0	0	0	19	0	2207.93	Q5SUT0;Q3UI30;Q6NVA3;Q5SUS9;Q61545;Q9CRS5	Q5SUT0	481	499	Ewsr1	RNA-binding protein EWS	yes	no	2	6.3136e-78	193.73	By MS/MS	By MS/MS	By MS/MS	By MS/MS	By MS/MS
AGEAPTENPAPATEQSSAE	SRPLNAVSQDGKETKAGEAPTENPAPATEQ	PTENPAPATEQSSAE_______________	K	A	G	A	E	-	5	0	1	0	0	1	4	1	0	0	0	0	0	0	3	2	2	0	0	0	0	0	19	0	1855.81	Q9JKB3;Q8BPG0	Q9JKB3	343	361	Ybx3	Y-box-binding protein 3	yes	no	2	5.9978e-24	184.11	By MS/MS	By MS/MS	By matching	By matching	By MS/MS
AGEASAESTGAADGAAPEEGEAK	EAAAPGPAAGGEAPKAGEASAESTGAADGA	TGAADGAAPEEGEAKKTEAPAAAGPEAKSD	K	A	G	A	K	K	8	0	0	1	0	0	5	4	0	0	0	1	0	0	1	2	1	0	0	0	0	0	23	0	2074.89	Q91XV3	Q91XV3	124	146	Basp1	Brain acid soluble protein 1	yes	yes	2;3	0	370.14	By MS/MS	By MS/MS	By MS/MS	By MS/MS	By MS/MS
AGEASAESTGAADGAAPEEGEAKK	EAAAPGPAAGGEAPKAGEASAESTGAADGA	GAADGAAPEEGEAKKTEAPAAAGPEAKSDA	K	A	G	K	K	T	8	0	0	1	0	0	5	4	0	0	0	2	0	0	1	2	1	0	0	0	0	0	24	1	2202.99	Q91XV3	Q91XV3	124	147	Basp1	Brain acid soluble protein 1	yes	yes	2;3	1.6689e-170	208.72	By MS/MS	By MS/MS	By MS/MS	By MS/MS	By MS/MS
AGEEDRGQLEDDAVYEDQSQK	TWSEGSKSLDSEGTRAGEEDRGQLEDDAVY	GQLEDDAVYEDQSQKLQELEQEKKRKEQEA	R	A	G	Q	K	L	2	1	0	4	0	3	4	2	0	0	1	1	0	0	0	1	0	0	1	1	0	0	21	1	2381.03	B7ZN52;F6TFN2;F6VG99;E9PYF4;A0T1J8;E9PYI7;Q6ZQ32	B7ZN52	771	791	Lmo7		yes	no	2;3	2.6223e-19	114.74	By MS/MS	By MS/MS	By MS/MS	By MS/MS	By MS/MS
AGEEEHVYSFPNK	SASNTQDGVGSLCSRAGEEEHVYSFPNKQK	SRAGEEEHVYSFPNKQKSAEPSPTVMSSSL	R	A	G	N	K	Q	1	0	1	0	0	0	3	1	1	0	0	1	0	1	1	1	0	0	1	1	0	0	13	0	1505.68	F8VQ28;A0A1D5RMM8;Q8VI36;Q3UG90	F8VQ28	111	123	Pxn	Paxillin	yes	no	2	0.060969	54.094					By matching
AGEIEMELQR	VKAVEYAVRGPIVLKAGEIEMELQRGIKKP	PIVLKAGEIEMELQRGIKKPFTEVIRANIG	K	A	G	Q	R	G	1	1	0	0	0	1	3	1	0	1	1	0	1	0	0	0	0	0	0	0	0	0	10	0	1174.57	Q8BGT5;D6RFQ8	Q8BGT5	72	81	Gpt2	Alanine aminotransferase 2	yes	no	2	0.053379	46.462	By MS/MS
AGEITFAEK	EELSYSVNGSLVIVRAGEITFAEKVANAQS	SLVIVRAGEITFAEKVANAQSFNAIGVLIY	R	A	G	E	K	V	2	0	0	0	0	0	2	1	0	1	0	1	0	1	0	0	1	0	0	0	0	0	9	0	964.487	Q542D9;Q62351;Q8C872	Q542D9	261	269	Tfrc	Transferrin receptor protein 1	yes	no	2	0.031115	54.722	By MS/MS				By MS/MS
AGELTEDEVER	AHVVLRKADIDLTKRAGELTEDEVERVITI	LTKRAGELTEDEVERVITIMQNPRQYKIPD	R	A	G	E	R	V	1	1	0	1	0	0	4	1	0	0	1	0	0	0	0	0	1	0	0	1	0	0	11	0	1246.57	Q561N5;F6YVP7;P62270;S4R1N6;Q3TW65;A0A1Y7VKY1	Q561N5	56	66	Rps18;Gm10260	40S ribosomal protein S18	yes	no	2	8.2052e-17	159.4	By MS/MS	By MS/MS	By MS/MS	By MS/MS	By MS/MS
AGELVLTSESSR	VRQKIALTHKNKINKAGELVLTSESSRYQF	INKAGELVLTSESSRYQFRNLAECLQKIRD	K	A	G	S	R	Y	1	1	0	0	0	0	2	1	0	0	2	0	0	0	0	3	1	0	0	1	0	0	12	0	1247.64	A2A6T4;Q8R035	A2A6T4	110	121	Ict1	Peptidyl-tRNA hydrolase ICT1, mitochondrial	yes	no	2	0.00046507	74.841	By MS/MS	By MS/MS	By MS/MS	By MS/MS
AGEQDASIHLK	DKNDEAEYVCIAENKAGEQDASIHLKVFAK	AENKAGEQDASIHLKVFAKPKITYVENQTA	K	A	G	L	K	V	2	0	0	1	0	1	1	1	1	1	1	1	0	0	0	1	0	0	0	0	0	0	11	0	1167.59	A0A0A6YY47;E9QB01;P13595;E9Q589;A0A0A6YY91;A0A0A6YWU2	A0A0A6YY47	294	304	Ncam1	Neural cell adhesion molecule 1	yes	no	2;3	0.020407	40.502	By matching	By MS/MS	By MS/MS	By matching
AGEQLAPFLPQLVPR	SRKGAAFGFNVIATRAGEQLAPFLPQLVPR	AGEQLAPFLPQLVPRLYRYQFDPNLGIRQA	R	A	G	P	R	L	2	1	0	0	0	2	1	1	0	0	3	0	0	1	3	0	0	0	0	1	0	0	15	0	1634.91	Q6PDI5;A2ALV7	Q6PDI5	1107	1121	Ecm29;AI314180	Proteasome-associated protein ECM29 homolog	yes	no	2	5.4834e-05	81.475	By MS/MS	By MS/MS	By MS/MS	By MS/MS	By MS/MS
AGEQQETASLELLKEPPR	ATNKEVACLKTLVLKAGEQQETASLELLKE	QQETASLELLKEPPRAANRASDQLGEQQGR	K	A	G	P	R	A	2	1	0	0	0	2	4	1	0	0	3	1	0	0	2	1	1	0	0	0	0	0	18	1	1995.03	E9Q7G0;A0A1B0GSW3	E9Q7G0	913	930	Numa1		yes	no	2;3	3.0422e-17	130.07	By MS/MS	By MS/MS	By MS/MS	By MS/MS	By MS/MS
AGEQSWIQALPSVAK	VHERYLRRATGPSRRAGEQSWIQALPSVAK	AGEQSWIQALPSVAKEEKMLGILVENQVRS	R	A	G	A	K	E	3	0	0	0	0	2	1	1	0	1	1	1	0	0	1	2	0	1	0	1	0	0	15	0	1583.83	E9QMK9;Q8BH86;F7CUW7	E9QMK9	584	598	9030617O03Rik	UPF0317 protein C14orf159 homolog, mitochondrial	yes	no	2	5.2715e-05	81.877	By MS/MS		By MS/MS	By MS/MS
AGESVLVHGASGGVGLATCQIAR	YFTACRALFHSARARAGESVLVHGASGGVG	GASGGVGLATCQIARAHGLKVLGTAGSEEG	R	A	G	A	R	A	4	1	0	0	1	1	1	5	1	1	2	0	0	0	0	2	1	0	0	3	0	0	23	0	2196.13	P47199;A0A0A6YXR4;Q80XR3;Q3UYY0;V9GXY8;D3YUG9	P47199	148	170	Cryz	Quinone oxidoreductase	yes	no	2;3	8.1961e-55	164.65	By MS/MS	By MS/MS	By MS/MS	By MS/MS	By MS/MS
AGEVFIHK	ITEEEMRKLFEKYGKAGEVFIHKDKGFGFI	LFEKYGKAGEVFIHKDKGFGFIRLETRTLA	K	A	G	H	K	D	1	0	0	0	0	0	1	1	1	1	0	1	0	1	0	0	0	0	0	1	0	0	8	0	899.486	Q4FK11;Q3UM20;Q3TF40;Q99K48;Q3TTV7;Q3TFC2;Q3TMM5	Q4FK11	102	109	Nono	Non-POU domain-containing octamer-binding protein	yes	no	2	0.00084431	107.59	By MS/MS	By MS/MS	By MS/MS	By MS/MS	By MS/MS
AGEVINQPMMMAAR	PPPPEEKDEEFPEQKAGEVINQPMMMAARQ	KAGEVINQPMMMAARQLHDEARKWSSKGND	K	A	G	A	R	Q	3	1	1	0	0	1	1	1	0	1	0	0	3	0	1	0	0	0	0	1	0	0	14	0	1517.72	Q64727;A0A286YDJ4	Q64727	890	903	Vcl	Vinculin	yes	no	2	1.3353e-53	188.04	By MS/MS	By MS/MS	By MS/MS	By MS/MS	By MS/MS
AGFAALQLEYFFTAGPDEVR	LEANMTQSALPKIIKAGFAALQLEYFFTAG	LQLEYFFTAGPDEVRAWTIRKGTKAPQAAG	K	A	G	V	R	A	4	1	0	1	0	1	2	2	0	0	2	0	0	3	1	0	1	0	1	1	0	0	20	0	2201.08	Q9CZ30;Q3TW21;Q3TJF2	Q9CZ30	298	317	Ola1	Obg-like ATPase 1	yes	no	2	5.1822e-85	201.48		By MS/MS
AGFAGDDAPR	DIAALVVDNGSGMCKAGFAGDDAPRAVFPS	SGMCKAGFAGDDAPRAVFPSIVGRPRHQGV	K	A	G	P	R	A	3	1	0	2	0	0	0	2	0	0	0	0	0	1	1	0	0	0	0	0	0	0	10	0	975.441	B2RRX1;P60710;Q3UAF7;Q3U5R4;Q3UAA9;Q3UA89;Q3UAF6;E9Q1F2;E9Q5F4;G3UZ07;E9Q606;A1E281;E9Q2D1;F6WX90;Q4KL81;P63260;Q3TSB7;Q3UD81;B1ATY1;G3UYG0;Q9CXK3;Q497E4;P68033;Q3UJ36;Q3UIJ3;Q3U122;P63268;P62737;P68134;Q61852;A0A494B9T3;D3YZY0;D3Z2K3;I6L9D2;Q61274;A0A1D5RM20;Q61273;Q3TG92;Q3UBP6;Q3UGS0	B2RRX1	19	28	Actb;Actg1;Actc1;Actg2;Acta2;Acta1;alpha-cardiac actin	Actin, cytoplasmic 1;Actin, cytoplasmic 1, N-terminally processed;Actin, cytoplasmic 2;Actin, cytoplasmic 2, N-terminally processed;Actin, alpha cardiac muscle 1;Actin, gamma-enteric smooth muscle;Actin, aortic smooth muscle;Actin, alpha skeletal muscle	no	no	2	1.0604e-14	147.29	By MS/MS	By MS/MS	By MS/MS	By MS/MS	By MS/MS
AGFAGDQIPK	ANQPVVIDNGSGVIKAGFAGDQIPKYCFPN	SGVIKAGFAGDQIPKYCFPNYVGRPKHVRV	K	A	G	P	K	Y	2	0	0	1	0	1	0	2	0	1	0	1	0	1	1	0	0	0	0	0	0	0	10	0	1002.51	P61164;A0A494BB86;A0A494BAH0;Q8R5C5	P61164	23	32	Actr1a;Actr1b	Alpha-centractin;Beta-centractin	no	no	2	0.0017022	65.305	By MS/MS	By MS/MS	By MS/MS	By MS/MS	By MS/MS
AGFALDEGLANPTDAFTVFYSER	GMELFVKRPEFQALRAGFALDEGLANPTDA	LANPTDAFTVFYSERSPWWVRVTSTGKPGH	R	A	G	E	R	S	4	1	1	2	0	0	2	2	0	0	2	0	0	3	1	1	2	0	1	1	0	0	23	0	2490.17	Q99JW2	Q99JW2	169	191	Acy1	Aminoacylase-1	yes	yes	2	0.00013192	66.797		By MS/MS		By matching
AGFLVLAVLSDGAGDHIR	MLEEALRSEDPYQRKAGFLVLAVLSDGAGD	LVLAVLSDGAGDHIRQRLLYPLLQIVCKGL	K	A	G	I	R	Q	3	1	0	2	0	0	0	3	1	1	3	0	0	1	0	1	0	0	0	2	0	0	18	0	1809.97	Q8VI75;Q5U4C5	Q8VI75	371	388	Ipo4	Importin-4	yes	no	3	0.00039346	54.764	By matching	By MS/MS		By matching	By matching
AGFSETFLNEMIAPVMK	YVRLLNQTLRENLKKAGFSETFLNEMIAPV	FSETFLNEMIAPVMKVNYGQSTDINAFVGA	K	A	G	M	K	V	2	0	1	0	0	0	2	1	0	1	1	1	2	2	1	1	1	0	0	1	0	0	17	0	1883.92	Q3UYP2;Q3TVT6;Q9CQF9;Q99JK4;F7CIP8;D3Z275	Q3UYP2	206	222	Pcyox1	Prenylcysteine oxidase	yes	no	2	0.0029113	61.375		By MS/MS		By MS/MS	By MS/MS
AGFWEEFESLQK	VLELNKKQESEDTAKAGFWEEFESLQKQEV	TAKAGFWEEFESLQKQEVKNLHQRLEGQRP	K	A	G	Q	K	Q	1	0	0	0	0	1	3	1	0	0	1	1	0	2	0	1	0	1	0	0	0	0	12	0	1469.68	Q3UB72;Q3UCJ0;P29351;Q3TE70	Q3UB72	242	253	Ptpn6	Tyrosine-protein phosphatase non-receptor type;Tyrosine-protein phosphatase non-receptor type 6	yes	no	2	0.0027583	57.267	By MS/MS	By MS/MS	By MS/MS	By matching	By MS/MS
AGGAGVPAFYTSTGYGTLVQEGGSPIK	EVELTPQGTLAERIRAGGAGVPAFYTSTGY	TGYGTLVQEGGSPIKYNKDGSVAIASKPRE	R	A	G	I	K	Y	3	0	0	0	0	1	1	7	0	1	1	1	0	1	2	2	3	0	2	2	0	0	27	0	2584.28	Q9D0K2;Q3UJQ9;Q3UK61;Q3U9P7;Q9CRF4;A1E285	Q9D0K2	147	173	Oxct1	Succinyl-CoA:3-ketoacid coenzyme A transferase 1, mitochondrial;Succinyl-CoA:3-ketoacid-coenzyme A transferase	yes	no	2;3	2.079e-10	106.36	By MS/MS	By MS/MS	By MS/MS	By MS/MS	By MS/MS
AGGDAADGSQPALDNK	DGDTICSGPGMSDPRAGGDAADGSQPALDN	GGDAADGSQPALDNKASLLHSMPLHSSPRS	R	A	G	N	K	A	4	0	1	3	0	1	0	3	0	0	1	1	0	0	1	1	0	0	0	0	0	0	16	0	1485.67	A2RRR3;E9Q8N5;Q08EB6;Q08EB5;F7DCH5;B9EJA4;Q8BRT1	A2RRR3	781	796	Clasp2	CLIP-associating protein 2	yes	no	2	0.00075378	60.49				By matching
AGGEGGVTLGQPHLSR	______________________________	GGEGGVTLGQPHLSRQDLATLDVTKLTPLS	M	A	G	S	R	Q	1	1	0	0	0	1	1	5	1	0	2	0	0	0	1	1	1	0	0	1	0	0	16	0	1534.79	Q3UIJ2;Q3TML6;Q9Z0N1;Q3UDF8;A2AAW9	Q3UIJ2	2	17	Eif2s3x	Eukaryotic translation initiation factor 2 subunit 3, X-linked	yes	no	2;3	1.3107e-72	197.56	By MS/MS		By MS/MS	By MS/MS	By MS/MS
AGGFVVGYTPSGNPIFR	VMRRTSWPSDLEEAKAGGFVVGYTPSGNPI	GFVVGYTPSGNPIFRNPCTEQILRLLDNLL	K	A	G	F	R	N	1	1	1	0	0	0	0	4	0	1	0	0	0	2	2	1	1	0	1	2	0	0	17	0	1737.88	A2RRJ4;Q924C1	A2RRJ4	746	762	Xpo5	Exportin-5	yes	no	2	0.031188	60.255		By MS/MS
AGGGSIEVSVPR	DQADFRGVRSDFTSRAGGGSIEVSVPRFVV	TSRAGGGSIEVSVPRFVVGIVIGRNGEMIK	R	A	G	P	R	F	1	1	0	0	0	0	1	3	0	1	0	0	0	0	1	2	0	0	0	2	0	0	12	0	1127.59	A2AJ72;Q3TIX6;Q3ULP9;A0A0A6YVV5	A2AJ72	251	262	Fubp3		yes	no	2	0.025778	47.977
AGGIETIANEFSDR	GLDVGSQSCYIAVARAGGIETIANEFSDRC	RAGGIETIANEFSDRCTPSVISFGSKNRTI	R	A	G	D	R	C	2	1	1	1	0	0	2	2	0	2	0	0	0	1	0	1	1	0	0	0	0	0	14	0	1478.7	Q61699;E9Q0U7;D3Z027	Q61699	20	33	Hsph1	Heat shock protein 105 kDa	yes	no	2	1.4752e-07	113.63		By MS/MS	By MS/MS	By MS/MS
AGGIETIANEYSDR	GIDLGFQSCYVAVARAGGIETIANEYSDRC	RAGGIETIANEYSDRCTPACVSFGPKNRSI	R	A	G	D	R	C	2	1	1	1	0	0	2	2	0	2	0	0	0	0	0	1	1	0	1	0	0	0	14	0	1494.7	Q3U2G2;Q571M2;Q99L75;Q61316;Q8C6R3	Q3U2G2	20	33	Hspa4	Heat shock 70 kDa protein 4	yes	no	2	6.0935e-11	152.07	By MS/MS	By MS/MS	By MS/MS	By MS/MS	By MS/MS
AGGMLSPETLTGIHK	LAKEFLPQYSALISKAGGMLSPETLTGIHK	AGGMLSPETLTGIHKALQEGNLSDVMSQIQ	K	A	G	H	K	A	1	0	0	0	0	0	1	3	1	1	2	1	1	0	1	1	2	0	0	0	0	0	15	0	1510.78	Q99M59;U5NG85;Q61635;A0A1G5SK64;Q3U0K0;A0A1L1SQM2	Q99M59	35	49	Ifi47;Irgd		yes	no	3	0.05669	26.21		By MS/MS	By matching	By matching	By matching
AGGPEGPPWLPR	NLLTVKDCLASIARRAGGPEGPPWLPRTFN	ARRAGGPEGPPWLPRTFNLRTELPQFVSYF	R	A	G	P	R	T	1	1	0	0	0	0	1	3	0	0	1	0	0	0	4	0	0	1	0	0	0	0	12	0	1232.63	Q3UDE2	Q3UDE2	373	384	Ttll12	Tubulin--tyrosine ligase-like protein 12	yes	yes	2	0.011086	46.033				By matching
AGGSASAMLQPLLDNQVGFK	YSFDPVGSYQRDSFKAGGSASAMLQPLLDN	SAMLQPLLDNQVGFKNMQNVEHVPLTLDRA	K	A	G	F	K	N	3	0	1	1	0	2	0	3	0	0	3	1	1	1	1	2	0	0	0	1	0	0	20	0	2003.01	Q6RI64;O09061;A0A338P7C0	Q6RI64	164	183	Psmb1	Proteasome subunit beta type;Proteasome subunit beta type-1	yes	no	2;3	1.3831e-13	143.94	By MS/MS	By MS/MS	By MS/MS	By MS/MS	By MS/MS
AGGTETPSANGEAGGGESAK	DHPQPTDTTHTTTKKAGGTETPSANGEAGG	TPSANGEAGGGESAKGYTSEQVAAVKSHWH	K	A	G	A	K	G	4	0	1	0	0	0	3	6	0	0	0	1	0	0	1	2	2	0	0	0	0	0	20	0	1746.77	D6RHR9;Q8C4C9;Q9QYI4	D6RHR9	74	93	Dnajb12	DnaJ homolog subfamily B member 12	yes	no	2	0.00017906	58.487		By matching	By MS/MS	By MS/MS	By matching
AGHCAVAINTR	TILMDTLEDNIPRARAGHCAVAINTRLYIW	PRARAGHCAVAINTRLYIWSGRDGYRKAWN	R	A	G	T	R	L	3	1	1	0	1	0	0	1	1	1	0	0	0	0	0	0	1	0	0	1	0	0	11	0	1155.58	Q61191;B1AUX2	Q61191	323	333	Hcfc1	Host cell factor 1;HCF N-terminal chain 1;HCF N-terminal chain 2;HCF N-terminal chain 3;HCF N-terminal chain 4;HCF N-terminal chain 5;HCF N-terminal chain 6;HCF C-terminal chain 1;HCF C-terminal chain 2;HCF C-terminal chain 3;HCF C-terminal chain 4;HCF C-terminal chain 5;HCF C-terminal chain 6	yes	no	3	0.0029247	40.616	By MS/MS	By MS/MS	By MS/MS	By MS/MS	By MS/MS
AGHFDKEIVPVLVSSR	KVAVLSQNRAEHAQKAGHFDKEIVPVLVSS	GHFDKEIVPVLVSSRKGLTEVKIDEFPRHG	K	A	G	S	R	K	1	1	0	1	0	0	1	1	1	1	1	1	0	1	1	2	0	0	0	3	0	0	16	1	1752.95	Q8CAY6;G3XA25;Q8R4V3;Q80X81	Q8CAY6	195	210	Acat2;Acat3	Acetyl-CoA acetyltransferase, cytosolic	yes	no	2;3	0.018758	63.727	By matching	By matching	By MS/MS	By MS/MS	By MS/MS
AGHMVPSDQGEMALK	FVKSYENLAFYWILKAGHMVPSDQGEMALK	AGHMVPSDQGEMALKMMKLVTKQE______	K	A	G	L	K	M	2	0	0	1	0	1	1	2	1	0	1	1	2	0	1	1	0	0	0	1	0	0	15	0	1569.73	Q99J29;Q920A5;Q3U5P4	Q99J29	429	443	Scpep1	Retinoid-inducible serine carboxypeptidase	yes	no	3	0.0010156	40.53	By MS/MS	By MS/MS	By MS/MS	By MS/MS	By matching
AGHQLQHDLFFDTLK	RVHNATLILSEGLKRAGHQLQHDLFFDTLK	AGHQLQHDLFFDTLKVQCGCSVKEVLGRAA	R	A	G	L	K	V	1	0	0	2	0	2	0	1	2	0	3	1	0	2	0	0	1	0	0	0	0	0	15	0	1768.89	Q8BJQ7;Q91W43	Q91W43	430	444	Gldc	Glycine dehydrogenase (decarboxylating), mitochondrial	no	no	2;3;4	1.7124e-55	179.93	By MS/MS	By MS/MS	By MS/MS	By MS/MS	By MS/MS
AGHQSAAASNLSGLSLQEAQQILNVSK	______________________________	GLSLQEAQQILNVSKLSPEEVQKNYEHLFK	R	A	G	S	K	L	5	0	2	0	0	4	1	2	1	1	4	1	0	0	0	5	0	0	0	1	0	0	27	0	2721.4	A0A1L1SQA2;Q9CQV1	A0A1L1SQA2	13	39	Pam16	Mitochondrial import inner membrane translocase subunit TIM16	yes	no	3	6.4608e-20	104.6	By MS/MS	By MS/MS	By MS/MS	By MS/MS	By MS/MS
AGHYAASVIIR	LSQLVSDKPLTECIRAGHYAASVIIRRTGC	ECIRAGHYAASVIIRRTGCTFPEKPDFH__	R	A	G	I	R	R	3	1	0	0	0	0	0	1	1	2	0	0	0	0	0	1	0	0	1	1	0	0	11	0	1156.64	P55264;Q8BWS6	P55264	338	348	Adk	Adenosine kinase	yes	no	3	2.1131e-05	76.943	By MS/MS	By MS/MS	By MS/MS	By MS/MS	By MS/MS
AGIEGPLLASEVER	RPLLPKDMERLTSLRAGIEGPLLASEVERD	RAGIEGPLLASEVERDKSAASPVVISIPER	R	A	G	E	R	D	2	1	0	0	0	0	3	2	0	1	2	0	0	0	1	1	0	0	0	1	0	0	14	0	1439.76	H9KV01;H9KV15;H9KV00;Q9QX47;Q8BS91;Q8C9T5	H9KV01	1775	1788	Son	Protein SON	yes	no	2	2.0239e-05	101.95	By MS/MS	By MS/MS	By MS/MS	By MS/MS	By MS/MS
AGIFQSAK	YRNYDSMKDFEEMRKAGIFQSAK_______	DFEEMRKAGIFQSAK_______________	K	A	G	A	K	-	2	0	0	0	0	1	0	1	0	1	0	1	0	1	0	1	0	0	0	0	0	0	8	0	820.444	Q9CPQ1;A0A0G2JDA6	Q9CPQ1	69	76	Cox6c	Cytochrome c oxidase subunit 6C	yes	no	1;2	0.011829	85.212	By MS/MS	By MS/MS	By MS/MS	By MS/MS	By MS/MS
AGIIASAR	VDHGKSTLTDSLVCKAGIIASARAGETRFT	TDSLVCKAGIIASARAGETRFTDTRKDEQE	K	A	G	A	R	A	3	1	0	0	0	0	0	1	0	2	0	0	0	0	0	1	0	0	0	0	0	0	8	0	757.445	Q3UDC8;P58252;Q3UZ14;Q3UMI7;Q3TX47;Q3TK17;Q8BMA8;Q3UBL9;Q3TWX1;Q3TLB1;Q3TJZ1;Q6P9L9;Q8C153;Q3TW58;O89069	Q3UDC8	43	50	Eef2	Elongation factor 2	yes	no	2	0.0016654	101.64	By MS/MS	By MS/MS	By MS/MS	By MS/MS	By MS/MS
AGIICQLNAR	VLHEVMEQQTLSIAKAGIICQLNARTSVLA	LSIAKAGIICQLNARTSVLAAANPIESQWN	K	A	G	A	R	T	2	1	1	0	1	1	0	1	0	2	1	0	0	0	0	0	0	0	0	0	0	0	10	0	1101.6	Q542F4;P49717;Q9D077;Q921D5;Q3UA65;Q8C1Z0;Q5DTS8	Q542F4	600	609	Mcm4	DNA replication licensing factor MCM4	yes	no	2	0.0012207	69.198	By MS/MS	By MS/MS	By MS/MS	By MS/MS	By MS/MS
AGIISTVEVLK	VDRLGLQNDLFSLARAGIISTVEVLKVMEA	SLARAGIISTVEVLKVMEAFVNEPNYTVWS	R	A	G	L	K	V	1	0	0	0	0	0	1	1	0	2	1	1	0	0	0	1	1	0	0	2	0	0	11	0	1128.68	Q11011;F6QYF8;E9Q039	Q11011	629	639	Npepps	Puromycin-sensitive aminopeptidase	yes	no	2	0.0050652	47.853	By MS/MS	By matching		By MS/MS	By matching
AGIPVFAWK	NIFSTQDHAAAAIAKAGIPVFAWKGETDEE	AAAIAKAGIPVFAWKGETDEEYLWCIEQTL	K	A	G	W	K	G	2	0	0	0	0	0	0	1	0	1	0	1	0	1	1	0	0	1	0	1	0	0	9	0	987.554	Q3TF14;P50247;Q5M9P0;Q3U4D1;Q3U5U5;A2ALT5	Q3TF14	95	103	Ahcy	Adenosylhomocysteinase	yes	no	2	0.0023413	67.032	By MS/MS	By MS/MS	By matching	By MS/MS	By matching
AGIQQVYTR	GLKQIGLDQIWDDLRAGIQQVYTRQSMAKS	IWDDLRAGIQQVYTRQSMAKSRYMELYTHV	R	A	G	T	R	Q	1	1	0	0	0	2	0	1	0	1	0	0	0	0	0	0	1	0	1	1	0	0	9	0	1034.55	Q3TPM3;Q05DR6;Q9WTX6;Q3UIA5;D3Z2H3;A0A0N4SUW1	Q3TPM3	26	34	Cul1	Cullin-1	yes	no	2	0.0045692	60.91	By MS/MS	By MS/MS	By matching	By MS/MS	By matching
AGISFIIK	EHYDLATLKWILENKAGISFIIKRPFLEPK	KWILENKAGISFIIKRPFLEPKKHLGGRVL	K	A	G	I	K	R	1	0	0	0	0	0	0	1	0	3	0	1	0	1	0	1	0	0	0	0	0	0	8	0	847.517	G3UYD0;Q3UHU8;Q9ESZ8;G3UYJ6	G3UYD0	178	185	Gtf2i	General transcription factor II-I	yes	no	2	0.043056	45.081		By MS/MS		By matching
AGKEPGLQIWR	______________________________	EFLKAGKEPGLQIWRVEKFDLVPVPPNLYG	K	A	G	W	R	V	1	1	0	0	0	1	1	2	0	1	1	1	0	0	1	0	0	1	0	0	0	0	11	1	1253.69	CON__Q3SX14;Q6PAC1;P13020;Q3UCW8;Q3TGJ9;A0A0J9YUQ8;A6PWS5;A0A0J9YUJ8	Q6PAC1	11	21	Gsn	Gelsolin	no	no	3	4.268e-08	103.08	By MS/MS	By MS/MS	By MS/MS	By MS/MS	By MS/MS
AGKFPSLLTHNENMVAK	LIKQIPRILGPGLNKAGKFPSLLTHNENMV	KFPSLLTHNENMVAKVDEVKSTIKFQMKKV	K	A	G	A	K	V	2	0	2	0	0	0	1	1	1	0	2	2	1	1	1	1	1	0	0	1	0	0	17	1	1855.96	A0A3B2WBL1;Q5XJF6;A0A3B2WDD2;Q3U561;P53026;A0A3B2W824;Q99JL6	A0A3B2WBL1	130	146	Rpl10a	Ribosomal protein;60S ribosomal protein L10a	yes	no	3;4	9.9852e-27	126.63	By MS/MS	By MS/MS	By MS/MS	By MS/MS	By MS/MS
AGKPVICATQMLESMIK	KVFLAQKMMIGRCNRAGKPVICATQMLESM	KPVICATQMLESMIKKPRPTRAEGSDVANA	R	A	G	I	K	K	2	0	0	0	1	1	1	1	0	2	1	2	2	0	1	1	1	0	0	1	0	0	17	1	1862.97	P52480	P52480	320	336	Pkm	Pyruvate kinase PKM	yes	yes	2;3	7.2263e-108	199.15	By MS/MS	By MS/MS	By MS/MS	By MS/MS	By MS/MS
AGKPVLHYFDGR	______________________________	______________________________	M	A	G	G	R	G	1	1	0	1	0	0	0	2	1	0	1	1	0	1	1	0	0	0	1	1	0	0	12	1	1358.71	P30115;K9JA27	P30115	2	13	Gsta3	Glutathione S-transferase A3;Glutathione S-transferase	yes	no	2;3	5.3636e-06	107.37	By MS/MS	By MS/MS	By MS/MS	By MS/MS	By MS/MS
AGLAGPAKPSLALNPQEDSQFEK	______________________________	PSLALNPQEDSQFEKALTQIQGRTKKPQQK	M	A	G	E	K	A	4	0	1	1	0	2	2	2	0	0	3	2	0	1	3	2	0	0	0	0	0	0	23	1	2367.21	Q91VE6;Q8BMY3	Q91VE6	2	24	Nifk	MKI67 FHA domain-interacting nucleolar phosphoprotein	yes	no	2;3	7.262e-23	117.37	By MS/MS	By MS/MS	By MS/MS	By MS/MS	By MS/MS
AGLAPLEVR	VRACIPQSFTVDSSKAGLAPLEVRVLGPRG	TVDSSKAGLAPLEVRVLGPRGLVEPVNVVD	K	A	G	V	R	V	2	1	0	0	0	0	1	1	0	0	2	0	0	0	1	0	0	0	0	1	0	0	9	0	924.539	Q80X90	Q80X90	1450	1458	Flnb	Filamin-B	yes	yes	2	0.0006454	91.853	By MS/MS	By MS/MS	By MS/MS	By MS/MS	By MS/MS
AGLEQGSDAGYLAESQK	KGLYPAPLKIIDAVKAGLEQGSDAGYLAES	LEQGSDAGYLAESQKFGELALTKESKALMG	K	A	G	Q	K	F	3	0	0	1	0	2	2	3	0	0	2	1	0	0	0	2	0	0	1	0	0	0	17	0	1722.81	Q8BMS1;Q3TB39	Q8BMS1	310	326	Hadha	Trifunctional enzyme subunit alpha, mitochondrial;Long-chain enoyl-CoA hydratase;Long chain 3-hydroxyacyl-CoA dehydrogenase	yes	no	2	1.196e-35	162.22	By MS/MS	By MS/MS	By MS/MS	By MS/MS	By MS/MS
AGLGHPSAFGR	______________________________	______________________________	M	A	G	G	R	A	2	1	0	0	0	0	0	3	1	0	1	0	0	1	1	1	0	0	0	0	0	0	11	0	1068.55	Q9CWS0	Q9CWS0	2	12	Ddah1	N(G),N(G)-dimethylarginine dimethylaminohydrolase 1	yes	yes	2	6.5892e-07	115.82	By MS/MS	By MS/MS	By MS/MS	By MS/MS	By MS/MS
AGLIDWK	DPDTGRELSPEEAHRAGLIDWKMFVKLRSQ	LSPEEAHRAGLIDWKMFVKLRSQECDWEEI	R	A	G	W	K	M	1	0	0	1	0	0	0	1	0	1	1	1	0	0	0	0	0	1	0	0	0	0	7	0	801.438	G5E898;Q9R269;Q8CEH5	G5E898	1675	1681	Ppl	Periplakin	yes	no	2	0.0263	62.717	By MS/MS	By MS/MS	By MS/MS	By MS/MS
AGLILFGNDDR	ALPIPGAHRPGLVTKAGLILFGNDDRMLLV	LVTKAGLILFGNDDRMLLVKNIQLEDGKMM	K	A	G	D	R	M	1	1	1	2	0	0	0	2	0	1	2	0	0	1	0	0	0	0	0	0	0	0	11	0	1189.61	Q8R0Y6;Q8CIF2;A0A0N4SW56	Q8R0Y6	275	285	Aldh1l1	Cytosolic 10-formyltetrahydrofolate dehydrogenase;10-formyltetrahydrofolate dehydrogenase	yes	no	2	0.0040786	55.549	By MS/MS	By MS/MS	By MS/MS
AGLLALEFYTPEAANWR	DAEDVIYVNWLNMVRAGLLALEFYTPEAAN	LLALEFYTPEAANWRQAHMQARFVILRVLL	R	A	G	W	R	Q	4	1	1	0	0	0	2	1	0	0	3	0	0	1	1	0	1	1	1	0	0	0	17	0	1920.97	Q8BU29;Q3UDF3;Q99KK7;Q6NXZ0;Q3UDD5;Q3THP1;Q3UDY7	Q8BU29	549	565	Dpp3	Dipeptidyl peptidase 3	yes	no	2	0.034174	41.54
AGLLEPEVFHLNPAR	TNLTVSAVRFLKTLRAGLLEPEVFHLNPAR	AGLLEPEVFHLNPARSDTDAFKRLIRFVPS	R	A	G	A	R	S	2	1	1	0	0	0	2	1	1	0	3	0	0	1	2	0	0	0	0	1	0	0	15	0	1661.89	Q3UN55;P52825;Q3UDA8;A2A8E8	Q3UN55	168	182	Cpt2	Carnitine O-palmitoyltransferase 2, mitochondrial	yes	no	3	5.0641e-05	67.964	By MS/MS	By MS/MS	By matching		By MS/MS
AGLLQPPVR	LQTQPQPLLQQPQQKAGLLQPPVRIVSQPQ	QQPQQKAGLLQPPVRIVSQPQPARRLDPPS	K	A	G	V	R	I	1	1	0	0	0	1	0	1	0	0	2	0	0	0	2	0	0	0	0	1	0	0	9	0	949.571	Q8CH18	Q8CH18	273	281	Ccar1	Cell division cycle and apoptosis regulator protein 1	yes	yes	2	0.027501	49.058		By MS/MS	By matching
AGLLWALAAALER	HQAAPGWGAQSPRARAGLLWALAAALERRK	ARAGLLWALAAALERRKPVLTSQLERHGAA	R	A	G	E	R	R	5	1	0	0	0	0	1	1	0	0	4	0	0	0	0	0	0	1	0	0	0	0	13	0	1353.78	D3Z0B9;A0A1B0GSU0;Q571I9;A0A1B0GSN3	D3Z0B9	589	601	Aldh16a1	Aldehyde dehydrogenase family 16 member A1	yes	no	2	0.0002984	76.143		By MS/MS	By MS/MS
AGLMLKPQVFPLTVTNRPVMDVAFVQFLASVSGK	GAYKVQVVVPEAETRAGLMLKPQVFPLTVT	MDVAFVQFLASVSGKVSCLDTCGDLLVTLQ	R	A	G	G	K	V	3	1	1	1	0	2	0	2	0	0	4	2	2	3	3	2	2	0	0	6	0	0	34	2	3659.99	Q6GQT9	Q6GQT9	467	500	Nomo1	Nodal modulator 1	yes	yes	4	0.010648	25.457
AGLNCSTETMPIK	CYGYEGIDAVKEALRAGLNCSTETMPIKIN	LRAGLNCSTETMPIKINLIAPPRYVMTTTT	R	A	G	I	K	I	1	0	1	0	1	0	1	1	0	1	1	1	1	0	1	1	2	0	0	0	0	0	13	0	1407.67	Q6ZWX6;Q9CV24	Q6ZWX6	214	226	Eif2s1	Eukaryotic translation initiation factor 2 subunit 1	yes	no	2	3.3336e-07	115.78	By MS/MS	By MS/MS	By MS/MS	By MS/MS	By MS/MS
AGLNEMVEYITHSR	VSDPLSDLKCKEVKRAGLNEMVEYITHSRD	RAGLNEMVEYITHSRDVVTEAIYPEACHHV	R	A	G	S	R	D	1	1	1	0	0	0	2	1	1	1	1	0	1	0	0	1	1	0	1	1	0	0	14	0	1618.78	Q99PC9;Q91V89;Q7TNL5;Q8K5D8	Q99PC9	139	152	Ppp2r5d;ppp2r5d		yes	no	3	0.016961	33.265		By matching	By matching	By MS/MS
AGLNSLEAVK	______________________________	______________________________	M	A	G	V	K	R	2	0	1	0	0	0	1	1	0	0	2	1	0	0	0	1	0	0	0	1	0	0	10	0	1000.56	Q6IRU2	Q6IRU2	2	11	Tpm4	Tropomyosin alpha-4 chain	yes	yes	1;2	4.1433e-15	150.53	By MS/MS	By MS/MS	By MS/MS	By MS/MS	By MS/MS
AGLNSLEAVKR	______________________________	______________________________	M	A	G	K	R	K	2	1	1	0	0	0	1	1	0	0	2	1	0	0	0	1	0	0	0	1	0	0	11	1	1156.66	Q6IRU2	Q6IRU2	2	12	Tpm4	Tropomyosin alpha-4 chain	yes	yes	2	8.7159e-08	123.86	By MS/MS	By MS/MS	By MS/MS	By MS/MS	By MS/MS
AGLPCQDLEFVQFHPTGIYGAGCLITEGCR	SAHTSTGDGTAMVTRAGLPCQDLEFVQFHP	TGIYGAGCLITEGCRGEGGILINSQGERFM	R	A	G	C	R	G	2	1	0	1	3	2	2	5	1	2	3	0	0	2	2	0	2	0	1	1	0	0	30	0	3326.58	Q8K2B3	Q8K2B3	283	312	Sdha	Succinate dehydrogenase [ubiquinone] flavoprotein subunit, mitochondrial	yes	yes	3	2.8856e-23	99.871	By MS/MS	By MS/MS	By MS/MS	By MS/MS	By MS/MS
AGLQAFFQVR	PGVWMLSCQNLNHLKAGLQAFFQVRDCNKP	LNHLKAGLQAFFQVRDCNKPSPEDNIQDRH	K	A	G	V	R	D	2	1	0	0	0	2	0	1	0	0	1	0	0	2	0	0	0	0	0	1	0	0	10	0	1135.61	G3X9T8;G3X8Q5;E9PZD8;Q61147;Q2F3J4	G3X9T8	345	354	Cp	Ceruloplasmin	yes	no	2	0.00081404	72.485					By MS/MS
AGLQFPVGR	QGGKVRAKAKSRSSRAGLQFPVGRVHRLLR	KSRSSRAGLQFPVGRVHRLLRKGNYAERVG	R	A	G	G	R	V	1	1	0	0	0	1	0	2	0	0	1	0	0	1	1	0	0	0	0	1	0	0	9	0	943.524	A0A0N4SV66;A0AUV1;A3KPD0;C0HKE9;C0HKE8;C0HKE7;C0HKE6;C0HKE5;C0HKE4;C0HKE3;C0HKE2;C0HKE1;B2RVF0;A2AB79;Q8CGP6;Q8R1M2;Q8CGP7;Q8CGP5;Q8BFU2;Q8CGP4;Q149V4;B2RWH3;Q64426;Q64523;Q6GSS7;B2RVP5;Q3THW5;P0C0S6;Q3UA95;G3UWL7;P27661	A0A0N4SV66	22	30	Hist1h2ah;Hist1h2ad;Hist3h2a;H2afj;Hist1h2ak;Hist1h2af;Hist1h2aa;Hist2h2ac;Hist2h2aa1;H2A;H2afv;H2afz;H2afx	Histone H2A;Histone H2A type 1-H;Histone H2A.J;Histone H2A type 1-K;Histone H2A type 1-F;Histone H2A type 3;Histone H2A type 2-C;Histone H2A type 2-A;Histone H2A.V;Histone H2A.Z;Histone H2AX	no	no	1;2	6.5604e-13	158.08	By MS/MS	By MS/MS	By MS/MS	By MS/MS	By MS/MS
AGLRPGDVILAIGEK	QRRYIGVMMLTLTPRAGLRPGDVILAIGEK	AGLRPGDVILAIGEKLAQNAEDVYEAVRTQ	R	A	G	E	K	L	2	1	0	1	0	0	1	3	0	2	2	1	0	0	1	0	0	0	0	1	0	0	15	1	1507.87	D3YX27;Q3TXN0;Q3UJR3;Q9JIY5;F6TCV0;D3YX28;Q80V84	D3YX27	373	387	Htra2	Serine protease HTRA2, mitochondrial	yes	no	3	0.0085859	35.473	By MS/MS	By MS/MS	By MS/MS	By MS/MS	By MS/MS
AGLSQSLFER	HCQLGPVVMCKKAAKAGLSQSLFERLVVLG	KKAAKAGLSQSLFERLVVLGIRPIRLQVQY	K	A	G	E	R	L	1	1	0	0	0	1	1	1	0	0	2	0	0	1	0	2	0	0	0	0	0	0	10	0	1106.57	Q9EPU0	Q9EPU0	684	693	Upf1	Regulator of nonsense transcripts 1	yes	yes	2	0.00032744	81.547		By MS/MS	By MS/MS	By MS/MS	By MS/MS
AGLTDQVSHHAR	LMEENIRQSVTNSIKAGLTDQVSHHARLKT	SIKAGLTDQVSHHARLKTD___________	K	A	G	A	R	L	2	1	0	1	0	1	0	1	2	0	1	0	0	0	0	1	1	0	0	1	0	0	12	0	1290.64	Q6PA06;E9QND8;Q8C081	Q6PA06	568	579	Atl2	Atlastin-2	yes	no	3	0.031166	24.726	By matching	By matching	By matching	By MS/MS	By matching
AGLTEPVLIR	LFSATLPKLLVEFARAGLTEPVLIRLDVDS	VEFARAGLTEPVLIRLDVDSKLNEQLKTSF	R	A	G	I	R	L	1	1	0	0	0	0	1	1	0	1	2	0	0	0	1	0	1	0	0	1	0	0	10	0	1067.63	Q8CD14;Q8K4L0;Q6IQZ1;Q7TPP4	Q8CD14	290	299	Ddx54	ATP-dependent RNA helicase DDX54	yes	no	2	0.058873	35.445		By MS/MS		By MS/MS	By matching
AGLTLAPPEGTLPAPPPR	ELEKTFTFLWEEVQRAGLTLAPPEGTLPAP	TLAPPEGTLPAPPPRDLLRIQEETDRLAQE	R	A	G	P	R	D	3	1	0	0	0	0	1	2	0	0	3	0	0	0	6	0	2	0	0	0	0	0	18	0	1753.97	Q9JL12;Q9JHF5;Q91W06	Q9JL12	75	92	Tcirg1	V-type proton ATPase subunit a	yes	no	2	0.012722	46.643	By matching	By matching	By MS/MS	By matching	By MS/MS
AGLTMNDIDAFEFHEAFSGQILANFK	LLLGPTYATPKVLEKAGLTMNDIDAFEFHE	EFHEAFSGQILANFKAMDSDWFAQNYMGRK	K	A	G	F	K	A	4	0	2	2	0	1	2	2	1	2	2	1	1	4	0	1	1	0	0	0	0	0	26	0	2885.37	Q99JY0	Q99JY0	367	392	Hadhb	Trifunctional enzyme subunit beta, mitochondrial;3-ketoacyl-CoA thiolase	yes	yes	3	0.02852	24.397		By MS/MS
AGLVDFQDEEQVK	______________________________	______________________________	M	A	G	V	K	S	1	0	0	2	0	2	2	1	0	0	1	1	0	1	0	0	0	0	0	2	0	0	13	0	1476.71	Q921H9	Q921H9	2	14	Coa7	Cytochrome c oxidase assembly factor 7	yes	yes	2	0.00015688	79.201			By MS/MS
AGLVGPELHEK	DPATSARLTVDEAVRAGLVGPELHEKLLSA	EAVRAGLVGPELHEKLLSAEKAVTGYRDPY	R	A	G	E	K	L	1	0	0	0	0	0	2	2	1	0	2	1	0	0	1	0	0	0	0	1	0	0	11	0	1148.62	A0A3B2W7J8;Q6S392;Q6S388;Q6S387;Q6S385;Q6S390;E9Q3W4;Q6S393;Q9QXS1	Q6S393	3071	3081	Plec	Plectin	no	no	2;3	0.0032732	51.841	By MS/MS	By MS/MS	By MS/MS	By MS/MS	By MS/MS
AGLYGLPK	IGGVDMVTDDDRRWKAGLYGLPKRSGKLKD	DDDRRWKAGLYGLPKRSGKLKDLSKFDASF	K	A	G	P	K	R	1	0	0	0	0	0	0	2	0	0	2	1	0	0	1	0	0	0	1	0	0	0	8	0	817.47	P19096;A0A0U1RNJ1;Q3UHT6;Q3TB22	P19096	42	49	Fasn	Fatty acid synthase;[Acyl-carrier-protein] S-acetyltransferase;[Acyl-carrier-protein] S-malonyltransferase;3-oxoacyl-[acyl-carrier-protein] synthase;3-oxoacyl-[acyl-carrier-protein] reductase;3-hydroxyacyl-[acyl-carrier-protein] dehydratase;Enoyl-[acyl-carrier-protein] reductase;Oleoyl-[acyl-carrier-protein] hydrolase	yes	no	2	0.066433	38.792		By MS/MS			By MS/MS
AGMIFYR	HVVTTTTHKTLRGCRAGMIFYRKGVRSVDP	HKTLRGCRAGMIFYRKGVRSVDPKTGKETY	R	A	G	Y	R	K	1	1	0	0	0	0	0	1	0	1	0	0	1	1	0	0	0	0	1	0	0	0	7	0	856.427	P50431;G3UZ26;Q9CWR5;G3UYY1	P50431	258	264	Shmt1	Serine hydroxymethyltransferase, cytosolic;Serine hydroxymethyltransferase	yes	no	2	0.043209	54.525		By matching			By MS/MS
AGMTHIVR	DASKPVHLTAFLGYKAGMTHIVREVDRPGS	TAFLGYKAGMTHIVREVDRPGSKVNKKEVV	K	A	G	V	R	E	1	1	0	0	0	0	0	1	1	1	0	0	1	0	0	0	1	0	0	1	0	0	8	0	883.47	Q3UB90;Q3UB67;Q3UB15;P27659;Q3U9L3;A0A087WNS0;A0A087WQK0	Q3UB90	51	58	Rpl3	60S ribosomal protein L3	yes	no	2	0.075476	37.558	By MS/MS
AGNALGGVDNEEEEELGDEAMMALDQNLASLFK	DVDPGFRQQLMEVLKAGNALGGVDNEEEEE	EAMMALDQNLASLFKEQKMRIQARNEEKNK	K	A	G	F	K	E	5	0	3	3	0	1	6	4	0	0	5	1	2	1	0	1	0	0	0	1	0	0	33	0	3479.57	Q3U2W2;Q7TPV4;A0JLT5	Q3U2W2	765	797	Mybbp1a	Myb-binding protein 1A	yes	no	3	2.2226e-09	56.68			By matching
AGNFIGWLHMDGANLSVLLVEQALSK	VLQREVEVEVESMDKAGNFIGWLHMDGANL	GANLSVLLVEQALSKVHFTAERSAYYKPLL	K	A	G	S	K	V	3	0	2	1	0	1	1	3	1	1	5	1	1	1	0	2	0	1	0	2	0	0	26	0	2782.45	Q3UZI3;Q3TW51;Q78PY7;Q3TRW3	Q3UZI3	604	629	Snd1	Staphylococcal nuclease domain-containing protein 1	yes	no	3	1.3119e-13	89.979		By MS/MS			By MS/MS
AGNFYVPAEPK	QMYRTEIRMARMARKAGNFYVPAEPKLAFV	MARKAGNFYVPAEPKLAFVIRIRGINGVSP	K	A	G	P	K	L	2	0	1	0	0	0	1	1	0	0	0	1	0	1	2	0	0	0	1	1	0	0	11	0	1191.59	Q5M9N8;Q3UBI6;P14148;Q3TK73;F6XI62	Q5M9N8	100	110	Rpl7	60S ribosomal protein L7	yes	no	2	1.2441e-06	114.4	By MS/MS	By MS/MS	By MS/MS	By MS/MS	By MS/MS
AGNILLNTEGHAK	LEYLHFMRKIHRDIKAGNILLNTEGHAKLA	IKAGNILLNTEGHAKLADFGVAGQLTDTMA	K	A	G	A	K	L	2	0	2	0	0	0	1	2	1	1	2	1	0	0	0	0	1	0	0	0	0	0	13	0	1336.71	A0A2I3BQE0;Q9JI10	A0A2I3BQE0	147	159	Stk3	Serine/threonine-protein kinase 3;Serine/threonine-protein kinase 3 36kDa subunit;Serine/threonine-protein kinase 3 20kDa subunit	no	no	2	0.041016	55.649				By MS/MS
AGNLGGGVVTIER	NFEQFLQERIKVNGKAGNLGGGVVTIERSK	GKAGNLGGGVVTIERSKSKITVTSEVPFSK	K	A	G	E	R	S	1	1	1	0	0	0	1	4	0	1	1	0	0	0	0	0	1	0	0	2	0	0	13	0	1241.67	Q4VAG4;P67984	Q4VAG4	53	65	Rpl22	60S ribosomal protein L22	yes	no	2	1.0075e-10	150.09	By MS/MS	By MS/MS	By MS/MS	By MS/MS	By MS/MS
AGNNMLLVGVHGPR	AYVGQKSNFTVDCSKAGNNMLLVGVHGPRT	KAGNNMLLVGVHGPRTPCEEILVKHMGSRL	K	A	G	P	R	T	1	1	2	0	0	0	0	3	1	0	2	0	1	0	1	0	0	0	0	2	0	0	14	0	1433.76	B9EKP5;B7FAU9;Q8BTM8;B7FAV1;Q6KAM8;Q4FZG4	B9EKP5	2577	2590	Flna	Filamin-A	yes	no	2;3	1.0624e-31	157.66	By MS/MS	By MS/MS	By MS/MS	By MS/MS	By MS/MS
AGNTIHAILLYR	MEMLYITPTHIQAARAGNTIHAILLYRRTV	AARAGNTIHAILLYRRTVDREELKPIRLLG	R	A	G	Y	R	R	2	1	1	0	0	0	0	1	1	2	2	0	0	0	0	0	1	0	1	0	0	0	12	0	1340.76	Q7TQD5;Q3UGT1;P97742;A8ASF5;A0A494BAD3	Q7TQD5	272	283	Cpt1a	Carnitine O-palmitoyltransferase 1, liver isoform	yes	no	2;3	3.9058e-07	113.63	By MS/MS	By MS/MS	By MS/MS	By MS/MS	By matching
AGNWAAIYQDIR	______________________________	IDKAGNWAAIYQDIRHEASDFPCKVAKLPK	K	A	G	I	R	H	3	1	1	1	0	1	0	1	0	2	0	0	0	0	0	0	0	1	1	0	0	0	12	0	1376.68	Q3TB93;Q3UCZ5;Q3TZW9;P35821	Q3TB93	13	24	Ptpn1	Tyrosine-protein phosphatase non-receptor type;Tyrosine-protein phosphatase non-receptor type 1	yes	no	2	0.00045987	74.944	By MS/MS	By MS/MS
AGNYEEALQLYQHAVQYFLHVVK	QKAIDLASKAAQEDKAGNYEEALQLYQHAV	QLYQHAVQYFLHVVKYEAQGDKAKQSIRAK	K	A	G	V	K	Y	3	0	1	0	0	3	2	1	2	0	3	1	0	1	0	0	0	0	3	3	0	0	23	0	2719.38	Q3TN07;P46467;Q3U8P5	Q3U8P5	24	46	Vps4b	Vacuolar protein sorting-associated protein 4B	no	no	4	2.7354e-21	108.18		By MS/MS	By MS/MS	By MS/MS
AGPALGEGER	QAGKTGEASKKEEARAGPALGEGERKANDK	KEEARAGPALGEGERKANDKDEKKEDGKQA	R	A	G	E	R	K	2	1	0	0	0	0	2	3	0	0	1	0	0	0	1	0	0	0	0	0	0	0	10	0	955.472	Q99MR6;A0A0G2JDN3;A0A0G2JDF1	Q99MR6	291	300	Srrt	Serrate RNA effector molecule homolog	yes	no	2	0.0016206	75.378	By MS/MS	By MS/MS	By MS/MS	By MS/MS
AGPEADKEQAWDDEENAGPVLQFDYEALANR	QDTPPKKLPAGTAHRAGPEADKEQAWDDEE	AGPVLQFDYEALANRLFKLASRQSTPSQNR	R	A	G	N	R	L	6	1	2	4	0	2	5	2	0	0	2	1	0	1	2	0	0	1	1	1	0	0	31	1	3447.55	P56183;Q05CN2	P56183	332	362	Rrp1	Ribosomal RNA processing protein 1 homolog A	yes	no	3	5.3982e-29	109.45	By MS/MS	By MS/MS	By MS/MS	By MS/MS
AGPIWDLR	PRDLFEDELVPLFEKAGPIWDLRLMMDPLT	LVPLFEKAGPIWDLRLMMDPLTGLNRGYAF	K	A	G	L	R	L	1	1	0	1	0	0	0	1	0	1	1	0	0	0	1	0	0	1	0	0	0	0	8	0	926.497	Q99KG1;Q3UZI0;Q3UKV5;Q8VHM5;Q3U8W9;Q9CT37;Q3UMT8;F7B5B5;A2AW41;A0A0R4J259;G3UZI2;G3UXJ6;G3UZ48;G3UWM1;Q7TMK9;G3V018	Q7TMK9	185	192	Hnrnpr;Syncrip	Heterogeneous nuclear ribonucleoprotein Q	no	no	2	0.0029424	77.282	By MS/MS	By MS/MS	By MS/MS	By MS/MS	By MS/MS
AGPLAGGVTTFVALYDYESR	FGGFNSSDTVTSPQRAGPLAGGVTTFVALY	GGVTTFVALYDYESRTETDLSFKKGERLQI	R	A	G	S	R	T	3	1	0	1	0	0	1	3	0	0	2	0	0	1	1	1	2	0	2	2	0	0	20	0	2086.04	F8WI90;P05480	F8WI90	78	97	Src	Neuronal proto-oncogene tyrosine-protein kinase Src	yes	no	2	0.00096647	78.814
AGPNIYELR	QLLLEFSFWNEPQPRAGPNIYELRTYKLKP	NEPQPRAGPNIYELRTYKLKPGTMIEWGNN	R	A	G	L	R	T	1	1	1	0	0	0	1	1	0	1	1	0	0	0	1	0	0	0	1	0	0	0	9	0	1031.54	Q5SVF7;O55125	Q5SVF7	180	188	Nipsnap1	Protein NipSnap homolog 1	yes	no	2	0.0006705	91.069	By MS/MS	By MS/MS	By MS/MS	By MS/MS	By MS/MS
AGPPASIVPLMR	RATAAELLKHPFLTKAGPPASIVPLMRQHR	LTKAGPPASIVPLMRQHRTR__________	K	A	G	M	R	Q	2	1	0	0	0	0	0	1	0	1	1	0	1	0	3	1	0	0	0	1	0	0	12	0	1207.67	Q8BTW9;Q8K0U2	Q8BTW9	577	588	Pak4	Serine/threonine-protein kinase PAK 4	yes	no	2	0.0032806	55.461	By matching		By MS/MS	By MS/MS	By MS/MS
AGPRPVVLSGPSGAGK	______________________________	GPRPVVLSGPSGAGKSTLLKKLFQEHSSIF	M	A	G	G	K	S	2	1	0	0	0	0	0	4	0	0	1	1	0	0	3	2	0	0	0	2	0	0	16	1	1448.81	Q64520;G3UYV3	Q64520	2	17	Guk1	Guanylate kinase	yes	no	2	0.00016798	71.933		By MS/MS	By MS/MS	By MS/MS	By matching
AGPYSSVPPPSVPLPK	SSEEEEGQRQPMKKKAGPYSSVPPPSVPLP	GPYSSVPPPSVPLPKKSPGTQAPKKAAAQT	K	A	G	P	K	K	1	0	0	0	0	0	0	1	0	0	1	1	0	0	6	3	0	0	1	2	0	0	16	0	1591.86	A0A286YDA2;A0A286YDT3;E9Q5C9;A0A286YDV7	A0A286YDA2	293	308	Nolc1		yes	no	2	0.0044148	71.159	By MS/MS	By MS/MS	By MS/MS	By MS/MS	By MS/MS
AGQAIPGPPLGPILGQR	LKKPEAGGVIRSIVRAGQAIPGPPLGPILG	QAIPGPPLGPILGQRGVSINQFCKEFNEKT	R	A	G	Q	R	G	2	1	0	0	0	2	0	4	0	2	2	0	0	0	4	0	0	0	0	0	0	0	17	0	1640.94	Q9CQF0;A0A494B9H5;A0A494B9R3	Q9CQF0	26	42	Mrpl11	39S ribosomal protein L11, mitochondrial	yes	no	2	0.0011781	68.069	By MS/MS	By MS/MS	By MS/MS	By matching	By MS/MS
AGQCVIGLQMGTNK	YSEKQERNFDDATMKAGQCVIGLQMGTNKC	KAGQCVIGLQMGTNKCASQSGMTAYGTRRH	K	A	G	N	K	C	1	0	1	0	1	2	0	3	0	1	1	1	1	0	0	0	1	0	0	1	0	0	14	0	1462.73	Q543F3;Q08093;Q922F8	Q543F3	161	174	Cnn2	Calponin;Calponin-2	yes	no	2	0.00027884	72.187	By MS/MS	By MS/MS	By MS/MS		By MS/MS
AGQGIPAPPEASPTAVPEPSTPFPPVLASGMSHPPPTSR	IDEKNFVVVMVTKAKAGQGIPAPPEASPTA	PVLASGMSHPPPTSREDKSPSEESTTTTSP	K	A	G	S	R	E	5	1	0	0	0	1	2	3	1	1	1	0	1	1	12	5	3	0	0	2	0	0	39	0	3828.91	Q3TN85;Q8CAP3;P54726;Q8BRA9	Q3TN85	81	119	Rad23a	UV excision repair protein RAD23 homolog A	yes	no	3	0.0045045	26.131	By MS/MS	By MS/MS	By MS/MS	By MS/MS	By MS/MS
AGQPEAGDGTTEISPTGAAGPEK	LLEESDGEDEHEAGRAGQPEAGDGTTEISP	GTTEISPTGAAGPEKRMEKKTEQQRRREKA	R	A	G	E	K	R	4	0	0	1	0	1	3	5	0	1	0	1	0	0	3	1	3	0	0	0	0	0	23	0	2139.99	Q8BK35	Q8BK35	316	338	Gltscr2		yes	yes	2	0.0041238	69.729					By MS/MS
AGQQGLSVAFDLATHR	STVEESNKFYKDNIKAGQQGLSVAFDLATH	GQQGLSVAFDLATHRGYDSDNPRVRGDVGM	K	A	G	H	R	G	3	1	0	1	0	2	0	2	1	0	2	0	0	1	0	1	1	0	0	1	0	0	16	0	1669.85	Q8VED0;P16332	Q8VED0	127	142	Mut	Methylmalonyl-CoA mutase, mitochondrial	yes	no	3	0.02691	41.386	By MS/MS	By matching	By MS/MS		By MS/MS
AGQSLVECLEQALR	VRGGGISSYANDPSRAGQSLVECLEQALRD	RAGQSLVECLEQALRDVPKDRYASTPLYLG	R	A	G	L	R	D	2	1	0	0	1	2	2	1	0	0	3	0	0	0	0	1	0	0	0	1	0	0	14	0	1559.8	Q921R1;Q3T9U8;O55026	Q921R1	92	105	Entpd2	Ectonucleoside triphosphate diphosphohydrolase 2	yes	no	2	2.3948e-53	184.24	By MS/MS	By MS/MS	By MS/MS	By matching	By MS/MS
AGQSVIGLQMGTNK	YAEKQTRRFDEGKLKAGQSVIGLQMGTNKC	KAGQSVIGLQMGTNKCASQAGMTAYGTRRH	K	A	G	N	K	C	1	0	1	0	0	2	0	3	0	1	1	1	1	0	0	1	1	0	0	1	0	0	14	0	1402.72	Q9DAW9;A0A0G2JDV8;Q99JN5;A0A0G2JFI6	Q9DAW9	159	172	Cnn3	Calponin-3	yes	no	2	2.1501e-23	152.64	By MS/MS	By MS/MS	By MS/MS	By MS/MS	By MS/MS
AGQTQPNPGILPIQPALTPR	IPTTETSIAPRQRPKAGQTQPNPGILPIQP	PNPGILPIQPALTPRKRATVQPLPQAAGPS	K	A	G	P	R	K	2	1	1	0	0	3	0	2	0	2	2	0	0	0	5	0	2	0	0	0	0	0	20	0	2068.14	Q3UHJ0	Q3UHJ0	372	391	Aak1	AP2-associated protein kinase 1	yes	yes	2	2.9808e-10	115.68		By MS/MS		By MS/MS
AGQTTYNGVTDCFR	TPADVIKTRLQVAARAGQTTYNGVTDCFRK	RAGQTTYNGVTDCFRKILREEGPKALWKGV	R	A	G	F	R	K	1	1	1	1	1	1	0	2	0	0	0	0	0	1	0	0	3	0	1	1	0	0	14	0	1575.7	Q8C140;Q9QXX4;Q91YK1	Q8C140	554	567	Slc25a13	Calcium-binding mitochondrial carrier protein Aralar2	yes	no	2	0.0005921	64.878		By MS/MS		By matching	By matching
AGQTTYSGVVDCFR	TPADVIKTRLQVAARAGQTTYSGVVDCFRK	RAGQTTYSGVVDCFRKILREEGPSAFWKGT	R	A	G	F	R	K	1	1	0	1	1	1	0	2	0	0	0	0	0	1	0	1	2	0	1	2	0	0	14	0	1546.71	Q8BH59	Q8BH59	552	565	Slc25a12	Calcium-binding mitochondrial carrier protein Aralar1	yes	yes	2	0.00060613	64.55	By MS/MS
AGQTVTVWAAGAGATHSPPSTLVWK	GEDIAYKFTPKYVLRAGQTVTVWAAGAGAT	GAGATHSPPSTLVWKSQTNWGPGESFRTAL	R	A	G	W	K	S	5	0	0	0	0	1	0	3	1	0	1	1	0	0	2	2	4	2	0	3	0	0	25	0	2492.28	P21619;A0A0R4J0Q5;Q3V159	P21619	501	525	Lmnb2	Lamin-B2	yes	no	3	2.9701e-07	65.423	By MS/MS	By MS/MS	By MS/MS	By MS/MS
AGQTVTVWAANAGVTASPPTDLIWK	DTSVSYKYTSRYVLKAGQTVTVWAANAGVT	NAGVTASPPTDLIWKNQNSWGTGEDVKVIL	K	A	G	W	K	N	5	0	1	1	0	1	0	2	0	1	1	1	0	0	2	1	4	2	0	3	0	0	25	0	2553.32	P14733	P14733	493	517	Lmnb1	Lamin-B1	yes	yes	2	9.9703e-55	193.8	By MS/MS	By MS/MS	By MS/MS	By MS/MS	By MS/MS
AGQVACVAQGSGHTHSVGTICCSR	SCAKDQSIRIWKMNKAGQVACVAQGSGHTH	GSGHTHSVGTICCSRLKESFLVTGSQDCTV	K	A	G	S	R	L	3	1	0	0	3	2	0	4	2	1	0	0	0	0	0	3	2	0	0	3	0	0	24	0	2460.13	Q8C4J7;Q8CE86;A0JLN6	Q8C4J7	408	431	Tbl3	Transducin beta-like protein 3	yes	no	3	2.3856e-06	67.364
AGQVVTIWASGAGATHSPPTDLVWK	DPLMTYRFPPKFTLKAGQVVTIWASGAGAT	GAGATHSPPTDLVWKAQNTWGCGSSLRTAL	K	A	G	W	K	A	4	0	0	1	0	1	0	3	1	1	1	1	0	0	2	2	3	2	0	3	0	0	25	0	2548.31	P48678;Q9CTL2	P48678	491	515	Lmna	Prelamin-A/C;Lamin-A/C	yes	no	2;3	2.132e-45	181.72	By MS/MS	By MS/MS	By MS/MS	By MS/MS	By MS/MS
AGRLPACVVDCGTGYTK	______________________________	RLPACVVDCGTGYTKLGYAGNTEPQFIIPS	M	A	G	T	K	L	2	1	0	1	2	0	0	3	0	0	1	1	0	0	1	0	2	0	1	2	0	0	17	1	1797.88	Q3ULF7;Q3TWJ4;Q99JY9;Q3TGW0;Q3TGE1;A0A087WRA1;A0A087WQ14;Q3UGH0;A0A087WPR6	Q3ULF7	2	18	Actr3	Actin-related protein 3	yes	no	2	2.6481e-27	178.67		By MS/MS	By MS/MS	By MS/MS	By MS/MS
AGSATVLSGSIAGLEGGSQLALR	QDSQKKIISNLFLGRAGSATVLSGSIAGLE	GSIAGLEGGSQLALRRATSMRKTFTTGMAA	R	A	G	L	R	R	4	1	0	0	0	1	1	5	0	1	4	0	0	0	0	4	1	0	0	1	0	0	23	0	2114.13	K3W4L0;B2RRE2;E9QAX2;Q9JMH9	K3W4L0	975	997	Myo18a	Unconventional myosin-XVIIIa	no	no	2	0.00010459	76.391	By MS/MS	By matching	By MS/MS	By MS/MS	By matching
AGSDGESIGNCPFSQR	LKEEDKEPLIELFVKAGSDGESIGNCPFSQ	GSDGESIGNCPFSQRLFMILWLKGVVFSVT	K	A	G	Q	R	L	1	1	1	1	1	1	1	3	0	1	0	0	0	1	1	3	0	0	0	0	0	0	16	0	1667.72	Q543N5;Q9QYB1	Q543N5	25	40	Clic4	Chloride intracellular channel protein;Chloride intracellular channel protein 4	yes	no	2	2.0849e-34	149.23	By MS/MS	By MS/MS	By MS/MS
AGSNMLLIGVHGPTTPCEEVSMK	AFVGQKSSFLVDCSKAGSNMLLIGVHGPTT	GVHGPTTPCEEVSMKHVGKQQYNVTYVVKE	K	A	G	M	K	H	1	0	1	0	1	0	2	3	1	1	2	1	2	0	2	2	2	0	0	2	0	0	23	0	2414.16	Q80X90;Q3T9V9	Q80X90	2540	2562	Flnb	Filamin-B	yes	no	2;3	7.9017e-66	173.58	By MS/MS	By MS/MS	By MS/MS	By MS/MS	By MS/MS
AGSREPVEDPQSGSSGK	TDKKQASGSPEQKIRAGSREPVEDPQSGSS	SREPVEDPQSGSSGKQNKVEEDGPTEGPTD	R	A	G	G	K	Q	1	1	0	1	0	1	2	3	0	0	0	1	0	0	2	4	0	0	0	1	0	0	17	1	1686.78	Q3UZ39	Q3UZ39	612	628	Lrrfip1	Leucine-rich repeat flightless-interacting protein 1	yes	yes	3	0.0022869	49.537	By MS/MS	By matching	By matching		By matching
AGSSAEQAADYR	______________________________	______________________________	M	A	G	Y	R	S	4	1	0	1	0	1	1	1	0	0	0	0	0	0	0	2	0	0	1	0	0	0	12	0	1224.54	Q9ER72;Q3UXN3	Q9ER72	2	13	Cars	Cysteine--tRNA ligase, cytoplasmic	yes	no	2	1.4487e-11	133.23	By MS/MS	By MS/MS	By MS/MS		By MS/MS
AGSSAQEPSSQTPLK	SPQSSSGGAGLTADKAGSSAQEPSSQTPLK	AGSSAQEPSSQTPLKSMLVISGGEGYIDFR	K	A	G	L	K	S	2	0	0	0	0	2	1	1	0	0	1	1	0	0	2	4	1	0	0	0	0	0	15	0	1486.73	Q8C7W0;Z4YMB8;A0A0R4J196;F8WH31;E9PUD1;B8X349;Q58A65;Q6PA03	Q8C7W0	759	773	Spag9	C-Jun-amino-terminal kinase-interacting protein 4	yes	no	2	7.2415e-05	78.136	By MS/MS
AGSSESIAAFIQR	VQGVLSSLLGSLGARAGSSESIAAFIQRLS	ARAGSSESIAAFIQRLSGSSNIFEPGADGA	R	A	G	Q	R	L	3	1	0	0	0	1	1	1	0	2	0	0	0	1	0	3	0	0	0	0	0	0	13	0	1335.68	Q3UF95;Q9Z1R2;G3UYQ2;A0A1B0GX81;Q3TDL4;G3UZT6	Q3UF95	724	736	Bag6	Large proline-rich protein BAG6	yes	no	2	0.00069986	65.627	By MS/MS	By MS/MS	By MS/MS	By MS/MS	By MS/MS
AGSSSLEAVR	______________________________	______________________________	M	A	G	V	R	R	2	1	0	0	0	0	1	1	0	0	1	0	0	0	0	3	0	0	0	1	0	0	10	0	975.499	G5E8R2	G5E8R2	2	11	Tpm1		no	no	1;2	1.2708e-10	138.78	By MS/MS	By MS/MS	By matching	By matching	By matching
AGSSSLEAVRR	______________________________	______________________________	M	A	G	R	R	K	2	2	0	0	0	0	1	1	0	0	1	0	0	0	0	3	0	0	0	1	0	0	11	1	1131.6	G5E8R2	G5E8R2	2	12	Tpm1		no	no	2	0.021358	48.794		By matching	By MS/MS	By matching
AGSSWQCDTCLLQNK	STFSSSGIEYGESLKAGSSWQCDTCLLQNK	AGSSWQCDTCLLQNKVTDNKCIACQAAKLP	K	A	G	N	K	V	1	0	1	1	2	2	0	1	0	0	2	1	0	0	0	2	1	1	0	0	0	0	15	0	1740.78	Q80WR0;E9Q3G8;Q80UN3;A0A286YE24	Q80WR0	654	668	Nup153		yes	no	2	0.037019	34.755	By MS/MS
AGSTALYWACHGGHK	RECLDNRVGVNGLDKAGSTALYWACHGGHK	AGSTALYWACHGGHKDIVEVLFTQPNVELN	K	A	G	H	K	D	3	0	0	0	1	0	0	3	2	0	1	1	0	0	0	1	1	1	1	0	0	0	15	0	1601.74	A0A494BA97;Q62422	A0A494BA97	105	119	Ostf1	Osteoclast-stimulating factor 1	yes	no	3	0.0043245	45.33	By MS/MS	By MS/MS	By MS/MS	By MS/MS	By MS/MS
AGSVATCQAVMR	INREQWIQDAEECDRAGSVATCQAVMRAVI	CDRAGSVATCQAVMRAVIGIGIEEEDRKHT	R	A	G	M	R	A	3	1	0	0	1	1	0	1	0	0	0	0	1	0	0	1	1	0	0	2	0	0	12	0	1236.6	Q91YR7	Q91YR7	516	527	Prpf6	Pre-mRNA-processing factor 6	yes	yes	2	0.00036127	78.516	By MS/MS	By MS/MS		By MS/MS
AGSVELLGAMAYCAPK	PSLLAALEEESWRTKAGSVELLGAMAYCAP	GSVELLGAMAYCAPKQLSSCLPNIVPKLTE	K	A	G	P	K	Q	4	0	0	0	1	0	1	2	0	0	2	1	1	0	1	1	0	0	1	1	0	0	16	0	1623.8	Q3UHQ5;E9PVA8;Q8CHH7;Q640Q4;Q6PGM5	Q3UHQ5	1515	1530	Gcn1l1		yes	no	2	0.00021998	69.721	By MS/MS	By MS/MS	By MS/MS	By MS/MS	By MS/MS
AGTAFYIDQCAVR	RDTTETDLKQRREIRAGTAFYIDQCAVRAA	IRAGTAFYIDQCAVRAATEGRTLVLEGLEK	R	A	G	V	R	A	3	1	0	1	1	1	0	1	0	1	0	0	0	1	0	0	1	0	1	1	0	0	13	0	1457.7	Q8CC88;Q9DBH4;Q3U2P5	Q8CC88	152	164	Vwa8	von Willebrand factor A domain-containing protein 8	yes	no	2	0.00061515	67.704	By MS/MS	By MS/MS		By MS/MS
AGTFQAFEQFGQQLLAHGHYASPEIK	LLERHQEHRTEIDARAGTFQAFEQFGQQLL	QQLLAHGHYASPEIKEKLDILDQERTDLEK	R	A	G	I	K	E	4	0	0	0	0	4	2	3	2	1	2	1	0	3	1	1	1	0	1	0	0	0	26	0	2874.41	A3KGU5;B9EKJ1;A3KGU7;E9Q447;B7ZWK3;B2RXX6;A3KGU9;P16546	A3KGU5	1372	1397	Sptan1	Spectrin alpha chain, non-erythrocytic 1	no	no	4	4.495e-139	216.67	By MS/MS	By MS/MS	By MS/MS	By MS/MS	By MS/MS
AGTGENAPWVVEDELVK	NKEILRYFIRHNALRAGTGENAPWVVEDEL	TGENAPWVVEDELVKKYSLPSKFSDFLLDP	R	A	G	V	K	K	2	0	1	1	0	0	3	2	0	0	1	1	0	0	1	0	1	1	0	3	0	0	17	0	1812.89	Q9Z277	Q9Z277	264	280	Baz1b	Tyrosine-protein kinase BAZ1B	yes	yes	2	0.00012873	70.563	By MS/MS	By MS/MS	By MS/MS	By MS/MS	By MS/MS
AGTGVDNVDLEAATR	ADVINAAEKLQVVGRAGTGVDNVDLEAATR	AGTGVDNVDLEAATRKGILVMNTPNGNSLS	R	A	G	T	R	K	3	1	1	2	0	0	1	2	0	0	1	0	0	0	0	0	2	0	0	2	0	0	15	0	1487.72	Q61753;F6ZSB7	Q61753	76	90	Phgdh	D-3-phosphoglycerate dehydrogenase	yes	no	2	1.4063e-161	259.75	By MS/MS	By MS/MS	By MS/MS	By MS/MS	By MS/MS
AGTGVDNVDLEAATRK	ADVINAAEKLQVVGRAGTGVDNVDLEAATR	GTGVDNVDLEAATRKGILVMNTPNGNSLSA	R	A	G	R	K	G	3	1	1	2	0	0	1	2	0	0	1	1	0	0	0	0	2	0	0	2	0	0	16	1	1615.82	Q61753;F6ZSB7	Q61753	76	91	Phgdh	D-3-phosphoglycerate dehydrogenase	yes	no	2;3	1.1192e-34	166.38	By MS/MS	By MS/MS	By MS/MS	By MS/MS	By MS/MS
AGTLSITEFADMLSGNAGGFR	ITKNLIDRSALDQYRAGTLSITEFADMLSG	TEFADMLSGNAGGFRSRSSSVGSSSSYPIS	R	A	G	F	R	S	3	1	1	1	0	0	1	4	0	1	2	0	1	2	0	2	2	0	0	0	0	0	21	0	2114.01	Q6S392;Q6S388;Q6S387;Q6S385;Q6S390;E9Q3W4;Q6S393;Q9QXS1	Q6S393	4211	4231	Plec	Plectin	no	no	2;3	1.934e-70	229.97	By MS/MS	By MS/MS	By MS/MS	By MS/MS	By MS/MS
AGTNMMMVGVHGPK	AFVGQKNSFTVDCSKAGTNMMMVGVHGPKT	KAGTNMMMVGVHGPKTPCEEVYVKHMGNRV	K	A	G	P	K	T	1	0	1	0	0	0	0	3	1	0	0	1	3	0	1	0	1	0	0	2	0	0	14	0	1428.67	Q8VHX6;Q3UXJ8	Q8VHX6	2664	2677	Flnc	Filamin-C	yes	no	3	0.00069986	55.314	By matching	By MS/MS	By MS/MS	By MS/MS	By MS/MS
AGTQELDDQIQANLPDEK	NKEGDFLLRFFSEKKAGTQELDDQIQANLP	QELDDQIQANLPDEKVLSEEEIDDNFKTLF	K	A	G	E	K	V	2	0	1	3	0	3	2	1	0	1	2	1	0	0	1	0	1	0	0	0	0	0	18	0	1983.94	A0A494BBB0;Q8C2J1;Q80Y25;Q3UDG8;Q3TI07;O35350;Q3TB79;Q3UF24	A0A494BBB0	518	535	Capn1	Calpain-1 catalytic subunit	yes	no	2	3.5618e-78	257.2	By MS/MS	By MS/MS	By MS/MS	By MS/MS	By MS/MS
AGTQIENIDEDFR	QRKTFTAWCNSHLRKAGTQIENIDEDFRDG	RKAGTQIENIDEDFRDGLKLMLLLEVISGE	K	A	G	F	R	D	1	1	1	2	0	1	2	1	0	2	0	0	0	1	0	0	1	0	0	0	0	0	13	0	1506.7	Q3ULT2;P57780;Q3UDJ7;A0A1L1SV25;E9Q2W9;Q1A602	Q3ULT2	68	80	Actn4	Alpha-actinin-4	no	no	2	4.4378e-07	113.69	By MS/MS	By MS/MS	By MS/MS	By MS/MS	By MS/MS
AGTQIENIDEDFRDGLK	QRKTFTAWCNSHLRKAGTQIENIDEDFRDG	TQIENIDEDFRDGLKLMLLLEVISGERLPK	K	A	G	L	K	L	1	1	1	3	0	1	2	2	0	2	1	1	0	1	0	0	1	0	0	0	0	0	17	1	1919.92	Q3ULT2;P57780;Q3UDJ7;A0A1L1SV25;E9Q2W9;Q1A602	Q3ULT2	68	84	Actn4	Alpha-actinin-4	no	no	2;3	6.8919e-169	252.37	By MS/MS	By MS/MS	By MS/MS	By MS/MS	By MS/MS
AGTQIENIEEDFR	QRKTFTAWCNSHLRKAGTQIENIEEDFRDG	RKAGTQIENIEEDFRDGLKLMLLLEVISGE	K	A	G	F	R	D	1	1	1	1	0	1	3	1	0	2	0	0	0	1	0	0	1	0	0	0	0	0	13	0	1520.71	A1BN54;O88990;Q7TPR4;Q9JI91;Q5FW75;Q8K3Q4	Q7TPR4	48	60	Actn1;Actn3;Actn2	Alpha-actinin-3;Alpha-actinin-1;Alpha-actinin-2	no	no	2	2.3655e-94	223.78	By MS/MS	By MS/MS	By MS/MS	By MS/MS	By MS/MS
AGTQIENIEEDFRDGLK	QRKTFTAWCNSHLRKAGTQIENIEEDFRDG	TQIENIEEDFRDGLKLMLLLEVISGERLAK	K	A	G	L	K	L	1	1	1	2	0	1	3	2	0	2	1	1	0	1	0	0	1	0	0	0	0	0	17	1	1933.94	A1BN54;Q7TPR4	Q7TPR4	48	64	Actn1	Alpha-actinin-1	no	no	2;3	8.4299e-88	242.4	By MS/MS	By MS/MS	By MS/MS	By MS/MS	By MS/MS
AGTSSAGASGWTSAGSLNSVPTNSAQQGHNSPDNPMTSSTK	QYKSHFVAASLSNQKAGTSSAGASGWTSAG	QGHNSPDNPMTSSTKNIPGFNNSGNISSAP	K	A	G	T	K	N	5	0	4	1	0	2	0	5	1	0	1	1	1	0	3	10	5	1	0	1	0	0	41	0	3946.76	Q810A7	Q810A7	722	762	Ddx42	ATP-dependent RNA helicase DDX42	yes	yes	3	0.00047606	27.873	By MS/MS	By MS/MS	By MS/MS	By MS/MS	By MS/MS
AGTTTIEAVK	______________________________	______________________________	M	A	G	V	K	R	2	0	0	0	0	0	1	1	0	1	0	1	0	0	0	0	3	0	0	1	0	0	10	0	989.539	D3Z2H9;Q3TJ53;Q58E70;D3Z6I8;Q8C7C3;E9Q7Q3	Q58E70	2	11	Tpm3-rs7;Tpm3		no	no	2	3.0566e-05	98.233	By MS/MS	By MS/MS	By MS/MS	By MS/MS	By MS/MS
AGTTTIEAVKR	______________________________	______________________________	M	A	G	K	R	K	2	1	0	0	0	0	1	1	0	1	0	1	0	0	0	0	3	0	0	1	0	0	11	1	1145.64	D3Z2H9;Q3TJ53;Q58E70;D3Z6I8;Q8C7C3;E9Q7Q3	Q58E70	2	12	Tpm3-rs7;Tpm3		no	no	2	2.9761e-16	150.08	By MS/MS	By MS/MS	By MS/MS	By MS/MS	By MS/MS
AGTVVLDDVELR	______________________________	______________________________	M	A	G	L	R	E	1	1	0	2	0	0	1	1	0	0	2	0	0	0	0	0	1	0	0	3	0	0	12	0	1285.69	Q3ULD6;Q3UI57;P25206;Q3UZH2	Q3ULD6	2	13	Mcm3	DNA helicase;DNA replication licensing factor MCM3	yes	no	2	2.2457e-10	123.63	By MS/MS	By MS/MS	By MS/MS	By MS/MS	By MS/MS
AGVAPLQVK	VRANLPQSFQVDTSKAGVAPLQVKVQGPKG	QVDTSKAGVAPLQVKVQGPKGLVEPVDVVD	K	A	G	V	K	V	2	0	0	0	0	1	0	1	0	0	1	1	0	0	1	0	0	0	0	2	0	0	9	0	881.533	B9EKP5;B7FAU9;Q8BTM8;B7FAV1;Q6KAM8	B9EKP5	1478	1486	Flna	Filamin-A	yes	no	2	0.0009049	81.784	By MS/MS	By MS/MS	By MS/MS	By MS/MS	By MS/MS
AGVATPGLTEDQLWR	GEQLEASRNIVQNYRAGVATPGLTEDQLWR	AGVATPGLTEDQLWRAKYVYDSAFHPDTGE	R	A	G	W	R	A	2	1	0	1	0	1	1	2	0	0	2	0	0	0	1	0	2	1	0	1	0	0	15	0	1612.82	Q91V61;Q3U4F0;A0A494BB84	Q91V61	55	69	Sfxn3	Sideroflexin-3	yes	no	2	1.2704e-23	149.31	By MS/MS	By MS/MS	By MS/MS	By MS/MS	By MS/MS
AGVDPAPSLGSFSSPEDIKETVITAYPSDLNMIDGR	DAASQVTFSKCGWGKAGVDPAPSLGSFSSP	VITAYPSDLNMIDGRIPNSKESSMCLTPSF	K	A	G	G	R	I	3	1	1	4	0	0	2	3	0	3	2	1	1	1	4	5	2	0	1	2	0	0	36	1	3748.81	Q5SSZ5;A0A5F8MP98;A0A5F8MPF2	Q5SSZ5	791	826	Tns3	Tensin-3	yes	no	3	0.05954	16.512				By matching	By MS/MS
AGVDPLVPLR	CVERINEMVDRAKQKAGVDPLVPLRSLGLS	RAKQKAGVDPLVPLRSLGLSLSGGEQEDAV	K	A	G	L	R	S	1	1	0	1	0	0	0	1	0	0	2	0	0	0	2	0	0	0	0	2	0	0	10	0	1035.61	Q3U2G9;Q9QZ08;D3YXG2;Q9D997	Q3U2G9	60	69	Nagk	N-acetyl-D-glucosamine kinase	yes	no	2	0.0090169	50.607			By MS/MS	By matching	By MS/MS
AGVDQHEGTIQVQGQNLFFR	______________________________	HEGTIQVQGQNLFFRETRPGSGQPVRFSVL	M	A	G	F	R	E	1	1	1	1	0	4	1	3	1	1	1	0	0	2	0	0	1	0	0	2	0	0	20	0	2243.11	Q8VCR7	Q8VCR7	2	21	Abhd14b	Alpha/beta hydrolase domain-containing protein 14B	yes	yes	2;3	3.6868e-38	156.6	By MS/MS	By MS/MS	By MS/MS	By MS/MS
AGVENGKPTHFTVHTK	HDASKVKAEGPGLSKAGVENGKPTHFTVHT	GVENGKPTHFTVHTKGAGKAPLNVQFSSPL	K	A	G	T	K	G	1	0	1	0	0	0	1	2	2	0	0	2	0	1	1	0	3	0	0	2	0	0	16	1	1721.88	Q80X90	Q80X90	858	873	Flnb	Filamin-B	yes	yes	3;4	3.5602e-26	149.09	By MS/MS	By MS/MS	By MS/MS	By MS/MS	By MS/MS
AGVEQAASFGGHLNGDLDPDDREEGTSSTAEEAAK	______________________________	DREEGTSSTAEEAAKKKRRKKKKGKGAVSA	M	A	G	A	K	K	6	1	1	4	0	1	5	5	1	0	2	1	0	1	1	3	2	0	0	1	0	0	35	1	3530.57	Q58E65;Q3UI33;O08663;Q3TMN1;M0QW48	Q58E65	2	36	Metap2	Methionine aminopeptidase 2	yes	no	3	8.7788e-06	40.764			By matching
AGVGAPVTQVTLQSTQR	ERLVAIRTEYNLRLKAGVGAPVTQVTLQST	VGAPVTQVTLQSTQRRPELEDSTLRYLQDL	K	A	G	Q	R	R	2	1	0	0	0	3	0	2	0	0	1	0	0	0	1	1	3	0	0	3	0	0	17	0	1711.92	Q6S392;Q6S388;Q6S387;Q6S385;Q6S390;E9Q3W4;A0A0R4J223;A0A0R4J221;Q8C8S5;E9Q9J6;E9PW24;Q6S393;Q9QXS1;A0A0R4J218;Q499F9;Q05CR3	Q6S393	485	501	Plec	Plectin	no	no	2	8.7512e-36	164.11	By MS/MS	By MS/MS	By MS/MS	By MS/MS	By MS/MS
AGVIFPVGR	RGGKKKSTKTSRSAKAGVIFPVGRMLRYIK	TSRSAKAGVIFPVGRMLRYIKKGHPKYRIG	K	A	G	G	R	M	1	1	0	0	0	0	0	2	0	1	0	0	0	1	1	0	0	0	0	2	0	0	9	0	914.534	Q9QZQ8;Q8CA90;Q9CTR1;Q8BP16;Q8CCK0;Q9D3U7	Q9QZQ8	19	27	H2afy;H2afy2;H2afy3	Core histone macro-H2A.1;Histone H2A;Core histone macro-H2A;Core histone macro-H2A.2	no	no	2	0.021024	84.244	By MS/MS	By MS/MS	By MS/MS	By MS/MS	By MS/MS
AGVIGLTQTAAR	GKVGNIGQTNYASSKAGVIGLTQTAARELG	SSKAGVIGLTQTAARELGRHGIRCNSVLPG	K	A	G	A	R	E	3	1	0	0	0	1	0	2	0	1	1	0	0	0	0	0	2	0	0	1	0	0	12	0	1156.66	A0A068BEQ2;P50171;G3UX44;A0A494BA51;A0A494BAF4	A0A068BEQ2	172	183	H2-Ke6;Hsd17b8	Estradiol 17-beta-dehydrogenase 8	yes	no	2	0.013082	44.425	By MS/MS	By MS/MS	By MS/MS	By MS/MS	By MS/MS
AGVKPDAPDQEPEGLALLVPDIQR	DTYTNRLRSKRENVKAGVKPDAPDQEPEGL	QEPEGLALLVPDIQRTAEIVHAATANLRQA	K	A	G	Q	R	T	3	1	0	3	0	2	2	2	0	1	3	1	0	0	4	0	0	0	0	2	0	0	24	1	2527.33	S4R1L5;S4R2P8;A0A1S6GWH3;A0A1S6GWH6;O88738	S4R1L5	4456	4479	Birc6	Baculoviral IAP repeat-containing protein 6	yes	no	3	4.5303e-08	57.147	By MS/MS	By MS/MS		By MS/MS	By MS/MS
AGVLAHLEEER	DSNLYRIGQSKVFFRAGVLAHLEEERDLKI	VFFRAGVLAHLEEERDLKITDVIIGFQACC	R	A	G	E	R	D	2	1	0	0	0	0	3	1	1	0	2	0	0	0	0	0	0	0	0	1	0	0	11	0	1222.63	Q8VDD5;Q5SV64;Q3UH59;Q61879;Q80T68;Q8BLI3;Q8BLI1	Q8VDD5	765	775	Myh9;Myh10	Myosin-9;Myosin-10	yes	no	2;3	3.9413e-08	123.63	By MS/MS	By MS/MS	By MS/MS	By MS/MS	By MS/MS
AGVLAHLEEERDLK	DSNLYRIGQSKVFFRAGVLAHLEEERDLKI	RAGVLAHLEEERDLKITDVIIGFQACCRGY	R	A	G	L	K	I	2	1	0	1	0	0	3	1	1	0	3	1	0	0	0	0	0	0	0	1	0	0	14	1	1578.84	Q8VDD5;Q5SV64;Q3UH59;Q61879;Q80T68;Q8BLI3;Q8BLI1	Q8VDD5	765	778	Myh9;Myh10	Myosin-9;Myosin-10	yes	no	2;3	6.3931e-53	204.17	By MS/MS	By MS/MS	By MS/MS	By MS/MS	By MS/MS
AGVMALANLLQIQR	AEPLINLDVNNPDFKAGVMALANLLQIQRH	KAGVMALANLLQIQRHDDYLVMLKAIRILV	K	A	G	Q	R	H	3	1	1	0	0	2	0	1	0	1	3	0	1	0	0	0	0	0	0	1	0	0	14	0	1496.85	Q4VA29;Q9CQE8	Q4VA29	132	145	2700060E02Rik	UPF0568 protein C14orf166 homolog	yes	no	2	2.8057e-53	182.76	By MS/MS	By MS/MS	By MS/MS	By MS/MS	By MS/MS
AGVNFSEFTGVWK	VTVRSIISMFDRENKAGVNFSEFTGVWKYI	NKAGVNFSEFTGVWKYITDWQNVFRTYDRD	K	A	G	W	K	Y	1	0	1	0	0	0	1	2	0	0	0	1	0	2	0	1	1	1	0	2	0	0	13	0	1440.7	P12815;Q8C5M4;Q3UGE5	P12815	78	90	Pdcd6	Programmed cell death protein 6	yes	no	2	1.7552e-05	101.82	By MS/MS	By MS/MS	By MS/MS	By MS/MS	By MS/MS
AGVNTVTTLVENK	AGKGDVPTKRPPVLRAGVNTVTTLVENKKA	LRAGVNTVTTLVENKKAQLVVIAHDVDPIE	R	A	G	N	K	K	1	0	2	0	0	0	1	1	0	0	1	1	0	0	0	0	3	0	0	3	0	0	13	0	1344.72	Q6P1A9;Q5EBG5;Q58ET1;Q80UT7;P12970	Q6P1A9	138	150	Rpl7a	60S ribosomal protein L7a	no	no	2	6.562e-52	189.72	By MS/MS	By MS/MS	By MS/MS	By MS/MS	By MS/MS
AGVNTVTTLVENKK	AGKGDVPTKRPPVLRAGVNTVTTLVENKKA	RAGVNTVTTLVENKKAQLVVIAHDVDPIEL	R	A	G	K	K	A	1	0	2	0	0	0	1	1	0	0	1	2	0	0	0	0	3	0	0	3	0	0	14	1	1472.82	Q6P1A9;Q5EBG5;Q58ET1;Q80UT7;P12970	Q6P1A9	138	151	Rpl7a	60S ribosomal protein L7a	no	no	2;3	5.7361e-16	160.18	By MS/MS	By MS/MS	By MS/MS	By MS/MS	By MS/MS
AGVPMEVMGLMLGEFVDDYTVR	YISSLALLKMLKHGRAGVPMEVMGLMLGEF	MGLMLGEFVDDYTVRVIDVFAMPQSGTGVS	R	A	G	V	R	V	1	1	0	2	0	0	2	3	0	0	2	0	3	1	1	0	1	0	1	4	0	0	22	0	2428.15	O35593;Q9CSU2;Q3UD26	O35593	47	68	Psmd14	26S proteasome non-ATPase regulatory subunit 14	yes	no	2	1.6549e-05	86.548			By MS/MS	By MS/MS
AGVPTSYLLIPAASYVLPEVSK	RPRLEGRHMLHSLVRAGVPTSYLLIPAASY	LLIPAASYVLPEVSKVLLGAHALLANGSVM	R	A	G	S	K	V	3	0	0	0	0	0	1	1	0	1	3	1	0	0	3	3	1	0	2	3	0	0	22	0	2274.25	D3Z780;Q61749;A0A0J9YUY0	D3Z780	422	443	Eif2b4	Translation initiation factor eIF-2B subunit delta	yes	no	2	0.026874	28.089		By MS/MS	By matching
AGVQSGTNALLVVK	NELETRVRLSKRRAKAGVQSGTNALLVVKH	KAGVQSGTNALLVVKHRDMNEKELEAQEAR	K	A	G	V	K	H	2	0	1	0	0	1	0	2	0	0	2	1	0	0	0	1	1	0	0	3	0	0	14	0	1355.78	Q8K2T8	Q8K2T8	339	352	Paf1	RNA polymerase II-associated factor 1 homolog	yes	yes	2	0.03898	48.998	By MS/MS	By matching	By matching	By MS/MS	By matching
AGVSQVLNR	ATGNWGDQKKAHQARAGVSQVLNRLTFAST	KAHQARAGVSQVLNRLTFASTLSHLRRLNS	R	A	G	N	R	L	1	1	1	0	0	1	0	1	0	0	1	0	0	0	0	1	0	0	0	2	0	0	9	0	942.525	Q8CFI7	Q8CFI7	464	472	Polr2b	DNA-directed RNA polymerase II subunit RPB2	yes	yes	2	0.073739	34.402
AGVSTNISTK	TIKFNPPTGTDTMVKAGVSTNISTKHQCIT	DTMVKAGVSTNISTKHQCITAMKEYESKSL	K	A	G	T	K	H	1	0	1	0	0	0	0	1	0	1	0	1	0	0	0	2	2	0	0	1	0	0	10	0	976.519	A0A1B0GSX7;Q6PFD9;B7ZN81;B2RQL0;A0A140T8J8;Q3TPG3;A0A1B0GRB5;Q3UJE5;A0A1B0GRA7;Q3TP40;Q9EQM8	A0A1B0GSX7	176	185	Nup98	Nuclear pore complex protein Nup98-Nup96;Nuclear pore complex protein Nup98;Nuclear pore complex protein Nup96	yes	no	2	0.00072602	73.196	By MS/MS		By MS/MS	By MS/MS	By MS/MS
AGVSVWVQAVEMDR	SECEAEVGWNLTYSKAGVSVWVQAVEMDRT	KAGVSVWVQAVEMDRTLHKIKCRMECCDVP	K	A	G	D	R	T	2	1	0	1	0	1	1	1	0	0	0	0	1	0	0	1	0	1	0	4	0	0	14	0	1545.76	Q0VG22;Q9JMD3;Q52LA1;E9PVP0;Q5RL65;Q6PDD6;Q66JR2;G3UW37;G3UY59;G3UYM0	Q0VG22	50	63	Stard10	PCTP-like protein	yes	no	2	5.4117e-06	123.8	By MS/MS	By MS/MS	By MS/MS	By MS/MS	By MS/MS
AGVSVYGIIR	GVVVHQVMTAYPDIRAGVSVYGIIRDSEDV	YPDIRAGVSVYGIIRDSEDVYNLKNPTLFI	R	A	G	I	R	D	1	1	0	0	0	0	0	2	0	2	0	0	0	0	0	1	0	0	1	2	0	0	10	0	1033.59	Q8R1G2;E0CXH4;A0A2I3BPJ4	Q8R1G2	150	159	Cmbl	Carboxymethylenebutenolidase homolog	yes	no	2	0.055917	35.872		By MS/MS	By matching	By matching	By matching
AGVTCIILPAENR	LPVGGIKEKTIAAKRAGVTCIILPAENRKD	KRAGVTCIILPAENRKDYSDLAPFITEGLE	R	A	G	N	R	K	2	1	1	0	1	0	1	1	0	2	1	0	0	0	1	0	1	0	0	1	0	0	13	0	1399.75	Q8CGK3;Q3V2D0;Q56A16	Q8CGK3	894	906	Lonp1	Lon protease homolog, mitochondrial	yes	no	2	0.0088498	58.699	By MS/MS		By MS/MS	By matching	By matching
AGVTTEEIDHAVHLACIAR	RLAREVLDIAAGMIKAGVTTEEIDHAVHLA	TEEIDHAVHLACIARNCYPSPLNYYNFPKS	K	A	G	A	R	N	4	1	0	1	1	0	2	1	2	2	1	0	0	0	0	0	2	0	0	2	0	0	19	0	2049.03	Q4VAA9;Q8BP48;Q8R0B2	Q4VAA9	159	177	Metap1	Methionine aminopeptidase 1;Methionine aminopeptidase	yes	no	3	5.8483e-24	121.27	By MS/MS	By MS/MS	By MS/MS	By MS/MS	By MS/MS
AGVVGPELHEK	DPVRNQRLYVHEAVKAGVVGPELHEKLLSA	EAVKAGVVGPELHEKLLSAEKAVTGYKDPY	K	A	G	E	K	L	1	0	0	0	0	0	2	2	1	0	1	1	0	0	1	0	0	0	0	2	0	0	11	0	1134.6	A0A3B2W7J8;Q6S392;Q6S388;Q6S387;Q6S385;Q6S390;E9Q3W4;Q6S393;Q9QXS1	Q6S393	3402	3412	Plec	Plectin	no	no	2;3	0.00037095	58.511	By MS/MS	By MS/MS	By MS/MS	By MS/MS	By MS/MS
AGVYPEKDQAENEDGAQENTFSMDPQLER	DSQEDVDSWKASFLRAGVYPEKDQAENEDG	GAQENTFSMDPQLERQVETIRNLVDSYVAI	R	A	G	E	R	Q	3	1	2	3	0	3	5	2	0	0	1	1	1	1	2	1	1	0	1	1	0	0	29	1	3267.43	Q3T9X3;F8WIV5;P39054;Q3TCR7;Q3TBU6;G3X9G4;G3UZZ3;Q91Z39	Q3T9X3	623	651	Dnm2	Dynamin-2	yes	no	3	6.1705e-07	51.22	By MS/MS		By MS/MS	By MS/MS	By MS/MS
AGWNAYIDNLMADGTCQDAAIVGYK	______________________________	MADGTCQDAAIVGYKDSPSVWAAVPGKTFV	M	A	G	Y	K	D	5	0	2	3	1	1	0	3	0	2	1	1	1	0	0	0	1	1	2	1	0	0	25	0	2703.23	CON__P02584	CON__P02584	2	26			yes	yes	2	5.8975e-15	86.641	By MS/MS	By MS/MS	By MS/MS	By MS/MS	By MS/MS
AGWNAYIDSLMADGTCQDAAIVGYK	______________________________	MADGTCQDAAIVGYKDSPSVWAAVPGKTFV	M	A	G	Y	K	D	5	0	1	3	1	1	0	3	0	2	1	1	1	0	0	1	1	1	2	1	0	0	25	0	2676.22	Q5SX50;P62962;Q3U7V7;Q8CEH8;Q5SX49;J3QMC2	Q5SX50	2	26	Pfn1	Profilin;Profilin-1	yes	no	2;3	1.4229e-159	238.02	By MS/MS	By MS/MS	By MS/MS	By MS/MS	By MS/MS
AGYAGEDCPK	EVGALVFDIGSYTVRAGYAGEDCPKVDFPT	SYTVRAGYAGEDCPKVDFPTAIGVVLERDD	R	A	G	P	K	V	2	0	0	1	1	0	1	2	0	0	0	1	0	0	1	0	0	0	1	0	0	0	10	0	1053.44	Q505L1;Q3TF62;Q9Z2N8;A0A0A6YWG8;F8WI57;Q99MR0;A0A0A6YW15	Q505L1	25	34	Actl6a;Actl6b	Actin-like protein 6A;Actin-like protein 6B	yes	no	2	0.0018587	64.04	By MS/MS	By MS/MS	By MS/MS	By MS/MS	By MS/MS
AGYITPVPGGVGPMTVAMLMK	PKLVGDVDFEGVKKKAGYITPVPGGVGPMT	VPGGVGPMTVAMLMKNTIIAAKKVLRPEEL	K	A	G	M	K	N	2	0	0	0	0	0	0	4	0	1	1	1	3	0	3	0	2	0	1	3	0	0	21	0	2089.08	Q3U8E7;P18155	Q3U8E7	302	322	Mthfd2	Bifunctional methylenetetrahydrofolate dehydrogenase/cyclohydrolase, mitochondrial;NAD-dependent methylenetetrahydrofolate dehydrogenase;Methenyltetrahydrofolate cyclohydrolase	yes	no	2	9.8122e-08	113.35	By MS/MS	By matching		By MS/MS	By MS/MS
AGYKPVAIQTYPVLGEK	______________________________	YKPVAIQTYPVLGEKITQDTLYWNNYKTPV	M	A	G	E	K	I	2	0	0	0	0	1	1	2	0	1	1	2	0	0	2	0	1	0	2	2	0	0	17	1	1833	Q3TN42;Q8C7V3	Q3TN42	2	18	Utp15	U3 small nucleolar RNA-associated protein 15 homolog	yes	no	2	6.4905e-14	122.45	By MS/MS	By MS/MS	By MS/MS	By MS/MS	By MS/MS
AGYPLEKPFDFR	VDACLGGFLIVFMEKAGYPLEKPFDFRVKG	MEKAGYPLEKPFDFRVKGVTSISADTHKYG	K	A	G	F	R	V	1	1	0	1	0	0	1	1	0	0	1	1	0	2	2	0	0	0	1	0	0	0	12	1	1438.72	D6REF7;Q4FK38;Q3UDJ2;Q69ZN1;Q8R0X7	D6REF7	329	340	Sgpl1	Sphingosine-1-phosphate lyase 1	yes	no	3	0.047709	35.204		By matching	By matching
AGYPQYVSEILEK	FMDRDFLQVIFSFSKAGYPQYVSEILEKIT	SKAGYPQYVSEILEKITYERRSIPDAMNLI	K	A	G	E	K	I	1	0	0	0	0	1	2	1	0	1	1	1	0	0	1	1	0	0	2	1	0	0	13	0	1495.76	Q6PB66	Q6PB66	314	326	Lrpprc	Leucine-rich PPR motif-containing protein, mitochondrial	yes	yes	2	5.824e-07	111.06	By MS/MS	By MS/MS	By MS/MS	By MS/MS	By MS/MS
AGYQDMPEYENFK	QIVIYLGETIAQWRKAGYQDMPEYENFKHL	RKAGYQDMPEYENFKHLLQAPLDDAQEILQ	K	A	G	F	K	H	1	0	1	1	0	1	2	1	0	0	0	1	1	1	1	0	0	0	2	0	0	0	13	0	1590.67	Q3UKB4;Q3TYS4;Q3TIS3;Q3TAW4;Q9D662;Q8CDS4	Q3UKB4	672	684	Sec23b	Protein transport protein Sec23B	yes	no	2	0.0029373	59.84		By MS/MS	By MS/MS		By matching
AGYSQGATQYTQAQQAR	PQPSVAETYYQTAPKAGYSQGATQYTQAQQ	YSQGATQYTQAQQARQVTAIKPATPSPATT	K	A	G	A	R	Q	4	1	0	0	0	5	0	2	0	0	0	0	0	0	0	1	2	0	2	0	0	0	17	0	1827.85	B2RUG7;O88532;D3Z5G4	B2RUG7	170	186	Zfr	Zinc finger RNA-binding protein	yes	no	2	1.0079e-26	150.06	By MS/MS	By MS/MS	By MS/MS	By MS/MS	By MS/MS
AGYTDQVVIGMDVAASEFYR	ENKEALELLKTAIAKAGYTDQVVIGMDVAA	QVVIGMDVAASEFYRSGKYDLDFKSPDDPS	K	A	G	Y	R	S	3	1	0	2	0	1	1	2	0	1	0	0	1	1	0	1	1	0	2	3	0	0	20	0	2191.03	Q5FW97;P17182;Q6PHC1	Q5FW97	234	253	EG433182;Eno1	Alpha-enolase	yes	no	2;3	1.389e-138	284.67	By MS/MS	By MS/MS	By MS/MS	By MS/MS	By MS/MS
AGYTTDESSSSSLHTTR	PPGSGRGGSGGGSDKAGYTTDESSSSSLHT	YTTDESSSSSLHTTRTYGGSYGGRGRGRRT	K	A	G	T	R	T	1	1	0	1	0	0	1	1	1	0	1	0	0	0	0	5	4	0	1	0	0	0	17	0	1798.8	Q3TA75;Q6P5B5;Q9WVR4	Q3TA75	529	545	Fxr2	Fragile X mental retardation syndrome-related protein 2	yes	no	3	1.0543e-07	86.367	By MS/MS	By MS/MS	By MS/MS	By MS/MS	By MS/MS
AHAAVWNAQEAQADFAK	NKYDDNVKAYFKRGKAHAAVWNAQEAQADF	AAVWNAQEAQADFAKVLELDPALAPVVSRE	K	A	H	A	K	V	7	0	1	1	0	2	1	0	1	0	0	1	0	1	0	0	0	1	0	1	0	0	17	0	1826.87	O08915	O08915	274	290	Aip	AH receptor-interacting protein	yes	yes	2	3.2524e-08	102.66
AHAFVVQQR	LAQEAAQKRLQAEEKAHAFVVQQREEELQQ	LQAEEKAHAFVVQQREEELQQTLQQEQNML	K	A	H	Q	R	E	2	1	0	0	0	2	0	0	1	0	0	0	0	1	0	0	0	0	0	2	0	0	9	0	1054.57	Q6S392;Q6S388;Q6S387;Q6S385;Q6S390;E9Q3W4;Q6S393;Q9QXS1	Q6S393	2041	2049	Plec	Plectin	no	no	2	0.00038168	100.75	By MS/MS	By MS/MS	By MS/MS	By MS/MS	By MS/MS
AHDGGIYAISWSPDSTHLLSASGDK	DGKTGEKVCALGESKAHDGGIYAISWSPDS	WSPDSTHLLSASGDKTSKIWDVNVNSVVST	K	A	H	D	K	T	3	0	0	3	0	0	0	3	2	2	2	1	0	0	1	5	1	1	1	0	0	0	25	0	2584.22	Q3TJY2;O88342;Q3TE06;Q9DC08;Q9DBM8;Q80ZI9;Q3TNK2;Q3U136	Q3TJY2	232	256	Wdr1	WD repeat-containing protein 1	yes	no	2;3;4	6.8701e-89	186.43	By MS/MS	By MS/MS	By MS/MS	By MS/MS	By MS/MS
AHEHIFGMVLMNDWSAR	VGPGNRFGEPIPISKAHEHIFGMVLMNDWS	EHIFGMVLMNDWSARDIQQWEYVPLGPFLG	K	A	H	A	R	D	2	1	1	1	0	0	1	1	2	1	1	0	2	1	0	1	0	1	0	1	0	0	17	0	2012.93	P35505	P35505	221	237	Fah	Fumarylacetoacetase	yes	yes	3	0.0020427	42.059	By matching	By MS/MS	By MS/MS
AHEILPELVCCSAK	SVSEVISGYEIACKKAHEILPELVCCSAKN	KAHEILPELVCCSAKNLRDVDEVSSLLRTS	K	A	H	A	K	N	2	0	0	0	2	0	2	0	1	1	2	1	0	0	1	1	0	0	0	1	0	0	14	0	1599.8	Q3UL22;Q6A0F1;P42932;Q3UKQ2;Q9WVS5;Q8BVY8;Q9CS06;H3BKG2;H3BLL1	Q3UL22	139	152	Cct8;Cctq	T-complex protein 1 subunit theta	yes	no	3	0.00015736	72.681		By MS/MS	By MS/MS
AHEPTYFTVDCTEAGQGDVSIGIK	KVKVYGPGVAKTGLKAHEPTYFTVDCTEAG	DCTEAGQGDVSIGIKCAPGVVGPTEADIDF	K	A	H	I	K	C	2	0	0	2	1	1	2	3	1	2	0	1	0	1	1	1	3	0	1	2	0	0	24	0	2581.2	B9EKP5;B7FAU9;Q8BTM8;B7FAV1;Q6KAM8;Q3U7N9	B9EKP5	786	809	Flna	Filamin-A	yes	no	3	1.7432e-05	58.457	By MS/MS	By MS/MS		By MS/MS	By MS/MS
AHESAVTGLSLHATGDYLLSSSDDQYWAFSDIQTGR	RIWSVPNTSCVQVVRAHESAVTGLSLHATG	SDDQYWAFSDIQTGRVLTKVTDETSGCSLT	R	A	H	G	R	V	4	1	0	4	0	2	1	3	2	1	4	0	0	1	0	6	3	1	2	1	0	0	36	0	3897.81	Q99KP6	Q99KP6	304	339	Prpf19	Pre-mRNA-processing factor 19	yes	yes	4	6.1301e-06	41.749		By MS/MS	By MS/MS	By matching	By MS/MS
AHFFTQGSAHSDTTSDPACHAANR	DEIHGVFAVRNGKYKAHFFTQGSAHSDTTS	HSDTTSDPACHAANRLTAHEPPLLYDLSQD	K	A	H	N	R	L	5	1	1	2	1	1	0	1	3	0	0	0	0	2	1	3	3	0	0	0	0	0	24	0	2572.11	P50428	P50428	395	418	Arsa	Arylsulfatase A	yes	yes	4	0.00013207	34.658	By matching	By MS/MS	By MS/MS
AHFFVEDATTASALK	SVPFNPIEFHYENTRAHFFVEDATTASALK	AHFFVEDATTASALKGVNHKIQDRENRRIS	R	A	H	L	K	G	4	0	0	1	0	0	1	0	1	0	1	1	0	2	0	1	2	0	0	1	0	0	15	0	1606.8	Q99JX7;Q8BP60;V9GXF3;V9GXW3	Q99JX7	158	172	Nxf1	Nuclear RNA export factor 1	yes	no	2	0.00078396	69.216			By MS/MS
AHFGLPSVEAEDK	WSVKSFPGGKEYLMRAHFGLPSVEAEDKEG	MRAHFGLPSVEAEDKEGKPPISVKFEIPYF	R	A	H	D	K	E	2	0	0	1	0	0	2	1	1	0	1	1	0	1	1	1	0	0	0	1	0	0	13	0	1398.68	Q3UG16;P35585	Q3UG16	358	370	Ap1m1	AP-1 complex subunit mu-1	yes	no	2;3	0.0018967	58.592		By MS/MS	By MS/MS		By matching
AHFGLPSVEAEDKEGKPPISVK	WSVKSFPGGKEYLMRAHFGLPSVEAEDKEG	VEAEDKEGKPPISVKFEIPYFTTSGIQVRY	R	A	H	V	K	F	2	0	0	1	0	0	3	2	1	1	1	3	0	1	3	2	0	0	0	2	0	0	22	2	2334.22	Q3UG16;P35585	Q3UG16	358	379	Ap1m1	AP-1 complex subunit mu-1	yes	no	4	0.0039596	25.916		By matching	By MS/MS
AHFIMNDPAGNSYLQNVYAPEDDPEMK	EFSQKLGQIIEGKMKAHFIMNDPAGNSYLQ	YLQNVYAPEDDPEMKVERYKRTFDQNEELG	K	A	H	M	K	V	3	0	3	3	0	1	2	1	1	1	1	1	2	1	3	1	0	0	2	1	0	0	27	0	3065.35	Q62384;F8WHU9;Q3TY03;Q9JJA1;Q3TIH8;Q9CUE2	Q62384	401	427	Zpr1	Zinc finger protein ZPR1	yes	no	3	3.2646e-05	50.945
AHFLDADPGFVHSDGTISHHDMYDYLHLSR	QVNELVRAALAGYPRAHFLDADPGFVHSDG	TISHHDMYDYLHLSRLGYTPVCRALHSLLL	R	A	H	S	R	L	2	1	0	5	0	0	0	2	5	1	3	0	1	2	1	3	1	0	2	1	0	0	30	0	3452.56	Q3TJC2;Q61205;D3Z7E6	Q3TJC2	170	199	Pafah1b3	Platelet-activating factor acetylhydrolase IB subunit gamma	yes	no	4;5	7.2102e-09	59.873		By MS/MS	By MS/MS	By MS/MS	By matching
AHFNLDESGVLSLDRVESVFETLVEDSPEEESTLTK	ESFKKYPDYESKGIKAHFNLDESGVLSLDR	TLVEDSPEEESTLTKLGNTISSLFGGGTSS	K	A	H	T	K	L	1	1	1	3	0	0	7	1	1	0	5	1	0	2	1	5	3	0	0	4	0	0	36	1	4020.93	Q9JKR6	Q9JKR6	541	576	Hyou1	Hypoxia up-regulated protein 1	yes	yes	4	4.6424e-14	73.24		By matching	By matching	By matching
AHFQNFPNGVTDFIK	PTRSLSGLILKNNVKAHFQNFPNGVTDFIK	AHFQNFPNGVTDFIKSECLNNIGDSSPLIR	K	A	H	I	K	S	1	0	2	1	0	1	0	1	1	1	0	1	0	3	1	0	1	0	0	1	0	0	15	0	1733.85	Q8BFY9;Q3TKD0;J3QMX2	Q8BFY9	86	100	Tnpo1	Transportin-1	yes	no	2	0.012418	57.225
AHGGYSVFAGVGER	GKTVLIMELINNVAKAHGGYSVFAGVGERT	KAHGGYSVFAGVGERTREGNDLYHEMIESG	K	A	H	E	R	T	2	1	0	0	0	0	1	4	1	0	0	0	0	1	0	1	0	0	1	2	0	0	14	0	1405.67	P56480	P56480	226	239	Atp5b	ATP synthase subunit beta, mitochondrial	yes	yes	2;3	3.1803e-23	150.33	By MS/MS	By MS/MS	By MS/MS	By MS/MS	By MS/MS
AHGPGLEGGLVGKPAEFTIDTK	YTVEASLPPDPTKVKAHGPGLEGGLVGKPA	GGLVGKPAEFTIDTKGAGTGGLGLTVEGPC	K	A	H	T	K	G	2	0	0	1	0	0	2	5	1	1	2	2	0	1	2	0	2	0	0	1	0	0	22	1	2193.14	Q80X90	Q80X90	1045	1066	Flnb	Filamin-B	yes	yes	2;3;4	3.4148e-30	165.33	By MS/MS	By MS/MS	By MS/MS	By MS/MS	By MS/MS
AHIAQLCEK	ADAILGNQMFTHYDRAHIAQLCEKAGLLQR	FTHYDRAHIAQLCEKAGLLQRALEHFTDLY	R	A	H	E	K	A	2	0	0	0	1	1	1	0	1	1	1	1	0	0	0	0	0	0	0	0	0	0	9	0	1055.54	Q5SXR6;Q68FD5;Q80U89	Q5SXR6	615	623	Cltc;mKIAA0034	Clathrin heavy chain;Clathrin heavy chain 1	yes	no	2	5.4915e-13	149.82	By MS/MS	By MS/MS	By MS/MS	By MS/MS	By MS/MS
AHIMPAEFSSCPLNSDEAVNK	VGMGGTFIVQKGKVKAHIMPAEFSSCPLNS	EFSSCPLNSDEAVNKWLHFYEMKAPLVCLP	K	A	H	N	K	W	3	0	2	1	1	0	2	0	1	1	1	1	1	1	2	3	0	0	0	1	0	0	21	0	2303.06	A0A1L1SSF8;Q91V76	A0A1L1SSF8	183	203		Ester hydrolase C11orf54 homolog	yes	no	3	3.1873e-38	155.79		By MS/MS		By MS/MS
AHITINQYLQQVYEAIDTR	______________________________	INQYLQQVYEAIDTRDGASCAELVSFKHPH	M	A	H	T	R	D	2	1	1	1	0	3	1	0	1	3	1	0	0	0	0	0	2	0	2	1	0	0	19	0	2275.16	E9Q5V9;E9Q1H5;A0JLQ7;Q8BFV2	E9Q5V9	2	20	Pcid2	PCI domain-containing protein 2	yes	no	2	1.9827e-15	121.28
AHIVFDFHQAADGIQEQQR	KGLDGWEKRLIISDRAHIVFDFHQAADGIQ	FDFHQAADGIQEQQRQEQAGKNLGTTKKGI	R	A	H	Q	R	Q	3	1	0	2	0	4	1	1	2	2	0	0	0	2	0	0	0	0	0	1	0	0	19	0	2209.07	B9EIE9;P46664;Q8C909	B9EIE9	133	151	Adss	Adenylosuccinate synthetase isozyme 2;Adenylosuccinate synthetase	yes	no	2;3;4	7.0437e-96	200.44	By MS/MS	By MS/MS	By MS/MS	By MS/MS	By MS/MS
AHLLADMAHISGLVAAK	LIDYARMREVCDEVRAHLLADMAHISGLVA	LLADMAHISGLVAAKVIPSPFKYADVVTTT	R	A	H	A	K	V	5	0	0	1	0	0	0	1	2	1	3	1	1	0	0	1	0	0	0	1	0	0	17	0	1716.93	Q9CZN7	Q9CZN7	246	262	Shmt2	Serine hydroxymethyltransferase	yes	yes	2;3	1.331e-58	183.66	By MS/MS	By MS/MS	By MS/MS	By MS/MS	By MS/MS
AHLLTSGPPPDEQDFIQAYEEVR	______________________________	PPDEQDFIQAYEEVREKYKDERDRVQKKTF	M	A	H	V	R	E	2	1	0	2	0	2	3	1	1	1	2	0	0	1	3	1	1	0	1	1	0	0	23	0	2611.26	Q6S393	Q6S393	2	24	Plec		yes	yes	2;3	3.7075e-06	84.468	By MS/MS
AHLLTSGPPPDEQDFIQAYEEVREK	______________________________	DEQDFIQAYEEVREKYKDERDRVQKKTFTK	M	A	H	E	K	Y	2	1	0	2	0	2	4	1	1	1	2	1	0	1	3	1	1	0	1	1	0	0	25	1	2868.39	Q6S393	Q6S393	2	26	Plec		yes	yes	3	2.1414e-09	79.762		By MS/MS	By MS/MS
AHLMEIQVNGGTVAEK	IAHTQMRLLPLRQKKAHLMEIQVNGGTVAE	HLMEIQVNGGTVAEKLDWARERLEQQVPVN	K	A	H	E	K	L	2	0	1	0	0	1	2	2	1	1	1	1	1	0	0	0	1	0	0	2	0	0	16	0	1695.86	Q3UB90;Q3UB67;Q3UB15;P27659;Q3T9U9;Q3U9L3	Q3UB90	178	193	Rpl3	60S ribosomal protein L3	yes	no	2;3	2.7347e-88	247.32	By MS/MS	By MS/MS	By MS/MS	By MS/MS	By MS/MS
AHLTNQYMQR	KPLYVALAQRKEERKAHLTNQYMQRVAGMR	KEERKAHLTNQYMQRVAGMRALPASAILNQ	K	A	H	Q	R	V	1	1	1	0	0	2	0	0	1	0	1	0	1	0	0	0	1	0	1	0	0	0	10	0	1260.6	Q91YZ8;A3KFU5;A3KFU8;Q99LF8;Q6PHQ9;Q3UX16	Q91YZ8	376	385	Pabpc4	Polyadenylate-binding protein	yes	no	2	2.1579e-08	133.23	By MS/MS				By matching
AHLVAVFNEYQR	TDESKFNAILCSRSRAHLVAVFNEYQRMTG	RSRAHLVAVFNEYQRMTGRDIEKSICREMS	R	A	H	Q	R	M	2	1	1	0	0	1	1	0	1	0	1	0	0	1	0	0	0	0	1	2	0	0	12	0	1445.74	P97384	P97384	387	398	Anxa11	Annexin A11	yes	yes	2	0.030333	37.696
AHMGMFTELAILYSK	EELITMLEAALGLERAHMGMFTELAILYSK	AHMGMFTELAILYSKFKPQKMREHLELFWS	R	A	H	S	K	F	2	0	0	0	0	0	1	1	1	1	2	1	2	1	0	1	1	0	1	0	0	0	15	0	1710.85	Q5SXR6;Q68FD5;Q80U89;Q3UPJ3;Q8K2I5	Q5SXR6	1316	1330	Cltc;mKIAA0034	Clathrin heavy chain;Clathrin heavy chain 1	yes	no	3	9.4765e-06	70.26	By MS/MS	By MS/MS	By MS/MS	By MS/MS
AHNNELEPTPGNTLR	TIKKAKQDVIEVIEKAHNNELEPTPGNTLR	AHNNELEPTPGNTLRQTFENQVNRILNDAR	K	A	H	L	R	Q	1	1	3	0	0	0	2	1	1	0	2	0	0	0	2	0	2	0	0	0	0	0	15	0	1661.81	A0A0R4J0V5;O08847;P08775	A0A0R4J0V5	720	734	Polr2a	DNA-directed RNA polymerase;DNA-directed RNA polymerase II subunit RPB1	yes	no	2	0.0061161	52.495				By MS/MS
AHPDVLTIMLQLFDEGR	KQCPNAVVLFDEVDKAHPDVLTIMLQLFDE	PDVLTIMLQLFDEGRLTDGKGKTIDCKDAI	K	A	H	G	R	L	1	1	0	2	0	1	1	1	1	1	3	0	1	1	1	0	1	0	0	1	0	0	17	0	1954	Q3UGS9;Q3URM1;Q3U3U6;Q8CCN6;Q60649;Q3TXD4;E9PY58	Q3UGS9	350	366	Clpb	Caseinolytic peptidase B protein homolog	yes	no	3	0.0049847	39.348
AHPLFTFLR	PNFTLFEKCEVNGEKAHPLFTFLRNALPTP	EVNGEKAHPLFTFLRNALPTPSDDPTALMT	K	A	H	L	R	N	1	1	0	0	0	0	0	0	1	0	2	0	0	2	1	0	1	0	0	0	0	0	9	0	1100.61	P11352;A0A0A6YVV2;A0A0A6YY34	P11352	120	128	Gpx1	Glutathione peroxidase 1;Glutathione peroxidase	yes	no	2	0.0062069	58.596		By matching	By MS/MS	By MS/MS
AHPNLPILIR	GVRDFIVQRYVELKKAHPNLPILIRECSEV	VELKKAHPNLPILIRECSEVQPKLWARYAF	K	A	H	I	R	E	1	1	1	0	0	0	0	0	1	2	2	0	0	0	2	0	0	0	0	0	0	0	10	0	1142.69	Q9CQ75	Q9CQ75	47	56	Ndufa2	NADH dehydrogenase [ubiquinone] 1 alpha subcomplex subunit 2	yes	yes	2	0.04977	36.76	By matching			By matching	By matching
AHPQGLVLVTDAVPALGLGNGR	DGIHTNPAALRIAHRAHPQGLVLVTDAVPA	LVTDAVPALGLGNGRHTLGQQEVEVDGLIA	R	A	H	G	R	H	3	1	1	1	0	1	0	4	1	0	4	0	0	0	2	0	1	0	0	3	0	0	22	0	2154.19	F7CUP3;F6UP77;Q8JZV7	F7CUP3	328	349	Amdhd2	Putative N-acetylglucosamine-6-phosphate deacetylase	yes	no	3	0.0025349	49.592			By MS/MS	By MS/MS
AHPVFYQGTYSQALNDAK	DIVSFMHSFEEKYGRAHPVFYQGTYSQALN	VFYQGTYSQALNDAKRELRFLLVYLHGDDH	R	A	H	A	K	R	3	0	1	1	0	2	0	1	1	0	1	1	0	1	1	1	1	0	2	1	0	0	18	0	2008.96	Q3TDN2	Q3TDN2	150	167	Faf2	FAS-associated factor 2	yes	yes	2;3	1.3738e-23	117.7	By MS/MS	By MS/MS	By MS/MS	By MS/MS	By MS/MS
AHQANQLYPFAISLIESVR	LKWLGFRVPLAIVNKAHQANQLYPFAISLI	NQLYPFAISLIESVRTYERTCEKVEERNTI	K	A	H	V	R	T	3	1	1	0	0	2	1	0	1	2	2	0	0	1	1	2	0	0	1	1	0	0	19	0	2156.14	Q9JHU4	Q9JHU4	766	784	Dync1h1	Cytoplasmic dynein 1 heavy chain 1	yes	yes	3	2.2623e-19	104.89		By MS/MS	By MS/MS	By MS/MS	By MS/MS
AHQDIHTQLQDVK	ETVYNLREENRQLRKAHQDIHTQLQDVKQQ	RKAHQDIHTQLQDVKQQHKNLLSEHEQLVV	K	A	H	V	K	Q	1	0	0	2	0	3	0	0	2	1	1	1	0	0	0	0	1	0	0	1	0	0	13	0	1531.77	D3YVW2;Q8BXA1	D3YVW2	188	200	Golim4	Golgi integral membrane protein 4	yes	no	3	0.001794	58.574	By MS/MS	By MS/MS	By MS/MS	By MS/MS	By MS/MS
AHQLSVTSQVQELQNLLR	IEVLKEEIGNAQLEKAHQLSVTSQVQELQN	LSVTSQVQELQNLLRGKEEQVNSMKAALED	K	A	H	L	R	G	1	1	1	0	0	4	1	0	1	0	4	0	0	0	0	2	1	0	0	2	0	0	18	0	2063.11	A0A087WNW3;A0A087WQI3;A0A087WQQ5;A0A087WQ25;A0A087WRS1;F8VQC7;Q61595	A0A087WNW3	856	873	Ktn1	Kinectin	yes	no	3	0.00066239	50.722		By matching
AHQLVLPPCDVVIK	SLLGPEHPLASLKVRAHQLVLPPCDVVIKA	RAHQLVLPPCDVVIKAVADYVRNIHDTSDL	R	A	H	I	K	A	1	0	0	1	1	1	0	0	1	1	2	1	0	0	2	0	0	0	0	3	0	0	14	0	1574.89	Q6A0A9;Q3V3X9;B7ZW94;Q8C3F2	Q6A0A9	271	284	FAM120A;Fam120c	Constitutive coactivator of PPAR-gamma-like protein 1;Constitutive coactivator of PPAR-gamma-like protein 2	yes	no	3	0.01019	32.734		By MS/MS	By matching		By MS/MS
AHQLVMEGYNWCHDR	SETFNHANGLTLVSRAHQLVMEGYNWCHDR	AHQLVMEGYNWCHDRNVVTIFSAPNYCYRC	R	A	H	D	R	N	1	1	1	1	1	1	1	1	2	0	1	0	1	0	0	0	0	1	1	1	0	0	15	0	1901.83	P62715;Q8BN07;Q8VED4;P63330	P63330	240	254	Ppp2cb;Ppp2ca	Serine/threonine-protein phosphatase 2A catalytic subunit beta isoform;Serine/threonine-protein phosphatase;Serine/threonine-protein phosphatase 2A catalytic subunit alpha isoform	no	no	2;3	1.255e-32	162.29	By MS/MS	By MS/MS	By MS/MS	By MS/MS	By MS/MS
AHQLWLSVEALK	QAVQSHAVAEEEARKAHQLWLSVEALKYSM	ARKAHQLWLSVEALKYSMKTSSAEMPTIPL	K	A	H	L	K	Y	2	0	0	0	0	1	1	0	1	0	3	1	0	0	0	1	0	1	0	1	0	0	12	0	1393.77	Q3TQL4;Q8CAQ8;Q3TEY5;E9Q800;Q2YDW0	Q8CAQ8	565	576	Immt	MICOS complex subunit Mic60	no	no	2;3	8.5123e-05	91.855	By MS/MS	By MS/MS	By MS/MS	By MS/MS	By MS/MS
AHQNTLEVYPPFLFFLTVGGVYHPR	STDPENGHMFNCIQRAHQNTLEVYPPFLFF	PFLFFLTVGGVYHPRIASGLGLAWIIGRVL	R	A	H	P	R	I	1	1	1	0	0	1	1	2	2	0	3	0	0	3	3	0	2	0	2	3	0	0	25	0	2901.5	Q9CPU4	Q9CPU4	60	84	Mgst3	Microsomal glutathione S-transferase 3	yes	yes	3;4	6.3095e-19	83.602		By MS/MS	By MS/MS		By MS/MS
AHQTGSLTCCATDLLALCILRPPGEFGVDIALGNSQR	DTEGKVEDFTELVDRAHQTGSLTCCATDLL	PGEFGVDIALGNSQRFGVPLGYGGPHAAFF	R	A	H	Q	R	F	4	2	1	2	3	2	1	4	1	2	6	0	0	1	2	2	3	0	0	1	0	0	37	1	3971.99	Q8BJQ7;Q91W43	Q91W43	288	324	Gldc	Glycine dehydrogenase (decarboxylating), mitochondrial	no	no	3	9.5591e-08	57.076
AHQVTDESLESTRR	______________________________	RAHQVTDESLESTRRILGLAIESQDAGIKT	R	A	H	R	R	I	1	2	0	1	0	1	2	0	1	0	1	0	0	0	0	2	2	0	0	1	0	0	14	1	1627.79	A2AKH4;Q9D3L3;O09044;B0R030;B0R029;E9Q8A1	A2AKH4	13	26	Snap23	Synaptosomal-associated protein;Synaptosomal-associated protein 23	yes	no	3	4.6329e-05	68.513	By MS/MS	By MS/MS	By MS/MS	By MS/MS	By MS/MS
AHQVVEDGYEFFAK	VAKFLHKHDLDLICRAHQVVEDGYEFFAKR	RAHQVVEDGYEFFAKRQLVTLFSAPNYCGE	R	A	H	A	K	R	2	0	0	1	0	1	2	1	1	0	0	1	0	2	0	0	0	0	1	2	0	0	14	0	1638.77	Q3U8W0;P62137;Q3TYF5;Q6ZWM8;Q3U7K1;P63087;A0A0G2JFF1;P62141;A0A0J9YUU8	Q3U8W0	247	260	Ppp1ca;Ppp1cc;Ppp1cb	Serine/threonine-protein phosphatase PP1-alpha catalytic subunit;Serine/threonine-protein phosphatase;Serine/threonine-protein phosphatase PP1-gamma catalytic subunit;Serine/threonine-protein phosphatase PP1-beta catalytic subunit	no	no	2;3	1.5479e-42	177.83	By MS/MS	By MS/MS	By MS/MS	By MS/MS	By MS/MS
AHSEYEEALSQGHQAYLLEEDDYSR	VDGKKIVAELQDKMKAHSEYEEALSQGHQA	QGHQAYLLEEDDYSRDVFSCNVGNLQPGAK	K	A	H	S	R	D	3	1	0	2	0	2	5	1	2	0	3	0	0	0	0	3	0	0	3	0	0	0	25	0	2939.28	Q99KC8	Q99KC8	83	107	Vwa5a	von Willebrand factor A domain-containing protein 5A	yes	yes	3	3.9114e-05	50.215		By matching	By MS/MS
AHSIQIMK	VTQCYRDMGARHRARAHSIQIMKVEEIAAG	GARHRARAHSIQIMKVEEIAAGKCRRPAVK	R	A	H	M	K	V	1	0	0	0	0	1	0	0	1	2	0	1	1	0	0	1	0	0	0	0	0	0	8	0	926.501	A0A1D5RM85;P62717;A0A1D5RLW5;Q3THJ0;A0A1D5RME4;Q05CK2	A0A1D5RM85	121	128	Rpl18a	60S ribosomal protein L18a	yes	no	2	0.001717	91.064		By MS/MS
AHSNPMADHTLR	GAEAPQPQKRYYRQRAHSNPMADHTLRYPV	RQRAHSNPMADHTLRYPVKPEEMDWSELYP	R	A	H	L	R	Y	2	1	1	1	0	0	0	0	2	0	1	0	1	0	1	1	1	0	0	0	0	0	12	0	1348.63	D3Z7D2;Q9Z120;F6WMV8	D3Z7D2	19	30	Mettl1	tRNA (guanine-N(7)-)-methyltransferase	yes	no	3	0.0018371	45.28	By matching	By MS/MS		By MS/MS
AHSPVQSGLPGMQNLK	______________________________	HSPVQSGLPGMQNLKADPEELFTKLEKIGK	M	A	H	L	K	A	1	0	1	0	0	2	0	2	1	0	2	1	1	0	2	2	0	0	0	1	0	0	16	0	1662.85	Q3U3T6;Q3U335;Q99KH8	Q3U3T6	2	17	Stk24	Serine/threonine-protein kinase 24;Serine/threonine-protein kinase 24 35 kDa subunit;Serine/threonine-protein kinase 24 12 kDa subunit	yes	no	2	2.1735e-19	139.74		By MS/MS		By MS/MS	By MS/MS
AHSSMVGVNLPQK	LGDVYVNDAFGTAHRAHSSMVGVNLPQKAG	HRAHSSMVGVNLPQKAGGFLMKKELNYFAK	R	A	H	Q	K	A	1	0	1	0	0	1	0	1	1	0	1	1	1	0	1	2	0	0	0	2	0	0	13	0	1366.7	P09411;S4R2M7	P09411	172	184	Pgk1	Phosphoglycerate kinase 1;Phosphoglycerate kinase	yes	no	2;3	9.9358e-281	320.02	By MS/MS	By MS/MS	By MS/MS	By MS/MS	By MS/MS
AHSSTQPPEFDSGVETFSVHTDKPK	ELSSKTPTSPKTLMKAHSSTQPPEFDSGVE	DSGVETFSVHTDKPKYQMNNISTMPKAVPV	K	A	H	P	K	Y	1	0	0	2	0	1	2	1	2	0	0	2	0	2	3	4	3	0	0	2	0	0	25	1	2727.28	P39447	P39447	1574	1598	Tjp1	Tight junction protein ZO-1	no	no	3;4	2.4515e-64	153.83	By MS/MS	By MS/MS	By MS/MS	By MS/MS	By MS/MS
AHSVNGITEEANPTIYSGK	SKGKGNKVSAEKVNKAHSVNGITEEANPTI	NGITEEANPTIYSGKVIRPLRGVDPTQIEY	K	A	H	G	K	V	2	0	2	0	0	0	2	2	1	2	0	1	0	0	1	2	2	0	1	1	0	0	19	0	1986.96	Q3U1S6;Q91W50;Q8JZN2;Q3U4S7;Q3TXH7;Q80TP8;Q8R3R1;A0A0G2JF72;Q3U672;Q05C63;Q3UJ74	Q3U1S6	582	600	Csde1	Cold shock domain-containing protein E1	yes	no	2;3	1.3411e-31	192.65	By MS/MS	By MS/MS	By MS/MS	By MS/MS	By MS/MS
AHTDFFEAFK	ECGGKMHLREGEFEKAHTDFFEAFKNYDES	GEFEKAHTDFFEAFKNYDESGSPRRTTCLK	K	A	H	F	K	N	2	0	0	1	0	0	1	0	1	0	0	1	0	3	0	0	1	0	0	0	0	0	10	0	1211.56	Q3V3N6;P61202;Q3UK65;A2AQE4	Q3V3N6	261	270	Cops2	COP9 signalosome complex subunit 2	yes	no	2	0.041948	48.048
AHTMTDDVTFWK	KTLQIFNIEMKSKMKAHTMTDDVTFWKWIS	KMKAHTMTDDVTFWKWISLNTVALVTDNAV	K	A	H	W	K	W	1	0	0	2	0	0	0	0	1	0	0	1	1	1	0	0	3	1	0	1	0	0	12	0	1450.66	Q5SXR6;Q68FD5;Q80U89;Q3U0H2;Q3TYQ2;Q3TAN1	Q5SXR6	105	116	Cltc;mKIAA0034	Clathrin heavy chain;Clathrin heavy chain 1	yes	no	3	0.0065423	32.263	By MS/MS	By matching	By MS/MS	By matching
AHTSTTQLQEELEK	SSLKSAWQTLNEFARAHTSTTQLQEELEKV	RAHTSTTQLQEELEKVANQIKEEEEKQVVE	R	A	H	E	K	V	1	0	0	0	0	2	3	0	1	0	2	1	0	0	0	1	3	0	0	0	0	0	14	0	1613.79	A0AUN0;Q4G0C0;G3X928;Q6NZC7;Q3UY74	A0AUN0	733	746	Sec23ip	SEC23-interacting protein	yes	no	2	2.2173e-08	107.97				By MS/MS	By MS/MS
AHVAPCFDASK	NILFADTHIPGSPFKAHVAPCFDASKVKCS	SPFKAHVAPCFDASKVKCSGPGLERATAGE	K	A	H	S	K	V	3	0	0	1	1	0	0	0	1	0	0	1	0	1	1	1	0	0	0	1	0	0	11	0	1188.56	B9EKP5;B7FAU9;Q8BTM8;B7FAV1;Q6KAM8	B9EKP5	1152	1162	Flna	Filamin-A	yes	no	2;3	3.6013e-23	161.63	By MS/MS	By MS/MS	By MS/MS	By MS/MS	By MS/MS
AHVEGDGVVEGVIR	QTLYINTASDSFEFKAHVEGDGVVEGVIRY	KAHVEGDGVVEGVIRYHPFLYDRETFPDDP	K	A	H	I	R	Y	1	1	0	1	0	0	2	3	1	1	0	0	0	0	0	0	0	0	0	4	0	0	14	0	1435.74	Q6P5D8	Q6P5D8	415	428	Smchd1	Structural maintenance of chromosomes flexible hinge domain-containing protein 1	yes	yes	2	0.0054443	56.359					By MS/MS
AHVIVMAATNRPNSIDPALR	IVSQLLTLMDGLKQRAHVIVMAATNRPNSI	MAATNRPNSIDPALRRFGRFDREVDIGIPD	R	A	H	L	R	R	4	2	2	1	0	0	0	0	1	2	1	0	1	0	2	1	1	0	0	2	0	0	20	1	2145.15	Q01853;Q8BNF8	Q01853	339	358	Vcp	Transitional endoplasmic reticulum ATPase	yes	no	3	3.8362e-05	66.893	By MS/MS	By MS/MS	By MS/MS	By MS/MS	By MS/MS
AHVIVMAATNRPNSIDPALRR	IVSQLLTLMDGLKQRAHVIVMAATNRPNSI	AATNRPNSIDPALRRFGRFDREVDIGIPDA	R	A	H	R	R	F	4	3	2	1	0	0	0	0	1	2	1	0	1	0	2	1	1	0	0	2	0	0	21	2	2301.25	Q01853;Q8BNF8	Q01853	339	359	Vcp	Transitional endoplasmic reticulum ATPase	yes	no	3;4	6.2375e-29	135.28	By MS/MS	By MS/MS	By MS/MS	By MS/MS	By MS/MS
AHVLAASVEQATENFLEK	NSKGPSNKKRGRSKKAHVLAASVEQATENF	LAASVEQATENFLEKGDKIAKESQFLKEEL	K	A	H	E	K	G	4	0	1	0	0	1	3	0	1	0	2	1	0	1	0	1	1	0	0	2	0	0	18	0	1956	Q545R0;P26231;Q3TGQ3;Q6NV50;A0A494BAD0;A0A494BAM5	Q545R0	58	75	Ctnna1	Catenin alpha-1	yes	no	2;3	3.0039e-40	135.23	By MS/MS	By MS/MS	By MS/MS	By MS/MS	By MS/MS
AHVSPHEMLQAVVLCSK	FGELMRKLWNPRNFKAHVSPHEMLQAVVLC	VSPHEMLQAVVLCSKKTFQITKQGDGVDFL	K	A	H	S	K	K	2	0	0	0	1	1	1	0	2	0	2	1	1	0	1	2	0	0	0	3	0	0	17	0	1891.96	Q3TIX9	Q3TIX9	291	307	Usp39	U4/U6.U5 tri-snRNP-associated protein 2	yes	yes	3	0.002409	41.257					By matching
AHVVLPAR	RLSPEKSEIWGPGLKAHVVLPARYFYIRAV	IWGPGLKAHVVLPARYFYIRAVDTSGEQFT	K	A	H	A	R	Y	2	1	0	0	0	0	0	0	1	0	1	0	0	0	1	0	0	0	0	2	0	0	8	0	861.518	Q9JHP7;D6RE32	Q9JHP7	41	48	Kdelc1	KDEL motif-containing protein 1	yes	no	2	0.078883	37.094	By matching	By matching	By matching		By matching
AIACLLFGGSR	KSISPSIFGGMDMKKAIACLLFGGSRKRLP	DMKKAIACLLFGGSRKRLPDGLTRRGDINL	K	A	I	S	R	K	2	1	0	0	1	0	0	2	0	1	2	0	0	1	0	1	0	0	0	0	0	0	11	0	1150.62	Q8BQ03;P49718;Q8C2I9	Q8BQ03	352	362	Mcm5	DNA helicase;DNA replication licensing factor MCM5	yes	no	2	0.00080806	84.213	By MS/MS	By MS/MS	By MS/MS	By MS/MS
AIACLLFGGSRK	KSISPSIFGGMDMKKAIACLLFGGSRKRLP	MKKAIACLLFGGSRKRLPDGLTRRGDINLL	K	A	I	R	K	R	2	1	0	0	1	0	0	2	0	1	2	1	0	1	0	1	0	0	0	0	0	0	12	1	1278.71	Q8BQ03;P49718	Q8BQ03	352	363	Mcm5	DNA helicase;DNA replication licensing factor MCM5	yes	no	2	0.075419	51.436			By MS/MS		By matching
AIADMLR	CRQEDVIATANLSRRAIADMLRACKEAAFH	ATANLSRRAIADMLRACKEAAFHPEVAPDV	R	A	I	L	R	A	2	1	0	1	0	0	0	0	0	1	1	0	1	0	0	0	0	0	0	0	0	0	7	0	788.421	Q80TM2;P26039;Q3UHS6;Q0V930;Q3TBC3	Q80TM2	2234	2240	Tln1	Talin-1	yes	no	2	0.057563	49.058	By matching	By matching			By MS/MS
AIAEGLGSELLVGTTK	ALQEAEIPEHFGAVRAIAEGLGSELLVGTT	IAEGLGSELLVGTTKNALLRGDLAQGFSPV	R	A	I	T	K	N	2	0	0	0	0	0	2	3	0	1	3	1	0	0	0	1	2	0	0	1	0	0	16	0	1557.86	A0A286YDN1;Q8VC03	A0A286YDN1	562	577	Eml3	Echinoderm microtubule-associated protein-like 3	yes	no	2	0.0008604	59.57	By MS/MS	By MS/MS	By MS/MS		By matching
AIAELGIYPAVDPLDSTSR	ATTFAHLDATTVLSRAIAELGIYPAVDPLD	LGIYPAVDPLDSTSRIMDPNIVGNEHYDVA	R	A	I	S	R	I	3	1	0	2	0	0	1	1	0	2	2	0	0	0	2	2	1	0	1	1	0	0	19	0	1987.03	P56480	P56480	388	406	Atp5b	ATP synthase subunit beta, mitochondrial	yes	yes	2	4.7227e-08	110.92	By MS/MS	By MS/MS	By MS/MS	By MS/MS	By MS/MS
AIAFQHLLLLVGLHIFK	MSTLKELEARSSETRAIAFQHLLLLVGLHI	AFQHLLLLVGLHIFKSPAESCDVLGDIQTC	R	A	I	F	K	S	2	0	0	0	0	1	0	1	2	2	5	1	0	2	0	0	0	0	0	1	0	0	17	0	1932.17	Q3U2W2;Q7TPV4;A0JLT5	Q3U2W2	590	606	Mybbp1a	Myb-binding protein 1A	yes	no	3	0.00030825	60.549
AIAFTQYPQYSCSTTGSSLNAIYR	TEEAIEEMERDGLERAIAFTQYPQYSCSTT	YSCSTTGSSLNAIYRYYNEVGQKPTMKWST	R	A	I	Y	R	Y	3	1	1	0	1	2	0	1	0	2	1	0	0	1	1	4	3	0	3	0	0	0	24	0	2685.27	F6T2S0;Q4QRK2;Q8C3V7;A0A494BAI5;Q544X6;P22315;Q3UC49;Q91W09;A0A494B9Y8;A0A494BBL4	F6T2S0	110	133	Fech	Ferrochelatase;Ferrochelatase, mitochondrial	yes	no	2	5.1218e-31	165.33	By MS/MS		By MS/MS	By MS/MS	By MS/MS
AIAGIINQPYYNYQAGPDAVLGR	LDNVTVLIGIAYEGKAIAGIINQPYYNYQA	PYYNYQAGPDAVLGRTIWGVLGLGAFGFQL	K	A	I	G	R	T	4	1	2	1	0	2	0	3	0	3	1	0	0	0	2	0	0	0	3	1	0	0	23	0	2463.25	Q3U449	Q3U449	145	167	Bpnt1		yes	yes	2;3	5.021e-110	209.21	By MS/MS	By MS/MS	By MS/MS	By MS/MS	By MS/MS
AIAGTGANVIVTGGK	NFSKGEENLMDAQVKAIAGTGANVIVTGGK	AIAGTGANVIVTGGKVADIALHYANKYNIM	K	A	I	G	K	V	3	0	1	0	0	0	0	4	0	2	0	1	0	0	0	0	2	0	0	2	0	0	15	0	1327.75	Q3UL22;Q6A0F1;P42932;Q3UKQ2;Q9WVS5;Q8BVY8;Q9CS06;H3BL49;H3BJB6	Q3UL22	282	296	Cct8;Cctq	T-complex protein 1 subunit theta	yes	no	2	8.94e-06	96.334	By MS/MS	By MS/MS	By MS/MS	By MS/MS	By MS/MS
AIAHYEQSADYYK	SIAEIYETELVDVEKAIAHYEQSADYYKGE	EKAIAHYEQSADYYKGEESNSSANKCLLKV	K	A	I	Y	K	G	3	0	0	1	0	1	1	0	1	1	0	1	0	0	0	1	0	0	3	0	0	0	13	0	1557.71	Q9DB05;Q9CXX1;P28663	Q9DB05	141	153	Napa;Napb	Alpha-soluble NSF attachment protein;Beta-soluble NSF attachment protein	yes	no	2;3	1.54e-05	109.24	By MS/MS	By MS/MS	By MS/MS	By MS/MS	By MS/MS
AIAHYEQSADYYKGEESNSSANK	SIAEIYETELVDVEKAIAHYEQSADYYKGE	ADYYKGEESNSSANKCLLKVAGYAAQLEQY	K	A	I	N	K	C	4	0	2	1	0	1	3	1	1	1	0	2	0	0	0	4	0	0	3	0	0	0	23	1	2561.13	Q9DB05;Q9CXX1;P28663	Q9DB05	141	163	Napa;Napb	Alpha-soluble NSF attachment protein;Beta-soluble NSF attachment protein	yes	no	3	0.00013919	52.169					By MS/MS
AIAINTFLPK	RTFQGKPIKARIKAKAIAINTFLPKNGFRP	RIKAKAIAINTFLPKNGFRPLDMNLYTQQR	K	A	I	P	K	N	2	0	1	0	0	0	0	0	0	2	1	1	0	1	1	0	1	0	0	0	0	0	10	0	1086.64	Q6A0A2	Q6A0A2	314	323	Larp4b	La-related protein 4B	yes	yes	2	0.034123	39.022		By matching	By matching	By matching
AIAMSLGQDIPMDQR	VVRDLSMSEEDQMMRAIAMSLGQDIPMDQR	AIAMSLGQDIPMDQRAESPEEVACRKEEEE	R	A	I	Q	R	A	2	1	0	2	0	2	0	1	0	2	1	0	2	0	1	1	0	0	0	0	0	0	15	0	1644.8	Q4JG03;A2AFQ0;Q7TMY8;F6XP90;Q8BKX3	Q4JG03	1378	1392	Huwe1	E3 ubiquitin-protein ligase HUWE1	yes	no	2	0.0095184	58.274				By MS/MS
AIANECQANFISIK	LFYGPPGCGKTLLAKAIANECQANFISIKG	KAIANECQANFISIKGPELLTMWFGESEAN	K	A	I	I	K	G	3	0	2	0	1	1	1	0	0	3	0	1	0	1	0	1	0	0	0	0	0	0	14	0	1564.79	Q01853;Q8BNF8	Q01853	530	543	Vcp	Transitional endoplasmic reticulum ATPase	yes	no	2	4.7374e-81	215.46	By MS/MS	By MS/MS	By MS/MS	By MS/MS	By MS/MS
AIASASASGPCIHQQPPGQPPPPQLSSR	IGAVYLYSLPRGAVKAIASASASGPCIHQQ	QQPPGQPPPPQLSSRGDLTTEPFLPKNCNE	K	A	I	S	R	G	4	1	0	0	1	4	0	2	1	2	1	0	0	0	7	5	0	0	0	0	0	0	28	0	2822.41	A0A140LHN4;A0A140LI17;Q3UIP1;A2AER4;Q9R0M8	A0A140LHN4	86	113	Slc35a2	UDP-galactose translocator	yes	no	3	4.2623e-09	65.213				By MS/MS
AIASATEGGSVPQIR	RVMGLGLSPEEKQRRAIASATEGGSVPQIR	AIASATEGGSVPQIRAPSHVPFLLIGGGTA	R	A	I	I	R	A	3	1	0	0	0	1	1	2	0	2	0	0	0	0	1	2	1	0	0	1	0	0	15	0	1455.77	B1AU25;Q9Z0X1	B1AU25	108	122	Aifm1	Apoptosis-inducing factor 1, mitochondrial	yes	no	2	5.6205e-55	183.33	By MS/MS	By MS/MS	By MS/MS	By MS/MS	By MS/MS
AIATLMSDEVFHDIAYK	LGPKGKAKSYHEIGRAIATLMSDEVFHDIA	ATLMSDEVFHDIAYKAKDRHDLIAGIDEFL	R	A	I	Y	K	A	3	0	0	2	0	0	1	0	1	2	1	1	1	1	0	1	1	0	1	1	0	0	17	0	1922.94	E3VWA1;E1AWU4;A7E1Z5;A0A668KM61;O88343;A2VDF7;E9Q8N8	E3VWA1	290	306	Slc4a4	Anion exchange protein;Electrogenic sodium bicarbonate cotransporter 1	yes	no	2;3	3.7988e-06	85.845	By matching	By MS/MS	By MS/MS		By matching
AIAVTVQEMVTK	GSFVDYQTTMVRTAKAIAVTVQEMVTKSNT	TAKAIAVTVQEMVTKSNTSPEELGPLANQL	K	A	I	T	K	S	2	0	0	0	0	1	1	0	0	1	0	1	1	0	0	0	2	0	0	3	0	0	12	0	1288.71	Q80TM2;P26039;Q3UHS6;Q0V930;Q3TBC3	Q80TM2	1886	1897	Tln1	Talin-1	yes	no	2	0.00016758	85.533			By MS/MS	By MS/MS
AIAYLFPSGLFEK	MGEDPETFAEEDIDRAIAYLFPSGLFEKRA	DRAIAYLFPSGLFEKRARPMMKHPEHIFPK	R	A	I	E	K	R	2	0	0	0	0	0	1	1	0	1	2	1	0	2	1	1	0	0	1	0	0	0	13	0	1454.78	A0A1S6GWG5;Q9D7N3;Q3UMV5;Q5XJX8	A0A1S6GWG5	113	125	Mrps9	28S ribosomal protein S9, mitochondrial	yes	no	2	0.049804	47.894
AICTEAGLMALR	DLIMAKDDLSGADIKAICTEAGLMALRERR	DIKAICTEAGLMALRERRMKVTNEDFKKSK	K	A	I	L	R	E	3	1	0	0	1	0	1	1	0	1	2	0	1	0	0	0	1	0	0	0	0	0	12	0	1291.66	Q542I9;P62192	Q542I9	397	408	Psmc1	26S protease regulatory subunit 4	yes	no	2	0.00057607	76.465	By MS/MS	By MS/MS	By MS/MS	By MS/MS	By MS/MS
AIDFVDVTESNAR	ASAAFNLQVATPGGKAIDFVDVTESNARWV	GKAIDFVDVTESNARWVQDFRLKAYASPAK	K	A	I	A	R	W	2	1	1	2	0	0	1	0	0	1	0	0	0	1	0	1	1	0	0	2	0	0	13	0	1435.69	Q8BFQ8	Q8BFQ8	50	62	Pddc1	Parkinson disease 7 domain-containing protein 1	yes	yes	2	0.0058268	57.836			By MS/MS
AIDIYEQVGTSAMDSPLLK	LKVAGYAAQLEQYQKAIDIYEQVGTSAMDS	YEQVGTSAMDSPLLKYSAKDYFFKAALCHF	K	A	I	L	K	Y	2	0	0	2	0	1	1	1	0	2	2	1	1	0	1	2	1	0	1	1	0	0	19	0	2050.03	Q9DB05;Q9CXX1	Q9DB05	181	199	Napa	Alpha-soluble NSF attachment protein	yes	no	2	1.532e-94	212.95	By MS/MS	By MS/MS	By MS/MS	By MS/MS	By MS/MS
AIDLFTDAIK	KGAAIEALNDGELQKAIDLFTDAIKLNPRL	GELQKAIDLFTDAIKLNPRLAILYAKRASV	K	A	I	I	K	L	2	0	0	2	0	0	0	0	0	2	1	1	0	1	0	0	1	0	0	0	0	0	10	0	1105.6	F8WJK8;Q3U9V1;Q3U8D2;Q99L47;Q3U3N7;Q3TGW8;E9Q1V0	F8WJK8	123	132	St13	Hsc70-interacting protein	yes	no	1;2	1.0246e-07	130.75	By MS/MS	By MS/MS	By MS/MS	By MS/MS	By MS/MS
AIDMCPNNASYYGNR	YAKKDYNEAYNYYTKAIDMCPNNASYYGNR	AIDMCPNNASYYGNRAATLMMLGRFREALG	K	A	I	N	R	A	2	1	3	1	1	0	0	1	0	1	0	0	1	0	1	1	0	0	2	0	0	0	15	0	1731.73	Q9QYI3;Q3UL32;F7BTP8;A2A5E1	Q9QYI3	54	68	Dnajc7	DnaJ homolog subfamily C member 7	yes	no	2	5.2053e-08	113.22	By MS/MS	By MS/MS	By MS/MS	By MS/MS	By MS/MS
AIDTIYQTTDFSGIR	GTREAVIAQISSHVKAIDTIYQTTDFSGIR	AIDTIYQTTDFSGIRNISFMVKRIRINTTS	K	A	I	I	R	N	1	1	0	2	0	1	0	1	0	3	0	0	0	1	0	1	3	0	1	0	0	0	15	0	1699.84	D3Z1E6;E9PYF2;O35598;Q6NZC0	D3Z1E6	110	124	Adam10	Disintegrin and metalloproteinase domain-containing protein 10	yes	no	2	8.6191e-11	111.63	By MS/MS			By MS/MS
AIDVLLEGNPDTHSWEMVGK	ECVIALHDCNGDVNRAIDVLLEGNPDTHSW	LEGNPDTHSWEMVGKKKGVSGQKDGGQTES	R	A	I	G	K	K	1	0	1	2	0	0	2	2	1	1	2	1	1	0	1	1	1	1	0	2	0	0	20	0	2210.07	Q8BJ53	Q8BJ53	82	101	Ubap2l		yes	yes	2	2.8293e-05	67.964			By MS/MS
AIEALHGHELRPGR	QFAFVHMRENAGAVRAIEALHGHELRPGRA	RAIEALHGHELRPGRALVVEMSRPRPLNTW	R	A	I	G	R	A	2	2	0	0	0	0	2	2	2	1	2	0	0	0	1	0	0	0	0	0	0	0	14	1	1554.84	Q8C2Q3;Q3U6A2;E9QL13;J3QN51;J3QPT3;F7BGR7;B0LM42	Q8C2Q3	51	64	Rbm14;Gm21992	RNA-binding protein 14	no	no	3;4	8.368e-05	67.964	By MS/MS	By MS/MS	By MS/MS	By MS/MS	By MS/MS
[truncated: 32,373 more rows]
[truncated: 54 more columns]

## Sheet: Phospho Analysis Peptides
Sequence	N-term cleavage window	C-term cleavage window	Amino acid before	First amino acid	Second amino acid	Second last amino acid	Last amino acid	Amino acid after	A Count	R Count	N Count	D Count	C Count	Q Count	E Count	G Count	H Count	I Count	L Count	K Count	M Count	F Count	P Count	S Count	T Count	W Count	Y Count	V Count	U Count	O Count	Length	Missed cleavages	Mass	Proteins	Leading razor protein	Start position	End position	Gene names	Protein names	Unique (Groups)	Unique (Proteins)	Charges	PEP	Score	Experiment 0H-1_Phospho_1_B	Experiment 0H-2_Phospho_1_A	Experiment 0H-3_Phospho_1_A	Experiment 24H-1_Phospho_1_A	Experiment 24H-2_Phospho_1_A
[truncated: 13,563 more rows]
[truncated: 43 more columns]
